# Supplementary material for: Multi-omics analyses of the mechanism for the formation of soy sauce-like and soybean flavor in Bacillus subtilis BJ3-2
Source: BMC Microbiol. 2022 May 20;22:142. doi: 10.1186/s12866-022-02555-5 (PMC9121592; doi:10.1186/s12866-022-02555-5)
Supplement: Supplementary file 2 — Additional file 2: Table S1. The data set summary of transcriptome sequence. [file 12866_2022_2555_MOESM2_ESM.xls]

## Sheet: Table S1
Table S1. The data set summary of transcriptome sequence.
Library name	Sample name	Raw reads	Total raw reads	Clean reads	Total clean reads	clean bases	Error rate(%)	Q20(%)	Q30(%)	GC content(%)
BRRP210003471-1A	AT37_1	8431972	23885294	8381238	23738006	1.3G	0.02	98.48	95.02	46.1
BRRP210003472-1A	AT37_2	7567166		7538906		1.1G	0.02	98.26	94.49	46.17
BRRP210003473-1A	AT37_3	7886156		7817862		1.2G	0.02	98.32	94.6	44.93
BRRP210003474-1A	BT45_1	7632786	24158336	7582220	24012568	1.1G	0.02	98.36	94.75	45.84
BRRP210003475-1A	BT45_2	8601284		8538840		1.3G	0.02	98.37	94.77	45.45
BRRP210003476-1A	BT45_3	7924266		7891508		1.2G	0.02	98.55	95.19	45.41
BRRP210003477-1A	CT53_1	6677600	23125998	6629242	22974490	1.0G	0.02	98.27	94.55	45.09
BRRP210003478-1A	CT53_2	8783644		8738364		1.3G	0.02	98.36	94.68	45.27
BRRP210003479-1A	CT53_3	7664754		7606884		1.1G	0.02	98.19	94.33	45.19
