# Supplementary material for: Multi-omics analyses of the mechanism for the formation of soy sauce-like and soybean flavor in Bacillus subtilis BJ3-2
Source: BMC Microbiol. 2022 May 20;22:142. doi: 10.1186/s12866-022-02555-5 (PMC9121592; doi:10.1186/s12866-022-02555-5)
Supplement: Supplementary file 3 — Additional file 3: Table S2. The summary of DEGs. [file 12866_2022_2555_MOESM3_ESM.xls]

## Sheet: file explanation
Table S10. GO annotation enrichment analysis in BP45_vs_AP37.

## Sheet: CC
ID	Description	GeneRatio	BgRatio	FoldEnrichment	pvalue	p.adjust	qvalue	genes	Count
GO:0044391	ribosomal subunit	8/64	50/2196	5.49	6.8e-05	0.0040375	0.00467535	rplS/rplN/rpmD/rpsL/rpsO/rpsP/rplV/rplB	8
GO:0005622	intracellular	41/64	881/2196	1.59684	7.5e-05	0.0040375	0.00467535	yugJ/rex/gatA/phoE/mrnC/ligA/ykuV/sepF/rimM/rplS/hfq/fosB/lipA/cssR/glmM/uvrA/nagB/recF/spo0B/purS/rplN/rpmD/rpsL/rpsO/rpsP/ansA/hemL/atpE/proA/bglH/rplV/rplB/accB/nrdF/dxs/galE/gbsB/fmt/araD/queG/srfAC	41
GO:0044424	intracellular part	41/64	881/2196	1.59684	7.5e-05	0.0040375	0.00467535	yugJ/rex/gatA/phoE/mrnC/ligA/ykuV/sepF/rimM/rplS/hfq/fosB/lipA/cssR/glmM/uvrA/nagB/recF/spo0B/purS/rplN/rpmD/rpsL/rpsO/rpsP/ansA/hemL/atpE/proA/bglH/rplV/rplB/accB/nrdF/dxs/galE/gbsB/fmt/araD/queG/srfAC	41
GO:0005840	ribosome	9/64	66/2196	4.67898	8.5e-05	0.0040375	0.00529543	rimM/rplS/rplN/rpmD/rpsL/rpsO/rpsP/rplV/rplB	9
GO:1990904	ribonucleoprotein complex	9/64	69/2196	4.47554	0.00012	0.00456	0.00745964	rimM/rplS/rplN/rpmD/rpsL/rpsO/rpsP/rplV/rplB	9
GO:0043232	intracellular non-membrane-bounded organelle	10/64	88/2196	3.89915	0.00016	0.00506667	0.00992151	rimM/rplS/recF/rplN/rpmD/rpsL/rpsO/rpsP/rplV/rplB	10
GO:0005737	cytoplasm	39/64	850/2196	1.57434	0.00022	0.00548889	0.0135915	yugJ/rex/phoE/mrnC/ligA/ykuV/sepF/rimM/rplS/hfq/fosB/lipA/cssR/glmM/uvrA/nagB/recF/spo0B/purS/rplN/rpmD/rpsL/rpsO/rpsP/ansA/hemL/proA/bglH/rplV/rplB/accB/nrdF/dxs/galE/gbsB/fmt/araD/queG/srfAC	39
GO:0043229	intracellular organelle	10/64	92/2196	3.72962	0.00024	0.00548889	0.0148088	rimM/rplS/recF/rplN/rpmD/rpsL/rpsO/rpsP/rplV/rplB	10
GO:0044446	intracellular organelle part	8/64	60/2196	4.575	0.00026	0.00548889	0.0160231	rplS/rplN/rpmD/rpsL/rpsO/rpsP/rplV/rplB	8
GO:0044444	cytoplasmic part	23/64	393/2196	2.00811	0.00037	0.00703	0.0226486	yugJ/ligA/rimM/rplS/hfq/cssR/glmM/rplN/rpmD/rpsL/rpsO/rpsP/bglH/rplV/rplB/accB/nrdF/dxs/galE/gbsB/fmt/araD/srfAC	23
GO:0044445	cytosolic part	7/64	51/2196	4.70956	0.00054	0.00932727	0.0327142	rplS/rplN/rpmD/rpsO/rplV/rplB/nrdF	7
GO:0022625	cytosolic large ribosomal subunit	5/64	26/2196	6.59856	0.00074	0.0117167	0.0442939	rplS/rplN/rpmD/rplV/rplB	5
GO:0043228	non-membrane-bounded organelle	10/64	107/2196	3.20678	0.00082	0.0119429	0.0488486	rimM/rplS/recF/rplN/rpmD/rpsL/rpsO/rpsP/rplV/rplB	10
GO:0015934	large ribosomal subunit	5/64	27/2196	6.35417	0.00088	0.0119429	0.0522361	rplS/rplN/rpmD/rplV/rplB	5
GO:0022626	cytosolic ribosome	6/64	41/2196	5.02134	0.00098	0.0121824	0.0578288	rplS/rplN/rpmD/rpsO/rplV/rplB	6
GO:0032991	protein-containing complex	16/64	242/2196	2.2686	0.00107	0.0121824	0.062806	gatA/rimM/rplS/cssR/uvrA/rplN/rpmD/rpsL/rpsO/rpsP/atpE/rplV/rplB/accB/nrdF/alsR	16
GO:0043226	organelle	10/64	111/2196	3.09122	0.00109	0.0121824	0.063905	rimM/rplS/recF/rplN/rpmD/rpsL/rpsO/rpsP/rplV/rplB	10
GO:0044422	organelle part	8/64	76/2196	3.61184	0.00131	0.0138278	0.0758252	rplS/rplN/rpmD/rpsL/rpsO/rpsP/rplV/rplB	8
GO:0005829	cytosol	19/64	354/2196	1.84163	0.00418	0.0418	0.207479	yugJ/ligA/rplS/hfq/cssR/glmM/rplN/rpmD/rpsO/bglH/rplV/rplB/nrdF/dxs/galE/gbsB/fmt/araD/srfAC	19
GO:0015935	small ribosomal subunit	3/64	23/2196	4.47554	0.02758	0.26201	0.633345	rpsL/rpsO/rpsP	3
									287

## Sheet: MF
ID	Description	GeneRatio	BgRatio	FoldEnrichment	pvalue	p.adjust	qvalue	genes	Count
GO:0003735	structural constituent of ribosome	8/79	62/2673	4.36586	0.00038	0.567775	1	rplS/rplN/rpmD/rpsL/rpsO/rpsP/rplV/rplB	8
GO:0005198	structural molecule activity	8/79	67/2673	4.04005	0.00065	0.567775	1	rplS/rplN/rpmD/rpsL/rpsO/rpsP/rplV/rplB	8
GO:0019843	rRNA binding	6/79	44/2673	4.61392	0.00159	0.92591	1	mrnC/rplN/rpsL/rpsO/rplV/rplB	6
GO:0050567	glutaminyl-tRNA synthase (glutamine-hydrolyzing) activity	2/79	3/2673	22.557	0.00254	1	1	gatA/gatC	2
GO:0005488	binding	60/79	1625/2673	1.24931	0.00292	1	1	yugJ/rhaB/rex/gatA/gatC/mrnC/ligA/yjbM/htpX/queC/sepF/rimM/hfq/fosB/lipA/cssR/cadA/sdaAA/glmM/uvrA/yvrO/nagB/recF/sigB/sigD/hpr/purS/rplN/rsbW/rpsL/rpsO/oppD/recR/hemL/lexA/flhA/dus1/atpE/rpoB/treR/proA/rplV/rplB/mmgC/nrdF/kduI/dxs/yfiB/ywhC/gbsB/cydD/putP/abnA/araD/queG/mreC/alsR/patB/srfAC/walK	60
GO:0004022	alcohol dehydrogenase (NAD) activity	2/79	5/2673	13.5342	0.00814	1	1	yugJ/gbsB	2
GO:0016884	carbon-nitrogen ligase activity, with glutamine as amido-N-donor	3/79	16/2673	6.34415	0.01054	1	1	gatA/gatC/purS	3
GO:0015179	L-amino acid transmembrane transporter activity	2/79	6/2673	11.2785	0.01198	1	1	putP/brnQ	2
GO:0016868	intramolecular transferase activity, phosphotransferases	2/79	6/2673	11.2785	0.01198	1	1	phoE/glmM	2
GO:0016853	isomerase activity	7/79	87/2673	2.72239	0.01314	1	1	phoE/glmM/nagB/hemL/kduI/galE/araD	7
GO:0015175	neutral amino acid transmembrane transporter activity	2/79	7/2673	9.66727	0.01645	1	1	putP/brnQ	2
GO:0016857	racemase and epimerase activity, acting on carbohydrates and derivatives	2/79	7/2673	9.66727	0.01645	1	1	galE/araD	2
GO:0015405	P-P-bond-hydrolysis-driven transmembrane transporter activity	5/79	60/2673	2.81962	0.03049	1	1	cadA/secG/atpE/yfiB/cydD	5
GO:0140098	catalytic activity, acting on RNA	7/79	104/2673	2.27739	0.032	1	1	gatA/gatC/mrnC/sigD/dus1/rpoB/fmt	7
GO:0016866	intramolecular transferase activity	3/79	24/2673	4.22943	0.03218	1	1	phoE/glmM/hemL	3
GO:0003899	DNA-directed 5'-3' RNA polymerase activity	2/79	10/2673	6.76709	0.03328	1	1	sigD/rpoB	2
GO:0034062	5'-3' RNA polymerase activity	2/79	10/2673	6.76709	0.03328	1	1	sigD/rpoB	2
GO:0097747	RNA polymerase activity	2/79	10/2673	6.76709	0.03328	1	1	sigD/rpoB	2
GO:0016874	ligase activity	7/79	106/2673	2.23442	0.03502	1	1	gatA/gatC/ligA/queC/purS/accB/srfAC	7
GO:0015399	primary active transmembrane transporter activity	5/79	63/2673	2.68535	0.03665	1	1	cadA/secG/atpE/yfiB/cydD	5
GO:0016879	ligase activity, forming carbon-nitrogen bonds	4/79	44/2673	3.07595	0.03921	1	1	gatA/gatC/queC/purS	4
									141

## Sheet: BP
ID	Description	GeneRatio	BgRatio	FoldEnrichment	pvalue	p.adjust	qvalue	genes	Count
GO:0006412	translation	12/77	115/2571	3.48413	0.00011	0.1099	1	gatA/gatC/rplS/hfq/rplN/rpmD/rpsL/rpsO/rpsP/rplV/rplB/fmt	12
GO:0044271	cellular nitrogen compound biosynthetic process	35/77	667/2571	1.75208	0.00013	0.1099	1	rex/gatA/gatC/yjbM/queC/rplS/hfq/cssR/glmM/nagB/recF/sigB/sigD/hpr/purS/rplN/rsbW/rpmD/rpsL/rpsO/rpsP/hemL/lexA/atpE/rpoB/treR/rplV/rplB/nrdF/dxs/gbsB/fmt/queG/alsR/srfAC	35
GO:0043043	peptide biosynthetic process	13/77	137/2571	3.16836	0.00015	0.1099	1	gatA/gatC/rplS/hfq/rplN/rpmD/rpsL/rpsO/rpsP/rplV/rplB/fmt/srfAC	13
GO:0006518	peptide metabolic process	13/77	148/2571	2.93287	0.00033	0.17584	1	gatA/gatC/rplS/hfq/rplN/rpmD/rpsL/rpsO/rpsP/rplV/rplB/fmt/srfAC	13
GO:0010467	gene expression	27/77	480/2571	1.87817	0.0004	0.17584	1	rex/gatA/gatC/mrnC/rimM/rplS/hfq/lipA/cssR/sigB/sigD/hpr/rplN/rsbW/rpmD/rpsL/rpsO/rpsP/lexA/dus1/rpoB/treR/rplV/rplB/fmt/queG/alsR	27
GO:0043604	amide biosynthetic process	13/77	173/2571	2.50905	0.00151	0.553163	1	gatA/gatC/rplS/hfq/rplN/rpmD/rpsL/rpsO/rpsP/rplV/rplB/fmt/srfAC	13
GO:1901576	organic substance biosynthetic process	43/77	1009/2571	1.42295	0.00203	0.63742	1	yugJ/rex/gatA/gatC/ligA/yjbM/queC/rplS/hfq/lipA/cssR/sdaAA/glmM/nagB/recF/sigB/sigD/hpr/purS/rplN/rsbW/rpmD/rpsL/rpsO/rpsP/hemL/lexA/atpE/rpoB/treR/proA/rplV/rplB/accB/nrdF/dxs/gbsB/fmt/araD/queG/alsR/patB/srfAC	43
GO:0044238	primary metabolic process	56/77	1466/2571	1.27546	0.00286	0.785785	1	rhaB/rex/gatA/gatC/mrnC/ligA/yjbM/htpX/queC/rimM/rplS/hfq/lipA/cssR/htrA/sdaAA/glmM/uvrA/nagB/recF/sigB/sigD/hpr/purS/rplN/rsbW/rpmD/rpsL/rpsO/rpsP/recR/ansA/lexA/dus1/atpE/rpoB/glpT/treR/proA/bglH/rplV/rplB/accB/nrdF/kduI/dxs/galE/ywhC/fmt/abnA/araD/queG/alsR/patB/srfAC/walK	56
GO:0046365	monosaccharide catabolic process	4/77	22/2571	6.07084	0.00361	0.82425	1	rhaB/kduI/galE/araD	4
GO:0009058	biosynthetic process	43/77	1042/2571	1.37788	0.00419	0.82425	1	yugJ/rex/gatA/gatC/ligA/yjbM/queC/rplS/hfq/lipA/cssR/sdaAA/glmM/nagB/recF/sigB/sigD/hpr/purS/rplN/rsbW/rpmD/rpsL/rpsO/rpsP/hemL/lexA/atpE/rpoB/treR/proA/rplV/rplB/accB/nrdF/dxs/gbsB/fmt/araD/queG/alsR/patB/srfAC	43
GO:0034641	cellular nitrogen compound metabolic process	41/77	979/2571	1.39834	0.0043	0.82425	1	rex/gatA/gatC/mrnC/ligA/yjbM/queC/rimM/rplS/hfq/cssR/glmM/uvrA/nagB/recF/sigB/sigD/hpr/purS/rplN/rsbW/rpmD/rpsL/rpsO/rpsP/recR/hemL/lexA/dus1/atpE/rpoB/treR/rplV/rplB/nrdF/dxs/gbsB/fmt/queG/alsR/srfAC	41
GO:0034645	cellular macromolecule biosynthetic process	26/77	531/2571	1.6349	0.0045	0.82425	1	rex/gatA/gatC/ligA/rplS/hfq/cssR/glmM/recF/sigB/sigD/hpr/rplN/rsbW/rpmD/rpsL/rpsO/rpsP/lexA/rpoB/treR/rplV/rplB/nrdF/fmt/alsR	26
GO:0044267	cellular protein metabolic process	15/77	251/2571	1.9954	0.00623	1	1	gatA/gatC/rplS/hfq/lipA/rplN/rsbW/rpmD/rpsL/rpsO/rpsP/rplV/rplB/fmt/walK	15
GO:0009059	macromolecule biosynthetic process	26/77	551/2571	1.57555	0.00754	1	1	rex/gatA/gatC/ligA/rplS/hfq/cssR/glmM/recF/sigB/sigD/hpr/rplN/rsbW/rpmD/rpsL/rpsO/rpsP/lexA/rpoB/treR/rplV/rplB/nrdF/fmt/alsR	26
GO:0043603	cellular amide metabolic process	13/77	210/2571	2.06698	0.00826	1	1	gatA/gatC/rplS/hfq/rplN/rpmD/rpsL/rpsO/rpsP/rplV/rplB/fmt/srfAC	13
GO:0019538	protein metabolic process	19/77	362/2571	1.75249	0.00835	1	1	gatA/gatC/htpX/rplS/hfq/lipA/htrA/rplN/rsbW/rpmD/rpsL/rpsO/rpsP/lexA/rplV/rplB/ywhC/fmt/walK	19
GO:0005996	monosaccharide metabolic process	5/77	44/2571	3.79427	0.00921	1	1	rhaB/sdaAA/kduI/galE/araD	5
GO:1901566	organonitrogen compound biosynthetic process	24/77	511/2571	1.5682	0.0114	1	1	gatA/gatC/yjbM/queC/rplS/hfq/glmM/purS/rplN/rpmD/rpsL/rpsO/rpsP/hemL/atpE/proA/rplV/rplB/dxs/gbsB/fmt/queG/patB/srfAC	24
GO:0044249	cellular biosynthetic process	40/77	1005/2571	1.32894	0.01366	1	1	rex/gatA/gatC/ligA/yjbM/queC/rplS/hfq/lipA/cssR/glmM/nagB/recF/sigB/sigD/hpr/purS/rplN/rsbW/rpmD/rpsL/rpsO/rpsP/hemL/lexA/atpE/rpoB/treR/proA/rplV/rplB/accB/nrdF/dxs/gbsB/fmt/queG/alsR/patB/srfAC	40
GO:0043170	macromolecule metabolic process	39/77	982/2571	1.32606	0.01613	1	1	rex/gatA/gatC/mrnC/ligA/htpX/rimM/rplS/hfq/lipA/cssR/htrA/glmM/uvrA/recF/sigB/sigD/hpr/rplN/rsbW/rpmD/rpsL/rpsO/rpsP/recR/lexA/dus1/rpoB/treR/rplV/rplB/nrdF/kduI/ywhC/fmt/abnA/queG/alsR/walK	39
GO:0071704	organic substance metabolic process	59/77	1670/2571	1.17963	0.01763	1	1	yugJ/rhaB/rex/gatA/gatC/mrnC/ligA/yjbM/htpX/queC/rimM/rplS/hfq/lipA/cssR/htrA/sdaAA/glmM/uvrA/nagB/recF/sigB/sigD/hpr/purS/rplN/rsbW/rpmD/rpsL/rpsO/rpsP/recR/ansA/hemL/lexA/dus1/atpE/rpoB/glpT/treR/proA/bglH/rplV/rplB/accB/nrdF/kduI/dxs/galE/ywhC/gbsB/fmt/abnA/araD/queG/alsR/patB/srfAC/walK	59
GO:0009432	SOS response	3/77	19/2571	5.27204	0.01772	1	1	uvrA/recF/lexA	3
GO:0006048	UDP-N-acetylglucosamine biosynthetic process	2/77	8/2571	8.3474	0.02205	1	1	glmM/nagB	2
GO:0008616	queuosine biosynthetic process	2/77	8/2571	8.3474	0.02205	1	1	queC/queG	2
GO:0019320	hexose catabolic process	2/77	8/2571	8.3474	0.02205	1	1	rhaB/galE	2
GO:0046116	queuosine metabolic process	2/77	8/2571	8.3474	0.02205	1	1	queC/queG	2
GO:0046165	alcohol biosynthetic process	2/77	8/2571	8.3474	0.02205	1	1	yugJ/alsR	2
GO:0033554	cellular response to stress	7/77	97/2571	2.40956	0.02426	1	1	ligA/uvrA/recF/sigB/recR/lexA/walK	7
GO:0018130	heterocycle biosynthetic process	24/77	547/2571	1.46499	0.0256	1	1	rex/yjbM/queC/hfq/lipA/cssR/glmM/nagB/recF/sigB/sigD/hpr/purS/rsbW/hemL/lexA/atpE/rpoB/treR/proA/nrdF/dxs/queG/alsR	24
GO:0034654	nucleobase-containing compound biosynthetic process	20/77	438/2571	1.52464	0.02925	1	1	rex/yjbM/queC/hfq/cssR/glmM/nagB/recF/sigB/sigD/hpr/purS/rsbW/lexA/atpE/rpoB/treR/nrdF/queG/alsR	20
GO:1901362	organic cyclic compound biosynthetic process	24/77	559/2571	1.43354	0.03264	1	1	rex/yjbM/queC/hfq/lipA/cssR/glmM/nagB/recF/sigB/sigD/hpr/purS/rsbW/hemL/lexA/atpE/rpoB/treR/proA/nrdF/dxs/queG/alsR	24
GO:0006047	UDP-N-acetylglucosamine metabolic process	2/77	10/2571	6.67792	0.0341	1	1	glmM/nagB	2
GO:0015804	neutral amino acid transport	2/77	10/2571	6.67792	0.0341	1	1	putP/brnQ	2
GO:0046349	amino sugar biosynthetic process	2/77	10/2571	6.67792	0.0341	1	1	glmM/nagB	2
GO:0006807	nitrogen compound metabolic process	49/77	1366/2571	1.19772	0.0385	1	1	rex/gatA/gatC/mrnC/ligA/yjbM/htpX/queC/rimM/rplS/hfq/lipA/cssR/htrA/glmM/uvrA/nagB/recF/sigB/sigD/hpr/purS/rplN/rsbW/rpmD/rpsL/rpsO/rpsP/recR/ansA/hemL/lexA/dus1/atpE/rpoB/treR/proA/rplV/rplB/nrdF/dxs/ywhC/gbsB/fmt/queG/alsR/patB/srfAC/walK	49
GO:0019318	hexose metabolic process	3/77	26/2571	3.85265	0.04095	1	1	rhaB/sdaAA/galE	3
GO:0045892	negative regulation of transcription, DNA-templated	4/77	45/2571	2.96797	0.04382	1	1	rex/hpr/rsbW/lexA	4
GO:0051253	negative regulation of RNA metabolic process	4/77	45/2571	2.96797	0.04382	1	1	rex/hpr/rsbW/lexA	4
GO:1902679	negative regulation of RNA biosynthetic process	4/77	45/2571	2.96797	0.04382	1	1	rex/hpr/rsbW/lexA	4
GO:1903507	negative regulation of nucleic acid-templated transcription	4/77	45/2571	2.96797	0.04382	1	1	rex/hpr/rsbW/lexA	4
GO:0019438	aromatic compound biosynthetic process	22/77	518/2571	1.41809	0.04617	1	1	rex/yjbM/queC/hfq/cssR/glmM/nagB/recF/sigB/sigD/hpr/purS/rsbW/hemL/lexA/atpE/rpoB/treR/nrdF/dxs/queG/alsR	22
GO:0016052	carbohydrate catabolic process	6/77	89/2571	2.25098	0.0481	1	1	rhaB/bglH/kduI/galE/abnA/araD	6
GO:0002790	peptide secretion	2/77	12/2571	5.56494	0.04812	1	1	secG/flhA	2
GO:0009306	protein secretion	2/77	12/2571	5.56494	0.04812	1	1	secG/flhA	2
GO:0032940	secretion by cell	2/77	12/2571	5.56494	0.04812	1	1	secG/flhA	2
GO:0046903	secretion	2/77	12/2571	5.56494	0.04812	1	1	secG/flhA	2
									764
