# Supplementary material for: Multi-omics analyses of the mechanism for the formation of soy sauce-like and soybean flavor in Bacillus subtilis BJ3-2
Source: BMC Microbiol. 2022 May 20;22:142. doi: 10.1186/s12866-022-02555-5 (PMC9121592; doi:10.1186/s12866-022-02555-5)
Supplement: Supplementary file 4 — Additional file 4: Table S3. GO enrich for BT45vsAT37. [file 12866_2022_2555_MOESM4_ESM.xls]

## Sheet: file explanation
Table S11. GO Annotation Enrichment Analysis in CP53_vs_AP37

## Sheet: CC
ID	Description	GeneRatio	BgRatio	FoldEnrichment	pvalue	p.adjust	qvalue	genes	Count
GO:0005622	intracellular	67/97	881/2196	1.72171	3.6e-09	3.42e-07	3.11051e-07	yugJ/tsaB/rex/phoE/ylaK/sepF/rplS/fosB/dtd/lipA/cysJ/thiI/melA/glmM/nagB/rpsK/spo0B/gpsB/xylA/isp/ribH/purQ/rplN/ldh/prs/dnaJ/pheS/rpmD/rpsM/rpsG/rpsJ/rpsL/addB/mnmG/rsmG/pyrD/prfB/groL/ndk/scpB/resD/leuS/hslO/atpH/atpB/atpE/deoC/ppsC/bglH/murC/rplV/iolD/rplC/tkt/mutL/hemW/aroE/gcvT/trmK/dxs/albA/gbsB/fabD/tsf/trxB/katX/glcD	67
GO:0044424	intracellular part	67/97	881/2196	1.72171	3.6e-09	3.42e-07	3.11051e-07	yugJ/tsaB/rex/phoE/ylaK/sepF/rplS/fosB/dtd/lipA/cysJ/thiI/melA/glmM/nagB/rpsK/spo0B/gpsB/xylA/isp/ribH/purQ/rplN/ldh/prs/dnaJ/pheS/rpmD/rpsM/rpsG/rpsJ/rpsL/addB/mnmG/rsmG/pyrD/prfB/groL/ndk/scpB/resD/leuS/hslO/atpH/atpB/atpE/deoC/ppsC/bglH/murC/rplV/iolD/rplC/tkt/mutL/hemW/aroE/gcvT/trmK/dxs/albA/gbsB/fabD/tsf/trxB/katX/glcD	67
GO:0005737	cytoplasm	63/97	850/2196	1.67796	8.1e-08	5.13e-06	4.66576e-06	yugJ/tsaB/rex/phoE/ylaK/sepF/rplS/fosB/dtd/lipA/cysJ/thiI/melA/glmM/nagB/rpsK/spo0B/gpsB/xylA/isp/ribH/purQ/rplN/ldh/prs/dnaJ/pheS/rpmD/rpsM/rpsG/rpsJ/rpsL/addB/mnmG/rsmG/pyrD/prfB/groL/ndk/scpB/resD/leuS/hslO/deoC/ppsC/bglH/murC/rplV/iolD/rplC/tkt/hemW/aroE/gcvT/trmK/dxs/albA/gbsB/fabD/tsf/trxB/katX/glcD	63
GO:0044391	ribosomal subunit	10/97	50/2196	4.52784	4.2e-05	0.001995	0.00174228	rplS/rpsK/rplN/rpmD/rpsM/rpsG/rpsJ/rpsL/rplV/rplC	10
GO:0032991	protein-containing complex	24/97	242/2196	2.24521	7.2e-05	0.002736	0.00248841	rplS/rpsK/ribH/rplN/prs/secY/rpmD/rpsM/rpsG/rpsJ/rpsL/addB/groL/resD/atpH/atpB/atpE/rplV/narG/iolD/rplC/mutL/cydA/glcD	24
GO:0044444	cytoplasmic part	32/97	393/2196	1.84339	0.00018	0.0057	0.00473786	yugJ/tsaB/ylaK/rplS/cysJ/thiI/glmM/rpsK/ribH/rplN/rpmD/rpsM/rpsG/rpsJ/rpsL/addB/mnmG/rsmG/groL/resD/leuS/bglH/rplV/iolD/rplC/tkt/aroE/gcvT/dxs/gbsB/fabD/glcD	32
GO:0044446	intracellular organelle part	10/97	60/2196	3.7732	0.00021	0.0057	0.00518418	rplS/rpsK/rplN/rpmD/rpsM/rpsG/rpsJ/rpsL/rplV/rplC	10
GO:0005840	ribosome	10/97	66/2196	3.43018	0.00048	0.0114	0.0100819	rplS/rpsK/rplN/rpmD/rpsM/rpsG/rpsJ/rpsL/rplV/rplC	10
GO:1990904	ribonucleoprotein complex	10/97	69/2196	3.28104	0.00069	0.0145667	0.0129861	rplS/rpsK/rplN/rpmD/rpsM/rpsG/rpsJ/rpsL/rplV/rplC	10
GO:0005829	cytosol	28/97	354/2196	1.79067	0.00087	0.01653	0.0150341	yugJ/tsaB/ylaK/rplS/cysJ/thiI/glmM/rpsK/ribH/rplN/rpmD/rpsM/rpsG/addB/mnmG/rsmG/groL/resD/leuS/bglH/rplV/rplC/tkt/aroE/gcvT/dxs/gbsB/fabD	28
GO:0044445	cytosolic part	8/97	51/2196	3.55124	0.00143	0.0235917	0.0206728	rplS/rpsK/rplN/rpmD/rpsG/groL/rplV/rplC	8
GO:0044422	organelle part	10/97	76/2196	2.97884	0.00149	0.0235917	0.0211696	rplS/rpsK/rplN/rpmD/rpsM/rpsG/rpsJ/rpsL/rplV/rplC	10
GO:0022626	cytosolic ribosome	7/97	41/2196	3.86523	0.00173	0.0252846	0.0229965	rplS/rpsK/rplN/rpmD/rpsG/rplV/rplC	7
GO:0015935	small ribosomal subunit	5/97	23/2196	4.92156	0.00271	0.0367786	0.033245	rpsK/rpsM/rpsG/rpsJ/rpsL	5
GO:0043232	intracellular non-membrane-bounded organelle	10/97	88/2196	2.57263	0.00453	0.056525	0.0486091	rplS/rpsK/rplN/rpmD/rpsM/rpsG/rpsJ/rpsL/rplV/rplC	10
GO:0022625	cytosolic large ribosomal subunit	5/97	26/2196	4.35369	0.00476	0.056525	0.050281	rplS/rplN/rpmD/rplV/rplC	5
GO:0015934	large ribosomal subunit	5/97	27/2196	4.19244	0.00564	0.0630353	0.0562236	rplS/rplN/rpmD/rplV/rplC	5
GO:0043229	intracellular organelle	10/97	92/2196	2.46078	0.00624	0.0658667	0.0599061	rplS/rpsK/rplN/rpmD/rpsM/rpsG/rpsJ/rpsL/rplV/rplC	10
GO:0016469	proton-transporting two-sector ATPase complex	3/97	10/2196	6.79175	0.008	0.076	0.0744194	atpH/atpB/atpE	3
GO:0045259	proton-transporting ATP synthase complex	3/97	10/2196	6.79175	0.008	0.076	0.0744194	atpH/atpB/atpE	3
GO:0033177	proton-transporting two-sector ATPase complex, proton-transporting domain	2/97	4/2196	11.3196	0.01093	0.0902913	0.0989778	atpB/atpE	2
GO:0045263	proton-transporting ATP synthase complex, coupling factor F(o)	2/97	4/2196	11.3196	0.01093	0.0902913	0.0989778	atpB/atpE	2
GO:0070469	respiratory chain	2/97	4/2196	11.3196	0.01093	0.0902913	0.0989778	ctaD/qoxA	2
GO:1990234	transferase complex	3/97	13/2196	5.22443	0.0173	0.133076	0.148118	ribH/prs/iolD	3
GO:0043228	non-membrane-bounded organelle	10/97	107/2196	2.11581	0.01751	0.133076	0.149647	rplS/rpsK/rplN/rpmD/rpsM/rpsG/rpsJ/rpsL/rplV/rplC	10
GO:0043226	organelle	10/97	111/2196	2.03957	0.02218	0.162085	0.182283	rplS/rpsK/rplN/rpmD/rpsM/rpsG/rpsJ/rpsL/rplV/rplC	10

## Sheet: MF
ID	Description	GeneRatio	BgRatio	FoldEnrichment	pvalue	p.adjust	qvalue	genes	Count
GO:0000049	tRNA binding	8/132	32/2673	5.0625	0.00011	0.19217	1	dtd/thiI/pheS/rpsM/rpsG/rpsJ/rpsL/dus1	8
GO:0003735	structural constituent of ribosome	10/132	62/2673	3.26613	0.00073	0.637655	1	rplS/rpsK/rplN/rpmD/rpsM/rpsG/rpsJ/rpsL/rplV/rplC	10
GO:0005198	structural molecule activity	10/132	67/2673	3.02239	0.00136	0.791973	1	rplS/rpsK/rplN/rpmD/rpsM/rpsG/rpsJ/rpsL/rplV/rplC	10
GO:0019843	rRNA binding	7/132	44/2673	3.22159	0.00505	0.947987	1	rpsK/rplN/rpsM/rpsG/rpsL/rplV/rplC	7
GO:0016744	transferase activity, transferring aldehyde or ketonic groups	3/132	8/2673	7.59375	0.00549	0.947987	1	iolD/tkt/dxs	3
GO:0015078	proton transmembrane transporter activity	6/132	34/2673	3.57353	0.00555	0.947987	1	ctaD/qoxA/atpH/atpB/atpE/dctA	6
GO:0015077	monovalent inorganic cation transmembrane transporter activity	7/132	45/2673	3.15	0.00574	0.947987	1	ctaD/qoxA/atpH/atpB/atpE/putP/dctA	7
GO:0005488	binding	94/132	1625/2673	1.17138	0.00692	0.947987	1	ytmP/yugJ/rhaB/rex/gatC/dat/ylaK/yjbM/manA/htpX/mhqR/queC/sepF/fosB/dtd/lipA/cysJ/thiI/sdaAA/melA/glmM/yvrO/nagB/rpsK/sigB/sigF/xylA/hpr/purQ/rplN/prs/secY/dnaJ/rsbW/pheS/rpsM/rpsG/rpsJ/rpsL/addB/ctaD/oppD/recR/hrcA/mnmG/prfB/groL/ndk/qoxA/scpB/resA/resD/leuS/spoVT/hslO/dus1/atpE/rpoB/xylB/treR/ppsC/murC/rplV/narG/iolD/iolE/rplC/bshB1/tkt/mmgC/mutL/ypbR/hemW/aroE/dxs/zwf/rnz/yfiB/ywhC/albA/gbsB/t…	94
GO:0044769	ATPase activity, coupled to transmembrane movement of ions, rotational mech...	3/132	9/2673	6.75	0.00794	0.947987	1	atpH/atpB/atpE	3
GO:0046933	proton-transporting ATP synthase activity, rotational mechanism	3/132	9/2673	6.75	0.00794	0.947987	1	atpH/atpB/atpE	3
GO:0051082	unfolded protein binding	3/132	9/2673	6.75	0.00794	0.947987	1	dnaJ/groL/hslO	3
GO:0048037	cofactor binding	22/132	268/2673	1.66231	0.01024	0.947987	1	dat/lipA/cysJ/sdaAA/addB/ctaD/mnmG/dus1/ppsC/narG/iolD/mmgC/hemW/aroE/dxs/zwf/albA/cydA/katX/glcD/srfAB/patB	22
GO:0003723	RNA binding	14/132	145/2673	1.95517	0.01071	0.947987	1	dtd/thiI/rpsK/rplN/pheS/rpsM/rpsG/rpsJ/rpsL/prfB/dus1/rplV/rplC/tsf	14
GO:0015002	heme-copper terminal oxidase activity	3/132	10/2673	6.075	0.01094	0.947987	1	ctaD/qoxA/cydA	3
GO:0008324	cation transmembrane transporter activity	9/132	76/2673	2.39803	0.01131	0.947987	1	yrvC/ctaD/qoxA/atpH/atpB/atpE/putP/brnQ/dctA	9
GO:0016861	intramolecular oxidoreductase activity, interconverting aldoses and ketoses	4/132	19/2673	4.26316	0.01234	0.947987	1	manA/uxaC/nagB/xylA	4
GO:0016860	intramolecular oxidoreductase activity	4/132	22/2673	3.68182	0.02078	0.947987	1	manA/uxaC/nagB/xylA	4
GO:0050660	flavin adenine dinucleotide binding	6/132	45/2673	2.7	0.02156	0.947987	1	cysJ/mnmG/dus1/iolD/mmgC/glcD	6
GO:0004022	alcohol dehydrogenase (NAD) activity	2/132	5/2673	8.1	0.02194	0.947987	1	yugJ/gbsB	2
GO:0022890	inorganic cation transmembrane transporter activity	7/132	58/2673	2.44397	0.02235	0.947987	1	ctaD/qoxA/atpH/atpB/atpE/putP/dctA	7
GO:0051539	4 iron, 4 sulfur cluster binding	6/132	46/2673	2.6413	0.02381	0.947987	1	lipA/sdaAA/addB/narG/hemW/albA	6
GO:0016627	oxidoreductase activity, acting on the CH-CH group of donors	4/132	23/2673	3.52174	0.02421	0.947987	1	pyrD/dus1/mmgC/hemW	4
GO:0043167	ion binding	62/132	1035/2673	1.21304	0.02932	0.947987	1	ytmP/yugJ/rhaB/gatC/dat/ylaK/yjbM/manA/htpX/queC/fosB/lipA/cysJ/thiI/sdaAA/melA/glmM/yvrO/xylA/purQ/prs/dnaJ/rsbW/pheS/addB/ctaD/oppD/recR/mnmG/groL/ndk/qoxA/leuS/dus1/xylB/ppsC/murC/narG/iolD/iolE/bshB1/tkt/mmgC/mutL/ypbR/hemW/dxs/rnz/yfiB/ywhC/albA/gbsB/dps/cydA/cydD/katX/putP/abnA/glcD/polX/srfAB/patB	62
GO:0009486	cytochrome bo3 ubiquinol oxidase activity	2/132	6/2673	6.75	0.03185	0.947987	1	qoxA/cydA	2
GO:0015179	L-amino acid transmembrane transporter activity	2/132	6/2673	6.75	0.03185	0.947987	1	putP/brnQ	2
GO:0016778	diphosphotransferase activity	2/132	6/2673	6.75	0.03185	0.947987	1	yjbM/prs	2
GO:0016868	intramolecular transferase activity, phosphotransferases	2/132	6/2673	6.75	0.03185	0.947987	1	phoE/glmM	2
GO:0046872	metal ion binding	36/132	546/2673	1.33516	0.03235	0.947987	1	yugJ/yjbM/manA/htpX/queC/fosB/lipA/sdaAA/melA/glmM/xylA/prs/dnaJ/pheS/addB/ctaD/recR/ndk/qoxA/narG/iolD/iolE/bshB1/tkt/hemW/dxs/rnz/ywhC/albA/gbsB/dps/cydA/katX/putP/abnA/polX	36
GO:0019829	cation-transporting ATPase activity	3/132	15/2673	4.05	0.03463	0.947987	1	atpH/atpB/atpE	3
GO:0022853	active ion transmembrane transporter activity	3/132	15/2673	4.05	0.03463	0.947987	1	atpH/atpB/atpE	3
GO:0042625	ATPase coupled ion transmembrane transporter activity	3/132	15/2673	4.05	0.03463	0.947987	1	atpH/atpB/atpE	3
GO:0043169	cation binding	36/132	551/2673	1.32305	0.03669	0.947987	1	yugJ/yjbM/manA/htpX/queC/fosB/lipA/sdaAA/melA/glmM/xylA/prs/dnaJ/pheS/addB/ctaD/recR/ndk/qoxA/narG/iolD/iolE/bshB1/tkt/hemW/dxs/rnz/ywhC/albA/gbsB/dps/cydA/katX/putP/abnA/polX	36
GO:0015238	drug transmembrane transporter activity	3/132	16/2673	3.79688	0.04112	0.947987	1	putP/brnQ/dctA	3
GO:0004129	cytochrome-c oxidase activity	2/132	7/2673	5.78571	0.04317	0.947987	1	ctaD/qoxA	2
GO:0015175	neutral amino acid transmembrane transporter activity	2/132	7/2673	5.78571	0.04317	0.947987	1	putP/brnQ	2
GO:0016675	oxidoreductase activity, acting on a heme group of donors	2/132	7/2673	5.78571	0.04317	0.947987	1	ctaD/qoxA	2
GO:0016676	oxidoreductase activity, acting on a heme group of donors, oxygen as accept...	2/132	7/2673	5.78571	0.04317	0.947987	1	ctaD/qoxA	2
GO:0016679	oxidoreductase activity, acting on diphenols and related substances as dono...	2/132	7/2673	5.78571	0.04317	0.947987	1	qoxA/cydA	2
GO:0016682	oxidoreductase activity, acting on diphenols and related substances as dono...	2/132	7/2673	5.78571	0.04317	0.947987	1	qoxA/cydA	2
GO:0030976	thiamine pyrophosphate binding	2/132	7/2673	5.78571	0.04317	0.947987	1	iolD/dxs	2
GO:0016614	oxidoreductase activity, acting on CH-OH group of donors	8/132	82/2673	1.97561	0.04682	0.947987	1	yugJ/ytkK/melA/ldh/aroE/zwf/gbsB/glcD	8
GO:0140101	catalytic activity, acting on a tRNA	6/132	54/2673	2.25	0.0477	0.947987	1	gatC/dtd/pheS/leuS/dus1/trmK	6

## Sheet: BP
ID	Description	GeneRatio	BgRatio	FoldEnrichment	pvalue	p.adjust	qvalue	genes	Count
GO:0042026	protein refolding	3/133	3/2571	19.3308	0.00014	0.30772	0.306722	dnaJ/groL/hslO	3
GO:0006412	translation	15/133	115/2571	2.52141	0.00065	0.563237	0.496344	gatC/rplS/rpsK/rplN/pheS/rpmD/rpsM/rpsG/rpsJ/rpsL/prfB/leuS/rplV/rplC/tsf	15
GO:0006518	peptide metabolic process	17/133	148/2571	2.22043	0.00124	0.563237	0.539943	gatC/rplS/rpsK/rplN/pheS/rpmD/rpsM/rpsG/rpsJ/rpsL/prfB/sipS/leuS/rplV/rplC/albA/tsf	17
GO:1901566	organonitrogen compound biosynthetic process	41/133	511/2571	1.55101	0.00136	0.563237	0.544594	gatC/dat/yjbM/queC/rplS/cysJ/thiI/mltG/glmM/purU/rpsK/ribH/purQ/rplN/ldh/prs/ribE/pheS/rpmD/rpsM/rpsG/rpsJ/rpsL/pyrD/prfB/ndk/leuS/atpH/atpB/atpE/murC/rplV/iolD/rplC/hemW/aroE/dxs/albA/gbsB/tsf/patB	41
GO:0043043	peptide biosynthetic process	16/133	137/2571	2.25761	0.00146	0.563237	0.547934	gatC/rplS/rpsK/rplN/pheS/rpmD/rpsM/rpsG/rpsJ/rpsL/prfB/leuS/rplV/rplC/albA/tsf	16
GO:0019693	ribose phosphate metabolic process	14/133	114/2571	2.37396	0.0018	0.563237	0.556704	yjbM/purU/purQ/ldh/prs/ctaD/pyrD/ndk/qoxA/atpH/atpB/atpE/tkt/zwf	14
GO:0034641	cellular nitrogen compound metabolic process	67/133	979/2571	1.32295	0.00204	0.563237	0.561243	tsaB/rex/gatC/hit/yjbM/manA/mhqR/queC/rplS/dtd/thiI/glmM/purU/nagB/rpsK/sigB/sigF/hpr/ribH/purQ/rplN/ldh/prs/ribE/dnaJ/rsbW/pheS/rpmD/rpsM/rpsG/rpsJ/rpsL/addB/ctaD/recR/hrcA/mnmG/rsmG/pyrD/prfB/sipS/ndk/qoxA/scpB/resD/leuS/dus1/atpH/atpB/atpE/rpoB/deoC/treR/rplV/rplC/tkt/mutL/hemW/trmK/dxs/zwf/rnz/albA/gbsB/tsf/polX/mtlR	67
GO:0034660	ncRNA metabolic process	13/133	103/2571	2.43981	0.00205	0.563237	0.56141	tsaB/gatC/dtd/thiI/rpsK/pheS/mnmG/rsmG/leuS/dus1/rplC/trmK/rnz	13
GO:0006399	tRNA metabolic process	10/133	69/2571	2.80157	0.00243	0.59346	0.586575	tsaB/gatC/dtd/thiI/pheS/mnmG/leuS/dus1/trmK/rnz	10
GO:0044271	cellular nitrogen compound biosynthetic process	49/133	667/2571	1.42011	0.00289	0.635222	0.610055	rex/gatC/yjbM/manA/mhqR/queC/rplS/thiI/glmM/purU/nagB/rpsK/sigB/sigF/hpr/ribH/purQ/rplN/ldh/prs/ribE/rsbW/pheS/rpmD/rpsM/rpsG/rpsJ/rpsL/hrcA/pyrD/prfB/ndk/resD/leuS/atpH/atpB/atpE/rpoB/deoC/treR/rplV/rplC/hemW/dxs/albA/gbsB/tsf/polX/mtlR	49
GO:0009161	ribonucleoside monophosphate metabolic process	10/133	72/2571	2.68484	0.00335	0.646331	0.628298	purU/purQ/ldh/prs/ctaD/pyrD/qoxA/atpH/atpB/atpE	10
GO:0009205	purine ribonucleoside triphosphate metabolic process	7/133	40/2571	3.38289	0.00376	0.646331	0.641439	ldh/ctaD/ndk/qoxA/atpH/atpB/atpE	7
GO:0009117	nucleotide metabolic process	16/133	152/2571	2.03482	0.00431	0.646331	0.655739	hit/yjbM/purU/purQ/ldh/prs/ctaD/pyrD/ndk/qoxA/atpH/atpB/atpE/deoC/tkt/zwf	16
GO:1901576	organic substance biosynthetic process	67/133	1009/2571	1.28361	0.00489	0.646331	0.667812	yugJ/rex/gatC/dat/yjbM/manA/mhqR/queC/rplS/lipA/cysJ/ytkK/thiI/sdaAA/mltG/glmM/purU/nagB/rpsK/sigB/sigF/hpr/ribH/purQ/rplN/ldh/prs/ribE/dnaJ/rsbW/pheS/rpmD/rpsM/rpsG/rpsJ/rpsL/hrcA/pyrD/prfB/ndk/scpB/resD/leuS/atpH/atpB/atpE/rpoB/deoC/dltD/treR/ppsC/murC/rplV/iolD/rplC/bshB1/pgsA/hemW/aroE/dxs/albA/gbsB/fabD/tsf/polX/mtlR/patB	67
GO:0006753	nucleoside phosphate metabolic process	16/133	155/2571	1.99544	0.00523	0.646331	0.673804	hit/yjbM/purU/purQ/ldh/prs/ctaD/pyrD/ndk/qoxA/atpH/atpB/atpE/deoC/tkt/zwf	16
GO:0044281	small molecule metabolic process	48/133	674/2571	1.37668	0.00635	0.646331	0.689499	yugJ/rhaB/gatC/hit/dat/yjbM/queC/dtd/lipA/cysJ/ytkK/thiI/sdaAA/uxaC/glmM/purU/nagB/xylA/ribH/purQ/ldh/prs/ribE/pheS/ctaD/pyrD/ndk/qoxA/leuS/atpH/atpB/atpE/deoC/xylB/dltD/ppsC/narG/iolD/iolE/bshB1/tkt/aroE/gcvT/dxs/zwf/fabD/fadB/patB	48
GO:0009144	purine nucleoside triphosphate metabolic process	7/133	44/2571	3.07536	0.0065	0.646331	0.691234	ldh/ctaD/ndk/qoxA/atpH/atpB/atpE	7
GO:0009199	ribonucleoside triphosphate metabolic process	7/133	44/2571	3.07536	0.0065	0.646331	0.691234	ldh/ctaD/ndk/qoxA/atpH/atpB/atpE	7
GO:0009058	biosynthetic process	68/133	1042/2571	1.26151	0.00719	0.646331	0.698374	yugJ/rex/gatC/dat/yjbM/manA/mhqR/queC/rplS/lipA/cysJ/ytkK/thiI/sdaAA/mltG/glmM/purU/nagB/rpsK/sigB/sigF/hpr/ribH/purQ/rplN/ldh/prs/ribE/dnaJ/rsbW/pheS/rpmD/rpsM/rpsG/rpsJ/rpsL/hrcA/pyrD/prfB/ndk/scpB/resD/leuS/atpH/atpB/atpE/rpoB/deoC/dltD/treR/ppsC/murC/rplV/iolD/rplC/bshB1/pgsA/hemW/aroE/dxs/albA/gbsB/fabD/tsf/polX/mtlR/srfAB/patB	68
GO:0044249	cellular biosynthetic process	66/133	1005/2571	1.26949	0.00728	0.646331	0.699215	rex/gatC/dat/yjbM/manA/mhqR/queC/rplS/lipA/cysJ/ytkK/thiI/mltG/glmM/purU/nagB/rpsK/sigB/sigF/hpr/ribH/purQ/rplN/ldh/prs/ribE/dnaJ/rsbW/pheS/rpmD/rpsM/rpsG/rpsJ/rpsL/hrcA/pyrD/prfB/ndk/scpB/resD/leuS/atpH/atpB/atpE/rpoB/deoC/dltD/treR/ppsC/murC/rplV/iolD/rplC/bshB1/pgsA/hemW/aroE/dxs/albA/gbsB/fabD/tsf/polX/mtlR/srfAB/patB	66
GO:0019478	D-amino acid catabolic process	2/133	3/2571	12.8872	0.0077	0.646331	0.702904	dat/dtd	2
GO:0042732	D-xylose metabolic process	2/133	3/2571	12.8872	0.0077	0.646331	0.702904	xylA/xylB	2
GO:0051084	'de novo' posttranslational protein folding	2/133	3/2571	12.8872	0.0077	0.646331	0.702904	dnaJ/groL	2
GO:0051085	chaperone cofactor-dependent protein refolding	2/133	3/2571	12.8872	0.0077	0.646331	0.702904	dnaJ/groL	2
GO:0006163	purine nucleotide metabolic process	11/133	94/2571	2.26212	0.00808	0.646331	0.712864	yjbM/purU/purQ/ldh/prs/ctaD/ndk/qoxA/atpH/atpB/atpE	11
GO:0009123	nucleoside monophosphate metabolic process	10/133	82/2571	2.35742	0.00859	0.646331	0.725228	purU/purQ/ldh/prs/ctaD/pyrD/qoxA/atpH/atpB/atpE	10
GO:0015985	energy coupled proton transport, down electrochemical gradient	3/133	9/2571	6.44361	0.00903	0.646331	0.735069	atpH/atpB/atpE	3
GO:0015986	ATP synthesis coupled proton transport	3/133	9/2571	6.44361	0.00903	0.646331	0.735069	atpH/atpB/atpE	3
GO:0010467	gene expression	36/133	480/2571	1.44981	0.00936	0.646331	0.742	tsaB/rex/gatC/manA/mhqR/rplS/lipA/thiI/rpsK/sigB/sigF/hpr/rplN/rsbW/pheS/rpmD/rpsM/rpsG/rpsJ/rpsL/hrcA/mnmG/rsmG/prfB/sipS/resD/leuS/dus1/rpoB/treR/rplV/rplC/trmK/rnz/tsf/mtlR	36
GO:0006164	purine nucleotide biosynthetic process	9/133	71/2571	2.45039	0.00977	0.646331	0.750122	yjbM/purU/purQ/ldh/prs/ndk/atpH/atpB/atpE	9
GO:0009167	purine ribonucleoside monophosphate metabolic process	8/133	59/2571	2.62113	0.00985	0.646331	0.751647	purU/purQ/ldh/ctaD/qoxA/atpH/atpB/atpE	8
GO:0046390	ribose phosphate biosynthetic process	10/133	84/2571	2.30129	0.01015	0.646331	0.757205	yjbM/purU/purQ/ldh/prs/pyrD/ndk/atpH/atpB/atpE	10
GO:0008152	metabolic process	106/133	1817/2571	1.12772	0.01044	0.646331	0.762347	ytmP/yugJ/rhaB/tsaB/rex/gatC/hit/dat/yjbM/manA/htpX/mhqR/queC/rplS/dtd/lipA/cysJ/ytkK/sppA/yjiC/thiI/sdaAA/melA/mltG/uxaC/glmM/purU/nagB/rpsK/spo0B/sigB/sigF/xylA/isp/hpr/ribH/purQ/rplN/ldh/prs/ribE/dnaJ/rsbW/pheS/rpmD/rpsM/rpsG/rpsJ/rpsL/addB/ctaD/recR/hrcA/mnmG/rsmG/pyrD/prfB/sipS/ndk/racX/qoxA/scpB/resD/leuS/dus1/atpH/atpB/atpE/rpoB/deoC/xylB/dltD/treR/ppsC/bglH/murC/rplV/narG/iolD/iolE/rplC/b…	106
GO:1901137	carbohydrate derivative biosynthetic process	18/133	196/2571	1.77528	0.01053	0.646331	0.763899	yjbM/queC/mltG/glmM/purU/nagB/purQ/ldh/prs/pyrD/ndk/atpH/atpB/atpE/dltD/murC/bshB1/dxs	18
GO:0046034	ATP metabolic process	6/133	37/2571	3.13473	0.01057	0.646331	0.764582	ldh/ctaD/qoxA/atpH/atpB/atpE	6
GO:0072522	purine-containing compound biosynthetic process	9/133	72/2571	2.41635	0.01068	0.646331	0.76644	yjbM/purU/purQ/ldh/prs/ndk/atpH/atpB/atpE	9
GO:0009126	purine nucleoside monophosphate metabolic process	8/133	60/2571	2.57744	0.01088	0.646331	0.769745	purU/purQ/ldh/ctaD/qoxA/atpH/atpB/atpE	8
GO:0034470	ncRNA processing	9/133	73/2571	2.38325	0.01166	0.674439	0.781787	tsaB/thiI/rpsK/mnmG/rsmG/dus1/rplC/trmK/rnz	9
GO:0009150	purine ribonucleotide metabolic process	10/133	87/2571	2.22193	0.01289	0.695329	0.798412	yjbM/purU/purQ/ldh/ctaD/ndk/qoxA/atpH/atpB/atpE	10
GO:0055086	nucleobase-containing small molecule metabolic process	19/133	217/2571	1.69256	0.01409	0.695329	0.812359	hit/yjbM/queC/glmM/purU/nagB/purQ/ldh/prs/ctaD/pyrD/ndk/qoxA/atpH/atpB/atpE/deoC/tkt/zwf	19
GO:0009156	ribonucleoside monophosphate biosynthetic process	8/133	63/2571	2.45471	0.01446	0.695329	0.816278	purU/purQ/ldh/prs/pyrD/atpH/atpB/atpE	8
GO:0009259	ribonucleotide metabolic process	11/133	102/2571	2.0847	0.01463	0.695329	0.818024	yjbM/purU/purQ/ldh/ctaD/pyrD/ndk/qoxA/atpH/atpB/atpE	11
GO:0043604	amide biosynthetic process	16/133	173/2571	1.78782	0.01476	0.695329	0.819338	gatC/rplS/rpsK/rplN/pheS/rpmD/rpsM/rpsG/rpsJ/rpsL/prfB/leuS/rplV/rplC/albA/tsf	16
GO:0006458	'de novo' protein folding	2/133	4/2571	9.66541	0.01488	0.695329	0.820533	dnaJ/groL	2
GO:0061077	chaperone-mediated protein folding	2/133	4/2571	9.66541	0.01488	0.695329	0.820533	dnaJ/groL	2
GO:1902600	proton transmembrane transport	5/133	29/2571	3.3329	0.01495	0.695329	0.821223	ctaD/qoxA/atpH/atpB/atpE	5
GO:0016052	carbohydrate catabolic process	10/133	89/2571	2.172	0.015	0.695329	0.821713	rhaB/uxaC/xylA/ldh/deoC/xylB/bglH/iolD/iolE/abnA	10
GO:0008033	tRNA processing	6/133	40/2571	2.89962	0.01537	0.695329	0.825255	tsaB/thiI/mnmG/dus1/trmK/rnz	6
GO:1901135	carbohydrate derivative metabolic process	23/133	282/2571	1.57663	0.01591	0.695329	0.830178	yjbM/queC/mltG/glmM/purU/nagB/purQ/ldh/prs/ctaD/pyrD/ndk/qoxA/atpH/atpB/atpE/deoC/dltD/murC/bshB1/tkt/dxs/zwf	23
GO:0009141	nucleoside triphosphate metabolic process	7/133	52/2571	2.60223	0.01609	0.695329	0.831759	ldh/ctaD/ndk/qoxA/atpH/atpB/atpE	7
GO:0006396	RNA processing	9/133	77/2571	2.25945	0.01627	0.695329	0.83331	tsaB/thiI/rpsK/mnmG/rsmG/dus1/rplC/trmK/rnz	9
GO:0006450	regulation of translational fidelity	3/133	11/2571	5.27204	0.01645	0.695329	0.834832	gatC/dtd/leuS	3
GO:0019637	organophosphate metabolic process	19/133	221/2571	1.66193	0.01691	0.701286	0.8386	hit/yjbM/thiI/purU/purQ/ldh/prs/ctaD/pyrD/ndk/qoxA/atpH/atpB/atpE/deoC/tkt/pgsA/dxs/zwf	19
GO:0071704	organic substance metabolic process	98/133	1670/2571	1.13438	0.01756	0.714757	0.84364	yugJ/rhaB/tsaB/rex/gatC/hit/dat/yjbM/manA/htpX/mhqR/queC/rplS/dtd/lipA/cysJ/ytkK/sppA/thiI/sdaAA/melA/mltG/uxaC/glmM/purU/nagB/rpsK/sigB/sigF/xylA/isp/hpr/ribH/purQ/rplN/ldh/prs/ribE/dnaJ/rsbW/pheS/rpmD/rpsM/rpsG/rpsJ/rpsL/addB/ctaD/recR/hrcA/mnmG/rsmG/pyrD/prfB/sipS/ndk/qoxA/scpB/resD/leuS/dus1/atpH/atpB/atpE/rpoB/deoC/xylB/dltD/treR/ppsC/bglH/murC/rplV/narG/iolD/iolE/rplC/bshB1/tkt/pgsA/mutL/he…	98
GO:0044237	cellular metabolic process	95/133	1612/2571	1.13922	0.01908	0.75966	0.854282	ytmP/rhaB/tsaB/rex/gatC/hit/dat/yjbM/manA/mhqR/queC/rplS/dtd/lipA/cysJ/ytkK/yjiC/thiI/mltG/uxaC/glmM/purU/nagB/rpsK/spo0B/sigB/sigF/hpr/ribH/purQ/rplN/ldh/prs/ribE/dnaJ/rsbW/pheS/rpmD/rpsM/rpsG/rpsJ/rpsL/addB/ctaD/recR/hrcA/mnmG/rsmG/pyrD/prfB/sipS/ndk/qoxA/scpB/resD/leuS/dus1/atpH/atpB/atpE/rpoB/deoC/xylB/dltD/treR/ppsC/murC/rplV/narG/iolD/iolE/rplC/bshB1/tkt/pgsA/mutL/hemW/aroE/gcvT/trmK/dxs/zw…	95
GO:0009145	purine nucleoside triphosphate biosynthetic process	5/133	31/2571	3.11788	0.0197	0.75966	0.858218	ldh/ndk/atpH/atpB/atpE	5
GO:0009206	purine ribonucleoside triphosphate biosynthetic process	5/133	31/2571	3.11788	0.0197	0.75966	0.858218	ldh/ndk/atpH/atpB/atpE	5
GO:0006139	nucleobase-containing compound metabolic process	50/133	753/2571	1.28359	0.02117	0.782553	0.866751	tsaB/rex/gatC/hit/yjbM/manA/mhqR/queC/dtd/thiI/glmM/purU/nagB/rpsK/sigB/sigF/hpr/purQ/ldh/prs/dnaJ/rsbW/pheS/addB/ctaD/recR/hrcA/mnmG/rsmG/pyrD/ndk/qoxA/scpB/resD/leuS/dus1/atpH/atpB/atpE/rpoB/deoC/treR/rplC/tkt/mutL/trmK/zwf/rnz/polX/mtlR	50
GO:0009152	purine ribonucleotide biosynthetic process	8/133	68/2571	2.27421	0.02222	0.782553	0.872243	yjbM/purU/purQ/ldh/ndk/atpH/atpB/atpE	8
GO:0098655	cation transmembrane transport	8/133	68/2571	2.27421	0.02222	0.782553	0.872243	yrvC/ctaD/qoxA/atpH/atpB/atpE/putP/brnQ	8
GO:1901659	glycosyl compound biosynthetic process	5/133	32/2571	3.02044	0.0224	0.782553	0.873139	yjbM/queC/pyrD/ndk/bshB1	5
GO:0009260	ribonucleotide biosynthetic process	9/133	82/2571	2.12168	0.02375	0.782553	0.879481	yjbM/purU/purQ/ldh/pyrD/ndk/atpH/atpB/atpE	9
GO:0005996	monosaccharide metabolic process	6/133	44/2571	2.63602	0.02387	0.782553	0.880014	rhaB/sdaAA/uxaC/xylA/xylB/zwf	6
GO:0000028	ribosomal small subunit assembly	2/133	5/2571	7.73233	0.02396	0.782553	0.880411	rpsK/rpsG	2
GO:0009408	response to heat	2/133	5/2571	7.73233	0.02396	0.782553	0.880411	dnaJ/groL	2
GO:0046416	D-amino acid metabolic process	2/133	5/2571	7.73233	0.02396	0.782553	0.880411	dat/dtd	2
GO:1902475	L-alpha-amino acid transmembrane transport	2/133	5/2571	7.73233	0.02396	0.782553	0.880411	brnQ/dctA	2
GO:0046365	monosaccharide catabolic process	4/133	22/2571	3.5147	0.02421	0.782553	0.8815	rhaB/uxaC/xylA/xylB	4
GO:0006400	tRNA modification	5/133	33/2571	2.92891	0.02534	0.804528	0.886183	tsaB/thiI/mnmG/dus1/trmK	5
GO:0009124	nucleoside monophosphate biosynthetic process	8/133	70/2571	2.20924	0.02603	0.804528	0.888864	purU/purQ/ldh/prs/pyrD/atpH/atpB/atpE	8
GO:0006807	nitrogen compound metabolic process	82/133	1366/2571	1.16042	0.02612	0.804528	0.889205	tsaB/rex/gatC/hit/dat/yjbM/manA/htpX/mhqR/queC/rplS/dtd/lipA/cysJ/sppA/thiI/mltG/glmM/purU/nagB/rpsK/sigB/sigF/isp/hpr/ribH/purQ/rplN/ldh/prs/ribE/dnaJ/rsbW/pheS/rpmD/rpsM/rpsG/rpsJ/rpsL/addB/ctaD/recR/hrcA/mnmG/rsmG/pyrD/prfB/sipS/ndk/racX/qoxA/scpB/resD/leuS/dus1/atpH/atpB/atpE/rpoB/deoC/treR/murC/rplV/narG/iolD/rplC/tkt/mutL/hemW/aroE/gcvT/trmK/dxs/zwf/rnz/ywhC/albA/gbsB/tsf/polX/mtlR/patB	82
GO:0006457	protein folding	3/133	13/2571	4.46096	0.02642	0.804528	0.890325	dnaJ/groL/hslO	3
GO:0044238	primary metabolic process	87/133	1466/2571	1.14719	0.02672	0.804528	0.891423	rhaB/tsaB/rex/gatC/hit/dat/yjbM/manA/htpX/mhqR/queC/rplS/dtd/lipA/cysJ/ytkK/sppA/thiI/sdaAA/melA/uxaC/glmM/purU/nagB/rpsK/sigB/sigF/xylA/isp/hpr/purQ/rplN/ldh/prs/dnaJ/rsbW/pheS/rpmD/rpsM/rpsG/rpsJ/rpsL/addB/ctaD/recR/hrcA/mnmG/rsmG/pyrD/prfB/sipS/ndk/qoxA/scpB/resD/leuS/dus1/atpH/atpB/atpE/rpoB/deoC/xylB/treR/ppsC/bglH/rplV/iolD/iolE/rplC/tkt/pgsA/mutL/aroE/gcvT/trmK/dxs/zwf/rnz/ywhC/fabD/tsf/ab…	87
GO:0009201	ribonucleoside triphosphate biosynthetic process	5/133	34/2571	2.84277	0.02851	0.846824	0.897541	ldh/ndk/atpH/atpB/atpE	5
GO:1901564	organonitrogen compound metabolic process	54/133	842/2571	1.23974	0.03107	0.881415	0.905183	gatC/dat/yjbM/htpX/queC/rplS/dtd/lipA/cysJ/sppA/thiI/mltG/glmM/purU/rpsK/isp/ribH/purQ/rplN/ldh/prs/ribE/rsbW/pheS/rpmD/rpsM/rpsG/rpsJ/rpsL/ctaD/pyrD/prfB/sipS/ndk/qoxA/leuS/atpH/atpB/atpE/murC/rplV/iolD/rplC/tkt/hemW/aroE/gcvT/dxs/zwf/ywhC/albA/gbsB/tsf/patB	54
GO:0022402	cell cycle process	4/133	24/2571	3.2218	0.03247	0.881415	0.908899	sepF/minJ/scpB/ypbR	4
GO:0065003	protein-containing complex assembly	6/133	48/2571	2.41635	0.03508	0.881415	0.915101	rpsK/sigB/sigF/rpsG/resA/rplV	6
GO:0015672	monovalent inorganic cation transport	7/133	61/2571	2.21829	0.03573	0.881415	0.916517	yrvC/ctaD/qoxA/atpH/atpB/atpE/putP	7
GO:0043933	protein-containing complex subunit organization	7/133	61/2571	2.21829	0.03573	0.881415	0.916517	rpsK/sigB/sigF/rpsG/prfB/resA/rplV	7
GO:1901360	organic cyclic compound metabolic process	56/133	888/2571	1.21906	0.03797	0.881415	0.921053	tsaB/rex/gatC/hit/yjbM/manA/mhqR/queC/dtd/lipA/thiI/glmM/purU/nagB/rpsK/sigB/sigF/hpr/ribH/purQ/ldh/prs/ribE/dnaJ/rsbW/pheS/addB/ctaD/recR/hrcA/mnmG/rsmG/pyrD/ndk/qoxA/scpB/resD/leuS/dus1/atpH/atpB/atpE/rpoB/deoC/treR/rplC/tkt/mutL/hemW/aroE/trmK/dxs/zwf/rnz/polX/mtlR	56
GO:0072521	purine-containing compound metabolic process	11/133	118/2571	1.80203	0.03876	0.881415	0.922537	yjbM/purU/purQ/ldh/prs/ctaD/ndk/qoxA/atpH/atpB/atpE	11
GO:0022618	ribonucleoprotein complex assembly	3/133	15/2571	3.86617	0.03899	0.881415	0.922959	rpsK/rpsG/rplV	3
GO:0042255	ribosome assembly	3/133	15/2571	3.86617	0.03899	0.881415	0.922959	rpsK/rpsG/rplV	3
GO:0046483	heterocycle metabolic process	55/133	871/2571	1.22066	0.03921	0.881415	0.923358	tsaB/rex/gatC/hit/yjbM/manA/mhqR/queC/dtd/lipA/thiI/glmM/purU/nagB/rpsK/sigB/sigF/hpr/ribH/purQ/ldh/prs/ribE/dnaJ/rsbW/pheS/addB/ctaD/recR/hrcA/mnmG/rsmG/pyrD/ndk/qoxA/scpB/resD/leuS/dus1/atpH/atpB/atpE/rpoB/deoC/treR/rplC/tkt/mutL/hemW/trmK/dxs/zwf/rnz/polX/mtlR	55
GO:0043603	cellular amide metabolic process	17/133	210/2571	1.56488	0.03944	0.881415	0.923771	gatC/rplS/rpsK/rplN/pheS/rpmD/rpsM/rpsG/rpsJ/rpsL/prfB/sipS/leuS/rplV/rplC/albA/tsf	17
GO:0009142	nucleoside triphosphate biosynthetic process	5/133	37/2571	2.61227	0.03949	0.881415	0.92386	ldh/ndk/atpH/atpB/atpE	5
GO:0009168	purine ribonucleoside monophosphate biosynthetic process	6/133	50/2571	2.3197	0.04178	0.881415	0.927732	purU/purQ/ldh/atpH/atpB/atpE	6
GO:0034622	cellular protein-containing complex assembly	4/133	26/2571	2.97397	0.0422	0.881415	0.9284	rpsK/rpsG/resA/rplV	4
GO:0009987	cellular process	112/133	2004/2571	1.08037	0.04265	0.881415	0.929102	ytmP/rhaB/tsaB/rex/gatC/hit/dat/yjbM/manA/mhqR/queC/sepF/rplS/dtd/lipA/cysJ/ytkK/minJ/yjiC/thiI/mltG/uxaC/glmM/purU/nagB/rpsK/spo0B/sigB/sigF/gpsB/hpr/ribH/purQ/rplN/ldh/prs/ribE/dnaJ/rsbW/pheS/rpmD/rpsM/rpsG/rpsJ/rpsL/addB/ctaD/oppD/recR/hrcA/mnmG/rsmG/pyrD/prfB/groL/motB/sipS/ndk/racX/qoxA/scpB/resA/resD/leuS/spoVT/hslO/dus1/atpH/atpB/atpE/rpoB/spoVR/deoC/xylB/dltD/treR/ppsC/murC/rplV/narG/iolD…	112
GO:0009165	nucleotide biosynthetic process	10/133	106/2571	1.82366	0.04457	0.881415	0.931948	yjbM/purU/purQ/ldh/prs/pyrD/ndk/atpH/atpB/atpE	10
GO:0007049	cell cycle	6/133	51/2571	2.27421	0.04541	0.881415	0.933123	sepF/minJ/gpsB/scpB/murC/ypbR	6
GO:0009127	purine nucleoside monophosphate biosynthetic process	6/133	51/2571	2.27421	0.04541	0.881415	0.933123	purU/purQ/ldh/atpH/atpB/atpE	6
GO:0022904	respiratory electron transport chain	3/133	16/2571	3.62453	0.04622	0.881415	0.934218	ctaD/qoxA/cydA	3
GO:0000302	response to reactive oxygen species	2/133	7/2571	5.52309	0.047	0.881415	0.935239	trxB/katX	2
GO:0019310	inositol catabolic process	2/133	7/2571	5.52309	0.047	0.881415	0.935239	iolD/iolE	2
GO:1901070	guanosine-containing compound biosynthetic process	2/133	7/2571	5.52309	0.047	0.881415	0.935239	yjbM/ndk	2
GO:0044282	small molecule catabolic process	11/133	122/2571	1.74294	0.04768	0.881415	0.936103	rhaB/dat/dtd/uxaC/nagB/xylA/xylB/iolD/iolE/gcvT/fadB	11
GO:0022607	cellular component assembly	9/133	93/2571	1.87073	0.04832	0.881415	0.936896	sepF/minJ/rpsK/sigB/sigF/rpsG/resA/rplV/ypbR	9
GO:1901293	nucleoside phosphate biosynthetic process	10/133	108/2571	1.78989	0.04964	0.881415	0.938471	yjbM/purU/purQ/ldh/prs/pyrD/ndk/atpH/atpB/atpE	10
