# Supplementary material for: Multi-omics analyses of the mechanism for the formation of soy sauce-like and soybean flavor in Bacillus subtilis BJ3-2
Source: BMC Microbiol. 2022 May 20;22:142. doi: 10.1186/s12866-022-02555-5 (PMC9121592; doi:10.1186/s12866-022-02555-5)
Supplement: Supplementary file 5 — Additional file 5: Table S4. GO enrich for CT53vsAT37. [file 12866_2022_2555_MOESM5_ESM.xls]

## Sheet: file explanation
Table S12.GO Annotation Enrichment Analysis in CP53_vs_BP45.

## Sheet: CC
ID	Description	GeneRatio	BgRatio	FoldEnrichment	pvalue	p.adjust	qvalue	genes	Count
GO:0005737	cytoplasm	51/75	850/2196	1.7568	1.7e-07	1.20333e-05	1.17885e-05	tsaB/ylaK/ykuV/rimM/hfq/mtnN/lipA/copZ/rsgA/thiI/rpmF/uvrA/nagB/gpsB/ribH/purS/rpmC/glmU/prs/pheS/aroH/rpsG/rpsJ/gltX/mnmG/prfB/cheA/hemL/ndk/cpfC/tuf/scpB/proA/ppsA/pgk/hutI/iolD/rplC/tkt/nrdF/hemW/gcvT/glyS/zur/dxs/galE/infC/gbsB/fabD/frr/parC	51
GO:0005622	intracellular	52/75	881/2196	1.72822	1.9e-07	1.20333e-05	1.17885e-05	tsaB/ylaK/ykuV/rimM/hfq/mtnN/lipA/copZ/rsgA/thiI/rpmF/uvrA/nagB/gpsB/ribH/purS/rpmC/glmU/prs/pheS/aroH/rpsG/rpsJ/gltX/mnmG/prfB/cheA/hemL/ndk/cpfC/tuf/scpB/atpH/proA/ppsA/pgk/hutI/iolD/rplC/tkt/nrdF/hemW/gcvT/glyS/zur/dxs/galE/infC/gbsB/fabD/frr/parC	52
GO:0044424	intracellular part	52/75	881/2196	1.72822	1.9e-07	1.20333e-05	1.17885e-05	tsaB/ylaK/ykuV/rimM/hfq/mtnN/lipA/copZ/rsgA/thiI/rpmF/uvrA/nagB/gpsB/ribH/purS/rpmC/glmU/prs/pheS/aroH/rpsG/rpsJ/gltX/mnmG/prfB/cheA/hemL/ndk/cpfC/tuf/scpB/atpH/proA/ppsA/pgk/hutI/iolD/rplC/tkt/nrdF/hemW/gcvT/glyS/zur/dxs/galE/infC/gbsB/fabD/frr/parC	52
GO:0044444	cytoplasmic part	27/75	393/2196	2.0116	0.00011	0.005225	0.00526742	tsaB/ylaK/rimM/hfq/mtnN/thiI/rpmF/ribH/rpmC/rpsG/rpsJ/gltX/mnmG/ppsA/pgk/iolD/rplC/tkt/nrdF/gcvT/glyS/dxs/galE/infC/gbsB/fabD/frr	27
GO:0005829	cytosol	23/75	354/2196	1.90237	0.00102	0.03876	0.0468038	tsaB/ylaK/hfq/mtnN/thiI/ribH/rpmC/rpsG/gltX/mnmG/ppsA/pgk/rplC/tkt/nrdF/gcvT/glyS/dxs/galE/infC/gbsB/fabD/frr	23
GO:1990234	transferase complex	3/75	13/2196	6.75692	0.00855	0.27075	0.291579	ribH/prs/iolD	3
GO:0032991	protein-containing complex	15/75	242/2196	1.81488	0.01428	0.3876	0.407382	rimM/rpmF/uvrA/ribH/rpmC/prs/rpsG/rpsJ/atpH/iolD/rplC/nrdF/zur/alsR/parC	15
GO:0005840	ribosome	6/75	66/2196	2.66182	0.02318	0.390841	0.52738	rimM/rpmF/rpmC/rpsG/rpsJ/rplC	6
GO:0044391	ribosomal subunit	5/75	50/2196	2.928	0.02596	0.390841	0.555495	rpmF/rpmC/rpsG/rpsJ/rplC	5
GO:0043228	non-membrane-bounded organelle	8/75	107/2196	2.18916	0.02709	0.390841	0.565989	rimM/rpmF/rpmC/rpsG/rpsJ/fliF/rplC/parC	8
GO:1990904	ribonucleoprotein complex	6/75	69/2196	2.54609	0.02821	0.390841	0.575913	rimM/rpmF/rpmC/rpsG/rpsJ/rplC	6
GO:0043232	intracellular non-membrane-bounded organelle	7/75	88/2196	2.32909	0.02825	0.390841	0.576259	rimM/rpmF/rpmC/rpsG/rpsJ/rplC/parC	7
GO:0043226	organelle	8/75	111/2196	2.11027	0.03289	0.390841	0.612898	rimM/rpmF/rpmC/rpsG/rpsJ/fliF/rplC/parC	8
GO:0043229	intracellular organelle	7/75	92/2196	2.22783	0.03497	0.390841	0.627342	rimM/rpmF/rpmC/rpsG/rpsJ/rplC/parC	7
GO:0044422	organelle part	6/75	76/2196	2.31158	0.04266	0.4503	0.672519	rpmF/rpmC/rpsG/rpsJ/fliF/rplC	6

## Sheet: MF
ID	Description	GeneRatio	BgRatio	FoldEnrichment	pvalue	p.adjust	qvalue	genes	Count
GO:0000049	tRNA binding	6/100	32/2673	5.01187	0.00097	1	1	thiI/pheS/rpsG/rpsJ/gltX/dus1	6
GO:0043167	ion binding	53/100	1035/2673	1.36878	0.0022	1	1	ytmP/rhaB/dat/ylaK/ybdK/htpX/dxr/lipA/copZ/pps/rsgA/thiI/sdaAA/luxS/uvrA/recG/purS/glmU/prs/pheS/gltX/mnmG/cheA/hemL/ndk/cpfC/tuf/qoxA/dus1/xylB/ppsA/pgk/hutI/garD/iolD/iolE/ahpF/bshB1/tkt/nrdF/ypbR/hemW/glyS/zur/dxs/rnz/dsdA/yhcR/gbsB/dps/ppsD/abnA/parC	53
GO:0016744	transferase activity, transferring aldehyde or ketonic groups	3/100	8/2673	10.0237	0.00248	1	1	iolD/tkt/dxs	3
GO:0003941	L-serine ammonia-lyase activity	2/100	3/2673	17.82	0.00406	1	1	sdaAA/dsdA	2
GO:0008135	translation factor activity, RNA binding	3/100	10/2673	8.019	0.00503	1	1	prfB/tuf/infC	3
GO:0046914	transition metal ion binding	12/100	142/2673	2.25887	0.00582	1	1	htpX/dxr/copZ/luxS/uvrA/gltX/qoxA/hutI/iolE/zur/rnz/dps	12
GO:0003723	RNA binding	12/100	145/2673	2.21214	0.00687	1	1	hfq/rsgA/thiI/pheS/rpsG/rpsJ/gltX/prfB/tuf/dus1/rplC/infC	12
GO:0036094	small molecule binding	36/100	664/2673	1.44922	0.00742	1	1	ytmP/rhaB/iolU/dat/ylaK/ybdK/dxr/pps/rsgA/thiI/uvrA/recG/purS/prs/pheS/gltX/mnmG/cheA/hemL/ndk/tuf/dus1/rpoB/xylB/proA/ppsA/pgk/iolD/ahpF/ypbR/glyS/dxs/dsdA/yhcR/ppsD/parC	36
GO:0003824	catalytic activity	78/100	1788/2673	1.16607	0.00915	1	1	ytmP/rhaB/iolU/hit/dat/ybdK/htpX/ykuV/dxr/mtnN/lipA/bdbD/pps/sppA/rsgA/yjiC/thiI/sdaAA/luxS/mltG/uxaC/pelB/uvrA/recG/purU/nagB/ribH/purS/glmU/prs/pheS/aroH/gltX/fliF/prsA/cheA/hemL/ndk/cpfC/racX/tuf/qoxA/dus1/atpH/rpoB/xylB/dltB/rfbB/proA/dacC/ppsA/pgk/hutI/garD/iolD/iolE/ahpF/bshB1/tkt/nrdF/ypbR/hemW/gcvPA/gcvT/glyS/wprA/dxs/rnz/dsdA/yhcR/galE/gbsB/fabD/dps/ppsD/abnA/dpaB/parC	78
GO:0046872	metal ion binding	30/100	546/2673	1.46868	0.01341	1	1	htpX/dxr/lipA/copZ/rsgA/sdaAA/luxS/uvrA/glmU/prs/pheS/gltX/ndk/cpfC/qoxA/hutI/garD/iolD/iolE/bshB1/tkt/nrdF/hemW/zur/dxs/rnz/yhcR/gbsB/dps/abnA	30
GO:0016853	isomerase activity	8/100	87/2673	2.45793	0.01468	1	1	uxaC/nagB/aroH/prsA/hemL/racX/galE/parC	8
GO:0043169	cation binding	30/100	551/2673	1.45535	0.01521	1	1	htpX/dxr/lipA/copZ/rsgA/sdaAA/luxS/uvrA/glmU/prs/pheS/gltX/ndk/cpfC/qoxA/hutI/garD/iolD/iolE/bshB1/tkt/nrdF/hemW/zur/dxs/rnz/yhcR/gbsB/dps/abnA	30
GO:0043168	anion binding	32/100	599/2673	1.42798	0.01558	1	1	ytmP/rhaB/dat/ylaK/ybdK/dxr/pps/rsgA/thiI/uvrA/recG/purS/prs/pheS/gltX/mnmG/cheA/hemL/ndk/tuf/dus1/xylB/ppsA/pgk/iolD/ahpF/ypbR/glyS/dxs/dsdA/ppsD/parC	32
GO:0019842	vitamin binding	7/100	72/2673	2.59875	0.01665	1	1	dat/hemL/ppsA/iolD/dxs/dsdA/ppsD	7
GO:0016841	ammonia-lyase activity	2/100	6/2673	8.91	0.01884	1	1	sdaAA/dsdA	2
GO:0003924	GTPase activity	3/100	16/2673	5.01187	0.01996	1	1	rsgA/tuf/ypbR	3
GO:0005488	binding	71/100	1625/2673	1.1679	0.01996	1	1	ytmP/rhaB/iolU/dat/ylaK/ybdK/htpX/rimM/dxr/hfq/lipA/copZ/pps/rsgA/thiI/sdaAA/luxS/uvrA/recG/nagB/sigF/purS/glmU/prs/pheS/rpsG/rpsJ/gltX/hrcA/mnmG/prfB/cheA/hemL/ndk/cpfC/tuf/qoxA/scpB/dus1/rpoB/xylB/rsfA/proA/ppsA/pgk/hutI/garD/iolD/iolE/rplC/ahpF/bshB1/tkt/nrdF/ypbR/hemW/glyS/zur/dxs/rnz/dsdA/yhcR/infC/gbsB/dps/frr/ppsD/abnA/mreC/alsR/parC	71
GO:0043021	ribonucleoprotein complex binding	3/100	17/2673	4.71706	0.02359	1	1	rimM/infC/frr	3
GO:0044877	protein-containing complex binding	3/100	17/2673	4.71706	0.02359	1	1	rimM/infC/frr	3
GO:0030976	thiamine pyrophosphate binding	2/100	7/2673	7.63714	0.02574	1	1	iolD/dxs	2
GO:0000166	nucleotide binding	29/100	576/2673	1.34578	0.04578	1	1	ytmP/rhaB/iolU/ylaK/ybdK/dxr/pps/rsgA/thiI/uvrA/recG/purS/prs/pheS/gltX/mnmG/cheA/ndk/tuf/dus1/xylB/proA/pgk/iolD/ahpF/ypbR/glyS/yhcR/parC	29
GO:1901265	nucleoside phosphate binding	29/100	576/2673	1.34578	0.04578	1	1	ytmP/rhaB/iolU/ylaK/ybdK/dxr/pps/rsgA/thiI/uvrA/recG/purS/prs/pheS/gltX/mnmG/cheA/ndk/tuf/dus1/xylB/proA/pgk/iolD/ahpF/ypbR/glyS/yhcR/parC	29

## Sheet: BP
ID	Description	GeneRatio	BgRatio	FoldEnrichment	pvalue	p.adjust	qvalue	genes	Count
GO:0044281	small molecule metabolic process	45/104	674/2571	1.65052	8.9e-05	0.1884	0.18768	rhaB/hit/dat/dxr/mtnN/lipA/lutC/thiI/sdaAA/uxaC/purU/nagB/ribH/purS/glmU/prs/pheS/aroH/gltX/ndk/qoxA/atpH/xylB/dltD/dltB/rfbB/proA/ppsA/pgk/hutI/garD/iolD/iolE/bshB1/tkt/nrdF/gcvPA/gcvT/glyS/dxs/dsdA/yhcR/galE/fabD/alsR	45
GO:0009987	cellular process	95/104	2004/2571	1.17191	0.00021	0.1884	0.18768	ytmP/rhaB/tsaB/hit/dat/ybdK/ykuV/rimM/dxr/hfq/mtnN/lipA/bdbD/lutC/pps/minJ/yjiC/thiI/luxS/rpmF/mltG/uxaC/uvrA/recG/purU/nagB/sigF/gpsB/ribH/purS/rpmC/glmU/prs/pheS/aroH/rpsG/rpsJ/gltX/fliF/prsA/hrcA/mnmG/prfB/cheA/hemL/ndk/cpfC/racX/tuf/qoxA/scpB/dus1/atpH/rpoB/xylB/dltD/dltB/gerQ/rfbB/rsfA/cotG/proA/dacC/ppsA/pgk/hutI/garD/iolD/iolE/rplC/ahpF/bshB1/tkt/nrdF/ypbR/hemW/gcvPA/gcvT/glyS/wprA/zur/dxs…	95
GO:0044282	small molecule catabolic process	14/104	122/2571	2.83685	0.00029	0.1884	0.18768	rhaB/dat/mtnN/uxaC/nagB/xylB/hutI/garD/iolD/iolE/gcvPA/gcvT/dsdA/galE	14
GO:1901566	organonitrogen compound biosynthetic process	35/104	511/2571	1.69323	0.00053	0.1884	0.18768	dat/hfq/mtnN/thiI/rpmF/mltG/purU/ribH/purS/rpmC/glmU/prs/pheS/aroH/rpsG/rpsJ/gltX/prfB/hemL/ndk/cpfC/tuf/atpH/proA/dacC/ppsA/pgk/iolD/rplC/hemW/glyS/dxs/infC/gbsB/frr	35
GO:0044237	cellular metabolic process	81/104	1612/2571	1.24219	0.00054	0.1884	0.18768	ytmP/rhaB/tsaB/hit/dat/ybdK/rimM/dxr/hfq/mtnN/lipA/lutC/pps/yjiC/thiI/rpmF/mltG/uxaC/uvrA/recG/purU/nagB/sigF/ribH/purS/rpmC/glmU/prs/pheS/aroH/rpsG/rpsJ/gltX/prsA/hrcA/mnmG/prfB/cheA/hemL/ndk/cpfC/tuf/qoxA/scpB/dus1/atpH/rpoB/xylB/dltD/dltB/gerQ/rfbB/proA/dacC/ppsA/pgk/hutI/garD/iolD/iolE/rplC/ahpF/bshB1/tkt/nrdF/hemW/gcvPA/gcvT/glyS/zur/dxs/rnz/dsdA/yhcR/infC/gbsB/fabD/frr/ppsD/alsR/parC	81
GO:0006412	translation	13/104	115/2571	2.79457	0.00057	0.1884	0.18768	hfq/rpmF/rpmC/pheS/rpsG/rpsJ/gltX/prfB/tuf/rplC/glyS/infC/frr	13
GO:0008152	metabolic process	88/104	1817/2571	1.19728	0.0006	0.1884	0.18768	ytmP/rhaB/tsaB/hit/dat/ybdK/htpX/rimM/dxr/hfq/mtnN/lipA/lutC/pps/sppA/yjiC/thiI/sdaAA/rpmF/mltG/uxaC/uvrA/recG/purU/nagB/sigF/ribH/purS/rpmC/glmU/prs/pheS/aroH/rpsG/rpsJ/gltX/prsA/hrcA/mnmG/prfB/cheA/hemL/ndk/cpfC/racX/tuf/qoxA/scpB/dus1/atpH/rpoB/xylB/dltD/dltB/gerQ/rfbB/proA/dacC/ppsA/pgk/hutI/garD/iolD/iolE/rplC/ahpF/bshB1/tkt/nrdF/hemW/gcvPA/gcvT/glyS/wprA/zur/dxs/rnz/dsdA/yhcR/galE/infC/gbsB…	88
GO:0043043	peptide biosynthetic process	14/104	137/2571	2.52625	0.00097	0.261762	0.233794	hfq/rpmF/rpmC/pheS/rpsG/rpsJ/gltX/prfB/tuf/ppsA/rplC/glyS/infC/frr	14
GO:0009071	serine family amino acid catabolic process	3/104	6/2571	12.3606	0.00118	0.261762	0.251638	gcvPA/gcvT/dsdA	3
GO:0071704	organic substance metabolic process	82/104	1670/2571	1.21385	0.00124	0.261762	0.256005	rhaB/tsaB/hit/dat/ybdK/htpX/rimM/dxr/hfq/mtnN/lipA/lutC/sppA/thiI/sdaAA/rpmF/mltG/uxaC/uvrA/recG/purU/nagB/sigF/ribH/purS/rpmC/glmU/prs/pheS/aroH/rpsG/rpsJ/gltX/prsA/hrcA/mnmG/prfB/cheA/hemL/ndk/cpfC/tuf/qoxA/scpB/dus1/atpH/rpoB/xylB/dltD/dltB/gerQ/rfbB/proA/dacC/ppsA/pgk/hutI/garD/iolD/iolE/rplC/bshB1/tkt/nrdF/hemW/gcvPA/gcvT/glyS/wprA/zur/dxs/rnz/dsdA/yhcR/galE/infC/gbsB/fabD/frr/abnA/alsR/parC	82
GO:1901564	organonitrogen compound metabolic process	49/104	842/2571	1.43864	0.00131	0.261762	0.260761	dat/ybdK/htpX/hfq/mtnN/lipA/sppA/thiI/rpmF/mltG/purU/ribH/purS/rpmC/glmU/prs/pheS/aroH/rpsG/rpsJ/gltX/prsA/prfB/cheA/hemL/ndk/cpfC/tuf/qoxA/atpH/gerQ/proA/dacC/ppsA/pgk/hutI/iolD/rplC/tkt/hemW/gcvPA/gcvT/glyS/wprA/dxs/dsdA/infC/gbsB/frr	49
GO:0046365	monosaccharide catabolic process	5/104	22/2571	5.61844	0.00149	0.272214	0.279633	rhaB/uxaC/xylB/garD/galE	5
GO:0005996	monosaccharide metabolic process	7/104	44/2571	3.93291	0.00161	0.272214	0.295499	rhaB/sdaAA/uxaC/xylB/pgk/garD/galE	7
GO:0006518	peptide metabolic process	14/104	148/2571	2.33849	0.00207	0.32499	0.350348	hfq/rpmF/rpmC/pheS/rpsG/rpsJ/gltX/prfB/tuf/ppsA/rplC/glyS/infC/frr	14
GO:0042274	ribosomal small subunit biogenesis	3/104	8/2571	9.27043	0.00311	0.455719	0.447584	rimM/rsgA/rpsG	3
GO:1901135	carbohydrate derivative metabolic process	21/104	282/2571	1.84094	0.00346	0.474509	0.474075	dxr/mtnN/mltG/purU/nagB/purS/glmU/prs/ndk/qoxA/atpH/dltD/dltB/rfbB/dacC/pgk/bshB1/tkt/nrdF/gcvPA/dxs	21
GO:0006807	nitrogen compound metabolic process	69/104	1366/2571	1.24873	0.00367	0.474509	0.488785	tsaB/hit/dat/ybdK/htpX/rimM/hfq/mtnN/lipA/sppA/thiI/rpmF/mltG/uvrA/recG/purU/nagB/sigF/ribH/purS/rpmC/glmU/prs/pheS/aroH/rpsG/rpsJ/gltX/prsA/hrcA/mnmG/prfB/cheA/hemL/ndk/cpfC/racX/tuf/qoxA/scpB/dus1/atpH/rpoB/gerQ/rfbB/proA/dacC/ppsA/pgk/hutI/iolD/rplC/tkt/nrdF/hemW/gcvPA/gcvT/glyS/wprA/zur/dxs/rnz/dsdA/yhcR/infC/gbsB/frr/alsR/parC	69
GO:0006415	translational termination	2/104	3/2571	16.4808	0.00473	0.519827	0.552027	prfB/frr	2
GO:0019478	D-amino acid catabolic process	2/104	3/2571	16.4808	0.00473	0.519827	0.552027	dat/dsdA	2
GO:0043624	cellular protein complex disassembly	2/104	3/2571	16.4808	0.00473	0.519827	0.552027	prfB/frr	2
GO:0006399	tRNA metabolic process	8/104	69/2571	2.86622	0.00588	0.59346	0.605037	tsaB/thiI/pheS/gltX/mnmG/dus1/glyS/rnz	8
GO:1901575	organic substance catabolic process	18/104	239/2571	1.86184	0.00618	0.59346	0.616864	rhaB/dat/hfq/mtnN/uxaC/nagB/xylB/pgk/hutI/garD/iolD/iolE/gcvPA/gcvT/dsdA/yhcR/galE/abnA	18
GO:0044238	primary metabolic process	72/104	1466/2571	1.21414	0.00621	0.59346	0.618008	rhaB/tsaB/hit/dat/ybdK/htpX/rimM/dxr/hfq/mtnN/lipA/sppA/thiI/sdaAA/rpmF/uxaC/uvrA/recG/purU/nagB/sigF/purS/rpmC/glmU/prs/pheS/aroH/rpsG/rpsJ/gltX/prsA/hrcA/mnmG/prfB/cheA/ndk/tuf/qoxA/scpB/dus1/atpH/rpoB/xylB/gerQ/rfbB/proA/dacC/ppsA/pgk/hutI/garD/iolD/iolE/rplC/tkt/nrdF/gcvPA/gcvT/glyS/wprA/zur/dxs/rnz/dsdA/yhcR/galE/infC/fabD/frr/abnA/alsR/parC	72
GO:0034641	cellular nitrogen compound metabolic process	52/104	979/2571	1.31307	0.00765	0.674346	0.665888	tsaB/hit/rimM/hfq/mtnN/thiI/rpmF/uvrA/recG/purU/nagB/sigF/ribH/purS/rpmC/glmU/prs/pheS/rpsG/rpsJ/gltX/hrcA/mnmG/prfB/hemL/ndk/cpfC/tuf/qoxA/scpB/dus1/atpH/rpoB/rfbB/ppsA/pgk/hutI/rplC/tkt/nrdF/hemW/gcvPA/glyS/zur/dxs/rnz/yhcR/infC/gbsB/frr/alsR/parC	52
GO:0034660	ncRNA metabolic process	10/104	103/2571	2.40011	0.00767	0.674346	0.666469	tsaB/rimM/thiI/pheS/gltX/mnmG/dus1/rplC/glyS/rnz	10
GO:0043604	amide biosynthetic process	14/104	173/2571	2.00056	0.0086	0.698812	0.691406	hfq/rpmF/rpmC/pheS/rpsG/rpsJ/gltX/prfB/tuf/ppsA/rplC/glyS/infC/frr	14
GO:0016052	carbohydrate catabolic process	9/104	89/2571	2.49989	0.00873	0.698812	0.694598	rhaB/uxaC/xylB/pgk/garD/iolD/iolE/galE/abnA	9
GO:0006546	glycine catabolic process	2/104	4/2571	12.3606	0.00922	0.698812	0.706058	gcvPA/gcvT	2
GO:0019464	glycine decarboxylation via glycine cleavage system	2/104	4/2571	12.3606	0.00922	0.698812	0.706058	gcvPA/gcvT	2
GO:0046395	carboxylic acid catabolic process	8/104	75/2571	2.63692	0.00971	0.701421	0.716689	dat/uxaC/nagB/hutI/garD/gcvPA/gcvT/dsdA	8
GO:0044267	cellular protein metabolic process	18/104	251/2571	1.77283	0.01024	0.701421	0.727354	ybdK/hfq/lipA/rpmF/rpmC/pheS/rpsG/rpsJ/gltX/prsA/prfB/cheA/tuf/gerQ/rplC/glyS/infC/frr	18
GO:0016054	organic acid catabolic process	8/104	76/2571	2.60223	0.0105	0.701421	0.732298	dat/uxaC/nagB/hutI/garD/gcvPA/gcvT/dsdA	8
GO:0071840	cellular component organization or biogenesis	21/104	311/2571	1.66927	0.01083	0.701421	0.738321	rimM/minJ/rsgA/mltG/recG/sigF/gpsB/glmU/rpsG/fliF/prfB/dltD/dltB/dacC/rplC/ypbR/wprA/infC/frr/mreC/parC	21
GO:1901137	carbohydrate derivative biosynthetic process	15/104	196/2571	1.89193	0.01085	0.701421	0.738677	mltG/purU/nagB/purS/glmU/prs/ndk/atpH/dltD/dltB/dacC/pgk/bshB1/nrdF/dxs	15
GO:0055086	nucleobase-containing small molecule metabolic process	16/104	217/2571	1.82276	0.01205	0.75674	0.758414	hit/mtnN/purU/nagB/purS/glmU/prs/ndk/qoxA/atpH/rfbB/pgk/tkt/nrdF/gcvPA/yhcR	16
GO:0022411	cellular component disassembly	3/104	13/2571	5.70488	0.01368	0.781057	0.780892	prfB/infC/frr	3
GO:0032984	protein-containing complex disassembly	3/104	13/2571	5.70488	0.01368	0.781057	0.780892	prfB/infC/frr	3
GO:0019586	galacturonate metabolic process	2/104	5/2571	9.88846	0.01496	0.781057	0.795812	uxaC/garD	2
GO:0019698	D-galacturonate catabolic process	2/104	5/2571	9.88846	0.01496	0.781057	0.795812	uxaC/garD	2
GO:0046396	D-galacturonate metabolic process	2/104	5/2571	9.88846	0.01496	0.781057	0.795812	uxaC/garD	2
GO:0046397	galacturonate catabolic process	2/104	5/2571	9.88846	0.01496	0.781057	0.795812	uxaC/garD	2
GO:0046416	D-amino acid metabolic process	2/104	5/2571	9.88846	0.01496	0.781057	0.795812	dat/dsdA	2
GO:1901606	alpha-amino acid catabolic process	5/104	37/2571	3.3407	0.01528	0.781057	0.799229	dat/hutI/gcvPA/gcvT/dsdA	5
GO:0009056	catabolic process	18/104	266/2571	1.67286	0.01807	0.786806	0.824797	rhaB/dat/hfq/mtnN/uxaC/nagB/xylB/pgk/hutI/garD/iolD/iolE/gcvPA/gcvT/dsdA/yhcR/galE/abnA	18
GO:0019318	hexose metabolic process	4/104	26/2571	3.80325	0.01901	0.786806	0.832005	rhaB/sdaAA/pgk/galE	4
GO:0043603	cellular amide metabolic process	15/104	210/2571	1.7658	0.01965	0.786806	0.836583	hfq/rpmF/rpmC/pheS/rpsG/rpsJ/gltX/prfB/tuf/ppsA/hutI/rplC/glyS/infC/frr	15
GO:0008033	tRNA processing	5/104	40/2571	3.09014	0.02097	0.786806	0.845278	tsaB/thiI/mnmG/dus1/rnz	5
GO:0042737	drug catabolic process	4/104	27/2571	3.66239	0.02164	0.786806	0.849346	nagB/gcvPA/gcvT/dsdA	4
GO:0006063	uronic acid metabolic process	2/104	6/2571	8.24038	0.02185	0.786806	0.850578	uxaC/garD	2
GO:0018205	peptidyl-lysine modification	2/104	6/2571	8.24038	0.02185	0.786806	0.850578	lipA/gerQ	2
GO:0044249	cellular biosynthetic process	51/104	1005/2571	1.25451	0.02254	0.786806	0.854486	dat/dxr/hfq/mtnN/lipA/thiI/rpmF/mltG/purU/nagB/sigF/ribH/purS/rpmC/glmU/prs/pheS/aroH/rpsG/rpsJ/gltX/hrcA/prfB/hemL/ndk/cpfC/tuf/scpB/atpH/rpoB/dltD/dltB/proA/dacC/ppsA/pgk/iolD/rplC/bshB1/nrdF/hemW/glyS/zur/dxs/yhcR/infC/gbsB/fabD/frr/ppsD/alsR	51
GO:1901576	organic substance biosynthetic process	51/104	1009/2571	1.24953	0.0244	0.786806	0.864071	dat/dxr/hfq/mtnN/lipA/thiI/sdaAA/rpmF/mltG/purU/nagB/sigF/ribH/purS/rpmC/glmU/prs/pheS/aroH/rpsG/rpsJ/gltX/hrcA/prfB/hemL/ndk/cpfC/tuf/scpB/atpH/rpoB/dltD/dltB/proA/dacC/ppsA/pgk/iolD/rplC/bshB1/nrdF/hemW/glyS/zur/dxs/yhcR/infC/gbsB/fabD/frr/alsR	51
GO:0006082	organic acid metabolic process	25/104	422/2571	1.46452	0.02624	0.786806	0.872386	dat/dxr/mtnN/lipA/lutC/uxaC/nagB/pheS/aroH/gltX/dltD/dltB/proA/ppsA/pgk/hutI/garD/iolD/bshB1/gcvPA/gcvT/glyS/dxs/dsdA/fabD	25
GO:0034470	ncRNA processing	7/104	73/2571	2.37052	0.02624	0.786806	0.872386	tsaB/rimM/thiI/mnmG/dus1/rplC/rnz	7
GO:0019752	carboxylic acid metabolic process	23/104	381/2571	1.49235	0.02719	0.786806	0.876293	dat/dxr/mtnN/lipA/lutC/uxaC/nagB/pheS/aroH/gltX/proA/ppsA/pgk/hutI/garD/iolD/bshB1/gcvPA/gcvT/glyS/dxs/dsdA/fabD	23
GO:0043038	amino acid activation	4/104	29/2571	3.40981	0.02754	0.786806	0.877673	pheS/gltX/ppsA/glyS	4
GO:0009063	cellular amino acid catabolic process	5/104	43/2571	2.87455	0.02788	0.786806	0.878985	dat/hutI/gcvPA/gcvT/dsdA	5
GO:0044271	cellular nitrogen compound biosynthetic process	36/104	667/2571	1.33428	0.0283	0.786806	0.880566	hfq/thiI/rpmF/purU/nagB/sigF/ribH/purS/rpmC/glmU/prs/pheS/rpsG/rpsJ/gltX/hrcA/prfB/hemL/ndk/cpfC/tuf/atpH/rpoB/ppsA/pgk/rplC/nrdF/hemW/glyS/zur/dxs/yhcR/infC/gbsB/frr/alsR	36
GO:0019538	protein metabolic process	22/104	362/2571	1.50239	0.02875	0.786806	0.882215	ybdK/htpX/hfq/lipA/sppA/rpmF/rpmC/pheS/rpsG/rpsJ/gltX/prsA/prfB/cheA/tuf/gerQ/dacC/rplC/glyS/wprA/infC/frr	22
GO:0001505	regulation of neurotransmitter levels	3/104	17/2571	4.36256	0.02893	0.786806	0.882862	gcvPA/gcvT/gbsB	3
GO:0019682	glyceraldehyde-3-phosphate metabolic process	3/104	17/2571	4.36256	0.02893	0.786806	0.882862	dxr/tkt/dxs	3
GO:0042133	neurotransmitter metabolic process	3/104	17/2571	4.36256	0.02893	0.786806	0.882862	gcvPA/gcvT/gbsB	3
GO:0009058	biosynthetic process	52/104	1042/2571	1.23369	0.02906	0.786806	0.883325	dat/dxr/hfq/mtnN/lipA/thiI/sdaAA/rpmF/mltG/purU/nagB/sigF/ribH/purS/rpmC/glmU/prs/pheS/aroH/rpsG/rpsJ/gltX/hrcA/prfB/hemL/ndk/cpfC/tuf/scpB/atpH/rpoB/dltD/dltB/proA/dacC/ppsA/pgk/iolD/rplC/bshB1/nrdF/hemW/glyS/zur/dxs/yhcR/infC/gbsB/fabD/frr/ppsD/alsR	52
GO:0044085	cellular component biogenesis	14/104	201/2571	1.72187	0.02918	0.786806	0.883749	rimM/minJ/rsgA/mltG/sigF/glmU/rpsG/fliF/dltD/dltB/dacC/rplC/ypbR/mreC	14
GO:0019637	organophosphate metabolic process	15/104	221/2571	1.67791	0.02978	0.786806	0.885824	hit/dxr/thiI/purU/purS/glmU/prs/ndk/qoxA/atpH/pgk/tkt/nrdF/dxs/yhcR	15
GO:0009240	isopentenyl diphosphate biosynthetic process	2/104	7/2571	7.06319	0.0298	0.786806	0.885892	dxr/dxs	2
GO:0019288	isopentenyl diphosphate biosynthetic process, methylerythritol 4-phosphate ...	2/104	7/2571	7.06319	0.0298	0.786806	0.885892	dxr/dxs	2
GO:0019310	inositol catabolic process	2/104	7/2571	7.06319	0.0298	0.786806	0.885892	iolD/iolE	2
GO:0046490	isopentenyl diphosphate metabolic process	2/104	7/2571	7.06319	0.0298	0.786806	0.885892	dxr/dxs	2
GO:0070394	lipoteichoic acid metabolic process	2/104	7/2571	7.06319	0.0298	0.786806	0.885892	dltD/dltB	2
GO:0070395	lipoteichoic acid biosynthetic process	2/104	7/2571	7.06319	0.0298	0.786806	0.885892	dltD/dltB	2
GO:0017144	drug metabolic process	16/104	242/2571	1.63446	0.03113	0.786806	0.890232	mtnN/yjiC/thiI/nagB/ribH/qoxA/atpH/proA/ppsA/pgk/hutI/gcvPA/gcvT/dxs/dsdA/ppsD	16
GO:0044248	cellular catabolic process	14/104	205/2571	1.68827	0.03386	0.786806	0.898181	dat/hfq/mtnN/uxaC/nagB/pgk/hutI/garD/iolD/iolE/gcvPA/gcvT/dsdA/yhcR	14
GO:0006396	RNA processing	7/104	77/2571	2.24738	0.03396	0.786806	0.89845	tsaB/rimM/thiI/mnmG/dus1/rplC/rnz	7
GO:1901360	organic cyclic compound metabolic process	45/104	888/2571	1.25276	0.03692	0.786806	0.905825	tsaB/hit/rimM/hfq/mtnN/lipA/thiI/uvrA/recG/purU/nagB/sigF/ribH/purS/glmU/prs/pheS/aroH/gltX/hrcA/mnmG/hemL/ndk/cpfC/qoxA/scpB/dus1/atpH/rpoB/rfbB/proA/pgk/hutI/rplC/tkt/nrdF/hemW/gcvPA/glyS/zur/dxs/rnz/yhcR/alsR/parC	45
GO:0043436	oxoacid metabolic process	23/104	393/2571	1.44679	0.03759	0.786806	0.907348	dat/dxr/mtnN/lipA/lutC/uxaC/nagB/pheS/aroH/gltX/proA/ppsA/pgk/hutI/garD/iolD/bshB1/gcvPA/gcvT/glyS/dxs/dsdA/fabD	23
GO:0006020	inositol metabolic process	2/104	8/2571	6.18029	0.03869	0.786806	0.909745	iolD/iolE	2
GO:0006048	UDP-N-acetylglucosamine biosynthetic process	2/104	8/2571	6.18029	0.03869	0.786806	0.909745	nagB/glmU	2
GO:0006544	glycine metabolic process	2/104	8/2571	6.18029	0.03869	0.786806	0.909745	gcvPA/gcvT	2
GO:0019320	hexose catabolic process	2/104	8/2571	6.18029	0.03869	0.786806	0.909745	rhaB/galE	2
GO:0042135	neurotransmitter catabolic process	2/104	8/2571	6.18029	0.03869	0.786806	0.909745	gcvPA/gcvT	2
GO:0009117	nucleotide metabolic process	11/104	152/2571	1.78903	0.04042	0.786806	0.913273	hit/purU/purS/prs/ndk/qoxA/atpH/pgk/tkt/nrdF/yhcR	11
GO:0046483	heterocycle metabolic process	44/104	871/2571	1.24883	0.04176	0.802174	0.915821	tsaB/hit/rimM/hfq/mtnN/lipA/thiI/uvrA/recG/purU/nagB/sigF/ribH/purS/glmU/prs/pheS/gltX/hrcA/mnmG/hemL/ndk/cpfC/qoxA/scpB/dus1/atpH/rpoB/rfbB/proA/pgk/hutI/rplC/tkt/nrdF/hemW/gcvPA/glyS/zur/dxs/rnz/yhcR/alsR/parC	44
GO:0006400	tRNA modification	4/104	33/2571	2.9965	0.04197	0.802174	0.916207	tsaB/thiI/mnmG/dus1	4
GO:0006753	nucleoside phosphate metabolic process	11/104	155/2571	1.7544	0.04562	0.86442	0.922391	hit/purU/purS/prs/ndk/qoxA/atpH/pgk/tkt/nrdF/yhcR	11
GO:0006721	terpenoid metabolic process	2/104	9/2571	5.49359	0.04846	0.895085	0.926605	dxr/dxs	2
GO:0016114	terpenoid biosynthetic process	2/104	9/2571	5.49359	0.04846	0.895085	0.926605	dxr/dxs	2
GO:0046835	carbohydrate phosphorylation	2/104	9/2571	5.49359	0.04846	0.895085	0.926605	rhaB/xylB	2
