# Supplementary material for: Multi-omics analyses of the mechanism for the formation of soy sauce-like and soybean flavor in Bacillus subtilis BJ3-2
Source: BMC Microbiol. 2022 May 20;22:142. doi: 10.1186/s12866-022-02555-5 (PMC9121592; doi:10.1186/s12866-022-02555-5)
Supplement: Supplementary file 6 — Additional file 6: Table S5. GO enrich for CT53vsBT45 [file 12866_2022_2555_MOESM6_ESM.xls]

## Sheet: file explanation
Table S13. Differentially expressed metabolites.

## Sheet: B45-A37
id	Peak	rt	Count	Mass	MEAN B45	MEAN A37	VIP	P-VALUE	Q-VALUE	FOLD CHANGE	LOG_FOLDCHANGE
29	2,4-Imidazolidinedione, 1,5,5-trimethyl-	539221.076	14	127	0.000339487	8.04116e-05	1.11202	0.0198554	0.172051	4.22186	2.07788
35	3-Aminoheptane	48976.678	13	89	1.53524e-05	8.58756e-05	1.67158	0.0182244	0.164295	0.178775	-2.48378
68	histidine 2	792074.733	9	72	0.00175008	2.54743e-05	1.79075	0.00629205	0.0866714	68.7	6.10224
140	unknown	15202.699	10	152	4.02032e-05	7.34016e-06	1.63565	0.0323822	0.217518	5.47716	2.45343
210	unknown	36202.626	10	89	2.2766e-09	0.000136526	2.08552	0.0418349	0.240257	1.66753e-05	-15.8719
216	unknown	5163.15	11	125	1.07302e-05	1.23006e-06	1.71147	0.0129208	0.134089	8.72334	3.12488
217	3-Hydroxypyridine	332568.42	15	152	0.00119815	0.000534358	1.46097	0.0136244	0.138612	2.24222	1.16493
219	Tropic Acid	51200.609	14	56	6.22696e-05	0.000222401	2.00171	0.000136897	0.0157446	0.279987	-1.83657
228	4-aminobutyric acid 3	57649.721	15	142	0.000106488	0.00022117	1.93968	0.00096647	0.0310173	0.481477	-1.05446
234	unknown	610240.067	15	86	0.00078348	0.00129525	1.75935	0.0114148	0.123773	0.604887	-0.725263
246	unknown	29574.386	11	241	5.54636e-05	7.80869e-05	1.78981	0.00545792	0.0800107	0.71028	-0.49354
254	cyclohexane-1,2-diol	12199.885	7	147	7.10878e-06	2.70483e-05	1.604	0.0394498	0.235165	0.262818	-1.92786
391	unknown	2465381.07	15	158	0.00447405	0.00846376	1.65124	0.0420171	0.240631	0.528613	-0.919717
454	uracil	4839754.73	15	99	0.00831133	0.0206772	1.83216	0.018176	0.164055	0.401956	-1.31489
467	unknown	5721.884	9	152	2.05285e-06	2.31513e-05	1.37427	0.000145436	0.0161314	0.0886711	-3.49539
474	unknown	18440.51	14	169	7.27774e-05	2.79612e-05	1.66003	0.00187089	0.0415683	2.6028	1.38006
485	unknown	38220.463	13	69	4.61338e-05	0.00016562	1.77231	0.00279506	0.0525697	0.278553	-1.84398
487	unknown	278651.281	13	117	0.000843007	0.00011968	1.3262	0.0124066	0.130668	7.04386	2.81637
500	Cysteinylglycine 3	10359.959	12	257	1.301e-05	4.06621e-05	2.00413	0.00843901	0.100615	0.319955	-1.64406
507	unknown	15629.381	14	116	4.95606e-05	1.40091e-05	1.23298	0.0283835	0.205397	3.53773	1.82282
510	unknown	5285.846	7	163	1.37635e-05	2.42435e-09	2.08699	0.00254046	0.0495976	5677.19	12.471
535	Halostachine 2	8363.552	9	116	4.1266e-06	2.70182e-05	1.41416	0.000931368	0.0307134	0.152734	-2.7109
536	Adipamide 4	16132.436	14	86	2.25278e-05	5.9547e-05	1.96437	0.000240654	0.0191096	0.37832	-1.40232
539	unknown	196691.117	15	160	0.000707215	0.000406056	1.62508	0.0180529	0.163443	1.74167	0.800468
553	L-homoserine 1	47815.13	13	218	0.000171299	8.08638e-05	1.91686	0.00174506	0.0405066	2.11836	1.08295
557	unknown	18437.072	7	69	2.2766e-09	6.07172e-05	2.08645	0.029259	0.208209	3.74952e-05	-14.7029
567	D-erythro-sphingosine 1	12098.039	7	204	2.2766e-09	3.60508e-05	2.08903	0.000833089	0.0297662	6.31498e-05	-13.9509
586	unknown	442097.08	15	74	0.00177918	0.000570931	1.61344	0.00783603	0.0970921	3.11628	1.63983
590	unknown	7935.661	7	218	1.48669e-06	2.4816e-05	1.7661	0.00153165	0.038471	0.0599085	-4.0611
593	unknown	18348.995	14	144	3.39565e-05	7.92887e-05	1.75482	0.033857	0.22156	0.428264	-1.22343
606	nicotinamide	89557.377	12	179	0.000359987	8.22043e-05	1.06541	0.00072346	0.0285038	4.37917	2.13066
614	unknown	5810.474	9	143	1.50222e-05	5.42704e-06	1.28755	0.048329	0.252403	2.76802	1.46885
621	sulfuric acid	55127.434	13	43	0.000152992	3.56735e-05	1.07413	0.000603731	0.0267915	4.28868	2.10053
658	unknown	4078.477	10	185	8.72798e-06	2.32119e-06	1.61401	0.0423599	0.241328	3.76014	1.91079
667	L-cysteine	22941.923	15	220	5.22218e-05	9.87293e-05	1.58544	0.036135	0.227411	0.528939	-0.918826
682	2-Methylglutaric Acid	39769.091	15	129	0.000133582	9.66577e-05	1.59316	0.0302284	0.211215	1.38201	0.466763
683	unknown	13480	12	202	1.58424e-05	4.97055e-05	1.02561	0.0193133	0.169541	0.318726	-1.64961
686	unknown	255028.797	12	174	0.000261622	0.00122894	1.93159	0.0226067	0.184162	0.212885	-2.23186
691	unknown	19088.578	14	98	8.22888e-05	2.07083e-05	1.0811	0.000242426	0.0191491	3.97372	1.99049
713	unknown	478982.307	14	116	0.00200876	0.000751632	1.98926	0.00031515	0.0204744	2.67254	1.41821
734	unknown	26309.296	11	241	1.80853e-05	0.000114281	2.01949	0.0176155	0.161236	0.158253	-2.65969
776	unknown	13548.331	9	58	4.08433e-05	1.28711e-05	1.03659	0.00183708	0.041292	3.17325	1.66596
777	unknown	18492.628	11	93	1.93268e-05	4.69489e-05	1.75331	0.00822161	0.0993757	0.411657	-1.28049
783	1,3-diaminopropane	5054.955	6	174	1.22382e-05	2.42435e-09	2.08979	0.000792789	0.0293305	5048.02	12.3015
798	asparagine 1	124524.163	14	116	0.000160949	0.000533215	1.98568	0.0189056	0.16761	0.301847	-1.72811
824	unknown	14620.548	7	116	2.2766e-09	4.22586e-05	2.08194	0.0477056	0.251333	5.38731e-05	-14.1801
827	xylitol	6740.227	13	159	3.71251e-06	3.51849e-05	1.52707	0.00703064	0.0919321	0.105514	-3.24449
846	unknown	66020.898	13	69	0.000176371	3.41403e-05	1.35617	0.0348343	0.224127	5.16607	2.36907
859	unknown	19893.075	15	174	8.83132e-05	2.89172e-05	1.8604	0.000907762	0.0304995	3.054	1.6107
866	pyridine-2,3-dicarboxylic acid	128231.718	11	296	2.12059e-05	0.000625152	2.07332	0.00822657	0.0994043	0.0339213	-4.88167
870	Fluorene	13329.07	11	70	2.97603e-06	2.97788e-05	1.05904	0.0429203	0.242453	0.0999378	-3.32283
907	unknown	47994.426	15	147	8.84736e-05	0.000210522	1.86818	0.038808	0.233728	0.420259	-1.25065
916	unknown	27883.694	9	144	6.98278e-06	9.89741e-05	1.47035	0.0137864	0.139628	0.0705516	-3.82518
917	unknown	6004.351	9	174	4.11981e-06	1.61237e-05	1.2858	0.0228932	0.18534	0.255512	-1.96854
925	unknown	52795.41	11	193	0.000191151	5.38571e-05	1.96485	0.0180007	0.163182	3.54924	1.82751
955	unknown	49542.906	14	245	7.18558e-05	0.000222412	1.98787	0.0137828	0.139605	0.323075	-1.63006
956	thymidine 5'-monophosphate 1	2359.922	7	211	5.99547e-06	2.42435e-09	2.08988	0.00278555	0.0524626	2473.02	11.2721
965	unknown	13056.933	10	188	4.26014e-05	1.06506e-05	1.09217	0.000927654	0.0306803	3.99989	1.99996
975	unknown	8149.741	6	86	2.2766e-09	2.25545e-05	2.08781	0.00606541	0.0849425	0.000100938	-13.2742
984	hypoxanthine 1	3378.942	10	265	4.06724e-06	1.43826e-05	1.57542	0.0406377	0.237749	0.28279	-1.8222
990	unknown	15525.116	10	169	5.44132e-05	1.33612e-05	1.08959	0.000335488	0.0207648	4.07248	2.02591
1004	Lumazine	5637.66	6	294	1.41091e-05	2.42435e-09	2.08937	0.00400148	0.06607	5819.75	12.5067
1012	cyclohexylsulfamic acid 2	11443.351	7	208	2.74023e-05	2.28086e-06	1.73532	0.0013869	0.0368889	12.0141	3.58665
1021	unknown	19765.989	12	144	1.52093e-05	8.22077e-05	1.16039	0.00119663	0.0345016	0.185011	-2.43432
1022	N-Acetyl-beta-alanine 1	36121.241	15	70	4.94908e-05	0.000129019	2.01622	0.000332247	0.0207204	0.383592	-1.38235
1039	unknown	8697.33	10	125	2.50588e-05	9.37597e-06	1.00541	0.00751769	0.0951186	2.67266	1.41828
1040	unknown	13257.97	15	318	4.71647e-05	1.28893e-05	1.06613	0.00202975	0.042898	3.65921	1.87153
1046	unknown	8327.046	14	158	1.58707e-05	2.89799e-05	1.70782	0.0138513	0.140032	0.547647	-0.868681
1047	Monoolein	79601.176	9	58	2.2766e-09	0.000257225	2.085	0.0216683	0.180197	8.85061e-06	-16.7858
1048	unknown	6803.609	12	86	5.43212e-06	2.22875e-05	1.15271	0.0334535	0.220475	0.243729	-2.03665
1051	unknown	7662.429	13	147	2.6565e-05	6.74147e-06	1.29014	0.00400186	0.0660741	3.94053	1.97839
1058	Uridine monophosphate	3146.063	9	257	8.51064e-06	1.18531e-06	1.44821	0.0013189	0.0360794	7.18009	2.844
1065	unknown	23423.188	14	147	5.25415e-05	8.26794e-05	1.42095	0.0479377	0.251734	0.635484	-0.654073
1073	unknown	65498.281	7	156	1.26616e-05	0.000195487	1.71641	0.000474947	0.0243908	0.0647692	-3.94855
1078	unknown	18252.602	15	174	1.22683e-05	9.43695e-05	2.00793	0.0161064	0.153237	0.130003	-2.94338
1089	unknown	10246.851	9	84	2.98254e-05	8.35588e-06	1.07239	0.000851134	0.0299518	3.56939	1.83568
1090	unknown	7076.987	11	174	1.30579e-05	2.90551e-06	1.35016	0.00289047	0.0536282	4.49418	2.16806
1099	unknown	39538.981	10	73	7.2931e-05	6.26701e-06	1.72034	0.0085095	0.101009	11.6373	3.54068
1108	unknown	50539.236	14	81	0.000205906	0.000107174	1.71728	0.0161532	0.153494	1.92122	0.942025
1112	unknown	6047.921	7	172	1.47726e-05	3.58056e-06	1.6202	0.0451377	0.246722	4.12577	2.04466
1118	unknown	32032.519	15	142	5.96182e-05	0.00011377	1.58522	0.0251376	0.194088	0.524024	-0.932294
1128	unknown	39805.828	12	211	0.000146469	5.39287e-05	1.75428	0.00428699	0.0690737	2.71597	1.44147
1132	unknown	43085.354	15	174	3.68751e-05	0.000217189	2.05171	0.00818636	0.0991715	0.169783	-2.55824
1133	unknown	13521.843	14	144	1.452e-05	5.89569e-05	2.06639	4.65486e-07	0.000403353	0.246282	-2.02162
1140	acetanilide 2	600177.321	11	44	0.000519572	0.00232418	1.93199	0.0261102	0.197633	0.223551	-2.16133
1149	unknown	464770.26	15	147	0.00180322	0.0007454	1.86975	0.00454902	0.0717053	2.41913	1.27449
1158	unknown	10942.523	14	243	4.42504e-05	2.06985e-05	1.58775	0.0286368	0.206221	2.13785	1.09616
1172	unknown	11771.797	12	158	8.06836e-06	4.91887e-05	1.21605	1.91201e-05	0.00728737	0.164029	-2.60798
1174	unknown	11496.216	14	86	7.30012e-06	4.35328e-05	1.21129	0.000246986	0.0192488	0.167692	-2.57611
1190	N-Methylanthranilic acid	12122.527	7	133	2.2766e-09	3.41547e-05	2.08918	5.46562e-05	0.0100778	6.66556e-05	-13.8729
1199	10-Hydroxydecanoic acid	5372.614	9	174	1.66039e-05	2.70102e-06	1.37896	0.00068518	0.0279997	6.14727	2.61995
1202	unknown	5823.019	10	265	4.52505e-06	1.82415e-05	1.12474	0.00723406	0.0932885	0.248063	-2.01122
1203	d-Glucoheptose 2	5341.002	10	159	4.78982e-06	1.921e-05	1.32866	0.0273475	0.201945	0.24934	-2.00381
1228	unknown	13033.551	10	70	1.72133e-05	3.84029e-05	1.76908	0.00523022	0.0780411	0.44823	-1.15769
1252	unknown	19226.866	15	174	3.32947e-05	6.89306e-05	1.93004	0.0208697	0.176691	0.483018	-1.04985
1255	unknown	7897.664	13	221	2.09878e-05	6.45906e-06	1.05944	0.00177172	0.0407394	3.24936	1.70016
1259	N-Acetyl-beta-D-mannosamine 3	51878.93	15	87	9.82899e-05	0.00023336	1.79386	0.0139777	0.140816	0.421193	-1.24745
1261	unknown	45870.855	11	173	0.00013775	6.81674e-05	1.87153	0.00789452	0.0974458	2.02076	1.0149
1263	cytidine-5'-monophosphate	1936.689	8	169	5.13647e-06	7.64846e-07	1.65541	0.0268548	0.200253	6.7157	2.74754
1278	4-Methyl-5-thiazolethanol	19703.15	12	70	1.59632e-05	7.78655e-05	1.11453	0.0150992	0.147536	0.205009	-2.28624
1286	unknown	2447.013	8	138	5.8404e-07	1.00257e-05	1.56987	0.0198422	0.171991	0.0582541	-4.1015
1287	unknown	10207.96	7	174	2.2766e-09	2.88126e-05	2.0862	0.0124555	0.130998	7.90141e-05	-13.6275
1300	Synephrine 2	20064.186	11	267	2.14931e-05	7.07207e-05	1.30001	0.0362732	0.227751	0.303915	-1.71826
1305	unknown	23249.103	9	59	1.43064e-05	6.51969e-05	1.62107	0.0352102	0.225091	0.219434	-2.18814
1308	unknown	20818.962	10	174	7.68323e-05	6.57016e-06	1.34446	0.0188719	0.167448	11.6941	3.54771
1314	unknown	11770.134	6	144	2.57887e-05	2.42435e-09	2.08291	0.0452997	0.247023	10637.3	13.3768
1318	unknown	821173.917	15	217	0.000115651	0.00452816	2.07754	0.00306935	0.0555373	0.0255404	-5.29108
1329	unknown	5380.41	7	174	2.2766e-09	1.36934e-05	2.08732	0.00315582	0.0564268	0.000166256	-12.5543
1330	unknown	21933.747	12	117	8.36223e-05	1.45257e-05	1.61434	0.00416162	0.0677728	5.75684	2.52528
1337	unknown	6960.721	14	221	1.84583e-05	4.81317e-06	1.12802	0.00323692	0.057242	3.83496	1.93921
1350	estrone 2	998.904	6	341	2.2766e-09	2.38132e-06	2.08252	0.014361	0.143159	0.000956024	-10.0307
1363	unknown	10951.703	8	174	2.2766e-09	3.74211e-05	2.08766	0.00695744	0.0914347	6.08374e-05	-14.0047
1367	unknown	63187.323	13	103	6.28052e-05	1.29811e-05	1.63691	0.0128099	0.13336	4.83821	2.27447
1369	unknown	245996.287	10	135	0.000856807	0.000163293	1.07767	3.44414e-05	0.00899063	5.24706	2.39151
1382	unknown	6657.467	15	221	1.75942e-05	5.31257e-06	1.07554	0.000961738	0.0309773	3.31182	1.72762
1386	xanthosine	41978	14	147	3.5011e-05	0.000221433	2.00722	5.90578e-05	0.010235	0.158111	-2.66099
1391	unknown	50335.457	15	103	0.000237314	7.00324e-05	1.79267	0.00808061	0.0985537	3.38863	1.7607
1407	unknown	17062.336	13	81	6.80483e-05	2.56419e-05	1.74452	0.00280076	0.0526338	2.65379	1.40806
1410	guanosine	923633.219	15	103	3.04654e-05	0.00594562	2.03665	0.00114827	0.0338296	0.00512401	-7.60851
1411	unknown	283044.09	13	103	0.000132471	2.42435e-09	2.07817	0.0299422	0.210338	54641.8	15.7377
1414	unknown	6070.635	15	221	1.78089e-05	4.26879e-06	1.14226	0.000177772	0.0173764	4.17187	2.0607
1415	Benzoin 2	26311.609	14	179	6.89866e-05	2.29158e-05	1.00431	0.00200612	0.0427085	3.01043	1.58997
1427	unknown	5923.789	15	129	2.05293e-05	6.70143e-06	1.78983	0.00708289	0.0922841	3.06343	1.61515
1432	unknown	10508.884	6	147	2.2766e-09	3.20624e-05	2.0862	0.0202888	0.17406	7.10054e-05	-13.7817
1434	unknown	20586.147	13	103	9.50455e-06	9.0023e-05	1.81917	0.047393	0.25079	0.105579	-3.2436
1443	unknown	5506.828	15	221	1.54483e-05	4.48129e-06	1.09972	0.00131439	0.036024	3.44728	1.78546
1446	Galactinol 1	13510.17	11	204	2.0077e-05	2.42435e-09	2.0862	0.00898846	0.105054	8281.37	13.0157
1450	unknown	14424.458	13	173	5.24234e-05	5.84198e-06	1.43751	0.00186673	0.0415347	8.97356	3.16568
1463	unknown	5799.053	10	221	1.21111e-05	2.42435e-09	2.08909	0.000464533	0.0241632	4995.59	12.2864
1465	Adenosine 5-monophosphate	111600.705	11	169	0.000380498	0.000136781	1.84617	0.00176663	0.0406953	2.78179	1.47602
1468	unknown	125900.735	12	57	0.000142847	2.70401e-05	1.65835	0.0158427	0.151774	5.2828	2.4013
1472	unknown	54695.862	6	204	2.2766e-09	0.000138004	2.07991	0.0403202	0.237067	1.64967e-05	-15.8875

## Sheet: C53-B45
id	Peak	rt	Count	Mass	MEAN C53	MEAN B45	VIP	P-VALUE	Q-VALUE	FOLD CHANGE	LOG_FOLDCHANGE
12	1,3-Dioxane, 2-methyl-	9574.825	12	87	3.72529e-05	8.61973e-06	1.03508	0.010259	0.0395495	4.32182	2.11164
15	Azetidine, 2-methyl-	100467.004	14	56	0.000368899	0.00019822	1.17031	0.0445002	0.080592	1.86106	0.896123
22	unknown	45219094.1	15	79	0.193609	0.0984856	1.28566	0.035532	0.0744498	1.96586	0.975163
26	1-Decene, 5-methyl-	28787.609	9	83	0.000112202	2.35557e-05	1.04863	0.00832787	0.0343505	4.76327	2.25195
28	N,N-Dimethylglycine, TMS derivative	182132.152	8	77	4.17935e-09	0.000272207	1.64764	0.0215234	0.0603741	1.53536e-05	-15.9911
29	2,4-Imidazolidinedione, 1,5,5-trimethyl-	539221.076	14	127	0.00124692	0.000339487	1.42151	0.0486697	0.0836261	3.67297	1.87695
31	N,N-Dimethylglycine	17682.632	15	103	1.77418e-05	4.84936e-05	1.11702	0.0244743	0.0640791	0.365859	-1.45064
35	3-Aminoheptane	48976.678	13	89	0.000117953	1.53524e-05	1.30012	0.0376893	0.0760083	7.68306	2.94168
46	Pyridine, 3-ethenyl-	31960.549	8	69	0.000201677	1.07886e-05	1.35999	0.0264151	0.0662581	18.6936	4.22447
48	Trimethyl(2-methyl-1-propenyl)silane	5508.48	6	113	4.17935e-09	2.2766e-09	1.24828	0.0421111	0.0788633	1.83578	0.876397
59	Methoxyacetic acid, TMS derivative	79482.532	15	147	0.000434538	0.000198927	1.32832	0.026014	0.065823	2.18441	1.12725
67	alanine 2	2659203.7	15	57	0.0108811	0.00593606	1.24119	0.04256	0.0791305	1.83304	0.874242
68	histidine 2	792074.733	9	72	4.73575e-05	0.00175008	1.40303	0.00583245	0.0271957	0.0270602	-5.20768
75	Perillyl Alcohol	79237.908	15	93	0.000324895	0.000176287	1.25785	0.0397905	0.0774177	1.84299	0.882048
82	Isoleucine	23189.502	12	54	9.73157e-05	4.89453e-05	1.56381	0.00108437	0.011177	1.98825	0.9915
86	creatine	34604.727	15	115	0.000134686	4.92178e-05	1.44436	0.00777479	0.0327913	2.73654	1.45235
88	unknown	141107.216	14	174	0.000109346	0.000406159	1.50983	0.00136491	0.0124607	0.269218	-1.89315
92	unknown	47022.86	14	154	5.17807e-05	0.00013658	1.48192	0.00162855	0.0138852	0.379124	-1.39926
100	Dithioerythritol	57648.147	10	221	0.000274526	6.69673e-05	1.28437	0.042809	0.079277	4.0994	2.03541
106	octanal 1	31110.781	15	54	0.000120488	6.99945e-05	1.46552	0.00503792	0.025485	1.72139	0.783573
109	epsilon-Caprolactam	8201.366	10	120	4.17935e-09	1.94066e-05	1.64814	0.00603563	0.0276116	0.000215358	-12.181
110	hexadecane	2355859.49	14	57	0.00958707	0.00531568	1.21426	0.0422668	0.0789564	1.80354	0.850835
116	glycolic acid	716210.179	15	147	0.000990865	0.00192556	1.3168	0.00862897	0.0351708	0.514586	-0.958516
122	Norleucine 2	63647.562	14	54	0.000265238	0.000145136	1.26759	0.0376427	0.0759758	1.82752	0.869889
124	phenylacetaldehyde 2	7897.796	12	173	4.46949e-05	3.83417e-06	1.19999	0.00540123	0.0263019	11.657	3.54312
136	unknown	558214.148	15	57	0.00241301	0.00134509	1.23985	0.0379615	0.0761966	1.79394	0.843135
138	3-Methylamino-1,2-propanediol 2	5599.249	10	98	1.97861e-05	4.09269e-06	1.2939	0.0306744	0.0704532	4.83449	2.27336
154	citrulline 1	19498.197	13	83	9.31425e-05	3.84602e-05	1.41675	0.0487224	0.0836625	2.42179	1.27607
164	panthenol 2	191828.515	9	187	0.000788406	7.42744e-05	1.32965	0.00203041	0.0157276	10.6148	3.408
173	Methoxamedrine 1	2626180.18	14	116	0.00935015	0.00546799	1.17046	0.0393546	0.0771336	1.70998	0.77398
183	unknown	11749.341	7	174	4.82322e-05	4.72988e-06	1.3332	0.0180267	0.0552361	10.1973	3.35012
202	unknown	17482.567	15	168	2.57597e-05	4.08051e-05	1.04428	0.0499147	0.0844727	0.631286	-0.663634
205	DL-Anabasine 3	6352.538	15	119	2.83978e-05	1.34489e-05	1.38781	0.0234087	0.0627995	2.11153	1.07829
209	3-Hydroxypropionic acid 1	15777.736	10	177	5.75769e-05	8.7455e-06	1.29878	0.0124051	0.0446393	6.58361	2.71888
217	3-Hydroxypyridine	332568.42	15	152	0.000541942	0.00119815	1.37009	0.00997829	0.0388296	0.452317	-1.14459
226	unknown	110067.989	12	89	1.26736e-05	0.000302955	1.39661	0.000107126	0.00416257	0.0418333	-4.5792
231	putrescine 2	3339.255	9	174	1.30231e-05	1.19e-06	1.3505	0.00340372	0.0209206	10.9438	3.45205
233	O-Succinylhomoserine	148835.168	15	128	0.000161093	0.000468373	1.22537	0.00385293	0.0223588	0.343943	-1.53976
234	unknown	610240.067	15	86	0.00352841	0.00078348	1.40736	0.0478974	0.0830877	4.50351	2.17105
238	unknown	117863.08	15	207	0.000464232	0.000268277	1.19575	0.0485158	0.0835196	1.73042	0.791121
240	unknown	47701.915	15	130	5.16177e-05	0.000152274	1.13363	0.00617023	0.0278786	0.338979	-1.56073
246	unknown	29574.386	11	241	4.17935e-09	5.54636e-05	1.64956	0.000882441	0.0102867	7.53531e-05	-13.696
271	unknown	354169.078	14	86	0.00180938	0.000536202	1.51783	0.0274635	0.0673609	3.37443	1.75464
282	unknown	20989.864	15	108	7.46736e-05	4.07761e-05	1.23824	0.0481786	0.083285	1.83131	0.872873
292	unknown	16115.504	14	281	6.09546e-05	1.8996e-05	1.00831	0.0245331	0.064148	3.20882	1.68204
303	unknown	165065.717	14	93	0.000642205	0.000357084	1.25788	0.0433794	0.0797196	1.79847	0.846771
304	unknown	18164.661	10	170	4.17935e-09	3.64879e-05	1.64945	0.00315243	0.0200392	0.000114541	-13.0919
306	unknown	9694.812	10	160	4.17935e-09	1.17075e-05	1.64901	0.00244197	0.0172949	0.000356981	-11.4519
317	guanosine-5'-monophosphate	5624.173	14	83	4.17935e-09	1.23533e-05	1.64775	0.00613364	0.0278067	0.000338318	-11.5293
320	naphthalene	3139.325	12	94	1.26446e-05	6.77722e-06	1.30513	0.0318889	0.0715228	1.86574	0.89975
337	unknown	689332.81	14	57	0.00312928	0.00143443	1.40667	0.0139313	0.0478651	2.18155	1.12535
342	serine 2	123462.142	15	116	0.000554264	0.000176593	1.39836	0.0110102	0.0414117	3.13865	1.65014
347	unknown	4692.347	6	187	4.17935e-09	2.2766e-09	1.24828	0.0421111	0.0788633	1.83578	0.876397
361	unknown	10919.827	9	130	4.17935e-09	2.29073e-05	1.64897	0.00631838	0.0283284	0.000182446	-12.4202
372	1-Monopalmitin	115062.291	15	83	0.000505907	0.000251747	1.33198	0.0288385	0.0687351	2.00958	1.0069
373	L-Allothreonine 2	172658.124	9	58	3.716e-05	2.2766e-09	1.64837	0.00465551	0.0245649	16322.6	13.9946
375	unknown	876179.608	15	71	0.00365673	0.00191555	1.33295	0.0250501	0.0647452	1.90897	0.932797
378	kyotorphin 6	3479.942	12	242	4.17935e-09	7.34314e-06	1.64739	0.00594504	0.0274281	0.00056915	-10.7789
399	N(alpha),N(alpha)-dimethyl-L-histidine	193343.207	13	58	3.75666e-05	0.00061606	1.11288	0.0131946	0.0463453	0.0609788	-4.03555
414	unknown	96100.868	10	89	6.95099e-06	0.000307081	1.39348	3.37735e-05	0.00239577	0.0226357	-5.46525
424	unknown	10066.216	11	68	4.17935e-09	2.25092e-05	1.64865	0.003882	0.0224464	0.000185673	-12.3949
426	2-Monopalmitin	433705.358	15	69	0.00200965	0.000787879	1.37069	0.0293504	0.0692271	2.55071	1.3509
447	aniline	16042.612	8	83	5.8806e-05	7.82901e-06	1.31198	0.00564019	0.0268068	7.5113	2.90906
449	unknown	18708.013	15	109	8.11467e-05	3.0438e-05	1.22713	0.017635	0.0546007	2.66597	1.41466
462	unknown	6832.781	9	109	1.83635e-05	2.2766e-09	1.64705	0.0141612	0.048326	8066.18	12.9777
474	unknown	18440.51	14	169	1.5313e-05	7.27774e-05	1.53345	5.82694e-05	0.00318373	0.210409	-2.24873
476	succinate semialdehyde 2	11985.552	10	197	2.28433e-06	2.35068e-05	1.3193	0.00522936	0.0259232	0.0971774	-3.36324
490	p-benzoquinone	3641.887	10	121	4.17935e-09	8.18284e-06	1.64629	0.0117007	0.0430449	0.000510746	-10.9351
496	unknown	8181.123	13	123	3.88505e-05	1.67948e-05	1.29045	0.0339214	0.0732047	2.31324	1.20992
500	Cysteinylglycine 3	10359.959	12	257	1.50011e-06	1.301e-05	1.35225	0.000791132	0.0098273	0.115304	-3.11648
505	unknown	8479.636	11	70	4.17935e-09	1.28633e-05	1.64676	0.0131244	0.0461967	0.000324905	-11.5877
510	unknown	5285.846	7	163	4.17935e-09	1.37635e-05	1.64876	0.00254141	0.0176341	0.000303654	-11.6853
515	carbamoyl-aspartic acid 1	61374.82	12	160	9.03241e-05	0.000171771	1.25466	0.015428	0.0507574	0.525839	-0.927308
527	unknown	14181.592	15	154	1.5103e-05	3.55603e-05	1.33501	0.0199357	0.0581531	0.424714	-1.23544
529	asparagine 4	38231.104	15	243	3.45353e-05	0.0001079	1.38949	0.0128658	0.0456447	0.320068	-1.64355
537	unknown	176761.236	15	57	0.000807895	0.000423091	1.42888	0.0471027	0.082523	1.90951	0.9332
538	unknown	529192.061	15	174	0.00244295	0.00111009	1.43959	0.0357021	0.0745771	2.20066	1.13794
539	unknown	196691.117	15	160	0.000294307	0.000707215	1.36334	0.00106076	0.0110837	0.41615	-1.26482
543	beta-Alanine 2	148627.522	15	174	0.00014154	0.000419352	1.56584	1.33828e-05	0.00144875	0.33752	-1.56695
553	L-homoserine 1	47815.13	13	218	7.49687e-06	0.000171299	1.25932	3.9465e-05	0.00255581	0.0437649	-4.51408
554	unknown	8665.718	11	142	4.17935e-09	1.44949e-05	1.64806	0.00491776	0.0252015	0.000288333	-11.76
557	unknown	18437.072	7	69	4.17935e-09	2.2766e-09	1.24828	0.0421111	0.0788633	1.83578	0.876397
564	unknown	88276.268	15	57	0.000250266	0.00014167	1.25793	0.0256138	0.0653811	1.76654	0.820928
565	unknown	5578.08	10	156	4.17935e-09	8.91099e-06	1.64883	0.0011155	0.0112963	0.000469011	-11.0581
567	D-erythro-sphingosine 1	12098.039	7	204	4.17935e-09	2.2766e-09	1.24828	0.0421111	0.0788633	1.83578	0.876397
569	unknown	131396.221	11	128	4.17935e-09	0.000198313	1.65007	0.00197717	0.0155031	2.10745e-05	-15.5341
574	unknown	1603478.13	14	147	0.00182595	0.00436471	1.52604	0.00112918	0.0113473	0.418343	-1.25724
576	unknown	100842.24	15	55	0.000332793	0.000146918	1.27915	0.0260423	0.0658539	2.26516	1.17961
583	unknown	2558906.63	15	147	0.00341505	0.00631409	1.02419	0.0424618	0.0790724	0.540863	-0.886666
584	Methyl Palmitoleate	155166.019	14	55	0.000447549	0.000190184	1.47303	0.00579825	0.0271276	2.35324	1.23465
586	unknown	442097.08	15	74	0.000701009	0.00177918	1.38223	0.00978646	0.0383297	0.394006	-1.34371
588	2,3-Dimethylsuccinic acid	636124.334	13	147	2.73554e-05	7.49344e-05	1.38256	0.0140135	0.0480305	0.365058	-1.4538
599	unknown	38785.963	15	174	0.000164442	7.40182e-05	1.3618	0.0180543	0.0552804	2.22164	1.15163
605	unknown	50936.384	12	197	7.62058e-06	6.53534e-05	1.3354	0.0135619	0.0471114	0.116606	-3.10029
606	nicotinamide	89557.377	12	179	1.35473e-05	0.000359987	1.24606	0.00103466	0.0109775	0.0376328	-4.73187
610	4-aminobutyric acid 1	176717.167	14	174	0.000471147	0.000106178	1.04279	0.00954731	0.0376975	4.43734	2.1497
613	N-Acetyltryptophan 4	24094.616	6	104	4.17935e-09	2.2766e-09	1.24828	0.0421111	0.0788633	1.83578	0.876397
614	unknown	5810.474	9	143	4.17935e-09	1.50222e-05	1.64736	0.00719847	0.03109	0.000278213	-11.8115
629	unknown	37418.165	14	117	2.19024e-05	0.000109234	1.57602	0.008219	0.034049	0.20051	-2.31826
631	unknown	17159.627	12	69	7.38726e-06	3.42942e-05	1.28181	0.027018	0.0668983	0.215408	-2.21485
660	2-keto-isovaleric acid 2	9221.725	11	82	4.17935e-09	1.81706e-05	1.64942	0.000872654	0.0102399	0.000230006	-12.086
667	L-cysteine	22941.923	15	220	1.11347e-05	5.22218e-05	1.53359	0.00250303	0.0175048	0.21322	-2.22959
668	unknown	34776.965	11	58	3.93297e-06	4.89437e-05	1.37086	0.00168711	0.0141764	0.080357	-3.63743
669	unknown	163300.804	15	147	8.9193e-06	0.000135196	1.37233	0.00857155	0.0350158	0.0659733	-3.92197
682	2-Methylglutaric Acid	39769.091	15	129	4.10166e-05	0.000133582	1.47036	0.00025649	0.00596154	0.307053	-1.70344
686	unknown	255028.797	12	174	6.96181e-06	0.000261622	1.42142	0.00453187	0.0242515	0.0266102	-5.23188
691	unknown	19088.578	14	98	1.30343e-05	8.22888e-05	1.61481	7.22843e-07	0.000140437	0.158397	-2.65838
699	unknown	1383540.67	15	142	0.00110729	0.00287415	1.44529	0.00268741	0.0182391	0.385257	-1.37611
713	unknown	478982.307	14	116	2.57449e-05	0.00200876	1.21644	0.00106134	0.011086	0.0128163	-6.28588
717	unknown	5090.831	6	87	4.17935e-09	2.2766e-09	1.24828	0.0421111	0.0788633	1.83578	0.876397
718	unknown	184407.26	12	70	0.000160664	0.000466236	1.18566	0.00252779	0.0175885	0.344598	-1.53701
723	unknown	209292.491	10	85	4.17935e-09	3.72771e-05	1.64664	0.0163895	0.0524893	0.000112116	-13.1227
734	unknown	26309.296	11	241	4.17935e-09	1.80853e-05	1.64848	0.00360183	0.0215753	0.000231091	-12.0792
735	unknown	16424095.9	14	84	0.00885711	0.0409771	1.59607	0.000154331	0.00475405	0.216148	-2.20991
745	unknown	103971.119	12	102	7.97961e-06	0.000293821	1.41581	7.07311e-07	0.000140437	0.0271581	-5.20247
747	unknown	20740.262	11	328	4.17935e-09	5.83052e-05	1.64899	0.0110873	0.0415976	7.16806e-05	-13.7681
748	unknown	6440.752	9	98	4.17935e-09	1.34121e-05	1.64538	0.0154597	0.0508159	0.00031161	-11.648
750	unknown	4178.954	9	120	4.17935e-09	1.2688e-05	1.64217	0.0323842	0.0719448	0.000329393	-11.5679
761	unknown	58645.683	12	84	4.17935e-09	0.00012944	1.64942	0.00251193	0.017535	3.2288e-05	-14.9186
765	1-Methylhydantoin 2	4754.601	5	258	4.17935e-09	2.2766e-09	1.24828	0.0421111	0.0788633	1.83578	0.876397
775	1,4-Cyclohexanedione 2	6184.099	5	72	4.17935e-09	2.2766e-09	1.24828	0.0421111	0.0788633	1.83578	0.876397
776	unknown	13548.331	9	58	4.17935e-09	4.08433e-05	1.64959	0.000595786	0.00884888	0.000102326	-13.2545
777	unknown	18492.628	11	93	4.17935e-09	1.93268e-05	1.64618	0.0165655	0.0527966	0.000216246	-12.175
783	1,3-diaminopropane	5054.955	6	174	4.17935e-09	1.22382e-05	1.64928	0.000793124	0.00983563	0.000341501	-11.5158
788	pyrophosphate 3	62796.831	15	451	2.00486e-05	0.000154603	1.54472	0.00035828	0.00698691	0.129678	-2.947
789	unknown	83271.254	12	158	3.31785e-06	0.000231113	1.45648	0.00120496	0.0116184	0.014356	-6.1222
790	methionine sulfoxide 2	60569.397	15	128	5.83803e-05	0.000144276	1.4587	0.000918889	0.0104642	0.404644	-1.30528
791	N-Acetyl-L-aspartic acid 2	10309.002	10	68	4.17935e-09	2.29928e-05	1.6489	0.00687632	0.030103	0.000181768	-12.4256
797	unknown	683870.855	13	103	0.00204998	0.000117685	1.14463	0.0204508	0.0588929	17.4192	4.12261
805	unknown	5651.449	5	97	4.17935e-09	2.2766e-09	1.24828	0.0421111	0.0788633	1.83578	0.876397
806	Threonic acid	21679.936	7	73	7.3016e-05	2.2766e-09	1.64625	0.0165264	0.0527286	32072.4	14.969
807	fructose 1	13891.114	5	103	4.17935e-09	2.2766e-09	1.24828	0.0421111	0.0788633	1.83578	0.876397
821	unknown	6263.796	5	102	4.17935e-09	2.2766e-09	1.24828	0.0421111	0.0788633	1.83578	0.876397
824	unknown	14620.548	7	116	4.17935e-09	2.2766e-09	1.24828	0.0421111	0.0788633	1.83578	0.876397
825	unknown	5151.466	15	245	3.6947e-06	1.80065e-05	1.23518	0.00345716	0.0211005	0.205187	-2.28499
839	unknown	292450.233	15	154	0.00160044	0.000610322	1.47134	0.00781596	0.0329097	2.62228	1.39082
857	unknown	48033.43	9	116	4.17935e-09	2.89243e-05	1.64865	0.00577978	0.0270906	0.000144493	-12.7567
859	unknown	19893.075	15	174	1.46441e-05	8.83132e-05	1.55616	0.00014334	0.00463935	0.165821	-2.5923
861	unknown	15833.278	10	83	6.6815e-06	2.53023e-05	1.28609	0.0382988	0.0764276	0.264067	-1.92103
862	2'-deoxyadenosine	165410.368	10	192	4.17935e-09	0.000314038	1.64913	0.00444414	0.0240237	1.33084e-05	-16.1973
864	unknown	26149.662	5	93	4.17935e-09	2.2766e-09	1.24828	0.0421111	0.0788633	1.83578	0.876397
866	pyridine-2,3-dicarboxylic acid	128231.718	11	296	4.17935e-09	2.12059e-05	1.64944	0.00269678	0.018277	0.000197084	-12.3089
870	Fluorene	13329.07	11	70	3.01747e-05	2.97603e-06	1.3365	0.0161575	0.05208	10.1393	3.34188
873	unknown	12061.832	5	116	4.17935e-09	2.2766e-09	1.24828	0.0421111	0.0788633	1.83578	0.876397
874	unknown	11693.689	14	129	1.99253e-05	3.51747e-05	1.17895	0.0322072	0.0717949	0.566465	-0.81994
879	unknown	6641.988	6	158	4.17935e-09	2.2766e-09	1.24828	0.0421111	0.0788633	1.83578	0.876397
882	unknown	189480.626	14	154	0.000806148	0.000396609	1.32279	0.0296884	0.0695463	2.0326	1.02333
887	unknown	7529.678	5	112	4.17935e-09	2.2766e-09	1.24828	0.0421111	0.0788633	1.83578	0.876397
890	unknown	33193.294	15	128	6.55937e-05	0.000116382	1.33539	0.00956846	0.0377538	0.563607	-0.827239
898	6-Hydroxynicotinic acid	9134.593	8	70	2.90773e-05	5.55098e-06	1.2799	0.0347901	0.0738854	5.23822	2.38908
900	unknown	44690.539	9	156	4.17935e-09	8.46246e-05	1.64971	0.00140624	0.0126972	4.9387e-05	-14.3055
902	alpha-D-glucosamine 1-phosphate	1677.997	5	216	4.17935e-09	2.2766e-09	1.24828	0.0421111	0.0788633	1.83578	0.876397
907	unknown	47994.426	15	147	1.57763e-05	8.84736e-05	1.54408	8.21065e-05	0.00374421	0.178317	-2.48749
909	unknown	14706.563	6	70	4.17935e-09	2.2766e-09	1.24828	0.0421111	0.0788633	1.83578	0.876397
920	unknown	19648.56	13	116	6.87335e-06	2.44163e-05	1.04394	0.00751672	0.0320395	0.281507	-1.82876
921	unknown	15250.659	12	141	2.64188e-06	3.67066e-05	1.24375	0.000316922	0.00661289	0.0719728	-3.7964
922	hypoxanthine 2	888345.573	15	265	0.000162497	0.00359734	1.62952	0.00125725	0.0118193	0.0451713	-4.46845
925	unknown	52795.41	11	193	4.17935e-09	0.000191151	1.64963	0.0075772	0.0322171	2.18641e-05	-15.4811
926	unknown	13867.012	5	174	4.17935e-09	2.2766e-09	1.24828	0.0421111	0.0788633	1.83578	0.876397
935	unknown	229714.658	13	142	0.000311701	0.000545367	1.27048	0.0175005	0.0543796	0.571544	-0.807065
942	Maleamate 3	8613.622	5	96	4.17935e-09	2.2766e-09	1.24828	0.0421111	0.0788633	1.83578	0.876397
956	thymidine 5'-monophosphate 1	2359.922	7	211	1.17991e-06	5.99547e-06	1.27139	0.0116988	0.0430407	0.196801	-2.34519
961	methionine sulfoxide 3	12033.722	14	128	1.97374e-05	3.06001e-05	1.18719	0.04454	0.0806225	0.64501	-0.632607
964	unknown	10182.022	5	72	4.17935e-09	2.2766e-09	1.24828	0.0421111	0.0788633	1.83578	0.876397
965	unknown	13056.933	10	188	4.17935e-09	4.26014e-05	1.6495	0.00122203	0.0116765	9.81037e-05	-13.3153
972	3-Hydroxyflavone	24593.322	5	205	4.17935e-09	2.2766e-09	1.24828	0.0421111	0.0788633	1.83578	0.876397
975	unknown	8149.741	6	86	4.17935e-09	2.2766e-09	1.24828	0.0421111	0.0788633	1.83578	0.876397
979	3-Hydroxynorvaline 2	8802.871	11	131	4.17935e-09	2.21196e-05	1.64986	0.000164112	0.00484722	0.000188943	-12.3698
980	2,6-Diaminopimelic acid 2	10356.645	9	82	4.17935e-09	2.39297e-05	1.64919	0.00459508	0.0244128	0.000174651	-12.4832
981	3-hydroxy-L-proline 1	13150.185	5	158	4.17935e-09	2.2766e-09	1.24828	0.0421111	0.0788633	1.83578	0.876397
985	N-epsilon-Acetyl-L-lysine 1	36096.092	10	84	4.17935e-09	4.43827e-05	1.64888	0.00397873	0.0227333	9.41662e-05	-13.3744
987	unknown	16037.08	11	84	4.17935e-09	3.4401e-05	1.64995	0.000269146	0.00610994	0.000121489	-13.0069
989	unknown	68647.86	15	156	7.40886e-06	0.000185058	1.62415	0.000238334	0.00573582	0.0400354	-4.64258
990	unknown	15525.116	10	169	4.17935e-09	5.44132e-05	1.64959	0.000454456	0.00786291	7.68077e-05	-13.6684
991	unknown	67397.851	14	192	7.41489e-05	0.000192472	1.31725	0.00902171	0.036271	0.385245	-1.37615
993	adenine	629851.008	13	264	0.000772152	0.00171396	1.27292	0.0256974	0.065474	0.450509	-1.15037
1000	unknown	44315.583	6	58	4.17935e-09	2.2766e-09	1.24828	0.0421111	0.0788633	1.83578	0.876397
1001	N-Carbamylglutamate 1	11281.496	10	257	4.17935e-09	1.74829e-05	1.64956	0.000786401	0.0098074	0.000239054	-12.0304
1003	unknown	38147.028	10	156	4.17935e-09	2.82482e-05	1.64562	0.0315946	0.0712683	0.000147951	-12.7226
1004	Lumazine	5637.66	6	294	4.17935e-09	1.41091e-05	1.64874	0.00400292	0.022804	0.000296216	-11.7211
1012	cyclohexylsulfamic acid 2	11443.351	7	208	4.17935e-09	2.74023e-05	1.64908	0.00579022	0.0271115	0.000152518	-12.6787
1024	N-Acetyl-L-glutamic acid 1	70068.324	13	362	3.08956e-05	0.000194919	1.56218	0.000173219	0.00492731	0.158504	-2.6574
1027	unknown	35459.308	9	58	4.17935e-09	4.83779e-05	1.64946	0.00490922	0.0251813	8.63897e-05	-13.4988
1039	unknown	8697.33	10	125	4.17935e-09	2.50588e-05	1.64981	0.000643256	0.00912026	0.000166782	-12.5498
1051	unknown	7662.429	13	147	1.2625e-05	2.6565e-05	1.32498	0.0109351	0.0412296	0.475251	-1.07324
1054	unknown	37335.479	6	156	4.17935e-09	2.2766e-09	1.24828	0.0421111	0.0788633	1.83578	0.876397
1056	1-Methyladenosine 2	59452.728	6	58	4.17935e-09	2.2766e-09	1.24828	0.0421111	0.0788633	1.83578	0.876397
1058	Uridine monophosphate	3146.063	9	257	4.17935e-09	8.51064e-06	1.64754	0.00439022	0.0238814	0.000491073	-10.9918
1060	unknown	25170.708	5	117	4.17935e-09	2.2766e-09	1.24828	0.0421111	0.0788633	1.83578	0.876397
1064	unknown	122054.805	14	204	3.22955e-05	0.000351397	1.62376	0.000747418	0.00963722	0.091906	-3.4437
1067	unknown	10302.059	5	158	4.17935e-09	2.2766e-09	1.24828	0.0421111	0.0788633	1.83578	0.876397
1072	unknown	8112.684	5	218	4.17935e-09	2.2766e-09	1.24828	0.0421111	0.0788633	1.83578	0.876397
1076	unknown	23461.646	11	200	4.17935e-09	3.14162e-05	1.64555	0.0252684	0.0649933	0.000133032	-12.8759
1083	unknown	16795.89	12	103	5.68929e-06	2.73832e-05	1.09674	0.00248552	0.0174452	0.207765	-2.26697
1087	unknown	1613935.21	15	44	0.00165316	0.00344074	1.42906	0.00217594	0.0163143	0.480465	-1.0575
1088	trans-2-hydroxycinnamic acid	8405.688	14	293	2.0766e-05	1.19346e-05	1.30917	0.00854025	0.0349311	1.73998	0.799069
1089	unknown	10246.851	9	84	4.17935e-09	2.98254e-05	1.64984	0.000695711	0.00939285	0.000140127	-12.801
1090	unknown	7076.987	11	174	1.35786e-06	1.30579e-05	1.32418	0.000703577	0.0094315	0.103988	-3.26551
1099	unknown	39538.981	10	73	1.01983e-05	7.2931e-05	1.3278	0.0167732	0.0531551	0.139835	-2.83821
1100	unknown	40963.915	9	142	4.17935e-09	6.16676e-05	1.65003	0.000408466	0.00746796	6.77723e-05	-13.8489
1102	xanthine	593878.089	15	147	0.000144942	0.00117442	1.59026	3.30302e-05	0.00237259	0.123416	-3.0184
1104	unknown	591384.221	14	147	0.000635419	0.00244009	1.48501	0.00571559	0.0269611	0.260408	-1.94115
1107	unknown	16784.409	5	116	4.17935e-09	2.2766e-09	1.24828	0.0421111	0.0788633	1.83578	0.876397
1108	unknown	50539.236	14	81	4.23545e-05	0.000205906	1.53304	0.00078826	0.00981524	0.205698	-2.2814
1112	unknown	6047.921	7	172	4.17935e-09	1.47726e-05	1.64712	0.0110889	0.0416014	0.000282913	-11.7874
1117	xanthotoxin 2	15903.318	9	58	4.17935e-09	2.47052e-05	1.64898	0.00369863	0.0218833	0.000169169	-12.5292
1123	unknown	6039.467	5	218	4.17935e-09	2.2766e-09	1.24828	0.0421111	0.0788633	1.83578	0.876397
1126	unknown	26980.212	6	156	4.17935e-09	2.2766e-09	1.24828	0.0421111	0.0788633	1.83578	0.876397
1128	unknown	39805.828	12	211	3.25172e-07	0.000146469	1.54797	0.00221164	0.0164525	0.00222008	-8.81518
1130	unknown	5388.185	5	232	4.17935e-09	2.2766e-09	1.24828	0.0421111	0.0788633	1.83578	0.876397
1131	unknown	12741.53	11	172	4.17935e-09	3.23253e-05	1.64934	0.00172567	0.0143636	0.000129291	-12.9171
1137	unknown	92269.648	10	70	4.17935e-09	0.000145828	1.64976	0.00321652	0.0202697	2.86595e-05	-15.0906
1140	acetanilide 2	600177.321	11	44	4.17935e-09	0.000519572	1.64982	0.00493355	0.0252386	8.04383e-06	-16.9237
1142	p-cresol	20193.244	13	73	7.05525e-05	4.16168e-05	1.2729	0.0264357	0.0662803	1.69529	0.761532
1144	sarcosine	378679.584	13	116	2.87805e-05	0.000549654	1.60675	3.13043e-07	0.000140437	0.0523612	-4.25536
1145	unknown	6746	8	60	4.17935e-09	1.23295e-05	1.64871	0.00180047	0.0147169	0.000338971	-11.5266
1149	unknown	464770.26	15	147	0.000747528	0.00180322	1.32473	0.00826057	0.0341644	0.414551	-1.27038
1158	unknown	10942.523	14	243	1.21082e-06	4.42504e-05	1.32201	0.00339939	0.0209059	0.0273628	-5.19164
1160	unknown	16464.631	5	82	4.17935e-09	2.2766e-09	1.24828	0.0421111	0.0788633	1.83578	0.876397
1163	unknown	33930.067	10	197	6.09907e-07	3.90368e-05	1.47951	3.7473e-06	0.000546031	0.0156239	-6.0001
1164	unknown	7001.644	10	174	4.17935e-09	1.28641e-05	1.64848	0.00429199	0.0236174	0.000324886	-11.5878
1166	unknown	46537.395	11	70	4.17935e-09	7.56508e-05	1.64967	0.00399902	0.0227926	5.52453e-05	-14.1438
1173	unknown	66737.822	15	129	0.000278367	0.000109939	1.327	0.0256503	0.0654217	2.53201	1.34028
1175	unknown	31097.433	10	156	4.17935e-09	1.28234e-05	1.64822	0.00406684	0.0229887	0.000325916	-11.5832
1177	unknown	14962.269	6	84	4.17935e-09	2.2766e-09	1.24828	0.0421111	0.0788633	1.83578	0.876397
1180	guanine 1	353977.578	15	352	0.000254206	0.000892645	1.52246	0.000319526	0.00663798	0.284778	-1.81209
1184	unknown	38410.547	14	280	3.63425e-05	0.000125324	1.49936	0.000695863	0.00939361	0.289988	-1.78593
1187	unknown	12408.547	5	128	4.17935e-09	2.2766e-09	1.24828	0.0421111	0.0788633	1.83578	0.876397
1189	unknown	8877.479	5	156	4.17935e-09	2.2766e-09	1.24828	0.0421111	0.0788633	1.83578	0.876397
1190	N-Methylanthranilic acid	12122.527	7	133	4.17935e-09	2.2766e-09	1.24828	0.0421111	0.0788633	1.83578	0.876397
1193	N-Acetyl-L-phenylalanine 1	4232.062	6	245	4.17935e-09	2.2766e-09	1.24828	0.0421111	0.0788633	1.83578	0.876397
1197	glucose-6-phosphate 2	265940.783	15	147	0.000109371	0.000712361	1.54638	0.0184976	0.0559826	0.153534	-2.70337
1199	10-Hydroxydecanoic acid	5372.614	9	174	1.91352e-07	1.66039e-05	1.48363	0.00147393	0.0130735	0.0115245	-6.43915
1200	alpha-Santonin 2	101992.107	10	146	4.17935e-09	0.000110437	1.65003	9.28504e-05	0.00394042	3.78439e-05	-14.6896
1201	unknown	18459.104	10	72	4.17935e-09	1.38116e-05	1.64933	0.000303772	0.00648276	0.000302598	-11.6903
1211	unknown	61950.828	10	117	4.17935e-09	5.9654e-05	1.64988	0.000184556	0.00501912	7.00599e-05	-13.8011
1219	unknown	71079.582	11	294	4.17935e-09	0.000153495	1.64969	0.000722968	0.00952447	2.7228e-05	-15.1645
1222	unknown	83665.096	9	174	4.17935e-09	0.000187302	1.65007	0.00152445	0.0133458	2.23134e-05	-15.4517
1224	spermidine 2	160679.329	15	174	0.000111745	0.000523064	1.51408	0.000143688	0.00464316	0.213635	-2.22678
1226	unknown	49457.763	13	86	0.00013329	5.58664e-05	1.2272	0.0296988	0.0695561	2.38588	1.25452
1228	unknown	13033.551	10	70	4.17935e-09	1.72133e-05	1.64685	0.0187403	0.0563602	0.000242797	-12.008
1236	trans-3-hydroxycinnamic acid	7332.212	14	219	5.86436e-06	1.68469e-05	1.50439	0.00184927	0.0149406	0.348097	-1.52244
1246	unknown	4990.718	5	218	4.17935e-09	2.2766e-09	1.24828	0.0421111	0.0788633	1.83578	0.876397
1251	N-Acetyl-beta-D-mannosamine 1	19588.077	11	87	4.17935e-09	1.6132e-05	1.64809	0.00493885	0.0252511	0.000259071	-11.9144
1259	N-Acetyl-beta-D-mannosamine 3	51878.93	15	87	1.96306e-05	9.82899e-05	1.55093	0.000550053	0.00856184	0.199722	-2.32394
1261	unknown	45870.855	11	173	4.17935e-09	0.00013775	1.64968	0.00407243	0.0230048	3.03401e-05	-15.0084
1263	cytidine-5'-monophosphate	1936.689	8	169	4.17935e-09	5.13647e-06	1.63813	0.0285283	0.0684319	0.000813662	-10.2633
1266	Nicotianamine	7275.693	11	186	4.17935e-09	7.78636e-06	1.64685	0.00551622	0.0265479	0.000536752	-10.8635
1268	unknown	8566.74	12	87	1.02802e-06	1.23588e-05	1.37591	0.000957937	0.0106456	0.0831808	-3.58761
1271	unknown	103339.213	15	57	0.000460669	0.000220323	1.36273	0.0206745	0.0592083	2.09088	1.06411
1275	unknown	31133.955	15	217	1.48748e-05	7.47079e-05	1.59076	0.000103602	0.00411129	0.199106	-2.32839
1287	unknown	10207.96	7	174	4.17935e-09	2.2766e-09	1.24828	0.0421111	0.0788633	1.83578	0.876397
1289	unknown	13305.736	5	81	4.17935e-09	2.2766e-09	1.24828	0.0421111	0.0788633	1.83578	0.876397
1293	thymidine 3	16121.133	7	103	4.17935e-09	2.2766e-09	1.24828	0.0421111	0.0788633	1.83578	0.876397
1298	unknown	51177.316	11	103	4.17935e-09	3.25911e-05	1.64948	0.00293822	0.0192388	0.000128236	-12.9289
1304	unknown	1840.054	10	315	4.17935e-09	2.23619e-06	1.64856	0.000837865	0.0100685	0.00186896	-9.06355
1308	unknown	20818.962	10	174	4.17935e-09	7.68323e-05	1.64744	0.0159725	0.0517496	5.43958e-05	-14.1661
1311	uridine 2	56343.002	5	224	4.17935e-09	2.2766e-09	1.24828	0.0421111	0.0788633	1.83578	0.876397
1313	unknown	13723.474	5	297	4.17935e-09	2.2766e-09	1.24828	0.0421111	0.0788633	1.83578	0.876397
1314	unknown	11770.134	6	144	4.17935e-09	2.57887e-05	1.63864	0.0453073	0.0812046	0.000162062	-12.5912
1318	unknown	821173.917	15	217	0.000933204	0.000115651	1.56238	0.0373163	0.0757472	8.06915	3.01242
1324	unknown	219479.539	15	131	6.38145e-05	0.000851129	1.59016	0.000698271	0.00940549	0.0749762	-3.73742
1325	unknown	19087.78	11	217	8.76172e-06	2.2766e-09	1.64305	0.0281491	0.0680559	3848.6	11.9101
1326	unknown	155644.358	12	267	7.28174e-05	1.90818e-05	1.03905	0.041582	0.0785433	3.81607	1.93209
1329	unknown	5380.41	7	174	4.17935e-09	2.2766e-09	1.24828	0.0421111	0.0788633	1.83578	0.876397
1330	unknown	21933.747	12	117	5.39917e-06	8.36223e-05	1.60335	0.00036065	0.00700686	0.0645661	-3.95308
1340	unknown	175319.476	14	387	1.1011e-05	0.000251872	1.57811	0.00119034	0.0115679	0.0437167	-4.51567
1346	unknown	12212.14	5	174	4.17935e-09	2.2766e-09	1.24828	0.0421111	0.0788633	1.83578	0.876397
1347	unknown	22680.156	15	149	6.62185e-05	3.79215e-05	1.29109	0.0209292	0.0595632	1.7462	0.80422
1350	estrone 2	998.904	6	341	4.17935e-09	2.2766e-09	1.24828	0.0421111	0.0788633	1.83578	0.876397
1363	unknown	10951.703	8	174	4.17935e-09	2.2766e-09	1.24828	0.0421111	0.0788633	1.83578	0.876397
1369	unknown	245996.287	10	135	4.17935e-09	0.000856807	1.6502	7.4297e-05	0.00358217	4.87782e-06	-17.6453
1375	unknown	113165.738	14	164	9.45237e-05	1.26699e-05	1.52189	0.0428615	0.0793078	7.46052	2.89928
1385	unknown	8368.734	10	117	4.91571e-05	3.46921e-06	1.36135	0.00321426	0.0202616	14.1695	3.82472
1386	xanthosine	41978	14	147	4.14503e-06	3.5011e-05	1.05953	0.0281877	0.0680945	0.118392	-3.07836
1391	unknown	50335.457	15	103	3.22553e-05	0.000237314	1.51926	0.00206561	0.015873	0.135918	-2.87919
1392	unknown	5406.975	5	217	4.17935e-09	2.2766e-09	1.24828	0.0421111	0.0788633	1.83578	0.876397
1402	unknown	38952.014	11	169	4.17935e-09	6.95353e-05	1.64966	0.000447809	0.00780847	6.01041e-05	-14.0222
1407	unknown	17062.336	13	81	8.33043e-06	6.80483e-05	1.04603	0.000191396	0.00507071	0.122419	-3.0301
1408	unknown	7507.805	5	103	4.17935e-09	2.2766e-09	1.24828	0.0421111	0.0788633	1.83578	0.876397
1410	guanosine	923633.219	15	103	0.000251537	3.04654e-05	1.36877	0.0457266	0.0815179	8.25647	3.04552
1416	Digalacturonic acid 3	3748.603	6	204	4.17935e-09	2.2766e-09	1.24828	0.0421111	0.0788633	1.83578	0.876397
1418	unknown	19779.217	12	169	1.05152e-06	3.62734e-05	1.42345	0.00650487	0.028931	0.0289886	-5.10837
1419	unknown	3133.788	5	175	4.17935e-09	2.2766e-09	1.24828	0.0421111	0.0788633	1.83578	0.876397
1422	5'-methylthioadenosine 1	14938.633	11	236	4.17935e-09	2.62687e-05	1.64627	0.0160651	0.0519154	0.0001591	-12.6178
1424	unknown	35735.149	5	73	4.17935e-09	2.2766e-09	1.24828	0.0421111	0.0788633	1.83578	0.876397
1425	unknown	42484.427	12	81	4.98228e-06	2.91146e-05	1.2947	0.019597	0.0576562	0.171127	-2.54686
1428	inosine 5'-monophosphate	63930.561	11	169	4.17935e-09	5.82103e-05	1.64973	0.00294751	0.0192745	7.17974e-05	-13.7657
1432	unknown	10508.884	6	147	4.17935e-09	2.2766e-09	1.24828	0.0421111	0.0788633	1.83578	0.876397
1436	unknown	7151.419	15	129	9.40643e-06	1.93072e-05	1.40148	0.00227323	0.0166859	0.487197	-1.03742
1439	uridine 1	6784.26	8	217	4.17935e-09	1.36018e-05	1.64558	0.0205789	0.0590739	0.000307265	-11.6682
1450	unknown	14424.458	13	173	2.01953e-05	5.24234e-05	1.29575	0.017959	0.0551271	0.385234	-1.37619
1454	Nonanoic acid methyl ester	33729.967	5	81	4.17935e-09	2.2766e-09	1.24828	0.0421111	0.0788633	1.83578	0.876397
1460	5,6-dihydrouracil 1	19709.719	5	81	4.17935e-09	2.2766e-09	1.24828	0.0421111	0.0788633	1.83578	0.876397
1465	Adenosine 5-monophosphate	111600.705	11	169	4.17935e-09	0.000380498	1.64992	0.0019524	0.0153968	1.09839e-05	-16.4742
1467	unknown	7782.206	5	169	4.17935e-09	2.2766e-09	1.24828	0.0421111	0.0788633	1.83578	0.876397
1469	unknown	45353.415	7	204	4.17935e-09	2.2766e-09	1.24828	0.0421111	0.0788633	1.83578	0.876397
1472	unknown	54695.862	6	204	4.17935e-09	2.2766e-09	1.24828	0.0421111	0.0788633	1.83578	0.876397
1474	unknown	7636.443	5	204	4.17935e-09	2.2766e-09	1.24828	0.0421111	0.0788633	1.83578	0.876397

## Sheet: C53-A37
id	Peak	rt	Count	Mass	MEAN C53	MEAN A37	VIP	P-VALUE	Q-VALUE	FOLD CHANGE	LOG_FOLDCHANGE
8	urea	123752.229	10	171	3.52578e-05	0.000407531	1.18144	0.0460287	0.0689841	0.0865156	-3.5309
10	[1,2,4]Triazolo[1,5-a]pyrimidin-7-ol, 6-amino-2-ethyl-5-methyl-	25190.699	12	193	0.000106236	2.99572e-05	1.08389	0.0208215	0.0588674	3.54627	1.8263
26	1-Decene, 5-methyl-	28787.609	9	83	0.000112202	2.49044e-05	1.33198	0.030295	0.0642475	4.50533	2.17163
29	2,4-Imidazolidinedione, 1,5,5-trimethyl-	539221.076	14	127	0.00124692	8.04116e-05	1.09665	0.0262515	0.0623193	15.5068	3.95483
30	Benzene, 1-ethyl-3-methyl-	14451.377	15	105	5.03751e-05	3.0854e-05	1.2997	0.0465348	0.0690908	1.63269	0.707255
46	Pyridine, 3-ethenyl-	31960.549	8	69	0.000201677	5.84199e-06	1.47234	0.0265125	0.0624576	34.522	5.10944
59	Methoxyacetic acid, TMS derivative	79482.532	15	147	0.000434538	0.00014018	1.47549	0.0122297	0.050578	3.09985	1.6322
60	Silane, (2-ethyl-1-methyl-1-butenyl)trimethyl-	5234.968	12	116	1.84916e-05	3.07932e-06	1.39066	0.011966	0.0502918	6.00511	2.58619
61	unknown	38306.179	13	89	0.000178042	4.02196e-05	1.12178	0.0104649	0.0484672	4.42675	2.14625
64	Pyrazine, trimethyl-	7502.798	15	122	1.26394e-05	2.46005e-05	1.3624	0.0482229	0.0694326	0.513784	-0.960767
82	Isoleucine	23189.502	12	54	9.73157e-05	2.36592e-05	1.06824	0.00410877	0.0362537	4.11323	2.04027
100	Dithioerythritol	57648.147	10	221	0.000274526	2.42435e-09	1.73746	0.00919114	0.0465996	113237	16.789
106	octanal 1	31110.781	15	54	0.000120488	7.36599e-05	1.1927	0.042169	0.0680993	1.63573	0.709936
117	2-ketoadipate 4	7352.518	13	129	2.64735e-05	7.3899e-06	1.09614	0.0196208	0.0579182	3.58239	1.84092
124	phenylacetaldehyde 2	7897.796	12	173	4.46949e-05	5.62442e-06	1.13961	0.00693188	0.0430175	7.94659	2.99034
133	unknown	4342.197	6	157	4.17935e-09	2.42435e-09	1.28646	0.0454058	0.06885	1.7239	0.785679
136	unknown	558214.148	15	57	0.00241301	0.00110042	1.5103	0.0127957	0.0511624	2.19282	1.13279
138	3-Methylamino-1,2-propanediol 2	5599.249	10	98	1.97861e-05	5.58184e-06	1.10779	0.0300457	0.0641406	3.54472	1.82567
147	L-homoserine 2	498574.484	11	44	0.00023568	0.00191298	1.38153	0.0390372	0.0672737	0.123201	-3.02092
164	panthenol 2	191828.515	9	187	0.000788406	0.000237346	1.06695	0.0223486	0.0599646	3.32175	1.73195
174	Acetophenone	10710.682	9	72	1.26694e-05	2.42435e-09	1.73614	0.00701428	0.0431597	5225.91	12.3515
183	unknown	11749.341	7	174	4.82322e-05	2.42435e-09	1.73464	0.0316292	0.0647965	19894.9	14.2801
186	unknown	5091.012	8	95	1.76011e-05	4.09538e-07	1.50146	0.0171523	0.0556778	42.978	5.42553
199	unknown	2259229.31	13	133	0.00980253	0.00174949	1.34151	0.0139629	0.0522531	5.60308	2.48622
202	unknown	17482.567	15	168	2.57597e-05	6.09208e-05	1.36445	0.0188428	0.0572572	0.422839	-1.24182
203	Pipecolinic acid	14461.98	15	156	2.33112e-05	5.0089e-05	1.35002	0.021176	0.0591325	0.465395	-1.10347
205	DL-Anabasine 3	6352.538	15	119	2.83978e-05	1.30045e-05	1.46255	0.0209081	0.0589327	2.18369	1.12677
209	3-Hydroxypropionic acid 1	15777.736	10	177	5.75769e-05	1.74636e-05	1.07801	0.03698	0.0666684	3.29697	1.72114
215	unknown	3598.31	8	81	4.17935e-09	2.42435e-09	1.28646	0.0454058	0.06885	1.7239	0.785679
226	unknown	110067.989	12	89	1.26736e-05	0.000281277	1.44887	0.0257282	0.0620356	0.0450575	-4.47209
228	4-aminobutyric acid 3	57649.721	15	142	8.08753e-05	0.00022117	1.49218	0.000957273	0.0225266	0.36567	-1.45139
231	putrescine 2	3339.255	9	174	1.30231e-05	2.99419e-06	1.3642	0.0362397	0.0664366	4.34947	2.12084
233	O-Succinylhomoserine	148835.168	15	128	0.000161093	0.000374213	1.19869	0.00969453	0.0473784	0.430486	-1.21596
240	unknown	47701.915	15	130	5.16177e-05	0.000120271	1.10879	0.0413017	0.0678813	0.429178	-1.22035
245	Thioctamide 2	1466.387	12	138	5.36806e-06	1.73899e-06	1.08333	0.0368439	0.0666263	3.08688	1.62615
246	unknown	29574.386	11	241	4.17935e-09	7.80869e-05	1.7391	0.000181498	0.0184868	5.35218e-05	-14.1895
254	cyclohexane-1,2-diol	12199.885	7	147	4.17935e-09	2.70483e-05	1.73868	0.00212461	0.0285153	0.000154515	-12.66
257	unknown	15100.601	15	94	6.30915e-05	3.64941e-05	1.31881	0.0462098	0.0690225	1.72881	0.789782
262	unknown	528001.948	13	70	0.000301887	0.00208645	1.38851	0.0154807	0.0538886	0.144689	-2.78897
271	unknown	354169.078	14	86	0.00180938	0.00071227	1.10074	0.035635	0.0662414	2.54029	1.345
298	unknown	2425.688	10	200	4.17935e-09	3.88632e-06	1.73327	0.0189866	0.0573823	0.0010754	-9.86091
312	cycloleucine 1	56885.108	15	156	0.000104765	0.000167073	1.2504	0.0355487	0.0662131	0.627063	-0.673319
317	guanosine-5'-monophosphate	5624.173	14	83	4.17935e-09	1.37094e-05	1.73855	0.00352525	0.0345899	0.000304854	-11.6796
320	naphthalene	3139.325	12	94	1.26446e-05	3.69899e-06	1.09537	0.0191964	0.0575624	3.41838	1.77331
322	4-Acetylbutyric acid 1	7500.925	11	89	1.93984e-05	4.08782e-06	1.37217	0.0261708	0.0622761	4.74543	2.24654
327	Aminomalonic acid	5364.284	15	218	2.33325e-05	1.04547e-05	1.3248	0.0390592	0.0672799	2.23176	1.15818
332	unknown	47320.778	13	93	2.19538e-05	6.29171e-06	1.09557	0.0194802	0.0578015	3.48931	1.80294
346	acetanilide 3	40619.412	15	83	0.000136759	4.07643e-05	1.07618	0.0236591	0.0608208	3.35488	1.74626
354	4-Vinylphenol dimer	15314.334	15	192	6.50003e-05	3.37797e-05	1.38556	0.0431964	0.068348	1.92424	0.944288
369	1,5-Anhydroglucitol	6065.015	10	101	4.17935e-09	9.62957e-06	1.73798	0.00522171	0.0393986	0.000434012	-11.17
378	kyotorphin 6	3479.942	12	242	4.17935e-09	1.04719e-05	1.73723	0.00587766	0.0409572	0.0003991	-11.291
403	unknown	3519278.87	15	142	0.00509855	0.013457	1.45734	0.0177476	0.056258	0.378877	-1.4002
407	unknown	19382.686	15	281	7.04146e-05	8.6859e-06	1.38534	0.00639532	0.0420286	8.10678	3.01913
424	unknown	10066.216	11	68	4.17935e-09	2.48961e-05	1.7377	0.00714322	0.0433774	0.000167872	-12.5404
430	unknown	10436.33	11	168	4.17935e-09	2.51587e-05	1.73796	0.0093508	0.0468528	0.000166119	-12.5555
442	unknown	2024415.34	15	57	0.00713993	0.00442822	1.28937	0.0434933	0.0684179	1.61237	0.689184
447	aniline	16042.612	8	83	5.8806e-05	2.42435e-09	1.73704	0.00787419	0.0445114	24256.4	14.5661
454	uracil	4839754.73	15	99	0.00606006	0.0206772	1.59958	0.0090617	0.0463898	0.29308	-1.77064
462	unknown	6832.781	9	109	1.83635e-05	4.66405e-06	1.09969	0.0219875	0.0597153	3.93724	1.97718
467	unknown	5721.884	9	152	4.17935e-09	2.31513e-05	1.73776	0.00213162	0.0285568	0.000180523	-12.4355
468	unknown	26137.57	15	123	9.53855e-05	3.25245e-05	1.05896	0.0453389	0.0688355	2.93273	1.55224
473	unknown	561255.331	11	241	4.17935e-09	2.97582e-05	1.73869	0.00755453	0.0440354	0.000140444	-12.7977
484	unknown	3426.899	11	167	1.34152e-05	3.96402e-06	1.09078	0.0351982	0.066097	3.38424	1.75883
485	unknown	38220.463	13	69	2.97306e-05	0.00016562	1.16011	0.00270173	0.0314884	0.179511	-2.47785
500	Cysteinylglycine 3	10359.959	12	257	1.50011e-06	4.06621e-05	1.49242	0.000231355	0.0184868	0.0368921	-4.76054
510	unknown	5285.846	7	163	4.17935e-09	2.42435e-09	1.28646	0.0454058	0.06885	1.7239	0.785679
519	L-Dithiothreitol	20384.658	10	180	4.17935e-09	6.11122e-05	1.739	0.000556052	0.0213912	6.83881e-05	-13.8359
527	unknown	14181.592	15	154	1.5103e-05	4.18099e-05	1.51062	0.00750592	0.0439604	0.361229	-1.46901
529	asparagine 4	38231.104	15	243	3.45353e-05	0.000122748	1.52921	0.00804797	0.0447583	0.281352	-1.82955
535	Halostachine 2	8363.552	9	116	4.17935e-09	2.70182e-05	1.73883	0.00271348	0.0315408	0.000154687	-12.6584
537	unknown	176761.236	15	57	0.000807895	0.000284257	1.50845	0.00758255	0.0440783	2.84213	1.50697
548	unknown	224664.41	15	174	0.000958948	0.000283831	1.06799	0.0231332	0.060486	3.37859	1.75642
553	L-homoserine 1	47815.13	13	218	7.49687e-06	8.08638e-05	1.23383	0.000241086	0.0184868	0.0927098	-3.43113
557	unknown	18437.072	7	69	4.17935e-09	6.07172e-05	1.73805	0.0292614	0.0637948	6.8833e-05	-13.8265
567	D-erythro-sphingosine 1	12098.039	7	204	4.17935e-09	3.60508e-05	1.73912	0.000833219	0.0222826	0.000115929	-13.0745
590	unknown	7935.661	7	218	4.17935e-09	2.4816e-05	1.7388	0.00834275	0.0451594	0.000168414	-12.5357
593	unknown	18348.995	14	144	2.50428e-05	7.92887e-05	1.44881	0.00836919	0.0451943	0.315843	-1.66272
621	sulfuric acid	55127.434	13	43	0.000268718	3.56735e-05	1.0109	0.0333644	0.0654571	7.5327	2.91317
631	unknown	17159.627	12	69	7.38726e-06	4.58416e-05	1.38013	0.0115605	0.0498331	0.161147	-2.63355
652	unknown	390967.383	10	174	0.000488334	2.42435e-09	1.73247	0.0362053	0.0664257	201429	17.6199
660	2-keto-isovaleric acid 2	9221.725	11	82	4.17935e-09	2.60971e-05	1.73783	0.0252379	0.0617615	0.000160146	-12.6083
667	L-cysteine	22941.923	15	220	1.11347e-05	9.87293e-05	1.68101	0.00985539	0.0476156	0.11278	-3.14841
669	unknown	163300.804	15	147	8.9193e-06	0.000169278	1.44613	0.00322668	0.0335857	0.0526902	-4.24632
682	2-Methylglutaric Acid	39769.091	15	129	4.10166e-05	9.66577e-05	1.39662	0.00496378	0.0387126	0.424348	-1.23668
683	unknown	13480	12	202	8.14643e-06	4.97055e-05	1.16683	0.00783358	0.0444526	0.163894	-2.60917
686	unknown	255028.797	12	174	6.96181e-06	0.00122894	1.5418	0.0126949	0.0510612	0.0056649	-7.46373
699	unknown	1383540.67	15	142	0.00110729	0.00526695	1.59698	0.0258306	0.0620918	0.210233	-2.24994
713	unknown	478982.307	14	116	2.57449e-05	0.000751632	1.1993	0.00120242	0.0228696	0.034252	-4.86767
722	unknown	800911.036	14	211	0.00305405	0.000703805	1.08471	0.0216307	0.0594631	4.33933	2.11747
728	unknown	15460.679	5	116	4.17935e-09	2.42435e-09	1.28646	0.0454058	0.06885	1.7239	0.785679
734	unknown	26309.296	11	241	4.17935e-09	0.000114281	1.73945	0.0113495	0.0495849	3.65709e-05	-14.7389
747	unknown	20740.262	11	328	4.17935e-09	3.54954e-05	1.73794	0.00808254	0.0448065	0.000117743	-13.0521
761	unknown	58645.683	12	84	4.17935e-09	0.000170561	1.73948	0.00109299	0.0227343	2.45036e-05	-15.3166
772	unknown	3952.768	10	120	4.17935e-09	6.42506e-06	1.73674	0.015349	0.0537366	0.000650477	-10.5862
777	unknown	18492.628	11	93	4.17935e-09	4.69489e-05	1.7376	0.00418461	0.0364457	8.90191e-05	-13.4555
780	unknown	1211.869	9	221	2.81742e-06	2.42435e-09	1.73277	0.0127304	0.051097	1162.13	10.1826
783	1,3-diaminopropane	5054.955	6	174	4.17935e-09	2.42435e-09	1.28646	0.0454058	0.06885	1.7239	0.785679
788	pyrophosphate 3	62796.831	15	451	2.00486e-05	0.000245784	1.61434	0.0392178	0.0673243	0.0815701	-3.61582
789	unknown	83271.254	12	158	3.31785e-06	0.000189748	1.51351	0.00342698	0.0342724	0.0174856	-5.83769
790	methionine sulfoxide 2	60569.397	15	128	5.83803e-05	0.000199843	1.59042	0.00131032	0.0229821	0.29213	-1.77532
794	Phenylphosphoric acid	12594.009	5	93	4.17935e-09	2.42435e-09	1.28646	0.0454058	0.06885	1.7239	0.785679
801	unknown	18334.37	12	156	4.17935e-09	5.7476e-05	1.73939	0.00267098	0.0313499	7.27147e-05	-13.7474
806	Threonic acid	21679.936	7	73	7.3016e-05	2.42435e-09	1.73568	0.0165265	0.0550371	30117.7	14.8783
824	unknown	14620.548	7	116	4.17935e-09	4.22586e-05	1.73279	0.0477108	0.0693311	9.88995e-05	-13.3037
827	xylitol	6740.227	13	159	3.25426e-07	3.51849e-05	1.57719	0.00653952	0.0423056	0.00924903	-6.75648
839	unknown	292450.233	15	154	0.00160044	0.000559487	1.54826	0.00664194	0.0424972	2.86054	1.51629
846	unknown	66020.898	13	69	0.000313448	3.41403e-05	1.14403	0.00138263	0.0230482	9.18117	3.19868
866	pyridine-2,3-dicarboxylic acid	128231.718	11	296	4.17935e-09	0.000625152	1.73991	0.00747937	0.0439192	6.68534e-06	-17.1906
872	unknown	4939.234	5	232	4.17935e-09	2.42435e-09	1.28646	0.0454058	0.06885	1.7239	0.785679
907	unknown	47994.426	15	147	1.57763e-05	0.000210522	1.67516	0.0112889	0.0495124	0.0749391	-3.73814
916	unknown	27883.694	9	144	4.17935e-09	9.89741e-05	1.73918	0.0133872	0.0517331	4.22267e-05	-14.5315
917	unknown	6004.351	9	174	4.17935e-09	1.61237e-05	1.73727	0.0145442	0.052791	0.000259205	-11.9136
925	unknown	52795.41	11	193	4.17935e-09	5.38571e-05	1.73835	0.000877208	0.0223764	7.76008e-05	-13.6536
955	unknown	49542.906	14	245	1.52716e-05	0.000222412	1.14058	0.00542781	0.0399154	0.0686636	-3.86431
975	unknown	8149.741	6	86	4.17935e-09	2.25545e-05	1.73887	0.00606687	0.0413635	0.0001853	-12.3978
979	3-Hydroxynorvaline 2	8802.871	11	131	4.17935e-09	1.90428e-05	1.73865	0.00284921	0.0321267	0.000219471	-12.1537
984	hypoxanthine 1	3378.942	10	265	4.17935e-09	1.43826e-05	1.73682	0.0096467	0.0473068	0.000290585	-11.7488
987	unknown	16037.08	11	84	4.17935e-09	4.47319e-05	1.73505	0.0282688	0.0633356	9.34311e-05	-13.3857
989	unknown	68647.86	15	156	7.40886e-06	0.000260459	1.69422	0.0140602	0.0523377	0.0284454	-5.13566
1004	Lumazine	5637.66	6	294	4.17935e-09	2.42435e-09	1.28646	0.0454058	0.06885	1.7239	0.785679
1025	unknown	90391.276	11	174	8.12584e-05	2.42435e-09	1.73591	0.0191548	0.0575269	33517.6	15.0326
1047	Monoolein	79601.176	9	58	1.67303e-05	0.000257225	1.23738	0.0240673	0.061073	0.0650415	-3.9425
1066	unknown	17135.469	15	142	2.39385e-05	5.55446e-05	1.37178	0.0200794	0.0582904	0.430978	-1.21431
1073	unknown	65498.281	7	156	4.17935e-09	0.000195487	1.73905	0.00363271	0.0349238	2.13791e-05	-15.5134
1075	unknown	107627.323	11	200	4.17935e-09	0.000313625	1.73996	0.00361121	0.0348581	1.33259e-05	-16.1954
1078	unknown	18252.602	15	174	2.79881e-05	9.43695e-05	1.46572	0.0131835	0.051541	0.29658	-1.75351
1081	unknown	8247.873	11	117	4.17935e-09	2.02236e-05	1.73891	0.00757566	0.0440678	0.000206657	-12.2405
1082	unknown	81733.1	15	70	0.000305428	0.000102136	1.04101	0.0423623	0.0681469	2.99041	1.58034
1087	unknown	1613935.21	15	44	0.00165316	0.00616561	1.60822	0.00431499	0.0367643	0.268125	-1.89902
1088	trans-2-hydroxycinnamic acid	8405.688	14	293	2.0766e-05	9.17104e-06	1.53647	0.00133781	0.0230081	2.2643	1.17907
1102	xanthine	593878.089	15	147	0.000144942	0.00279529	1.67735	0.0461923	0.0690188	0.0518521	-4.26945
1108	unknown	50539.236	14	81	4.23545e-05	0.000107174	1.4086	0.0172262	0.0557514	0.395192	-1.33937
1118	unknown	32032.519	15	142	4.61376e-05	0.00011377	1.36953	0.0138271	0.0521334	0.405534	-1.3021
1128	unknown	39805.828	12	211	3.25172e-07	5.39287e-05	1.58978	0.034465	0.0658479	0.00602965	-7.37371
1131	unknown	12741.53	11	172	4.17935e-09	2.53162e-05	1.73897	0.00352828	0.0345995	0.000165086	-12.5645
1132	unknown	43085.354	15	174	5.50023e-05	0.000217189	1.60471	0.00210549	0.0284013	0.253246	-1.98139
1140	acetanilide 2	600177.321	11	44	4.17935e-09	0.00232418	1.73988	0.0139654	0.0522552	1.7982e-06	-19.085
1166	unknown	46537.395	11	70	4.17935e-09	0.000128897	1.73238	0.0280108	0.063212	3.24241e-05	-14.9126
1172	unknown	11771.797	12	158	7.05461e-06	4.91887e-05	1.19312	0.000192353	0.0184868	0.143419	-2.80169
1173	unknown	66737.822	15	129	0.000278367	0.000106618	1.24049	0.0356862	0.0662582	2.61089	1.38454
1174	unknown	11496.216	14	86	2.30726e-05	4.35328e-05	1.31174	0.0186115	0.0570532	0.530005	-0.915922
1184	unknown	38410.547	14	280	3.63425e-05	9.93402e-05	1.26838	0.0324832	0.0651288	0.365839	-1.45072
1190	N-Methylanthranilic acid	12122.527	7	133	4.17935e-09	3.41547e-05	1.73889	5.46651e-05	0.0184868	0.000122365	-12.9965
1191	unknown	37156.876	14	70	0.000112633	1.77448e-05	1.3489	0.0341844	0.0657502	6.34739	2.66616
1202	unknown	5823.019	10	265	4.17935e-09	1.82415e-05	1.73831	0.00940624	0.0469394	0.000229112	-12.0917
1203	d-Glucoheptose 2	5341.002	10	159	1.47975e-07	1.921e-05	1.59837	0.0166265	0.0551417	0.00770301	-7.02036
1215	unknown	46836.798	14	103	0.000155021	2.56064e-05	1.38456	0.0206406	0.0587295	6.05401	2.59789
1228	unknown	13033.551	10	70	4.17935e-09	3.84029e-05	1.73949	0.00136012	0.0230284	0.000108829	-13.1656
1237	tryptophan 1	232980	14	202	0.000201558	0.000830573	1.57622	0.00313788	0.033263	0.242674	-2.04291
1247	spermidine 1	27675.724	10	144	4.17935e-09	2.14411e-05	1.73856	0.000810284	0.02223	0.000194922	-12.3248
1252	unknown	19226.866	15	174	3.92152e-05	6.89306e-05	1.27448	0.0398352	0.0674945	0.568908	-0.813732
1259	N-Acetyl-beta-D-mannosamine 3	51878.93	15	87	1.96306e-05	0.00023336	1.6801	0.0103491	0.0483109	0.0841214	-3.57138
1261	unknown	45870.855	11	173	4.17935e-09	6.81674e-05	1.73963	0.00063525	0.0217168	6.13101e-05	-13.9935
1268	unknown	8566.74	12	87	1.02802e-06	2.96843e-05	1.49351	0.0179176	0.0564187	0.0346317	-4.85176
1275	unknown	31133.955	15	217	1.48748e-05	0.000118237	1.69075	0.00782665	0.0444425	0.125805	-2.99074
1278	4-Methyl-5-thiazolethanol	19703.15	12	70	1.27516e-05	7.78655e-05	1.16159	0.0158846	0.0543443	0.163765	-2.6103
1286	unknown	2447.013	8	138	4.17935e-09	1.00257e-05	1.73278	0.0183143	0.0567856	0.000416862	-11.2281
1287	unknown	10207.96	7	174	4.17935e-09	2.88126e-05	1.73708	0.0124578	0.0508183	0.000145053	-12.7511
1298	unknown	51177.316	11	103	4.17935e-09	0.000182498	1.73111	0.0323288	0.0650698	2.29008e-05	-15.4142
1305	unknown	23249.103	9	59	6.15425e-06	6.51969e-05	1.41083	0.00495977	0.0387016	0.0943948	-3.40515
1314	unknown	11770.134	6	144	4.17935e-09	2.42435e-09	1.28646	0.0454058	0.06885	1.7239	0.785679
1318	unknown	821173.917	15	217	0.000933204	0.00452816	1.62243	0.000617638	0.0216508	0.206089	-2.27866
1329	unknown	5380.41	7	174	4.17935e-09	1.36934e-05	1.73903	0.0031571	0.0333339	0.00030521	-11.6779
1339	unknown	4259.992	6	168	4.17935e-09	2.42435e-09	1.28646	0.0454058	0.06885	1.7239	0.785679
1350	estrone 2	998.904	6	341	4.17935e-09	2.38132e-06	1.73572	0.0143926	0.0526515	0.00175505	-9.15427
1351	unknown	10138.267	11	168	4.17935e-09	1.37674e-05	1.73566	0.0122978	0.0506505	0.000303568	-11.6857
1363	unknown	10951.703	8	174	4.17935e-09	3.74211e-05	1.73923	0.00695845	0.0430636	0.000111684	-13.1283
1365	unknown	9285.652	6	155	4.17935e-09	2.42435e-09	1.28646	0.0454058	0.06885	1.7239	0.785679
1367	unknown	63187.323	13	103	0.000131786	1.29811e-05	1.41086	0.0360555	0.0663777	10.1521	3.34371
1385	unknown	8368.734	10	117	4.91571e-05	3.66672e-06	1.25573	0.0123436	0.0506988	13.4063	3.74484
1386	xanthosine	41978	14	147	4.14503e-06	0.000221433	1.3524	0.000956658	0.0225256	0.0187191	-5.73935
1398	Leucrose 1	3677.906	11	103	1.84698e-06	1.40615e-05	1.3786	0.0458584	0.0689478	0.13135	-2.92851
1410	guanosine	923633.219	15	103	0.000251537	0.00594562	1.69221	0.00110138	0.0227456	0.0423062	-4.56299
1411	unknown	283044.09	13	103	0.000351871	2.42435e-09	1.73515	0.0457125	0.0689165	145140	17.1471
1412	5'-methylthioadenosine 2	25597.347	6	175	4.17935e-09	2.42435e-09	1.28646	0.0454058	0.06885	1.7239	0.785679
1418	unknown	19779.217	12	169	1.05152e-06	5.62401e-05	1.52081	0.0128839	0.05125	0.0186969	-5.74106
1422	5'-methylthioadenosine 1	14938.633	11	236	4.17935e-09	3.68115e-05	1.73848	0.0136415	0.0519669	0.000113534	-13.1046
1432	unknown	10508.884	6	147	4.17935e-09	3.20624e-05	1.73778	0.020292	0.0584589	0.000130351	-12.9053
1434	unknown	20586.147	13	103	3.90455e-06	9.0023e-05	1.28346	0.039711	0.0674606	0.0433728	-4.52707
1452	3'-adenylic acid	16252.397	11	103	4.17935e-09	2.00933e-05	1.7326	0.0256737	0.0620055	0.000207997	-12.2311
1465	Adenosine 5-monophosphate	111600.705	11	169	4.17935e-09	0.000136781	1.73929	0.0146122	0.052853	3.0555e-05	-14.9982
1472	unknown	54695.862	6	204	4.17935e-09	0.000138004	1.72898	0.0403216	0.0676254	3.02844e-05	-15.0111
