# Supplementary material for: Multi-omics analyses of the mechanism for the formation of soy sauce-like and soybean flavor in Bacillus subtilis BJ3-2
Source: BMC Microbiol. 2022 May 20;22:142. doi: 10.1186/s12866-022-02555-5 (PMC9121592; doi:10.1186/s12866-022-02555-5)
Supplement: Supplementary file 7 — Additional file 7: Table S6. KEGG enrich for BT45vsAT37. [file 12866_2022_2555_MOESM7_ESM.xls]

## Sheet: Sheet1
Table S14. Information of correlation analysis by multiple omics.

## Sheet: 45V37
45V37
Pathway	genes	log2FC	proteins	log2FC	metabolites	log2FC
ABC transporter	opuAA	-2.67	cydD	-1.26386	guanosine	-7.61
	opuAB	-2.23	oppD	1.07	xylitol	-3.24
	rmgP	-2.52			Xanthosine	-2.67
	cydC	-2.17			histidine	6.1
	opuAC	-1.75			sulfuric acid	2.1
	mntA	-1.55
	mntB	-1.37
	cydD	-1.25
	bmrD	-1.08
	dppD	-1.07
	opuBC	1.89
	ftsX	1.42
	znuB	1.09
	yckA	1.06
	fecC	1.03
Purine metabolism	yisZ	-2.01104	nrdF	-1.6273	guanosine	-7.61
	yitA	-1.65995	purS	2.21929	Xanthosine	-2.66
	pucH	-1.33918	yjbM	1.50313	hypoxanthine	-1.82
	xpt	1.13			sulfuric acid	2.1
Biosynthesis of amino acids	mmgD	-3.65041	sdaAA	-1.22623	asparagine	-1.73
	yodQ	-3.43387	patB	1.62011	histidine	6.1
	asnO	-3.13549	proA	1.24437	L-homoserine	1.08
	gapA	-2.02393
	proB	-1.80907
	alsS	-1.73713
	proA	-1.64355
	mccB	-1.44378
	ilvH	1.56064
	dapH	1.3927
	ilvD	1.18127
	ilvC	1.15045
	aroH	1.08181
	thrB	1.0304
	thrD	1.01117
Glycine, serine and threonine metabolism	tdh	-3.19557	sdaAA	-1.22623	1,3-diaminopropane	12.3
	kbl	-2.94452	gbsB	1.51468	L-homoserine	1.08
	mccB	-1.44378
	lpdV	-1.24594
	racX	1.34238
	gbsB	1.10228
	thrB	1.0304
	thrD	1.01117
Cysteine and methionine metabolism	mccB	-1.44378	sdaAA	-1.22623	sulfuric acid	2.1
	racX	1.34238	patB	1.62011	L-homoserine	1.08
	thrD	1.01117
Sulfur metabolism	yisZ	-2.01104			L-homoserine	1.08
	yitB	-1.88189
	yitA	-1.65995
	mccB	-1.44378
Alanine, aspartate and glutamate metabolism	asnO	-3.13549	ansA	-1.11571	L-Asparagine	-1.73
	glsB	-2.84368			4-aminobutyric acid	-1.05
Arginine and proline metabolism	putM	-3.06985	proA	1.24437	4-aminobutyric acid	-1.05
	proA	-1.64355			1,3-diaminopropane	12.3
	proB	-1.80907
	bltD	1.31794
Thiamine metabolism	thiN	-1.01476	dxs	1.40873	4-Methyl-5-thiazolethanol	-2.29
Carbon metabolism	mmgB	-3.75	sdaAA	-1.22623	Galactinol	13.02
	mmgD	-3.65041	accB	1.65868
	gdh	-3.41349
	ldeHA	-3.14763
	mmgA	-3.06
	katX	-3.05295
	adhB	-2.27551
	gapA	-2.02393
	katA	-1.56345
	yycR	-1.47314
	lpdV	-1.24594

## Sheet: 53V45
Pathway	genes	log2FC	proteins	log2FC	metabolites	log2FC
Microbial metabolism in diverse environments	fadN	-2.65	tkt	-2.63035	cyclohexylsulfamic acid	-12.68
	pdhB	2.22018	prsA	-1.18423	epsilon-Caprolactam	-12.18
	gntK	1.87989	pgk	-1.02499	1,3-diaminopropane	-11.52
			iolE	2.13897	p-Benzoquinone	-10.94
			iolD	1.03955	L-homoserine	-4.51
			hemL	1.02157	xanthine	-4.47
					succinate semialdehyde	-3.36
					L-cysteine	-2.23
					trans-3-Hydroxycinnamate	-1.52
					phenylacetaldehyde	3.54
					Fluorene	3.34
					aniline	2.91
					3-Hydroxypropionic acid	2.72
					6-Hydroxynicotinic acid	2.39
					4-aminobutyric acid	2.15
Biosynthesis of secondary metabolites	ldeHA	-2.52155	tkt	-2.63035	Inosine 5'-monophosphate	-13.78
	katA	-2.24904	fabD	-1.81185	2,6-Diaminopimelic acid 2	-12.48
	fadA	-2.18576	aroH	-1.34109	Guanosine 5'-monophosphate	-11.53
	purE	-2.03563	sdaAA	-1.31569	histidine	-5.21
	purK	-2.02357	purS	-1.30358	L-homoserine	-4.51
	galM	-1.9408	prsA	-1.18423	xanthine	-4.47
	xpt	-1.855	dxr	-1.15589	Xanthosine	-3.08
	ctaB	-1.38628	gcvPA	-1.11095	N-Acetyl-L-glutamic acid	-2.66
	menD	-1.16523	pgk	-1.02499	L-cysteine	-2.23
	pdhB	2.22018	ndk	1.84848	L-Asparagine	-1.64
	pdhA	2.20247	gcvT	1.64899	beta-Alanine	-1.57
	fabI	2.15139	ribH	1.20901	O-Succinylhomoserine	-1.54
	plsC	1.90093	proA	1.10401	Isoleucine	1
	gntK	1.87989	dxs	1.05256	citrulline	1.28
	proJ	1.53468	hemL	1.02157	Anabasine	1.08
	gltB	1.4737
	fabD	1.40647
	serA	1.39874
	proH	1.36146
	lysCA	1.36144
	accB	1.30348
	yvkC	1.29475
	fabG	1.25024
	ansA	1.17341
	yfkN	1.05379
Purine metabolism	relQ	-3.58797	purS	-1.30358	2'-Deoxyadenosine	-16.2
	purA	-2.1718	prsA	-1.18423	Inosine 5'-monophosphate	-13.78
	purE	-2.03563	nrdF	2.36216	hypoxanthine	-4.49
	purK	-2.02357	ndk	1.84848	xanthine	-4.47
	xpt	-1.855			Xanthosine	-3.08
	guaC	-1.84102			guanine	-1.81
	purB	-1.42736			adenine	-1.15
	purC	-1.42591			guanosine	3.05
	purS	-1.35401			Isoleucine	1
	purQ	-1.29078
	cysC	2.33996
	sat	2.03859
	yfkN	1.05379
Pyrimidine metabolism	pyrR	-1.10296	thyA	-1.00486	Uridine monophosphate	-11
	pdp	1.12751	nrdF	2.36216	Cytidine-5'-monophosphate	-10.26
	yfkN	1.05379	ndk	1.84848	beta-Alanine	-1.57
Arginine and proline metabolism	purA	-2.1718	mmsA	1.77697	1,3-diaminopropane	-11.52
	ald	-1.83395	dat	1.11984	sarcosine	-4.26
	purB	-1.42736	proA	1.10401	spermidine	-2.23
	glsB	-1.38562			4-aminobutyric acid	2.15
	purQ	-1.29078			creatine	1.45
	gudB	-1.08155
	rocA	2.09431
	rocG	1.67395
	ansB	1.47638
	gltB	1.4737
	glnA	1.40964
	ansA	1.17341
	gltA	1.08258
Glycine, serine and threonine metabolism	glyA	-1.00732	sdaAA	-1.31569	1,3-diaminopropane	-11.52
	gbsB	3.7786	gcvPA	-1.11095	L-homoserine	-4.51
	gbsA	3.48033	gbsB	1.69196	sarcosine	-4.26
	tdh	2.25918	gcvT	1.64899	L-cysteine	-2.23
	mccB	1.63146	dsdA	1.18039	L-Allothreonine	13.99
	kbl	1.53123			creatine	1.45
	racX	1.46481
	serA	1.39874
	lysCA	1.36144
	ilvA	1.22986
	gcvPB	1.12419
Alanine, aspartate and glutamate metabolism	purA	-2.1718	racX	1.39884	N-Acetyl-L-aspartic acid	-12.43
	ald	-1.83395			succinate semialdehyde	-3.36
	purB	-1.42736			L-Asparagine	-1.64
	glsB	-1.38562			4-aminobutyric acid	2.15
	purQ	-1.29078
	gudB	-1.08155
	rocA	2.09431
	rocG	1.67395
	ansB	1.47638
	gltB	1.4737
	glnA	1.40964
	ansA	1.17341
	gltA	1.08258
Cysteine and methionine metabolism	mccB	1.63146	sdaAA	-1.31569	5'-Methylthioadenosine	-12.62
	racX	1.46481	mtn	-1.24745	L-homoserine	-4.51
	serA	1.39874	luxS	-1.2165	L-cysteine	-2.23
	lysCA	1.36144			O-Succinylhomoserine	-1.54
	metAA	1.02719			methionine sulfoxide	-1.31
Aminoacyl-tRNA biosynthesis	tyrZ	1.36854	gltX	-1.22277	histidine	-5.21
	glyQ	1.02932	glyS	-1.00982	L-cysteine	-2.23
			pheS	1.80187	L-Asparagine	-1.64
					Isoleucine	1
Carbon metabolism	acoC	-2.90528	tkt	-2.63035	succinate semialdehyde	-3.36
	fadN	-2.65214	sdaAA	-1.31569	L-cysteine	-2.23
	ldeHA	-2.52155	prsA	-1.18423	3-Hydroxypropionic acid	2.72
	katA	-2.24904	gcvPA	-1.11095
	maeA	-1.73401	pgk	-1.02499
	katX	-1.29722	mmsA	1.77697
	yycR	-1.19745	gcvT	1.64899
	folD	-1.12239
	katE	-1.0481
	glyA	-1.00732
	iolA	2.73211
	pdhB	2.22018
	pdhA	2.20247
	gntK	1.87989
	serA	1.39874
	accB	1.30348
	yvkC	1.29475
	ilvA	1.22986
	kdgK	1.16462
	gcvPB	1.12419
	citA	1.0214
Histidine metabolis	hutU	2.24585	hutI	1.11253	N-Carbamylglutamate	-12.03
	hutH	2.18114			histidine	-5.21
	hutI	2.02367
	hutG	1.97268
Propanoate metabolism	ldeHA	-2.52155	mmsA	1.77697	beta-Alanine	-1.57
	mmgE	-1.26262			3-Hydroxypropionic acid	2.72
	iolA	2.73211
	accB	1.30348
Quorum sensing	rapK	-3.91639	hfq	-1.86099	succinate semialdehyde	-3.36
	lcfB	-2.74079	luxS	-1.2165	4-aminobutyric acid	2.15
	phrG	-2.34148
	rapA	-2.25097
	rapG	-1.95761
	secG	-1.59646
	lcfA	-1.51206
	hfq	-1.48758
	srfAC	2.49413
	srfAB	2.49396
	srfAA	2.19413
	srfAD	2.07512
	comA	1.59969
	rapB	1.34755
	appD	1.14785

## Sheet: 53V37
Pathway	genes	log2FC	proteins	log2FC	metabolites	log2FC
Purine metabolism	relQ	-3.46	purQ	-1.21	3'-Adenylic acid	-12.23
	purA	-2.12	ndk	2.16	hypoxanthine	-11.75
	guaC	-1.99	yjbM	1.69	guanosine-5'-monophosphate	-11.68
	purE	-1.94	prs	1.53	Xanthosine	-5.74
	yisZ	-1.87			guanosine	-4.56
	purK	-1.79			xanthine	-4.27
	ureB	-1.68			urea	-3.53
	ureA	-1.65			sulfuric acid	2.91
	yitA	-1.53
	purB	-1.26
	pucH	-1.17
	purS	-1.13
	purC	-1.09
	sat	1.55
	cysC	1.29
ABC transporters	rmgP	-3.83	yfmC	-1.89	spermidine	-12.32
	pstA	-2.01	yufN	-1.38	xylitol	-6.76
	pstS	-1.83	cydD	-1.12	Xanthosine	-5.74
	pstBA	-1.83	oppD	1.39	guanosine	-4.56
	bioYB	-1.61			urea	-3.53
	pstBB	-1.55			sulfuric acid	2.91
	pstC	-1.55			Isoleucine	2.04
	zinT	-1.29
	metP	-1.17
	metQ	-1.1
	araQ	-1.03
	opuBC	4.17
	opuBB	3.88
	msmE	3.82
	opuBA	3.62
	opuCD	3.11
	opuCC	2.98
	msmF	2.96
	opuCB	2.95
	msmX	2.84
	opuBD	2.81
	opuCA	2.77
	bioY	2.39
	yxeO	2.25
	yxeM	2.17
	msmG	2.12
	yxeN	1.5
	yhcJ	1.49
	tcyN	1.41
	ganS	1.38
	ssuB	1.32
	tcyK	1.31
	ganP	1.18
	rbsA	1.14
	znuA	1.13
	ganQ	1.04
	modA	1
Cysteine and methionine metabolism	racX	2.75	sdaAA	-2.54	L-homoserine	-3.02
	serA	2.16	patB	1.73	methionine sulfoxide	-1.78
	lysCA	1.27	ldh	-1.04	O-Succinylhomoserine	-1.22
	ybgG	1.16			sulfuric acid	2.91
	ilvK	1.15
	metAA	1.12
	cysE	1.02
Biosynthesis of amino acids	mmgD	-4.53	tkt	-3.32	L-cysteine	-3.15
	yodQ	-3.85	sdaAA	-2.54	L-homoserine	-3.02
	asnO	-2.85	aroE	-1.59	L-Asparagine	-1.83
	alsS	-2.75	patB	1.73	O-Succinylhomoserine	-1.22
	gapA	-1.67	prs	1.53	Isoleucine	2.04
	citB	-1.31
	dapX	-1.07
	trpD	-1
	serA	2.16
	ilvD	2.12
	ilvA	2
	ilvH	1.91
	gltB	1.65
	citA	1.56
	ilvB	1.5
	ilvC	1.48
	dapH	1.4
	argB	1.39
	glnA	1.31
	lysCA	1.27
	hisK	1.21
	gltA	1.18
	leuC	1.17
	ilvK	1.15
	argJ	1.13
	metAA	1.12
	cysE	1.02
Arginine and proline metabolism	putM	-2.71	dat	-1.29	spermidine	-12.32
	bltD	-2.22	ycgN	-1.09	urea	-3.53
	rocD	-1.81			4-aminobutyric acid	-1.45
	dhaS	-1.15
	rocA	1.54
Sulfur metabolism	yisZ	-1.87	cysJ	-1.6	L-cysteine	-3.15
	yitA	-1.53			L-homoserine	-3.02
	metAA	1.12			O-Succinylhomoserine	-1.22
	cysE	1.02			sulfuric acid	2.91
	sat	1.55
	cysC	1.29
	yitB	-1.33
	ssuB	1.32
	ssuD	1.06
	cysH	1.03
Pyrimidine metabolis	pyrR	-1.53	ndk	2.16	urea	-3.53
	carA	2.06	pyrD	1.56	uracil	-1.77
	pdp	1.24			3-Hydroxypropionic acid	1.72
	dutA	1.13
	cdd	1.08
	tmk	1.02
Glycine, serine and threonine metabolism	acoL	-5.9	sdaAA	-2.54	L-cysteine	-3.15
	lpdV	-1.99	gbsB	3.21	L-homoserine	-3.02
	kbl	-1.48	gcvT	1.33
	gbsB	4.82
	gbsA	4.38
	racX	2.75
	serA	2.16
	ilvA	2
	lysCA	1.27
Glutathione metabolism	ggt	-1.53	zwf	1.02	spermidine	-12.32
	hpxW	1.89			L-Cysteinylglycine	-4.76
	zwf	1.03			L-cysteine	-3.15
Aminoacyl-tRNA biosynthesi	tyrZ	2.39	leuS	-1.6	L-cysteine	-3.15
	pheS	1.34	gatC	-1.18	L-Asparagine	-1.83
	glyQ	1.34	pheS	1.97	Isoleucine	2.04
	thrZ	1.32
	hisS	1.24
	fmt	1.07
	glyS	1.06
	pheT	1.05
	valS	1.03
	tyrS	1.01
Alanine, aspartate and glutamate metabolism	glsB	-4.29	purQ	-1.21	L-Asparagine	-1.83
	asnO	-2.85	ycgN	-1.09	4-aminobutyric acid	-1.45
	purA	-2.12	racX	1.44
	purB	-1.26
	ald	-1.25
	glmS	-1.2
	carA	2.06
	ansB	1.68
	gltB	1.65
	rocA	1.54
	rocG	1.36
	glnA	1.31
	ansA	1.21
	gltA	1.18
Thiamine metabolism	phoA	-1.62	dxs	2.46	L-cysteine	-3.15
	phoB	-1.43	yjbV	1.58	5-(2-Hydroxyethyl)-4-methylthiazole	-2.61
	thiN	-1.05
	thiE	1.42
	thiM	1.03
Carbon metabolism	acoL	-5.9	tkt	-3.32	L-cysteine	-3.15
	ldeHA	-5.74	sdaAA	-2.54	3-Hydroxypropionic acid	1.72
	acoC	-5.25	katX	-1.83
	mmgB	-4.84	prs	1.53
	mmgD	-4.53	gcvT	1.33
	katX	-4.41	mmsA	1.24
	gdh	-4.24	zwf	1.02
	katA	-3.87
	mmgA	-3.51
	yycR	-2.73
	fadN	-2.65
	adhB	-2.26
	lpdV	-1.99
	gapA	-1.67
	citB	-1.31
	katE	-1.27
	iolA	2.84
	pdhB	2.34
	serA	2.16
	gntK	2.14
	pdhA	2.11
	ilvA	2
	citA	1.56
	pdhC	1.17
	accB	1.06
	zwf	1.03
	ytcI	1.02
	cysE	1.02
Quorum sensing	rapK	-3.51	spo0B	-2.15	L-cysteine	-3.15
	phrG	-2.75	oppD	1.39	4-aminobutyric acid	-1.45
	lcfB	-2.45	srfAB	1.3
	rapG	-1.98	secY	1.25
	rapA	-1.75
	lcfA	-1.71
	spo0F	-1.23
	rapB	1.91
	srfAC	1.53
	srfAD	1.52
	srfAB	1.48
	comA	1.38
	rapF	1.38
	srfAA	1.35
	spo0B	1.15
	ribD	1.1
