# Supplementary material for: Multi-omics analyses of the mechanism for the formation of soy sauce-like and soybean flavor in Bacillus subtilis BJ3-2
Source: BMC Microbiol. 2022 May 20;22:142. doi: 10.1186/s12866-022-02555-5 (PMC9121592; doi:10.1186/s12866-022-02555-5)
Supplement: Supplementary file 8 — Additional file 8: Table S7. KEGG enrich for CT53vsAT37. [file 12866_2022_2555_MOESM8_ESM.xls]

## Sheet: Table S2
Table S2. The summary of DEGs.
compare	all	up	down	threshold
CT53vsBT45	1043	467	576	DESeq2 padj<0.05 |log2FoldChange|>0.0
CT53vsAT37	1970	907	1063	DESeq2 padj<0.05 |log2FoldChange|>0.0
BT45vsAT37	841	320	521	DESeq2 padj<0.05 |log2FoldChange|>0.0
