# Supplementary material for: Multi-omics analyses of the mechanism for the formation of soy sauce-like and soybean flavor in Bacillus subtilis BJ3-2
Source: BMC Microbiol. 2022 May 20;22:142. doi: 10.1186/s12866-022-02555-5 (PMC9121592; doi:10.1186/s12866-022-02555-5)
Supplement: Supplementary file 9 — Additional file 9: Table S8. KEGG enrich for CT53vsBT45. [file 12866_2022_2555_MOESM9_ESM.xls]

## Sheet: Table S3
Table S3. GO enrich for BT45vsAT37.
Category	GOID	Description	GeneRatio	BgRatio	pvalue	padj	geneID	geneName	Count	Up	Up_Gene_id	Down	Down_Gene_id
BP	GO:0006508	proteolysis	20/299	43/1439	0.000109111	0.0238953	HIR76_RS12790/HIR76_RS18980/HIR76_RS15310/HIR76_RS15185/HIR76_RS13855/HIR76_RS12645/HIR76_RS09505/HIR76_RS08530/HIR76_RS01360/HIR76_RS05860/HIR76_RS07570/HIR76_RS08525/HIR76_RS05865/HIR76_RS10815/HIR76_RS08395/HIR76_RS10100/HIR76_RS15985/HIR76_RS00075/HIR76_RS20835/HIR76_RS06100	dacF/ctpB/lonB/spoIVFB/gpr/dacB/aprX/spoIIGA/mpr/yhfN/htpX/bpr/aprE/ldcB/ddcP/dacB/sppA/dacA/yxkI/wprA	20	6	HIR76_RS07570/HIR76_RS10815/HIR76_RS08395/HIR76_RS15985/HIR76_RS00075/HIR76_RS20835	14	HIR76_RS12790/HIR76_RS18980/HIR76_RS15310/HIR76_RS15185/HIR76_RS13855/HIR76_RS12645/HIR76_RS09505/HIR76_RS08530/HIR76_RS01360/HIR76_RS05860/HIR76_RS08525/HIR76_RS05865/HIR76_RS10100/HIR76_RS06100
BP	GO:0055114	oxidation-reduction process	56/299	210/1439	0.0160876	1	HIR76_RS10665/HIR76_RS13895/HIR76_RS13150/HIR76_RS20760/HIR76_RS09365/HIR76_RS10050/HIR76_RS13145/HIR76_RS05910/HIR76_RS16265/HIR76_RS17410/HIR76_RS16575/HIR76_RS20070/HIR76_RS10250/HIR76_RS03585/HIR76_RS06020/HIR76_RS07385/HIR76_RS16570/HIR76_RS07765/HIR76_RS14640/HIR76_RS21505/HIR76_RS21500/HIR76_RS20820/HIR76_RS18375/HIR76_RS09875/HIR76_RS04080/HIR76_RS20725/HIR76_RS05315/HIR76_RS01860/HIR76_R…	sodF/comER/mmgB/katX/tdh/ldeJ/mmgC/yhfW/rmgT/yumB/ythB/narG/hpaB/cotA/yhjR/proA/ythA/stoA/adhB/ahpF/ahpC/cydB/gap/ccdA/cypD/licH/yhdP/pruA/ykuV/katA/yurZ/ctaD/betB/gbsB/yqiG/yobN/fdhF/ygaK/yyaE/serA/ilvC/fdhA/ahpA/coxB/maeC/mtlD/malS/zwf/dusC/ribE/mleA/lpdA/hemY/gabD/ytcA/ribD	56	15	HIR76_RS05315/HIR76_RS01860/HIR76_RS16865/HIR76_RS16860/HIR76_RS13180/HIR76_RS10500/HIR76_RS21995/HIR76_RS12585/HIR76_RS15350/HIR76_RS19950/HIR76_RS12990/HIR76_RS12685/HIR76_RS12830/HIR76_RS02230/HIR76_RS12690	41	HIR76_RS10665/HIR76_RS13895/HIR76_RS13150/HIR76_RS20760/HIR76_RS09365/HIR76_RS10050/HIR76_RS13145/HIR76_RS05910/HIR76_RS16265/HIR76_RS17410/HIR76_RS16575/HIR76_RS20070/HIR76_RS10250/HIR76_RS03585/HIR76_RS06020/HIR76_RS07385/HIR76_RS16570/HIR76_RS07765/HIR76_RS14640/HIR76_RS21505/HIR76_RS21500/HIR76_RS20820/HIR76_RS18375/HIR76_RS09875/HIR76_RS04080/HIR76_RS20725/HIR76_RS07975/HIR76_RS04945/HIR76_R…
BP	GO:0032502	developmental process	13/299	35/1439	0.01804	1	HIR76_RS12445/HIR76_RS04765/HIR76_RS12515/HIR76_RS13855/HIR76_RS09925/HIR76_RS02115/HIR76_RS08530/HIR76_RS15540/HIR76_RS12740/HIR76_RS02120/HIR76_RS08095/HIR76_RS02125/HIR76_RS17915	spoIVA/sspE/ypeB/gpr/sspN/gerKA/spoIIGA/sspI/spoVAF/gerKC/mreBH/gerKB/gerAA	13	1	HIR76_RS08095	12	HIR76_RS12445/HIR76_RS04765/HIR76_RS12515/HIR76_RS13855/HIR76_RS09925/HIR76_RS02115/HIR76_RS08530/HIR76_RS15540/HIR76_RS12740/HIR76_RS02120/HIR76_RS02125/HIR76_RS17915
BP	GO:0009847	spore germination	7/299	15/1439	0.021522	1	HIR76_RS12515/HIR76_RS13855/HIR76_RS02115/HIR76_RS12740/HIR76_RS02120/HIR76_RS02125/HIR76_RS17915	ypeB/gpr/gerKA/spoVAF/gerKC/gerKB/gerAA	7	0		7	HIR76_RS12515/HIR76_RS13855/HIR76_RS02115/HIR76_RS12740/HIR76_RS02120/HIR76_RS02125/HIR76_RS17915
BP	GO:0006820	anion transport	11/299	31/1439	0.0403926	1	HIR76_RS18585/HIR76_RS15100/HIR76_RS07230/HIR76_RS19405/HIR76_RS01305/HIR76_RS03030/HIR76_RS18685/HIR76_RS20830/HIR76_RS05900/HIR76_RS01015/HIR76_RS07240	aspP/alaP/pitB/ywrK/ybeC/arsF/yvdB/cimH/bioY/ybaR/steT	11	8	HIR76_RS07230/HIR76_RS01305/HIR76_RS03030/HIR76_RS18685/HIR76_RS20830/HIR76_RS05900/HIR76_RS01015/HIR76_RS07240	3	HIR76_RS18585/HIR76_RS15100/HIR76_RS19405
BP	GO:0019538	protein metabolic process	36/299	133/1439	0.0416258	1	HIR76_RS12790/HIR76_RS18980/HIR76_RS15310/HIR76_RS15185/HIR76_RS13855/HIR76_RS12645/HIR76_RS09505/HIR76_RS00400/HIR76_RS08530/HIR76_RS01360/HIR76_RS05860/HIR76_RS07570/HIR76_RS13790/HIR76_RS08525/HIR76_RS18855/HIR76_RS00870/HIR76_RS05865/HIR76_RS19960/HIR76_RS08005/HIR76_RS20210/HIR76_RS08010/HIR76_RS20665/HIR76_RS10815/HIR76_RS08395/HIR76_RS12725/HIR76_RS00860/HIR76_RS10100/HIR76_RS15985/HIR76_R…	dacF/ctpB/lonB/spoIVFB/gpr/dacB/aprX/prkT/spoIIGA/mpr/yhfN/htpX/rpsU/bpr/lgt/rplQ/aprE/rpmE/mobB/thrS/moaE/tyrZ/ldcB/ddcP/ppiB/rpsK/dacB/sppA/ctc/rpmEB/dacA/yxkI/wprA/birA/lipM/valS	36	17	HIR76_RS07570/HIR76_RS13790/HIR76_RS18855/HIR76_RS19960/HIR76_RS08005/HIR76_RS20210/HIR76_RS08010/HIR76_RS20665/HIR76_RS10815/HIR76_RS08395/HIR76_RS12725/HIR76_RS15985/HIR76_RS00075/HIR76_RS20835/HIR76_RS12265/HIR76_RS13340/HIR76_RS15245	19	HIR76_RS12790/HIR76_RS18980/HIR76_RS15310/HIR76_RS15185/HIR76_RS13855/HIR76_RS12645/HIR76_RS09505/HIR76_RS00400/HIR76_RS08530/HIR76_RS01360/HIR76_RS05860/HIR76_RS08525/HIR76_RS00870/HIR76_RS05865/HIR76_RS00860/HIR76_RS10100/HIR76_RS00320/HIR76_RS16565/HIR76_RS06100
BP	GO:0006811	ion transport	19/299	64/1439	0.0546402	1	HIR76_RS18150/HIR76_RS18585/HIR76_RS15100/HIR76_RS07230/HIR76_RS16600/HIR76_RS18155/HIR76_RS19405/HIR76_RS01305/HIR76_RS19835/HIR76_RS03030/HIR76_RS18685/HIR76_RS20830/HIR76_RS05900/HIR76_RS19840/HIR76_RS03110/HIR76_RS01015/HIR76_RS18145/HIR76_RS07575/HIR76_RS07240	copA/aspP/alaP/pitB/mntA/copZ/ywrK/ybeC/atpG/arsF/yvdB/cimH/bioY/atpA/mneP/ybaR/cadA/ktrD/steT	19	13	HIR76_RS18150/HIR76_RS07230/HIR76_RS18155/HIR76_RS01305/HIR76_RS03030/HIR76_RS18685/HIR76_RS20830/HIR76_RS05900/HIR76_RS03110/HIR76_RS01015/HIR76_RS18145/HIR76_RS07575/HIR76_RS07240	6	HIR76_RS18585/HIR76_RS15100/HIR76_RS16600/HIR76_RS19405/HIR76_RS19835/HIR76_RS19840
BP	GO:0006464	cellular protein modification process	5/299	11/1439	0.057608	1	HIR76_RS00400/HIR76_RS18855/HIR76_RS12725/HIR76_RS12265/HIR76_RS13340	prkT/lgt/ppiB/birA/lipM	5	4	HIR76_RS18855/HIR76_RS12725/HIR76_RS12265/HIR76_RS13340	1	HIR76_RS00400
BP	GO:0036211	protein modification process	5/299	11/1439	0.057608	1	HIR76_RS00400/HIR76_RS18855/HIR76_RS12725/HIR76_RS12265/HIR76_RS13340	prkT/lgt/ppiB/birA/lipM	5	4	HIR76_RS18855/HIR76_RS12725/HIR76_RS12265/HIR76_RS13340	1	HIR76_RS00400
BP	GO:0006996	organelle organization	6/299	17/1439	0.120979	1	HIR76_RS16005/HIR76_RS07560/HIR76_RS00285/HIR76_RS16025/HIR76_RS09050/HIR76_RS19075	sspA/sspD/sspF/ezrA/fliZ/flgN	6	2	HIR76_RS16025/HIR76_RS09050	4	HIR76_RS16005/HIR76_RS07560/HIR76_RS00285/HIR76_RS19075
BP	GO:0042886	amide transport	8/299	25/1439	0.127619	1	HIR76_RS09075/HIR76_RS07295/HIR76_RS09055/HIR76_RS05900/HIR76_RS07320/HIR76_RS18220/HIR76_RS09070/HIR76_RS09760	flhA/dppD/fliP/bioY/ykfD/secG/flhB/tatAC	8	6	HIR76_RS09075/HIR76_RS09055/HIR76_RS05900/HIR76_RS18220/HIR76_RS09070/HIR76_RS09760	2	HIR76_RS07295/HIR76_RS07320
BP	GO:0071705	nitrogen compound transport	12/299	42/1439	0.142789	1	HIR76_RS18585/HIR76_RS15100/HIR76_RS09075/HIR76_RS07295/HIR76_RS01305/HIR76_RS09055/HIR76_RS05900/HIR76_RS07320/HIR76_RS18220/HIR76_RS09070/HIR76_RS07240/HIR76_RS09760	aspP/alaP/flhA/dppD/ybeC/fliP/bioY/ykfD/secG/flhB/steT/tatAC	12	8	HIR76_RS09075/HIR76_RS01305/HIR76_RS09055/HIR76_RS05900/HIR76_RS18220/HIR76_RS09070/HIR76_RS07240/HIR76_RS09760	4	HIR76_RS18585/HIR76_RS15100/HIR76_RS07295/HIR76_RS07320
BP	GO:0043934	sporulation	5/299	14/1439	0.146092	1	HIR76_RS12445/HIR76_RS04765/HIR76_RS09925/HIR76_RS08530/HIR76_RS15540	spoIVA/sspE/sspN/spoIIGA/sspI	5	0		5	HIR76_RS12445/HIR76_RS04765/HIR76_RS09925/HIR76_RS08530/HIR76_RS15540
BP	GO:0015833	peptide transport	7/299	23/1439	0.183142	1	HIR76_RS09075/HIR76_RS07295/HIR76_RS09055/HIR76_RS07320/HIR76_RS18220/HIR76_RS09070/HIR76_RS09760	flhA/dppD/fliP/ykfD/secG/flhB/tatAC	7	5	HIR76_RS09075/HIR76_RS09055/HIR76_RS18220/HIR76_RS09070/HIR76_RS09760	2	HIR76_RS07295/HIR76_RS07320
BP	GO:0008104	protein localization	6/299	19/1439	0.184746	1	HIR76_RS09075/HIR76_RS09055/HIR76_RS13010/HIR76_RS18220/HIR76_RS09070/HIR76_RS09760	flhA/fliP/yidC/secG/flhB/tatAC	6	6	HIR76_RS09075/HIR76_RS09055/HIR76_RS13010/HIR76_RS18220/HIR76_RS09070/HIR76_RS09760	0
BP	GO:0033036	macromolecule localization	6/299	19/1439	0.184746	1	HIR76_RS09075/HIR76_RS09055/HIR76_RS13010/HIR76_RS18220/HIR76_RS09070/HIR76_RS09760	flhA/fliP/yidC/secG/flhB/tatAC	6	6	HIR76_RS09075/HIR76_RS09055/HIR76_RS13010/HIR76_RS18220/HIR76_RS09070/HIR76_RS09760	0
BP	GO:0045184	establishment of protein localization	6/299	19/1439	0.184746	1	HIR76_RS09075/HIR76_RS09055/HIR76_RS13010/HIR76_RS18220/HIR76_RS09070/HIR76_RS09760	flhA/fliP/yidC/secG/flhB/tatAC	6	6	HIR76_RS09075/HIR76_RS09055/HIR76_RS13010/HIR76_RS18220/HIR76_RS09070/HIR76_RS09760	0
BP	GO:0043412	macromolecule modification	7/299	24/1439	0.215403	1	HIR76_RS00400/HIR76_RS08605/HIR76_RS18855/HIR76_RS12725/HIR76_RS15960/HIR76_RS12265/HIR76_RS13340	prkT/rluD/lgt/ppiB/ytxK/birA/lipM	7	6	HIR76_RS08605/HIR76_RS18855/HIR76_RS12725/HIR76_RS15960/HIR76_RS12265/HIR76_RS13340	1	HIR76_RS00400
BP	GO:0046034	ATP metabolic process	4/299	12/1439	0.225815	1	HIR76_RS19830/HIR76_RS19835/HIR76_RS19840/HIR76_RS08995	atpD/atpG/atpA/fliI	4	1	HIR76_RS08995	3	HIR76_RS19830/HIR76_RS19835/HIR76_RS19840
BP	GO:0055085	transmembrane transport	32/299	138/1439	0.26303	1	HIR76_RS20555/HIR76_RS02235/HIR76_RS01275/HIR76_RS18585/HIR76_RS20090/HIR76_RS06205/HIR76_RS01790/HIR76_RS06125/HIR76_RS12060/HIR76_RS16215/HIR76_RS20975/HIR76_RS05050/HIR76_RS20810/HIR76_RS01865/HIR76_RS14425/HIR76_RS04550/HIR76_RS01305/HIR76_RS20280/HIR76_RS19835/HIR76_RS16385/HIR76_RS13590/HIR76_RS01690/HIR76_RS04545/HIR76_RS19840/HIR76_RS07965/HIR76_RS03110/HIR76_RS20815/HIR76_RS07575/HIR76_R…	vbfA/glcU/ybxG/aspP/narK/yitG/bmr3/yisQ/pbuX/pbuO/citH/yhcA/cydC/putP/blt/yfiC/ybeC/bacE/atpG/yttB/yqgE/znuB/yfiB/atpA/mscT/mneP/cydD/ktrD/mscC/yyaJ/steT/glpT	32	20	HIR76_RS01275/HIR76_RS01790/HIR76_RS06125/HIR76_RS12060/HIR76_RS16215/HIR76_RS01865/HIR76_RS14425/HIR76_RS04550/HIR76_RS01305/HIR76_RS20280/HIR76_RS16385/HIR76_RS01690/HIR76_RS04545/HIR76_RS07965/HIR76_RS03110/HIR76_RS07575/HIR76_RS04410/HIR76_RS21950/HIR76_RS07240/HIR76_RS01315	12	HIR76_RS20555/HIR76_RS02235/HIR76_RS18585/HIR76_RS20090/HIR76_RS06205/HIR76_RS20975/HIR76_RS05050/HIR76_RS20810/HIR76_RS19835/HIR76_RS13590/HIR76_RS19840/HIR76_RS20815
BP	GO:0015031	protein transport	5/299	17/1439	0.267908	1	HIR76_RS09075/HIR76_RS09055/HIR76_RS18220/HIR76_RS09070/HIR76_RS09760	flhA/fliP/secG/flhB/tatAC	5	5	HIR76_RS09075/HIR76_RS09055/HIR76_RS18220/HIR76_RS09070/HIR76_RS09760	0
BP	GO:0030001	metal ion transport	5/299	17/1439	0.267908	1	HIR76_RS18150/HIR76_RS15100/HIR76_RS16600/HIR76_RS18155/HIR76_RS18145	copA/alaP/mntA/copZ/cadA	5	3	HIR76_RS18150/HIR76_RS18155/HIR76_RS18145	2	HIR76_RS15100/HIR76_RS16600
BP	GO:0001539	cilium or flagellum-dependent cell motility	4/299	13/1439	0.276348	1	HIR76_RS09030/HIR76_RS09000/HIR76_RS09020/HIR76_RS09035	fliL/fliJ/flgG/fliM	4	4	HIR76_RS09030/HIR76_RS09000/HIR76_RS09020/HIR76_RS09035	0
BP	GO:0009144	purine nucleoside triphosphate metabolic process	4/299	13/1439	0.276348	1	HIR76_RS19830/HIR76_RS19835/HIR76_RS19840/HIR76_RS08995	atpD/atpG/atpA/fliI	4	1	HIR76_RS08995	3	HIR76_RS19830/HIR76_RS19835/HIR76_RS19840
BP	GO:0009199	ribonucleoside triphosphate metabolic process	4/299	13/1439	0.276348	1	HIR76_RS19830/HIR76_RS19835/HIR76_RS19840/HIR76_RS08995	atpD/atpG/atpA/fliI	4	1	HIR76_RS08995	3	HIR76_RS19830/HIR76_RS19835/HIR76_RS19840
BP	GO:0009205	purine ribonucleoside triphosphate metabolic process	4/299	13/1439	0.276348	1	HIR76_RS19830/HIR76_RS19835/HIR76_RS19840/HIR76_RS08995	atpD/atpG/atpA/fliI	4	1	HIR76_RS08995	3	HIR76_RS19830/HIR76_RS19835/HIR76_RS19840
BP	GO:0048870	cell motility	4/299	13/1439	0.276348	1	HIR76_RS09030/HIR76_RS09000/HIR76_RS09020/HIR76_RS09035	fliL/fliJ/flgG/fliM	4	4	HIR76_RS09030/HIR76_RS09000/HIR76_RS09020/HIR76_RS09035	0
BP	GO:0051674	localization of cell	4/299	13/1439	0.276348	1	HIR76_RS09030/HIR76_RS09000/HIR76_RS09020/HIR76_RS09035	fliL/fliJ/flgG/fliM	4	4	HIR76_RS09030/HIR76_RS09000/HIR76_RS09020/HIR76_RS09035	0
BP	GO:0071973	bacterial-type flagellum-dependent cell motility	4/299	13/1439	0.276348	1	HIR76_RS09030/HIR76_RS09000/HIR76_RS09020/HIR76_RS09035	fliL/fliJ/flgG/fliM	4	4	HIR76_RS09030/HIR76_RS09000/HIR76_RS09020/HIR76_RS09035	0
BP	GO:0097588	archaeal or bacterial-type flagellum-dependent cell motility	4/299	13/1439	0.276348	1	HIR76_RS09030/HIR76_RS09000/HIR76_RS09020/HIR76_RS09035	fliL/fliJ/flgG/fliM	4	4	HIR76_RS09030/HIR76_RS09000/HIR76_RS09020/HIR76_RS09035	0
BP	GO:0006352	DNA-templated transcription, initiation	6/299	22/1439	0.298381	1	HIR76_RS08540/HIR76_RS14315/HIR76_RS08535/HIR76_RS13975/HIR76_RS12775/HIR76_RS01115	sigG/HIR76_RS14315/sigE/HIR76_RS13975/sigF/sigW	6	0		6	HIR76_RS08540/HIR76_RS14315/HIR76_RS08535/HIR76_RS13975/HIR76_RS12775/HIR76_RS01115
BP	GO:0009108	coenzyme biosynthetic process	6/299	22/1439	0.298381	1	HIR76_RS15120/HIR76_RS12260/HIR76_RS12255/HIR76_RS08005/HIR76_RS08010/HIR76_RS08775	nadA/panB/panC/mobB/moaE/thiN	6	4	HIR76_RS12260/HIR76_RS12255/HIR76_RS08005/HIR76_RS08010	2	HIR76_RS15120/HIR76_RS08775
BP	GO:0015711	organic anion transport	6/299	22/1439	0.298381	1	HIR76_RS18585/HIR76_RS15100/HIR76_RS01305/HIR76_RS20830/HIR76_RS05900/HIR76_RS07240	aspP/alaP/ybeC/cimH/bioY/steT	6	4	HIR76_RS01305/HIR76_RS20830/HIR76_RS05900/HIR76_RS07240	2	HIR76_RS18585/HIR76_RS15100
BP	GO:0016043	cellular component organization	10/299	40/1439	0.309365	1	HIR76_RS16005/HIR76_RS19335/HIR76_RS07560/HIR76_RS00285/HIR76_RS16025/HIR76_RS09875/HIR76_RS08095/HIR76_RS13010/HIR76_RS09050/HIR76_RS19075	sspA/pgsC/sspD/sspF/ezrA/ccdA/mreBH/yidC/fliZ/flgN	10	5	HIR76_RS19335/HIR76_RS16025/HIR76_RS08095/HIR76_RS13010/HIR76_RS09050	5	HIR76_RS16005/HIR76_RS07560/HIR76_RS00285/HIR76_RS09875/HIR76_RS19075
BP	GO:0032787	monocarboxylic acid metabolic process	5/299	18/1439	0.312736	1	HIR76_RS13150/HIR76_RS06110/HIR76_RS12260/HIR76_RS06925/HIR76_RS12255	mmgB/asnB/panB/uxaC/panC	5	3	HIR76_RS12260/HIR76_RS06925/HIR76_RS12255	2	HIR76_RS13150/HIR76_RS06110
BP	GO:0034220	ion transmembrane transport	5/299	18/1439	0.312736	1	HIR76_RS18585/HIR76_RS01305/HIR76_RS19835/HIR76_RS19840/HIR76_RS07240	aspP/ybeC/atpG/atpA/steT	5	2	HIR76_RS01305/HIR76_RS07240	3	HIR76_RS18585/HIR76_RS19835/HIR76_RS19840
BP	GO:0051179	localization	69/299	315/1439	0.313654	1	HIR76_RS20555/HIR76_RS02235/HIR76_RS01750/HIR76_RS18150/HIR76_RS01275/HIR76_RS18585/HIR76_RS16280/HIR76_RS20090/HIR76_RS15100/HIR76_RS06205/HIR76_RS01790/HIR76_RS06125/HIR76_RS07230/HIR76_RS01755/HIR76_RS12060/HIR76_RS09075/HIR76_RS18260/HIR76_RS07295/HIR76_RS20735/HIR76_RS16215/HIR76_RS16600/HIR76_RS20730/HIR76_RS01945/HIR76_RS09030/HIR76_RS20975/HIR76_RS05050/HIR76_RS20810/HIR76_RS01865/HIR76_R…	vbfA/glcU/opuAB/copA/ybxG/aspP/rmgP/narK/alaP/yitG/bmr3/yisQ/pitB/opuAC/pbuX/flhA/opuBC/dppD/celB/pbuO/mntA/licA/yckA/fliL/citH/yhcA/cydC/putP/licB/blt/yfiC/fliJ/copZ/ywrK/ybeC/bacE/atpG/arsF/mtlF/yvdB/fliP/mtlA/cimH/yttB/bioY/yidC/flgG/ykfD/yqgE/znuB/yfiB/atpA/mscT/mneP/ybaR/yhdH/cydD/fliM/pxpG/secG/cadA/ktrD/flhB/mscC/yyaJ/steT/msmE/tatAC/glpT	69	44	HIR76_RS18150/HIR76_RS01275/HIR76_RS01790/HIR76_RS06125/HIR76_RS07230/HIR76_RS12060/HIR76_RS09075/HIR76_RS18260/HIR76_RS16215/HIR76_RS01945/HIR76_RS09030/HIR76_RS01865/HIR76_RS14425/HIR76_RS04550/HIR76_RS09000/HIR76_RS18155/HIR76_RS01305/HIR76_RS20280/HIR76_RS03030/HIR76_RS18685/HIR76_RS09055/HIR76_RS20830/HIR76_RS16385/HIR76_RS05900/HIR76_RS13010/HIR76_RS09020/HIR76_RS01690/HIR76_RS04545/HIR76_R…	25	HIR76_RS20555/HIR76_RS02235/HIR76_RS01750/HIR76_RS18585/HIR76_RS16280/HIR76_RS20090/HIR76_RS15100/HIR76_RS06205/HIR76_RS01755/HIR76_RS07295/HIR76_RS20735/HIR76_RS16600/HIR76_RS20730/HIR76_RS20975/HIR76_RS05050/HIR76_RS20810/HIR76_RS20740/HIR76_RS19405/HIR76_RS19835/HIR76_RS02270/HIR76_RS02265/HIR76_RS07320/HIR76_RS13590/HIR76_RS19840/HIR76_RS20815
BP	GO:0006812	cation transport	9/299	36/1439	0.324437	1	HIR76_RS18150/HIR76_RS15100/HIR76_RS16600/HIR76_RS18155/HIR76_RS19835/HIR76_RS19840/HIR76_RS03110/HIR76_RS18145/HIR76_RS07575	copA/alaP/mntA/copZ/atpG/atpA/mneP/cadA/ktrD	9	5	HIR76_RS18150/HIR76_RS18155/HIR76_RS03110/HIR76_RS18145/HIR76_RS07575	4	HIR76_RS15100/HIR76_RS16600/HIR76_RS19835/HIR76_RS19840
BP	GO:0071702	organic substance transport	18/299	77/1439	0.325145	1	HIR76_RS02235/HIR76_RS18585/HIR76_RS15100/HIR76_RS09075/HIR76_RS07295/HIR76_RS20735/HIR76_RS20730/HIR76_RS20740/HIR76_RS01305/HIR76_RS09055/HIR76_RS02265/HIR76_RS20830/HIR76_RS05900/HIR76_RS07320/HIR76_RS18220/HIR76_RS09070/HIR76_RS07240/HIR76_RS09760	glcU/aspP/alaP/flhA/dppD/celB/licA/licB/ybeC/fliP/mtlA/cimH/bioY/ykfD/secG/flhB/steT/tatAC	18	9	HIR76_RS09075/HIR76_RS01305/HIR76_RS09055/HIR76_RS20830/HIR76_RS05900/HIR76_RS18220/HIR76_RS09070/HIR76_RS07240/HIR76_RS09760	9	HIR76_RS02235/HIR76_RS18585/HIR76_RS15100/HIR76_RS07295/HIR76_RS20735/HIR76_RS20730/HIR76_RS20740/HIR76_RS02265/HIR76_RS07320
BP	GO:0006865	amino acid transport	4/299	14/1439	0.32845	1	HIR76_RS18585/HIR76_RS15100/HIR76_RS01305/HIR76_RS07240	aspP/alaP/ybeC/steT	4	2	HIR76_RS01305/HIR76_RS07240	2	HIR76_RS18585/HIR76_RS15100
BP	GO:0009123	nucleoside monophosphate metabolic process	4/299	14/1439	0.32845	1	HIR76_RS19830/HIR76_RS19835/HIR76_RS19840/HIR76_RS08995	atpD/atpG/atpA/fliI	4	1	HIR76_RS08995	3	HIR76_RS19830/HIR76_RS19835/HIR76_RS19840
BP	GO:0009126	purine nucleoside monophosphate metabolic process	4/299	14/1439	0.32845	1	HIR76_RS19830/HIR76_RS19835/HIR76_RS19840/HIR76_RS08995	atpD/atpG/atpA/fliI	4	1	HIR76_RS08995	3	HIR76_RS19830/HIR76_RS19835/HIR76_RS19840
BP	GO:0009141	nucleoside triphosphate metabolic process	4/299	14/1439	0.32845	1	HIR76_RS19830/HIR76_RS19835/HIR76_RS19840/HIR76_RS08995	atpD/atpG/atpA/fliI	4	1	HIR76_RS08995	3	HIR76_RS19830/HIR76_RS19835/HIR76_RS19840
BP	GO:0009161	ribonucleoside monophosphate metabolic process	4/299	14/1439	0.32845	1	HIR76_RS19830/HIR76_RS19835/HIR76_RS19840/HIR76_RS08995	atpD/atpG/atpA/fliI	4	1	HIR76_RS08995	3	HIR76_RS19830/HIR76_RS19835/HIR76_RS19840
BP	GO:0009167	purine ribonucleoside monophosphate metabolic process	4/299	14/1439	0.32845	1	HIR76_RS19830/HIR76_RS19835/HIR76_RS19840/HIR76_RS08995	atpD/atpG/atpA/fliI	4	1	HIR76_RS08995	3	HIR76_RS19830/HIR76_RS19835/HIR76_RS19840
BP	GO:0019725	cellular homeostasis	3/299	10/1439	0.345666	1	HIR76_RS02570/HIR76_RS15455/HIR76_RS13100	ydbP/trxA/lpdA	3	2	HIR76_RS02570/HIR76_RS15455	1	HIR76_RS13100
BP	GO:0042592	homeostatic process	3/299	10/1439	0.345666	1	HIR76_RS02570/HIR76_RS15455/HIR76_RS13100	ydbP/trxA/lpdA	3	2	HIR76_RS02570/HIR76_RS15455	1	HIR76_RS13100
BP	GO:0071103	DNA conformation change	3/299	10/1439	0.345666	1	HIR76_RS16005/HIR76_RS07560/HIR76_RS00285	sspA/sspD/sspF	3	0		3	HIR76_RS16005/HIR76_RS07560/HIR76_RS00285
BP	GO:0098656	anion transmembrane transport	3/299	10/1439	0.345666	1	HIR76_RS18585/HIR76_RS01305/HIR76_RS07240	aspP/ybeC/steT	3	2	HIR76_RS01305/HIR76_RS07240	1	HIR76_RS18585
BP	GO:1903825	organic acid transmembrane transport	3/299	10/1439	0.345666	1	HIR76_RS18585/HIR76_RS01305/HIR76_RS07240	aspP/ybeC/steT	3	2	HIR76_RS01305/HIR76_RS07240	1	HIR76_RS18585
BP	GO:1905039	carboxylic acid transmembrane transport	3/299	10/1439	0.345666	1	HIR76_RS18585/HIR76_RS01305/HIR76_RS07240	aspP/ybeC/steT	3	2	HIR76_RS01305/HIR76_RS07240	1	HIR76_RS18585
BP	GO:0006928	movement of cell or subcellular component	4/299	15/1439	0.381035	1	HIR76_RS09030/HIR76_RS09000/HIR76_RS09020/HIR76_RS09035	fliL/fliJ/flgG/fliM	4	4	HIR76_RS09030/HIR76_RS09000/HIR76_RS09020/HIR76_RS09035	0
BP	GO:0051234	establishment of localization	65/299	302/1439	0.386907	1	HIR76_RS20555/HIR76_RS02235/HIR76_RS01750/HIR76_RS18150/HIR76_RS01275/HIR76_RS18585/HIR76_RS16280/HIR76_RS20090/HIR76_RS15100/HIR76_RS06205/HIR76_RS01790/HIR76_RS06125/HIR76_RS07230/HIR76_RS01755/HIR76_RS12060/HIR76_RS09075/HIR76_RS18260/HIR76_RS07295/HIR76_RS20735/HIR76_RS16215/HIR76_RS16600/HIR76_RS20730/HIR76_RS01945/HIR76_RS20975/HIR76_RS05050/HIR76_RS20810/HIR76_RS01865/HIR76_RS20740/HIR76_R…	vbfA/glcU/opuAB/copA/ybxG/aspP/rmgP/narK/alaP/yitG/bmr3/yisQ/pitB/opuAC/pbuX/flhA/opuBC/dppD/celB/pbuO/mntA/licA/yckA/citH/yhcA/cydC/putP/licB/blt/yfiC/copZ/ywrK/ybeC/bacE/atpG/arsF/mtlF/yvdB/fliP/mtlA/cimH/yttB/bioY/yidC/ykfD/yqgE/znuB/yfiB/atpA/mscT/mneP/ybaR/yhdH/cydD/pxpG/secG/cadA/ktrD/flhB/mscC/yyaJ/steT/msmE/tatAC/glpT	65	40	HIR76_RS18150/HIR76_RS01275/HIR76_RS01790/HIR76_RS06125/HIR76_RS07230/HIR76_RS12060/HIR76_RS09075/HIR76_RS18260/HIR76_RS16215/HIR76_RS01945/HIR76_RS01865/HIR76_RS14425/HIR76_RS04550/HIR76_RS18155/HIR76_RS01305/HIR76_RS20280/HIR76_RS03030/HIR76_RS18685/HIR76_RS09055/HIR76_RS20830/HIR76_RS16385/HIR76_RS05900/HIR76_RS13010/HIR76_RS01690/HIR76_RS04545/HIR76_RS07965/HIR76_RS03110/HIR76_RS01015/HIR76_R…	25	HIR76_RS20555/HIR76_RS02235/HIR76_RS01750/HIR76_RS18585/HIR76_RS16280/HIR76_RS20090/HIR76_RS15100/HIR76_RS06205/HIR76_RS01755/HIR76_RS07295/HIR76_RS20735/HIR76_RS16600/HIR76_RS20730/HIR76_RS20975/HIR76_RS05050/HIR76_RS20810/HIR76_RS20740/HIR76_RS19405/HIR76_RS19835/HIR76_RS02270/HIR76_RS02265/HIR76_RS07320/HIR76_RS13590/HIR76_RS19840/HIR76_RS20815
BP	GO:0015849	organic acid transport	5/299	20/1439	0.404359	1	HIR76_RS18585/HIR76_RS15100/HIR76_RS01305/HIR76_RS05900/HIR76_RS07240	aspP/alaP/ybeC/bioY/steT	5	3	HIR76_RS01305/HIR76_RS05900/HIR76_RS07240	2	HIR76_RS18585/HIR76_RS15100
BP	GO:0046942	carboxylic acid transport	5/299	20/1439	0.404359	1	HIR76_RS18585/HIR76_RS15100/HIR76_RS01305/HIR76_RS05900/HIR76_RS07240	aspP/alaP/ybeC/bioY/steT	5	3	HIR76_RS01305/HIR76_RS05900/HIR76_RS07240	2	HIR76_RS18585/HIR76_RS15100
BP	GO:0051276	chromosome organization	3/299	11/1439	0.408527	1	HIR76_RS16005/HIR76_RS07560/HIR76_RS00285	sspA/sspD/sspF	3	0		3	HIR76_RS16005/HIR76_RS07560/HIR76_RS00285
BP	GO:0005975	carbohydrate metabolic process	19/299	86/1439	0.422461	1	HIR76_RS00110/HIR76_RS00935/HIR76_RS19335/HIR76_RS16705/HIR76_RS20365/HIR76_RS16685/HIR76_RS16995/HIR76_RS03235/HIR76_RS09980/HIR76_RS04425/HIR76_RS01055/HIR76_RS06820/HIR76_RS20725/HIR76_RS06925/HIR76_RS12990/HIR76_RS15615/HIR76_RS01970/HIR76_RS10105/HIR76_RS01135	sleL/pdaB/pgsC/glgB/spsE/glgP/yugT/spoL/eglS/pdaA/nagZ/pdaC/licH/uxaC/zwf/araA/bglC/galM/glmM	19	8	HIR76_RS19335/HIR76_RS09980/HIR76_RS06820/HIR76_RS06925/HIR76_RS12990/HIR76_RS15615/HIR76_RS01970/HIR76_RS01135	11	HIR76_RS00110/HIR76_RS00935/HIR76_RS16705/HIR76_RS20365/HIR76_RS16685/HIR76_RS16995/HIR76_RS03235/HIR76_RS04425/HIR76_RS01055/HIR76_RS20725/HIR76_RS10105
BP	GO:0006810	transport	64/299	300/1439	0.422668	1	HIR76_RS20555/HIR76_RS02235/HIR76_RS01750/HIR76_RS18150/HIR76_RS01275/HIR76_RS18585/HIR76_RS16280/HIR76_RS20090/HIR76_RS15100/HIR76_RS06205/HIR76_RS01790/HIR76_RS06125/HIR76_RS07230/HIR76_RS01755/HIR76_RS12060/HIR76_RS09075/HIR76_RS18260/HIR76_RS07295/HIR76_RS20735/HIR76_RS16215/HIR76_RS16600/HIR76_RS20730/HIR76_RS01945/HIR76_RS20975/HIR76_RS05050/HIR76_RS20810/HIR76_RS01865/HIR76_RS20740/HIR76_R…	vbfA/glcU/opuAB/copA/ybxG/aspP/rmgP/narK/alaP/yitG/bmr3/yisQ/pitB/opuAC/pbuX/flhA/opuBC/dppD/celB/pbuO/mntA/licA/yckA/citH/yhcA/cydC/putP/licB/blt/yfiC/copZ/ywrK/ybeC/bacE/atpG/arsF/mtlF/yvdB/fliP/mtlA/cimH/yttB/bioY/ykfD/yqgE/znuB/yfiB/atpA/mscT/mneP/ybaR/yhdH/cydD/pxpG/secG/cadA/ktrD/flhB/mscC/yyaJ/steT/msmE/tatAC/glpT	64	39	HIR76_RS18150/HIR76_RS01275/HIR76_RS01790/HIR76_RS06125/HIR76_RS07230/HIR76_RS12060/HIR76_RS09075/HIR76_RS18260/HIR76_RS16215/HIR76_RS01945/HIR76_RS01865/HIR76_RS14425/HIR76_RS04550/HIR76_RS18155/HIR76_RS01305/HIR76_RS20280/HIR76_RS03030/HIR76_RS18685/HIR76_RS09055/HIR76_RS20830/HIR76_RS16385/HIR76_RS05900/HIR76_RS01690/HIR76_RS04545/HIR76_RS07965/HIR76_RS03110/HIR76_RS01015/HIR76_RS05275/HIR76_R…	25	HIR76_RS20555/HIR76_RS02235/HIR76_RS01750/HIR76_RS18585/HIR76_RS16280/HIR76_RS20090/HIR76_RS15100/HIR76_RS06205/HIR76_RS01755/HIR76_RS07295/HIR76_RS20735/HIR76_RS16600/HIR76_RS20730/HIR76_RS20975/HIR76_RS05050/HIR76_RS20810/HIR76_RS20740/HIR76_RS19405/HIR76_RS19835/HIR76_RS02270/HIR76_RS02265/HIR76_RS07320/HIR76_RS13590/HIR76_RS19840/HIR76_RS20815
BP	GO:0006310	DNA recombination	3/299	12/1439	0.46943	1	HIR76_RS13980/HIR76_RS10125/HIR76_RS07525	spoIVCA/yoeC/ligD	3	1	HIR76_RS10125	2	HIR76_RS13980/HIR76_RS07525
BP	GO:1901565	organonitrogen compound catabolic process	3/299	12/1439	0.46943	1	HIR76_RS07210/HIR76_RS09580/HIR76_RS00915	xlyA/cwlC/cwlD	3	0		3	HIR76_RS07210/HIR76_RS09580/HIR76_RS00915
BP	GO:0019637	organophosphate metabolic process	11/299	50/1439	0.471393	1	HIR76_RS15120/HIR76_RS19830/HIR76_RS09950/HIR76_RS19835/HIR76_RS08005/HIR76_RS08010/HIR76_RS01385/HIR76_RS08775/HIR76_RS19840/HIR76_RS17545/HIR76_RS08995	nadA/atpD/plsY/atpG/mobB/moaE/psd/thiN/atpA/yunD/fliI	11	6	HIR76_RS09950/HIR76_RS08005/HIR76_RS08010/HIR76_RS01385/HIR76_RS17545/HIR76_RS08995	5	HIR76_RS15120/HIR76_RS19830/HIR76_RS19835/HIR76_RS08775/HIR76_RS19840
BP	GO:0090407	organophosphate biosynthetic process	8/299	36/1439	0.481083	1	HIR76_RS15120/HIR76_RS09950/HIR76_RS19835/HIR76_RS08005/HIR76_RS08010/HIR76_RS01385/HIR76_RS08775/HIR76_RS19840	nadA/plsY/atpG/mobB/moaE/psd/thiN/atpA	8	4	HIR76_RS09950/HIR76_RS08005/HIR76_RS08010/HIR76_RS01385	4	HIR76_RS15120/HIR76_RS19835/HIR76_RS08775/HIR76_RS19840
BP	GO:0006732	coenzyme metabolic process	6/299	27/1439	0.502611	1	HIR76_RS15120/HIR76_RS12260/HIR76_RS12255/HIR76_RS08005/HIR76_RS08010/HIR76_RS08775	nadA/panB/panC/mobB/moaE/thiN	6	4	HIR76_RS12260/HIR76_RS12255/HIR76_RS08005/HIR76_RS08010	2	HIR76_RS15120/HIR76_RS08775
BP	GO:0006796	phosphate-containing compound metabolic process	13/299	61/1439	0.510866	1	HIR76_RS15120/HIR76_RS00400/HIR76_RS19830/HIR76_RS09950/HIR76_RS19835/HIR76_RS08005/HIR76_RS08010/HIR76_RS01385/HIR76_RS08775/HIR76_RS19840/HIR76_RS17545/HIR76_RS08995/HIR76_RS13105	nadA/prkT/atpD/plsY/atpG/mobB/moaE/psd/thiN/atpA/yunD/fliI/buk	13	6	HIR76_RS09950/HIR76_RS08005/HIR76_RS08010/HIR76_RS01385/HIR76_RS17545/HIR76_RS08995	7	HIR76_RS15120/HIR76_RS00400/HIR76_RS19830/HIR76_RS19835/HIR76_RS08775/HIR76_RS19840/HIR76_RS13105
BP	GO:0006091	generation of precursor metabolites and energy	3/299	13/1439	0.527355	1	HIR76_RS16570/HIR76_RS08320/HIR76_RS08315	ythA/ctaD/coxB	3	0		3	HIR76_RS16570/HIR76_RS08320/HIR76_RS08315
BP	GO:0022607	cellular component assembly	3/299	13/1439	0.527355	1	HIR76_RS16025/HIR76_RS09875/HIR76_RS19075	ezrA/ccdA/flgN	3	1	HIR76_RS16025	2	HIR76_RS09875/HIR76_RS19075
BP	GO:0072330	monocarboxylic acid biosynthetic process	3/299	13/1439	0.527355	1	HIR76_RS06110/HIR76_RS12260/HIR76_RS12255	asnB/panB/panC	3	2	HIR76_RS12260/HIR76_RS12255	1	HIR76_RS06110
BP	GO:0040011	locomotion	4/299	18/1439	0.532922	1	HIR76_RS09030/HIR76_RS09000/HIR76_RS09020/HIR76_RS09035	fliL/fliJ/flgG/fliM	4	4	HIR76_RS09030/HIR76_RS09000/HIR76_RS09020/HIR76_RS09035	0
BP	GO:0006793	phosphorus metabolic process	13/299	62/1439	0.537349	1	HIR76_RS15120/HIR76_RS00400/HIR76_RS19830/HIR76_RS09950/HIR76_RS19835/HIR76_RS08005/HIR76_RS08010/HIR76_RS01385/HIR76_RS08775/HIR76_RS19840/HIR76_RS17545/HIR76_RS08995/HIR76_RS13105	nadA/prkT/atpD/plsY/atpG/mobB/moaE/psd/thiN/atpA/yunD/fliI/buk	13	6	HIR76_RS09950/HIR76_RS08005/HIR76_RS08010/HIR76_RS01385/HIR76_RS17545/HIR76_RS08995	7	HIR76_RS15120/HIR76_RS00400/HIR76_RS19830/HIR76_RS19835/HIR76_RS08775/HIR76_RS19840/HIR76_RS13105
BP	GO:0051188	cofactor biosynthetic process	6/299	28/1439	0.541659	1	HIR76_RS15120/HIR76_RS12260/HIR76_RS12255/HIR76_RS08005/HIR76_RS08010/HIR76_RS08775	nadA/panB/panC/mobB/moaE/thiN	6	4	HIR76_RS12260/HIR76_RS12255/HIR76_RS08005/HIR76_RS08010	2	HIR76_RS15120/HIR76_RS08775
BP	GO:1901564	organonitrogen compound metabolic process	54/299	261/1439	0.544959	1	HIR76_RS12790/HIR76_RS08285/HIR76_RS18980/HIR76_RS15120/HIR76_RS15310/HIR76_RS15185/HIR76_RS13855/HIR76_RS12645/HIR76_RS06110/HIR76_RS09505/HIR76_RS00400/HIR76_RS08530/HIR76_RS07210/HIR76_RS09580/HIR76_RS12065/HIR76_RS01360/HIR76_RS00915/HIR76_RS12260/HIR76_RS19830/HIR76_RS05860/HIR76_RS07570/HIR76_RS13790/HIR76_RS08525/HIR76_RS18855/HIR76_RS00870/HIR76_RS19835/HIR76_RS05865/HIR76_RS12255/HIR76_R…	dacF/glsA/ctpB/nadA/lonB/spoIVFB/gpr/dacB/asnB/aprX/prkT/spoIIGA/xlyA/cwlC/xpt/mpr/cwlD/panB/atpD/yhfN/htpX/rpsU/bpr/lgt/rplQ/atpG/aprE/panC/rpmE/mobB/thrS/moaE/tyrZ/thiN/ldcB/ddcP/pheA/atpA/ppiB/rpsK/ilvC/dacB/sppA/ctc/rpmEB/fliI/dacA/yxkI/wprA/pyrF/birA/lipM/valS/ribD	54	25	HIR76_RS12065/HIR76_RS12260/HIR76_RS07570/HIR76_RS13790/HIR76_RS18855/HIR76_RS12255/HIR76_RS19960/HIR76_RS08005/HIR76_RS20210/HIR76_RS08010/HIR76_RS20665/HIR76_RS10815/HIR76_RS08395/HIR76_RS15145/HIR76_RS12725/HIR76_RS15350/HIR76_RS15985/HIR76_RS08995/HIR76_RS00075/HIR76_RS20835/HIR76_RS08650/HIR76_RS12265/HIR76_RS13340/HIR76_RS15245/HIR76_RS12690	29	HIR76_RS12790/HIR76_RS08285/HIR76_RS18980/HIR76_RS15120/HIR76_RS15310/HIR76_RS15185/HIR76_RS13855/HIR76_RS12645/HIR76_RS06110/HIR76_RS09505/HIR76_RS00400/HIR76_RS08530/HIR76_RS07210/HIR76_RS09580/HIR76_RS01360/HIR76_RS00915/HIR76_RS19830/HIR76_RS05860/HIR76_RS08525/HIR76_RS00870/HIR76_RS19835/HIR76_RS05865/HIR76_RS08775/HIR76_RS19840/HIR76_RS00860/HIR76_RS10100/HIR76_RS00320/HIR76_RS16565/HIR76_R…
BP	GO:0009150	purine ribonucleotide metabolic process	4/299	19/1439	0.579449	1	HIR76_RS19830/HIR76_RS19835/HIR76_RS19840/HIR76_RS08995	atpD/atpG/atpA/fliI	4	1	HIR76_RS08995	3	HIR76_RS19830/HIR76_RS19835/HIR76_RS19840
BP	GO:0009259	ribonucleotide metabolic process	4/299	19/1439	0.579449	1	HIR76_RS19830/HIR76_RS19835/HIR76_RS19840/HIR76_RS08995	atpD/atpG/atpA/fliI	4	1	HIR76_RS08995	3	HIR76_RS19830/HIR76_RS19835/HIR76_RS19840
BP	GO:0006766	vitamin metabolic process	3/299	14/1439	0.581602	1	HIR76_RS12260/HIR76_RS12255/HIR76_RS12690	panB/panC/ribD	3	3	HIR76_RS12260/HIR76_RS12255/HIR76_RS12690	0
BP	GO:0006767	water-soluble vitamin metabolic process	3/299	14/1439	0.581602	1	HIR76_RS12260/HIR76_RS12255/HIR76_RS12690	panB/panC/ribD	3	3	HIR76_RS12260/HIR76_RS12255/HIR76_RS12690	0
BP	GO:0009110	vitamin biosynthetic process	3/299	14/1439	0.581602	1	HIR76_RS12260/HIR76_RS12255/HIR76_RS12690	panB/panC/ribD	3	3	HIR76_RS12260/HIR76_RS12255/HIR76_RS12690	0
BP	GO:0042364	water-soluble vitamin biosynthetic process	3/299	14/1439	0.581602	1	HIR76_RS12260/HIR76_RS12255/HIR76_RS12690	panB/panC/ribD	3	3	HIR76_RS12260/HIR76_RS12255/HIR76_RS12690	0
BP	GO:0071840	cellular component organization or biogenesis	10/299	49/1439	0.584097	1	HIR76_RS16005/HIR76_RS19335/HIR76_RS07560/HIR76_RS00285/HIR76_RS16025/HIR76_RS09875/HIR76_RS08095/HIR76_RS13010/HIR76_RS09050/HIR76_RS19075	sspA/pgsC/sspD/sspF/ezrA/ccdA/mreBH/yidC/fliZ/flgN	10	5	HIR76_RS19335/HIR76_RS16025/HIR76_RS08095/HIR76_RS13010/HIR76_RS09050	5	HIR76_RS16005/HIR76_RS07560/HIR76_RS00285/HIR76_RS09875/HIR76_RS19075
BP	GO:0006629	lipid metabolic process	6/299	30/1439	0.615379	1	HIR76_RS13150/HIR76_RS17500/HIR76_RS09950/HIR76_RS13330/HIR76_RS01385/HIR76_RS08390	mmgB/yutG/plsY/yqhO/psd/ylbK	6	3	HIR76_RS09950/HIR76_RS01385/HIR76_RS08390	3	HIR76_RS13150/HIR76_RS17500/HIR76_RS13330
BP	GO:0042221	response to chemical	3/299	15/1439	0.631744	1	HIR76_RS06125/HIR76_RS09030/HIR76_RS05900	yisQ/fliL/bioY	3	3	HIR76_RS06125/HIR76_RS09030/HIR76_RS05900	0
BP	GO:0006754	ATP biosynthetic process	2/299	10/1439	0.648115	1	HIR76_RS19835/HIR76_RS19840	atpG/atpA	2	0		2	HIR76_RS19835/HIR76_RS19840
BP	GO:0009142	nucleoside triphosphate biosynthetic process	2/299	10/1439	0.648115	1	HIR76_RS19835/HIR76_RS19840	atpG/atpA	2	0		2	HIR76_RS19835/HIR76_RS19840
BP	GO:0009145	purine nucleoside triphosphate biosynthetic process	2/299	10/1439	0.648115	1	HIR76_RS19835/HIR76_RS19840	atpG/atpA	2	0		2	HIR76_RS19835/HIR76_RS19840
BP	GO:0009201	ribonucleoside triphosphate biosynthetic process	2/299	10/1439	0.648115	1	HIR76_RS19835/HIR76_RS19840	atpG/atpA	2	0		2	HIR76_RS19835/HIR76_RS19840
BP	GO:0009206	purine ribonucleoside triphosphate biosynthetic process	2/299	10/1439	0.648115	1	HIR76_RS19835/HIR76_RS19840	atpG/atpA	2	0		2	HIR76_RS19835/HIR76_RS19840
BP	GO:0009056	catabolic process	5/299	26/1439	0.655419	1	HIR76_RS07210/HIR76_RS09580/HIR76_RS00915/HIR76_RS06925/HIR76_RS17545	xlyA/cwlC/cwlD/uxaC/yunD	5	2	HIR76_RS06925/HIR76_RS17545	3	HIR76_RS07210/HIR76_RS09580/HIR76_RS00915
BP	GO:1901575	organic substance catabolic process	5/299	26/1439	0.655419	1	HIR76_RS07210/HIR76_RS09580/HIR76_RS00915/HIR76_RS06925/HIR76_RS17545	xlyA/cwlC/cwlD/uxaC/yunD	5	2	HIR76_RS06925/HIR76_RS17545	3	HIR76_RS07210/HIR76_RS09580/HIR76_RS00915
BP	GO:0006163	purine nucleotide metabolic process	4/299	21/1439	0.664012	1	HIR76_RS19830/HIR76_RS19835/HIR76_RS19840/HIR76_RS08995	atpD/atpG/atpA/fliI	4	1	HIR76_RS08995	3	HIR76_RS19830/HIR76_RS19835/HIR76_RS19840
BP	GO:0017144	drug metabolic process	6/299	32/1439	0.682005	1	HIR76_RS19830/HIR76_RS19835/HIR76_RS15145/HIR76_RS19840/HIR76_RS08995/HIR76_RS12690	atpD/atpG/pheA/atpA/fliI/ribD	6	3	HIR76_RS15145/HIR76_RS08995/HIR76_RS12690	3	HIR76_RS19830/HIR76_RS19835/HIR76_RS19840
BP	GO:0009653	anatomical structure morphogenesis	2/299	11/1439	0.701357	1	HIR76_RS04765/HIR76_RS08095	sspE/mreBH	2	1	HIR76_RS08095	1	HIR76_RS04765
BP	GO:0016051	carbohydrate biosynthetic process	2/299	11/1439	0.701357	1	HIR76_RS19335/HIR76_RS20365	pgsC/spsE	2	1	HIR76_RS19335	1	HIR76_RS20365
BP	GO:0048856	anatomical structure development	2/299	11/1439	0.701357	1	HIR76_RS04765/HIR76_RS08095	sspE/mreBH	2	1	HIR76_RS08095	1	HIR76_RS04765
BP	GO:0048869	cellular developmental process	2/299	11/1439	0.701357	1	HIR76_RS04765/HIR76_RS08095	sspE/mreBH	2	1	HIR76_RS08095	1	HIR76_RS04765
BP	GO:0019693	ribose phosphate metabolic process	4/299	22/1439	0.701701	1	HIR76_RS19830/HIR76_RS19835/HIR76_RS19840/HIR76_RS08995	atpD/atpG/atpA/fliI	4	1	HIR76_RS08995	3	HIR76_RS19830/HIR76_RS19835/HIR76_RS19840
BP	GO:0072521	purine-containing compound metabolic process	4/299	22/1439	0.701701	1	HIR76_RS19830/HIR76_RS19835/HIR76_RS19840/HIR76_RS08995	atpD/atpG/atpA/fliI	4	1	HIR76_RS08995	3	HIR76_RS19830/HIR76_RS19835/HIR76_RS19840
BP	GO:0005996	monosaccharide metabolic process	3/299	17/1439	0.719055	1	HIR76_RS06925/HIR76_RS12990/HIR76_RS15615	uxaC/zwf/araA	3	3	HIR76_RS06925/HIR76_RS12990/HIR76_RS15615	0
BP	GO:0065008	regulation of biological quality	3/299	17/1439	0.719055	1	HIR76_RS02570/HIR76_RS15455/HIR76_RS13100	ydbP/trxA/lpdA	3	2	HIR76_RS02570/HIR76_RS15455	1	HIR76_RS13100
BP	GO:0006259	DNA metabolic process	11/299	60/1439	0.73278	1	HIR76_RS16005/HIR76_RS13980/HIR76_RS07560/HIR76_RS00285/HIR76_RS20030/HIR76_RS10125/HIR76_RS00130/HIR76_RS04440/HIR76_RS07525/HIR76_RS15960/HIR76_RS00215	sspA/spoIVCA/sspD/sspF/uvsE/yoeC/dnaX/yfjP/ligD/ytxK/holB	11	3	HIR76_RS10125/HIR76_RS15960/HIR76_RS00215	8	HIR76_RS16005/HIR76_RS13980/HIR76_RS07560/HIR76_RS00285/HIR76_RS20030/HIR76_RS00130/HIR76_RS04440/HIR76_RS07525
BP	GO:0009124	nucleoside monophosphate biosynthetic process	2/299	12/1439	0.747742	1	HIR76_RS19835/HIR76_RS19840	atpG/atpA	2	0		2	HIR76_RS19835/HIR76_RS19840
BP	GO:0009127	purine nucleoside monophosphate biosynthetic process	2/299	12/1439	0.747742	1	HIR76_RS19835/HIR76_RS19840	atpG/atpA	2	0		2	HIR76_RS19835/HIR76_RS19840
BP	GO:0009156	ribonucleoside monophosphate biosynthetic process	2/299	12/1439	0.747742	1	HIR76_RS19835/HIR76_RS19840	atpG/atpA	2	0		2	HIR76_RS19835/HIR76_RS19840
BP	GO:0009168	purine ribonucleoside monophosphate biosynthetic process	2/299	12/1439	0.747742	1	HIR76_RS19835/HIR76_RS19840	atpG/atpA	2	0		2	HIR76_RS19835/HIR76_RS19840
BP	GO:0015672	monovalent inorganic cation transport	3/299	18/1439	0.756282	1	HIR76_RS15100/HIR76_RS19835/HIR76_RS19840	alaP/atpG/atpA	3	0		3	HIR76_RS15100/HIR76_RS19835/HIR76_RS19840
BP	GO:0009117	nucleotide metabolic process	6/299	35/1439	0.76698	1	HIR76_RS15120/HIR76_RS19830/HIR76_RS19835/HIR76_RS19840/HIR76_RS17545/HIR76_RS08995	nadA/atpD/atpG/atpA/yunD/fliI	6	2	HIR76_RS17545/HIR76_RS08995	4	HIR76_RS15120/HIR76_RS19830/HIR76_RS19835/HIR76_RS19840
BP	GO:0009152	purine ribonucleotide biosynthetic process	2/299	13/1439	0.787813	1	HIR76_RS19835/HIR76_RS19840	atpG/atpA	2	0		2	HIR76_RS19835/HIR76_RS19840
BP	GO:0009260	ribonucleotide biosynthetic process	2/299	13/1439	0.787813	1	HIR76_RS19835/HIR76_RS19840	atpG/atpA	2	0		2	HIR76_RS19835/HIR76_RS19840
BP	GO:0046390	ribose phosphate biosynthetic process	2/299	13/1439	0.787813	1	HIR76_RS19835/HIR76_RS19840	atpG/atpA	2	0		2	HIR76_RS19835/HIR76_RS19840
BP	GO:0006753	nucleoside phosphate metabolic process	6/299	36/1439	0.791246	1	HIR76_RS15120/HIR76_RS19830/HIR76_RS19835/HIR76_RS19840/HIR76_RS17545/HIR76_RS08995	nadA/atpD/atpG/atpA/yunD/fliI	6	2	HIR76_RS17545/HIR76_RS08995	4	HIR76_RS15120/HIR76_RS19830/HIR76_RS19835/HIR76_RS19840
BP	GO:0044267	cellular protein metabolic process	16/299	90/1439	0.803109	1	HIR76_RS00400/HIR76_RS13790/HIR76_RS18855/HIR76_RS00870/HIR76_RS19960/HIR76_RS08005/HIR76_RS20210/HIR76_RS08010/HIR76_RS20665/HIR76_RS12725/HIR76_RS00860/HIR76_RS00320/HIR76_RS16565/HIR76_RS12265/HIR76_RS13340/HIR76_RS15245	prkT/rpsU/lgt/rplQ/rpmE/mobB/thrS/moaE/tyrZ/ppiB/rpsK/ctc/rpmEB/birA/lipM/valS	16	11	HIR76_RS13790/HIR76_RS18855/HIR76_RS19960/HIR76_RS08005/HIR76_RS20210/HIR76_RS08010/HIR76_RS20665/HIR76_RS12725/HIR76_RS12265/HIR76_RS13340/HIR76_RS15245	5	HIR76_RS00400/HIR76_RS00870/HIR76_RS00860/HIR76_RS00320/HIR76_RS16565
BP	GO:0008643	carbohydrate transport	5/299	32/1439	0.827311	1	HIR76_RS02235/HIR76_RS20735/HIR76_RS20730/HIR76_RS20740/HIR76_RS02265	glcU/celB/licA/licB/mtlA	5	0		5	HIR76_RS02235/HIR76_RS20735/HIR76_RS20730/HIR76_RS20740/HIR76_RS02265
BP	GO:0051186	cofactor metabolic process	6/299	38/1439	0.833933	1	HIR76_RS15120/HIR76_RS12260/HIR76_RS12255/HIR76_RS08005/HIR76_RS08010/HIR76_RS08775	nadA/panB/panC/mobB/moaE/thiN	6	4	HIR76_RS12260/HIR76_RS12255/HIR76_RS08005/HIR76_RS08010	2	HIR76_RS15120/HIR76_RS08775
BP	GO:0006418	tRNA aminoacylation for protein translation	3/299	21/1439	0.844563	1	HIR76_RS20210/HIR76_RS20665/HIR76_RS15245	thrS/tyrZ/valS	3	3	HIR76_RS20210/HIR76_RS20665/HIR76_RS15245	0
BP	GO:0006164	purine nucleotide biosynthetic process	2/299	15/1439	0.851479	1	HIR76_RS19835/HIR76_RS19840	atpG/atpA	2	0		2	HIR76_RS19835/HIR76_RS19840
BP	GO:0016310	phosphorylation	2/299	15/1439	0.851479	1	HIR76_RS00400/HIR76_RS13105	prkT/buk	2	0		2	HIR76_RS00400/HIR76_RS13105
BP	GO:0043038	amino acid activation	3/299	22/1439	0.867121	1	HIR76_RS20210/HIR76_RS20665/HIR76_RS15245	thrS/tyrZ/valS	3	3	HIR76_RS20210/HIR76_RS20665/HIR76_RS15245	0
BP	GO:0043039	tRNA aminoacylation	3/299	22/1439	0.867121	1	HIR76_RS20210/HIR76_RS20665/HIR76_RS15245	thrS/tyrZ/valS	3	3	HIR76_RS20210/HIR76_RS20665/HIR76_RS15245	0
BP	GO:0044085	cellular component biogenesis	3/299	22/1439	0.867121	1	HIR76_RS16025/HIR76_RS09875/HIR76_RS19075	ezrA/ccdA/flgN	3	1	HIR76_RS16025	2	HIR76_RS09875/HIR76_RS19075
BP	GO:0006260	DNA replication	2/299	16/1439	0.876323	1	HIR76_RS00130/HIR76_RS00215	dnaX/holB	2	1	HIR76_RS00215	1	HIR76_RS00130
BP	GO:0072522	purine-containing compound biosynthetic process	2/299	16/1439	0.876323	1	HIR76_RS19835/HIR76_RS19840	atpG/atpA	2	0		2	HIR76_RS19835/HIR76_RS19840
BP	GO:0009401	phosphoenolpyruvate-dependent sugar phosphotransferase system	4/299	29/1439	0.883072	1	HIR76_RS20735/HIR76_RS20730/HIR76_RS20740/HIR76_RS02265	celB/licA/licB/mtlA	4	0		4	HIR76_RS20735/HIR76_RS20730/HIR76_RS20740/HIR76_RS02265
BP	GO:0009165	nucleotide biosynthetic process	3/299	23/1439	0.88675	1	HIR76_RS15120/HIR76_RS19835/HIR76_RS19840	nadA/atpG/atpA	3	0		3	HIR76_RS15120/HIR76_RS19835/HIR76_RS19840
BP	GO:0044255	cellular lipid metabolic process	3/299	23/1439	0.88675	1	HIR76_RS13150/HIR76_RS09950/HIR76_RS01385	mmgB/plsY/psd	3	2	HIR76_RS09950/HIR76_RS01385	1	HIR76_RS13150
BP	GO:1901293	nucleoside phosphate biosynthetic process	3/299	23/1439	0.88675	1	HIR76_RS15120/HIR76_RS19835/HIR76_RS19840	nadA/atpG/atpA	3	0		3	HIR76_RS15120/HIR76_RS19835/HIR76_RS19840
BP	GO:0055086	nucleobase-containing small molecule metabolic process	8/299	53/1439	0.890783	1	HIR76_RS15120/HIR76_RS12065/HIR76_RS19830/HIR76_RS19835/HIR76_RS19840/HIR76_RS17545/HIR76_RS08995/HIR76_RS08650	nadA/xpt/atpD/atpG/atpA/yunD/fliI/pyrF	8	4	HIR76_RS12065/HIR76_RS17545/HIR76_RS08995/HIR76_RS08650	4	HIR76_RS15120/HIR76_RS19830/HIR76_RS19835/HIR76_RS19840
BP	GO:0019439	aromatic compound catabolic process	1/299	10/1439	0.903426	1	HIR76_RS17545	yunD	1	1	HIR76_RS17545	0
BP	GO:0034655	nucleobase-containing compound catabolic process	1/299	10/1439	0.903426	1	HIR76_RS17545	yunD	1	1	HIR76_RS17545	0
BP	GO:0046700	heterocycle catabolic process	1/299	10/1439	0.903426	1	HIR76_RS17545	yunD	1	1	HIR76_RS17545	0
BP	GO:0072525	pyridine-containing compound biosynthetic process	1/299	10/1439	0.903426	1	HIR76_RS15120	nadA	1	0		1	HIR76_RS15120
BP	GO:1901361	organic cyclic compound catabolic process	1/299	10/1439	0.903426	1	HIR76_RS17545	yunD	1	1	HIR76_RS17545	0
BP	GO:0044248	cellular catabolic process	2/299	18/1439	0.914918	1	HIR76_RS06925/HIR76_RS17545	uxaC/yunD	2	2	HIR76_RS06925/HIR76_RS17545	0
BP	GO:0008033	tRNA processing	1/299	11/1439	0.923633	1	HIR76_RS04455	dusC	1	0		1	HIR76_RS04455
BP	GO:0009072	aromatic amino acid family metabolic process	1/299	11/1439	0.923633	1	HIR76_RS15145	pheA	1	1	HIR76_RS15145	0
BP	GO:0019318	hexose metabolic process	1/299	11/1439	0.923633	1	HIR76_RS12990	zwf	1	1	HIR76_RS12990	0
BP	GO:0034404	nucleobase-containing small molecule biosynthetic process	1/299	11/1439	0.923633	1	HIR76_RS17545	yunD	1	1	HIR76_RS17545	0
BP	GO:0044270	cellular nitrogen compound catabolic process	1/299	11/1439	0.923633	1	HIR76_RS17545	yunD	1	1	HIR76_RS17545	0
BP	GO:0043604	amide biosynthetic process	12/299	79/1439	0.923837	1	HIR76_RS06110/HIR76_RS12260/HIR76_RS13790/HIR76_RS00870/HIR76_RS12255/HIR76_RS19960/HIR76_RS20210/HIR76_RS20665/HIR76_RS00860/HIR76_RS00320/HIR76_RS16565/HIR76_RS15245	asnB/panB/rpsU/rplQ/panC/rpmE/thrS/tyrZ/rpsK/ctc/rpmEB/valS	12	7	HIR76_RS12260/HIR76_RS13790/HIR76_RS12255/HIR76_RS19960/HIR76_RS20210/HIR76_RS20665/HIR76_RS15245	5	HIR76_RS06110/HIR76_RS00870/HIR76_RS00860/HIR76_RS00320/HIR76_RS16565
BP	GO:0008610	lipid biosynthetic process	2/299	19/1439	0.92968	1	HIR76_RS09950/HIR76_RS01385	plsY/psd	2	2	HIR76_RS09950/HIR76_RS01385	0
BP	GO:1901137	carbohydrate derivative biosynthetic process	2/299	19/1439	0.92968	1	HIR76_RS19835/HIR76_RS19840	atpG/atpA	2	0		2	HIR76_RS19835/HIR76_RS19840
BP	GO:1901135	carbohydrate derivative metabolic process	8/299	57/1439	0.931767	1	HIR76_RS07210/HIR76_RS09580/HIR76_RS12065/HIR76_RS00915/HIR76_RS19830/HIR76_RS19835/HIR76_RS19840/HIR76_RS08995	xlyA/cwlC/xpt/cwlD/atpD/atpG/atpA/fliI	8	2	HIR76_RS12065/HIR76_RS08995	6	HIR76_RS07210/HIR76_RS09580/HIR76_RS00915/HIR76_RS19830/HIR76_RS19835/HIR76_RS19840
BP	GO:0016053	organic acid biosynthetic process	5/299	39/1439	0.932709	1	HIR76_RS06110/HIR76_RS12260/HIR76_RS12255/HIR76_RS15145/HIR76_RS15350	asnB/panB/panC/pheA/ilvC	5	4	HIR76_RS12260/HIR76_RS12255/HIR76_RS15145/HIR76_RS15350	1	HIR76_RS06110
BP	GO:0046394	carboxylic acid biosynthetic process	5/299	39/1439	0.932709	1	HIR76_RS06110/HIR76_RS12260/HIR76_RS12255/HIR76_RS15145/HIR76_RS15350	asnB/panB/panC/pheA/ilvC	5	4	HIR76_RS12260/HIR76_RS12255/HIR76_RS15145/HIR76_RS15350	1	HIR76_RS06110
BP	GO:0006399	tRNA metabolic process	4/299	33/1439	0.93588	1	HIR76_RS20210/HIR76_RS20665/HIR76_RS04455/HIR76_RS15245	thrS/tyrZ/dusC/valS	4	3	HIR76_RS20210/HIR76_RS20665/HIR76_RS15245	1	HIR76_RS04455
BP	GO:0006733	oxidoreduction coenzyme metabolic process	1/299	12/1439	0.939623	1	HIR76_RS15120	nadA	1	0		1	HIR76_RS15120
BP	GO:0009451	RNA modification	1/299	12/1439	0.939623	1	HIR76_RS08605	rluD	1	1	HIR76_RS08605	0
BP	GO:0019362	pyridine nucleotide metabolic process	1/299	12/1439	0.939623	1	HIR76_RS15120	nadA	1	0		1	HIR76_RS15120
BP	GO:0046496	nicotinamide nucleotide metabolic process	1/299	12/1439	0.939623	1	HIR76_RS15120	nadA	1	0		1	HIR76_RS15120
BP	GO:0008652	cellular amino acid biosynthetic process	3/299	27/1439	0.941831	1	HIR76_RS06110/HIR76_RS15145/HIR76_RS15350	asnB/pheA/ilvC	3	2	HIR76_RS15145/HIR76_RS15350	1	HIR76_RS06110
BP	GO:0043603	cellular amide metabolic process	12/299	83/1439	0.950329	1	HIR76_RS06110/HIR76_RS12260/HIR76_RS13790/HIR76_RS00870/HIR76_RS12255/HIR76_RS19960/HIR76_RS20210/HIR76_RS20665/HIR76_RS00860/HIR76_RS00320/HIR76_RS16565/HIR76_RS15245	asnB/panB/rpsU/rplQ/panC/rpmE/thrS/tyrZ/rpsK/ctc/rpmEB/valS	12	7	HIR76_RS12260/HIR76_RS13790/HIR76_RS12255/HIR76_RS19960/HIR76_RS20210/HIR76_RS20665/HIR76_RS15245	5	HIR76_RS06110/HIR76_RS00870/HIR76_RS00860/HIR76_RS00320/HIR76_RS16565
BP	GO:0043170	macromolecule metabolic process	80/299	439/1439	0.95191	1	HIR76_RS12790/HIR76_RS16005/HIR76_RS15415/HIR76_RS18980/HIR76_RS15310/HIR76_RS08540/HIR76_RS15185/HIR76_RS13980/HIR76_RS13855/HIR76_RS14315/HIR76_RS19335/HIR76_RS12645/HIR76_RS08535/HIR76_RS13975/HIR76_RS07560/HIR76_RS09505/HIR76_RS00400/HIR76_RS08530/HIR76_RS07210/HIR76_RS00285/HIR76_RS09580/HIR76_RS20030/HIR76_RS10125/HIR76_RS10550/HIR76_RS12775/HIR76_RS05320/HIR76_RS05095/HIR76_RS01360/HIR76_R…	dacF/sspA/gerE/ctpB/lonB/sigG/spoIVFB/spoIVCA/gpr/HIR76_RS14315/pgsC/dacB/sigE/HIR76_RS13975/sspD/aprX/prkT/spoIIGA/xlyA/sspF/cwlC/uvsE/yoeC/czrA/sigF/cueR/cspB/mpr/cwlD/rluD/rpoC/rpoA/yhfN/greA/htpX/rpsU/dnaX/bpr/lgt/rplQ/yfjP/aprE/hfq/rpmE/mobB/fin/thrS/sacT/moaE/slrA/ligD/tyrZ/ldcB/ddcP/pxpR/ppiB/rpsK/dacB/ytxK/sppA/dusC/ctc/ywaE/cca/silP/rpmEB/racA/holB/rpoZ/rncS/ycxD/dacA/yxkI/sigW/wprA/rpoB…	80	34	HIR76_RS19335/HIR76_RS10125/HIR76_RS10550/HIR76_RS05320/HIR76_RS05095/HIR76_RS08605/HIR76_RS14830/HIR76_RS07570/HIR76_RS13790/HIR76_RS18855/HIR76_RS09545/HIR76_RS19960/HIR76_RS08005/HIR76_RS20210/HIR76_RS08010/HIR76_RS20545/HIR76_RS20665/HIR76_RS10815/HIR76_RS08395/HIR76_RS02335/HIR76_RS12725/HIR76_RS15960/HIR76_RS15985/HIR76_RS20660/HIR76_RS12270/HIR76_RS11905/HIR76_RS00215/HIR76_RS08840/HIR76_R…	46	HIR76_RS12790/HIR76_RS16005/HIR76_RS15415/HIR76_RS18980/HIR76_RS15310/HIR76_RS08540/HIR76_RS15185/HIR76_RS13980/HIR76_RS13855/HIR76_RS14315/HIR76_RS12645/HIR76_RS08535/HIR76_RS13975/HIR76_RS07560/HIR76_RS09505/HIR76_RS00400/HIR76_RS08530/HIR76_RS07210/HIR76_RS00285/HIR76_RS09580/HIR76_RS20030/HIR76_RS12775/HIR76_RS01360/HIR76_RS00915/HIR76_RS00685/HIR76_RS00865/HIR76_RS05860/HIR76_RS00130/HIR76_R…
BP	GO:0072524	pyridine-containing compound metabolic process	1/299	13/1439	0.952274	1	HIR76_RS15120	nadA	1	0		1	HIR76_RS15120
BP	GO:0006396	RNA processing	3/299	29/1439	0.958891	1	HIR76_RS04455/HIR76_RS12270/HIR76_RS08840	dusC/cca/rncS	3	2	HIR76_RS12270/HIR76_RS08840	1	HIR76_RS04455
BP	GO:0006281	DNA repair	3/299	30/1439	0.965547	1	HIR76_RS20030/HIR76_RS04440/HIR76_RS07525	uvsE/yfjP/ligD	3	0		3	HIR76_RS20030/HIR76_RS04440/HIR76_RS07525
BP	GO:0006974	cellular response to DNA damage stimulus	3/299	30/1439	0.965547	1	HIR76_RS20030/HIR76_RS04440/HIR76_RS07525	uvsE/yfjP/ligD	3	0		3	HIR76_RS20030/HIR76_RS04440/HIR76_RS07525
BP	GO:1901607	alpha-amino acid biosynthetic process	2/299	23/1439	0.967825	1	HIR76_RS06110/HIR76_RS15145	asnB/pheA	2	1	HIR76_RS15145	1	HIR76_RS06110
BP	GO:0006790	sulfur compound metabolic process	1/299	15/1439	0.970195	1	HIR76_RS08775	thiN	1	0		1	HIR76_RS08775
BP	GO:0033554	cellular response to stress	3/299	31/1439	0.97118	1	HIR76_RS20030/HIR76_RS04440/HIR76_RS07525	uvsE/yfjP/ligD	3	0		3	HIR76_RS20030/HIR76_RS04440/HIR76_RS07525
BP	GO:1901605	alpha-amino acid metabolic process	3/299	31/1439	0.97118	1	HIR76_RS08285/HIR76_RS06110/HIR76_RS15145	glsA/asnB/pheA	3	1	HIR76_RS15145	2	HIR76_RS08285/HIR76_RS06110
BP	GO:0019752	carboxylic acid metabolic process	11/299	84/1439	0.977796	1	HIR76_RS13150/HIR76_RS08285/HIR76_RS06110/HIR76_RS12260/HIR76_RS06925/HIR76_RS12255/HIR76_RS20210/HIR76_RS20665/HIR76_RS15145/HIR76_RS15350/HIR76_RS15245	mmgB/glsA/asnB/panB/uxaC/panC/thrS/tyrZ/pheA/ilvC/valS	11	8	HIR76_RS12260/HIR76_RS06925/HIR76_RS12255/HIR76_RS20210/HIR76_RS20665/HIR76_RS15145/HIR76_RS15350/HIR76_RS15245	3	HIR76_RS13150/HIR76_RS08285/HIR76_RS06110
BP	GO:0043436	oxoacid metabolic process	11/299	85/1439	0.9804	1	HIR76_RS13150/HIR76_RS08285/HIR76_RS06110/HIR76_RS12260/HIR76_RS06925/HIR76_RS12255/HIR76_RS20210/HIR76_RS20665/HIR76_RS15145/HIR76_RS15350/HIR76_RS15245	mmgB/glsA/asnB/panB/uxaC/panC/thrS/tyrZ/pheA/ilvC/valS	11	8	HIR76_RS12260/HIR76_RS06925/HIR76_RS12255/HIR76_RS20210/HIR76_RS20665/HIR76_RS15145/HIR76_RS15350/HIR76_RS15245	3	HIR76_RS13150/HIR76_RS08285/HIR76_RS06110
BP	GO:0006412	translation	9/299	73/1439	0.980939	1	HIR76_RS13790/HIR76_RS00870/HIR76_RS19960/HIR76_RS20210/HIR76_RS20665/HIR76_RS00860/HIR76_RS00320/HIR76_RS16565/HIR76_RS15245	rpsU/rplQ/rpmE/thrS/tyrZ/rpsK/ctc/rpmEB/valS	9	5	HIR76_RS13790/HIR76_RS19960/HIR76_RS20210/HIR76_RS20665/HIR76_RS15245	4	HIR76_RS00870/HIR76_RS00860/HIR76_RS00320/HIR76_RS16565
BP	GO:0043043	peptide biosynthetic process	9/299	73/1439	0.980939	1	HIR76_RS13790/HIR76_RS00870/HIR76_RS19960/HIR76_RS20210/HIR76_RS20665/HIR76_RS00860/HIR76_RS00320/HIR76_RS16565/HIR76_RS15245	rpsU/rplQ/rpmE/thrS/tyrZ/rpsK/ctc/rpmEB/valS	9	5	HIR76_RS13790/HIR76_RS19960/HIR76_RS20210/HIR76_RS20665/HIR76_RS15245	4	HIR76_RS00870/HIR76_RS00860/HIR76_RS00320/HIR76_RS16565
BP	GO:0034660	ncRNA metabolic process	4/299	41/1439	0.982648	1	HIR76_RS20210/HIR76_RS20665/HIR76_RS04455/HIR76_RS15245	thrS/tyrZ/dusC/valS	4	3	HIR76_RS20210/HIR76_RS20665/HIR76_RS15245	1	HIR76_RS04455
BP	GO:0006082	organic acid metabolic process	11/299	86/1439	0.982724	1	HIR76_RS13150/HIR76_RS08285/HIR76_RS06110/HIR76_RS12260/HIR76_RS06925/HIR76_RS12255/HIR76_RS20210/HIR76_RS20665/HIR76_RS15145/HIR76_RS15350/HIR76_RS15245	mmgB/glsA/asnB/panB/uxaC/panC/thrS/tyrZ/pheA/ilvC/valS	11	8	HIR76_RS12260/HIR76_RS06925/HIR76_RS12255/HIR76_RS20210/HIR76_RS20665/HIR76_RS15145/HIR76_RS15350/HIR76_RS15245	3	HIR76_RS13150/HIR76_RS08285/HIR76_RS06110
BP	GO:0009116	nucleoside metabolic process	1/299	18/1439	0.985312	1	HIR76_RS12065	xpt	1	1	HIR76_RS12065	0
BP	GO:1901657	glycosyl compound metabolic process	1/299	18/1439	0.985312	1	HIR76_RS12065	xpt	1	1	HIR76_RS12065	0
BP	GO:0006518	peptide metabolic process	9/299	75/1439	0.985463	1	HIR76_RS13790/HIR76_RS00870/HIR76_RS19960/HIR76_RS20210/HIR76_RS20665/HIR76_RS00860/HIR76_RS00320/HIR76_RS16565/HIR76_RS15245	rpsU/rplQ/rpmE/thrS/tyrZ/rpsK/ctc/rpmEB/valS	9	5	HIR76_RS13790/HIR76_RS19960/HIR76_RS20210/HIR76_RS20665/HIR76_RS15245	4	HIR76_RS00870/HIR76_RS00860/HIR76_RS00320/HIR76_RS16565
BP	GO:0006520	cellular amino acid metabolic process	7/299	63/1439	0.986947	1	HIR76_RS08285/HIR76_RS06110/HIR76_RS20210/HIR76_RS20665/HIR76_RS15145/HIR76_RS15350/HIR76_RS15245	glsA/asnB/thrS/tyrZ/pheA/ilvC/valS	7	5	HIR76_RS20210/HIR76_RS20665/HIR76_RS15145/HIR76_RS15350/HIR76_RS15245	2	HIR76_RS08285/HIR76_RS06110
BP	GO:0044283	small molecule biosynthetic process	7/299	63/1439	0.986947	1	HIR76_RS06110/HIR76_RS12260/HIR76_RS12255/HIR76_RS15145/HIR76_RS15350/HIR76_RS17545/HIR76_RS12690	asnB/panB/panC/pheA/ilvC/yunD/ribD	7	6	HIR76_RS12260/HIR76_RS12255/HIR76_RS15145/HIR76_RS15350/HIR76_RS17545/HIR76_RS12690	1	HIR76_RS06110
BP	GO:1901566	organonitrogen compound biosynthetic process	23/299	159/1439	0.987957	1	HIR76_RS15120/HIR76_RS06110/HIR76_RS12260/HIR76_RS13790/HIR76_RS18855/HIR76_RS00870/HIR76_RS19835/HIR76_RS12255/HIR76_RS19960/HIR76_RS08005/HIR76_RS20210/HIR76_RS08010/HIR76_RS20665/HIR76_RS08775/HIR76_RS15145/HIR76_RS19840/HIR76_RS00860/HIR76_RS15350/HIR76_RS00320/HIR76_RS16565/HIR76_RS08650/HIR76_RS15245/HIR76_RS12690	nadA/asnB/panB/rpsU/lgt/rplQ/atpG/panC/rpmE/mobB/thrS/moaE/tyrZ/thiN/pheA/atpA/rpsK/ilvC/ctc/rpmEB/pyrF/valS/ribD	23	14	HIR76_RS12260/HIR76_RS13790/HIR76_RS18855/HIR76_RS12255/HIR76_RS19960/HIR76_RS08005/HIR76_RS20210/HIR76_RS08010/HIR76_RS20665/HIR76_RS15145/HIR76_RS15350/HIR76_RS08650/HIR76_RS15245/HIR76_RS12690	9	HIR76_RS15120/HIR76_RS06110/HIR76_RS00870/HIR76_RS19835/HIR76_RS08775/HIR76_RS19840/HIR76_RS00860/HIR76_RS00320/HIR76_RS16565
BP	GO:0034470	ncRNA processing	1/299	19/1439	0.988402	1	HIR76_RS04455	dusC	1	0		1	HIR76_RS04455
BP	GO:0006950	response to stress	3/299	38/1439	0.992114	1	HIR76_RS20030/HIR76_RS04440/HIR76_RS07525	uvsE/yfjP/ligD	3	0		3	HIR76_RS20030/HIR76_RS04440/HIR76_RS07525
BP	GO:0044281	small molecule metabolic process	22/299	163/1439	0.995857	1	HIR76_RS13150/HIR76_RS08285/HIR76_RS15120/HIR76_RS06110/HIR76_RS12065/HIR76_RS12260/HIR76_RS06925/HIR76_RS19830/HIR76_RS19835/HIR76_RS12255/HIR76_RS20210/HIR76_RS20665/HIR76_RS15145/HIR76_RS19840/HIR76_RS15350/HIR76_RS12990/HIR76_RS17545/HIR76_RS15615/HIR76_RS08995/HIR76_RS08650/HIR76_RS15245/HIR76_RS12690	mmgB/glsA/nadA/asnB/xpt/panB/uxaC/atpD/atpG/panC/thrS/tyrZ/pheA/atpA/ilvC/zwf/yunD/araA/fliI/pyrF/valS/ribD	22	15	HIR76_RS12065/HIR76_RS12260/HIR76_RS06925/HIR76_RS12255/HIR76_RS20210/HIR76_RS20665/HIR76_RS15145/HIR76_RS15350/HIR76_RS12990/HIR76_RS17545/HIR76_RS15615/HIR76_RS08995/HIR76_RS08650/HIR76_RS15245/HIR76_RS12690	7	HIR76_RS13150/HIR76_RS08285/HIR76_RS15120/HIR76_RS06110/HIR76_RS19830/HIR76_RS19835/HIR76_RS19840
BP	GO:0044260	cellular macromolecule metabolic process	52/299	348/1439	0.999402	1	HIR76_RS16005/HIR76_RS15415/HIR76_RS08540/HIR76_RS13980/HIR76_RS14315/HIR76_RS19335/HIR76_RS08535/HIR76_RS13975/HIR76_RS07560/HIR76_RS00400/HIR76_RS00285/HIR76_RS20030/HIR76_RS10125/HIR76_RS10550/HIR76_RS12775/HIR76_RS05320/HIR76_RS05095/HIR76_RS00685/HIR76_RS00865/HIR76_RS14830/HIR76_RS13790/HIR76_RS00130/HIR76_RS18855/HIR76_RS00870/HIR76_RS04440/HIR76_RS09545/HIR76_RS19960/HIR76_RS08005/HIR76_R…	sspA/gerE/sigG/spoIVCA/HIR76_RS14315/pgsC/sigE/HIR76_RS13975/sspD/prkT/sspF/uvsE/yoeC/czrA/sigF/cueR/cspB/rpoC/rpoA/greA/rpsU/dnaX/lgt/rplQ/yfjP/hfq/rpmE/mobB/thrS/sacT/moaE/slrA/ligD/tyrZ/pxpR/ppiB/rpsK/ytxK/ctc/ywaE/silP/rpmEB/racA/holB/rpoZ/ycxD/sigW/rpoB/HIR76_RS03735/birA/lipM/valS	52	25	HIR76_RS19335/HIR76_RS10125/HIR76_RS10550/HIR76_RS05320/HIR76_RS05095/HIR76_RS14830/HIR76_RS13790/HIR76_RS18855/HIR76_RS09545/HIR76_RS19960/HIR76_RS08005/HIR76_RS20210/HIR76_RS08010/HIR76_RS20545/HIR76_RS20665/HIR76_RS02335/HIR76_RS12725/HIR76_RS15960/HIR76_RS20660/HIR76_RS11905/HIR76_RS00215/HIR76_RS02040/HIR76_RS12265/HIR76_RS13340/HIR76_RS15245	27	HIR76_RS16005/HIR76_RS15415/HIR76_RS08540/HIR76_RS13980/HIR76_RS14315/HIR76_RS08535/HIR76_RS13975/HIR76_RS07560/HIR76_RS00400/HIR76_RS00285/HIR76_RS20030/HIR76_RS12775/HIR76_RS00685/HIR76_RS00865/HIR76_RS00130/HIR76_RS00870/HIR76_RS04440/HIR76_RS20465/HIR76_RS07525/HIR76_RS00860/HIR76_RS00320/HIR76_RS16565/HIR76_RS19940/HIR76_RS08720/HIR76_RS01115/HIR76_RS00680/HIR76_RS03735
BP	GO:0000160	phosphorelay signal transduction system	3/299	53/1439	0.999599	1	HIR76_RS10585/HIR76_RS19995/HIR76_RS09045	desK/spo0F/cheY	3	2	HIR76_RS10585/HIR76_RS09045	1	HIR76_RS19995
BP	GO:0035556	intracellular signal transduction	3/299	53/1439	0.999599	1	HIR76_RS10585/HIR76_RS19995/HIR76_RS09045	desK/spo0F/cheY	3	2	HIR76_RS10585/HIR76_RS09045	1	HIR76_RS19995
BP	GO:0006351	transcription, DNA-templated	24/299	194/1439	0.999609	1	HIR76_RS15415/HIR76_RS08540/HIR76_RS14315/HIR76_RS08535/HIR76_RS13975/HIR76_RS10550/HIR76_RS12775/HIR76_RS05320/HIR76_RS05095/HIR76_RS00685/HIR76_RS00865/HIR76_RS14830/HIR76_RS09545/HIR76_RS20465/HIR76_RS20545/HIR76_RS02335/HIR76_RS20660/HIR76_RS11905/HIR76_RS19940/HIR76_RS08720/HIR76_RS02040/HIR76_RS01115/HIR76_RS00680/HIR76_RS03735	gerE/sigG/HIR76_RS14315/sigE/HIR76_RS13975/czrA/sigF/cueR/cspB/rpoC/rpoA/greA/hfq/sacT/slrA/pxpR/ywaE/silP/racA/rpoZ/ycxD/sigW/rpoB/HIR76_RS03735	24	10	HIR76_RS10550/HIR76_RS05320/HIR76_RS05095/HIR76_RS14830/HIR76_RS09545/HIR76_RS20545/HIR76_RS02335/HIR76_RS20660/HIR76_RS11905/HIR76_RS02040	14	HIR76_RS15415/HIR76_RS08540/HIR76_RS14315/HIR76_RS08535/HIR76_RS13975/HIR76_RS12775/HIR76_RS00685/HIR76_RS00865/HIR76_RS20465/HIR76_RS19940/HIR76_RS08720/HIR76_RS01115/HIR76_RS00680/HIR76_RS03735
BP	GO:0032774	RNA biosynthetic process	24/299	194/1439	0.999609	1	HIR76_RS15415/HIR76_RS08540/HIR76_RS14315/HIR76_RS08535/HIR76_RS13975/HIR76_RS10550/HIR76_RS12775/HIR76_RS05320/HIR76_RS05095/HIR76_RS00685/HIR76_RS00865/HIR76_RS14830/HIR76_RS09545/HIR76_RS20465/HIR76_RS20545/HIR76_RS02335/HIR76_RS20660/HIR76_RS11905/HIR76_RS19940/HIR76_RS08720/HIR76_RS02040/HIR76_RS01115/HIR76_RS00680/HIR76_RS03735	gerE/sigG/HIR76_RS14315/sigE/HIR76_RS13975/czrA/sigF/cueR/cspB/rpoC/rpoA/greA/hfq/sacT/slrA/pxpR/ywaE/silP/racA/rpoZ/ycxD/sigW/rpoB/HIR76_RS03735	24	10	HIR76_RS10550/HIR76_RS05320/HIR76_RS05095/HIR76_RS14830/HIR76_RS09545/HIR76_RS20545/HIR76_RS02335/HIR76_RS20660/HIR76_RS11905/HIR76_RS02040	14	HIR76_RS15415/HIR76_RS08540/HIR76_RS14315/HIR76_RS08535/HIR76_RS13975/HIR76_RS12775/HIR76_RS00685/HIR76_RS00865/HIR76_RS20465/HIR76_RS19940/HIR76_RS08720/HIR76_RS01115/HIR76_RS00680/HIR76_RS03735
BP	GO:0097659	nucleic acid-templated transcription	24/299	194/1439	0.999609	1	HIR76_RS15415/HIR76_RS08540/HIR76_RS14315/HIR76_RS08535/HIR76_RS13975/HIR76_RS10550/HIR76_RS12775/HIR76_RS05320/HIR76_RS05095/HIR76_RS00685/HIR76_RS00865/HIR76_RS14830/HIR76_RS09545/HIR76_RS20465/HIR76_RS20545/HIR76_RS02335/HIR76_RS20660/HIR76_RS11905/HIR76_RS19940/HIR76_RS08720/HIR76_RS02040/HIR76_RS01115/HIR76_RS00680/HIR76_RS03735	gerE/sigG/HIR76_RS14315/sigE/HIR76_RS13975/czrA/sigF/cueR/cspB/rpoC/rpoA/greA/hfq/sacT/slrA/pxpR/ywaE/silP/racA/rpoZ/ycxD/sigW/rpoB/HIR76_RS03735	24	10	HIR76_RS10550/HIR76_RS05320/HIR76_RS05095/HIR76_RS14830/HIR76_RS09545/HIR76_RS20545/HIR76_RS02335/HIR76_RS20660/HIR76_RS11905/HIR76_RS02040	14	HIR76_RS15415/HIR76_RS08540/HIR76_RS14315/HIR76_RS08535/HIR76_RS13975/HIR76_RS12775/HIR76_RS00685/HIR76_RS00865/HIR76_RS20465/HIR76_RS19940/HIR76_RS08720/HIR76_RS01115/HIR76_RS00680/HIR76_RS03735
BP	GO:0034654	nucleobase-containing compound biosynthetic process	28/299	223/1439	0.999803	1	HIR76_RS15415/HIR76_RS15120/HIR76_RS08540/HIR76_RS14315/HIR76_RS08535/HIR76_RS13975/HIR76_RS10550/HIR76_RS12775/HIR76_RS05320/HIR76_RS05095/HIR76_RS00685/HIR76_RS00865/HIR76_RS14830/HIR76_RS19835/HIR76_RS09545/HIR76_RS20465/HIR76_RS20545/HIR76_RS02335/HIR76_RS19840/HIR76_RS17545/HIR76_RS20660/HIR76_RS11905/HIR76_RS19940/HIR76_RS08720/HIR76_RS02040/HIR76_RS01115/HIR76_RS00680/HIR76_RS03735	gerE/nadA/sigG/HIR76_RS14315/sigE/HIR76_RS13975/czrA/sigF/cueR/cspB/rpoC/rpoA/greA/atpG/hfq/sacT/slrA/pxpR/atpA/yunD/ywaE/silP/racA/rpoZ/ycxD/sigW/rpoB/HIR76_RS03735	28	11	HIR76_RS10550/HIR76_RS05320/HIR76_RS05095/HIR76_RS14830/HIR76_RS09545/HIR76_RS20545/HIR76_RS02335/HIR76_RS17545/HIR76_RS20660/HIR76_RS11905/HIR76_RS02040	17	HIR76_RS15415/HIR76_RS15120/HIR76_RS08540/HIR76_RS14315/HIR76_RS08535/HIR76_RS13975/HIR76_RS12775/HIR76_RS00685/HIR76_RS00865/HIR76_RS19835/HIR76_RS20465/HIR76_RS19840/HIR76_RS19940/HIR76_RS08720/HIR76_RS01115/HIR76_RS00680/HIR76_RS03735
BP	GO:1901362	organic cyclic compound biosynthetic process	34/299	264/1439	0.999908	1	HIR76_RS15415/HIR76_RS15120/HIR76_RS08540/HIR76_RS14315/HIR76_RS08535/HIR76_RS13975/HIR76_RS10550/HIR76_RS12775/HIR76_RS05320/HIR76_RS05095/HIR76_RS00685/HIR76_RS00865/HIR76_RS14830/HIR76_RS19835/HIR76_RS09545/HIR76_RS08005/HIR76_RS20465/HIR76_RS08010/HIR76_RS20545/HIR76_RS08775/HIR76_RS02335/HIR76_RS15145/HIR76_RS19840/HIR76_RS17545/HIR76_RS20660/HIR76_RS11905/HIR76_RS19940/HIR76_RS08720/HIR76_R…	gerE/nadA/sigG/HIR76_RS14315/sigE/HIR76_RS13975/czrA/sigF/cueR/cspB/rpoC/rpoA/greA/atpG/hfq/mobB/sacT/moaE/slrA/thiN/pxpR/pheA/atpA/yunD/ywaE/silP/racA/rpoZ/ycxD/sigW/rpoB/HIR76_RS03735/pyrF/ribD	34	16	HIR76_RS10550/HIR76_RS05320/HIR76_RS05095/HIR76_RS14830/HIR76_RS09545/HIR76_RS08005/HIR76_RS08010/HIR76_RS20545/HIR76_RS02335/HIR76_RS15145/HIR76_RS17545/HIR76_RS20660/HIR76_RS11905/HIR76_RS02040/HIR76_RS08650/HIR76_RS12690	18	HIR76_RS15415/HIR76_RS15120/HIR76_RS08540/HIR76_RS14315/HIR76_RS08535/HIR76_RS13975/HIR76_RS12775/HIR76_RS00685/HIR76_RS00865/HIR76_RS19835/HIR76_RS20465/HIR76_RS08775/HIR76_RS19840/HIR76_RS19940/HIR76_RS08720/HIR76_RS01115/HIR76_RS00680/HIR76_RS03735
BP	GO:0009058	biosynthetic process	67/299	446/1439	0.999914	1	HIR76_RS15415/HIR76_RS16700/HIR76_RS15120/HIR76_RS04090/HIR76_RS08540/HIR76_RS16695/HIR76_RS14315/HIR76_RS19335/HIR76_RS06110/HIR76_RS20365/HIR76_RS09370/HIR76_RS08535/HIR76_RS13975/HIR76_RS20350/HIR76_RS19340/HIR76_RS10550/HIR76_RS12775/HIR76_RS05320/HIR76_RS05095/HIR76_RS07375/HIR76_RS00685/HIR76_RS12260/HIR76_RS00865/HIR76_RS09950/HIR76_RS14830/HIR76_RS13790/HIR76_RS00130/HIR76_RS18855/HIR76_R…	gerE/glgC/nadA/spmH/sigG/glgD/HIR76_RS14315/pgsC/asnB/spsE/kbl/sigE/HIR76_RS13975/spsI/pgsB/czrA/sigF/cueR/cspB/purU/rpoC/panB/rpoA/plsY/greA/rpsU/dnaX/lgt/bacF/rplQ/atpG/panC/hfq/rpmE/mobB/yhdR/pabB/thrS/sacT/moaE/slrA/psd/tyrZ/thiN/yugH/murD/pxpR/pheA/atpA/rpsK/ilvC/yunD/ctc/ywaE/ppsE/silP/rpmEB/racA/holB/rpoZ/ycxD/sigW/rpoB/HIR76_RS03735/pyrF/valS/ribD	67	36	HIR76_RS19335/HIR76_RS19340/HIR76_RS10550/HIR76_RS05320/HIR76_RS05095/HIR76_RS07375/HIR76_RS12260/HIR76_RS09950/HIR76_RS14830/HIR76_RS13790/HIR76_RS18855/HIR76_RS20275/HIR76_RS12255/HIR76_RS09545/HIR76_RS19960/HIR76_RS08005/HIR76_RS05325/HIR76_RS00440/HIR76_RS20210/HIR76_RS08010/HIR76_RS20545/HIR76_RS01385/HIR76_RS20665/HIR76_RS17060/HIR76_RS08475/HIR76_RS02335/HIR76_RS15145/HIR76_RS15350/HIR76_R…	31	HIR76_RS15415/HIR76_RS16700/HIR76_RS15120/HIR76_RS04090/HIR76_RS08540/HIR76_RS16695/HIR76_RS14315/HIR76_RS06110/HIR76_RS20365/HIR76_RS09370/HIR76_RS08535/HIR76_RS13975/HIR76_RS20350/HIR76_RS12775/HIR76_RS00685/HIR76_RS00865/HIR76_RS00130/HIR76_RS00870/HIR76_RS19835/HIR76_RS20465/HIR76_RS08775/HIR76_RS19840/HIR76_RS00860/HIR76_RS00320/HIR76_RS10075/HIR76_RS16565/HIR76_RS19940/HIR76_RS08720/HIR76_R…
BP	GO:0007165	signal transduction	5/299	78/1439	0.999923	1	HIR76_RS10585/HIR76_RS19995/HIR76_RS09045/HIR76_RS17995/HIR76_RS17890	desK/spo0F/cheY/yvrG/cssS	5	4	HIR76_RS10585/HIR76_RS09045/HIR76_RS17995/HIR76_RS17890	1	HIR76_RS19995
BP	GO:0023052	signaling	5/299	78/1439	0.999923	1	HIR76_RS10585/HIR76_RS19995/HIR76_RS09045/HIR76_RS17995/HIR76_RS17890	desK/spo0F/cheY/yvrG/cssS	5	4	HIR76_RS10585/HIR76_RS09045/HIR76_RS17995/HIR76_RS17890	1	HIR76_RS19995
BP	GO:0090304	nucleic acid metabolic process	42/299	311/1439	0.999923	1	HIR76_RS16005/HIR76_RS15415/HIR76_RS08540/HIR76_RS13980/HIR76_RS14315/HIR76_RS08535/HIR76_RS13975/HIR76_RS07560/HIR76_RS00285/HIR76_RS20030/HIR76_RS10125/HIR76_RS10550/HIR76_RS12775/HIR76_RS05320/HIR76_RS05095/HIR76_RS08605/HIR76_RS00685/HIR76_RS00865/HIR76_RS14830/HIR76_RS00130/HIR76_RS04440/HIR76_RS09545/HIR76_RS20210/HIR76_RS20465/HIR76_RS20545/HIR76_RS07525/HIR76_RS20665/HIR76_RS02335/HIR76_R…	sspA/gerE/sigG/spoIVCA/HIR76_RS14315/sigE/HIR76_RS13975/sspD/sspF/uvsE/yoeC/czrA/sigF/cueR/cspB/rluD/rpoC/rpoA/greA/dnaX/yfjP/hfq/thrS/sacT/slrA/ligD/tyrZ/pxpR/ytxK/dusC/ywaE/cca/silP/racA/holB/rpoZ/rncS/ycxD/sigW/rpoB/HIR76_RS03735/valS	42	19	HIR76_RS10125/HIR76_RS10550/HIR76_RS05320/HIR76_RS05095/HIR76_RS08605/HIR76_RS14830/HIR76_RS09545/HIR76_RS20210/HIR76_RS20545/HIR76_RS20665/HIR76_RS02335/HIR76_RS15960/HIR76_RS20660/HIR76_RS12270/HIR76_RS11905/HIR76_RS00215/HIR76_RS08840/HIR76_RS02040/HIR76_RS15245	23	HIR76_RS16005/HIR76_RS15415/HIR76_RS08540/HIR76_RS13980/HIR76_RS14315/HIR76_RS08535/HIR76_RS13975/HIR76_RS07560/HIR76_RS00285/HIR76_RS20030/HIR76_RS12775/HIR76_RS00685/HIR76_RS00865/HIR76_RS00130/HIR76_RS04440/HIR76_RS20465/HIR76_RS07525/HIR76_RS04455/HIR76_RS19940/HIR76_RS08720/HIR76_RS01115/HIR76_RS00680/HIR76_RS03735
BP	GO:0018130	heterocycle biosynthetic process	33/299	261/1439	0.999936	1	HIR76_RS15415/HIR76_RS15120/HIR76_RS08540/HIR76_RS14315/HIR76_RS08535/HIR76_RS13975/HIR76_RS10550/HIR76_RS12775/HIR76_RS05320/HIR76_RS05095/HIR76_RS00685/HIR76_RS00865/HIR76_RS14830/HIR76_RS19835/HIR76_RS09545/HIR76_RS08005/HIR76_RS20465/HIR76_RS08010/HIR76_RS20545/HIR76_RS08775/HIR76_RS02335/HIR76_RS19840/HIR76_RS17545/HIR76_RS20660/HIR76_RS11905/HIR76_RS19940/HIR76_RS08720/HIR76_RS02040/HIR76_R…	gerE/nadA/sigG/HIR76_RS14315/sigE/HIR76_RS13975/czrA/sigF/cueR/cspB/rpoC/rpoA/greA/atpG/hfq/mobB/sacT/moaE/slrA/thiN/pxpR/atpA/yunD/ywaE/silP/racA/rpoZ/ycxD/sigW/rpoB/HIR76_RS03735/pyrF/ribD	33	15	HIR76_RS10550/HIR76_RS05320/HIR76_RS05095/HIR76_RS14830/HIR76_RS09545/HIR76_RS08005/HIR76_RS08010/HIR76_RS20545/HIR76_RS02335/HIR76_RS17545/HIR76_RS20660/HIR76_RS11905/HIR76_RS02040/HIR76_RS08650/HIR76_RS12690	18	HIR76_RS15415/HIR76_RS15120/HIR76_RS08540/HIR76_RS14315/HIR76_RS08535/HIR76_RS13975/HIR76_RS12775/HIR76_RS00685/HIR76_RS00865/HIR76_RS19835/HIR76_RS20465/HIR76_RS08775/HIR76_RS19840/HIR76_RS19940/HIR76_RS08720/HIR76_RS01115/HIR76_RS00680/HIR76_RS03735
BP	GO:0007154	cell communication	5/299	80/1439	0.999948	1	HIR76_RS10585/HIR76_RS19995/HIR76_RS09045/HIR76_RS17995/HIR76_RS17890	desK/spo0F/cheY/yvrG/cssS	5	4	HIR76_RS10585/HIR76_RS09045/HIR76_RS17995/HIR76_RS17890	1	HIR76_RS19995
BP	GO:0010468	regulation of gene expression	21/299	191/1439	0.999953	1	HIR76_RS15415/HIR76_RS08540/HIR76_RS14315/HIR76_RS08535/HIR76_RS13975/HIR76_RS10550/HIR76_RS12775/HIR76_RS05320/HIR76_RS05095/HIR76_RS14830/HIR76_RS09545/HIR76_RS00330/HIR76_RS20465/HIR76_RS20545/HIR76_RS02335/HIR76_RS20660/HIR76_RS11905/HIR76_RS19940/HIR76_RS02040/HIR76_RS01115/HIR76_RS03735	gerE/sigG/HIR76_RS14315/sigE/HIR76_RS13975/czrA/sigF/cueR/cspB/greA/hfq/fin/sacT/slrA/pxpR/ywaE/silP/racA/ycxD/sigW/HIR76_RS03735	21	10	HIR76_RS10550/HIR76_RS05320/HIR76_RS05095/HIR76_RS14830/HIR76_RS09545/HIR76_RS20545/HIR76_RS02335/HIR76_RS20660/HIR76_RS11905/HIR76_RS02040	11	HIR76_RS15415/HIR76_RS08540/HIR76_RS14315/HIR76_RS08535/HIR76_RS13975/HIR76_RS12775/HIR76_RS00330/HIR76_RS20465/HIR76_RS19940/HIR76_RS01115/HIR76_RS03735
BP	GO:0016070	RNA metabolic process	31/299	252/1439	0.999956	1	HIR76_RS15415/HIR76_RS08540/HIR76_RS14315/HIR76_RS08535/HIR76_RS13975/HIR76_RS10550/HIR76_RS12775/HIR76_RS05320/HIR76_RS05095/HIR76_RS08605/HIR76_RS00685/HIR76_RS00865/HIR76_RS14830/HIR76_RS09545/HIR76_RS20210/HIR76_RS20465/HIR76_RS20545/HIR76_RS20665/HIR76_RS02335/HIR76_RS04455/HIR76_RS20660/HIR76_RS12270/HIR76_RS11905/HIR76_RS19940/HIR76_RS08720/HIR76_RS08840/HIR76_RS02040/HIR76_RS01115/HIR76_R…	gerE/sigG/HIR76_RS14315/sigE/HIR76_RS13975/czrA/sigF/cueR/cspB/rluD/rpoC/rpoA/greA/hfq/thrS/sacT/slrA/tyrZ/pxpR/dusC/ywaE/cca/silP/racA/rpoZ/rncS/ycxD/sigW/rpoB/HIR76_RS03735/valS	31	16	HIR76_RS10550/HIR76_RS05320/HIR76_RS05095/HIR76_RS08605/HIR76_RS14830/HIR76_RS09545/HIR76_RS20210/HIR76_RS20545/HIR76_RS20665/HIR76_RS02335/HIR76_RS20660/HIR76_RS12270/HIR76_RS11905/HIR76_RS08840/HIR76_RS02040/HIR76_RS15245	15	HIR76_RS15415/HIR76_RS08540/HIR76_RS14315/HIR76_RS08535/HIR76_RS13975/HIR76_RS12775/HIR76_RS00685/HIR76_RS00865/HIR76_RS20465/HIR76_RS04455/HIR76_RS19940/HIR76_RS08720/HIR76_RS01115/HIR76_RS00680/HIR76_RS03735
BP	GO:0034645	cellular macromolecule biosynthetic process	37/299	287/1439	0.999956	1	HIR76_RS15415/HIR76_RS08540/HIR76_RS14315/HIR76_RS19335/HIR76_RS08535/HIR76_RS13975/HIR76_RS10550/HIR76_RS12775/HIR76_RS05320/HIR76_RS05095/HIR76_RS00685/HIR76_RS00865/HIR76_RS14830/HIR76_RS13790/HIR76_RS00130/HIR76_RS18855/HIR76_RS00870/HIR76_RS09545/HIR76_RS19960/HIR76_RS20210/HIR76_RS20465/HIR76_RS20545/HIR76_RS20665/HIR76_RS02335/HIR76_RS00860/HIR76_RS00320/HIR76_RS20660/HIR76_RS11905/HIR76_R…	gerE/sigG/HIR76_RS14315/pgsC/sigE/HIR76_RS13975/czrA/sigF/cueR/cspB/rpoC/rpoA/greA/rpsU/dnaX/lgt/rplQ/hfq/rpmE/thrS/sacT/slrA/tyrZ/pxpR/rpsK/ctc/ywaE/silP/rpmEB/racA/holB/rpoZ/ycxD/sigW/rpoB/HIR76_RS03735/valS	37	18	HIR76_RS19335/HIR76_RS10550/HIR76_RS05320/HIR76_RS05095/HIR76_RS14830/HIR76_RS13790/HIR76_RS18855/HIR76_RS09545/HIR76_RS19960/HIR76_RS20210/HIR76_RS20545/HIR76_RS20665/HIR76_RS02335/HIR76_RS20660/HIR76_RS11905/HIR76_RS00215/HIR76_RS02040/HIR76_RS15245	19	HIR76_RS15415/HIR76_RS08540/HIR76_RS14315/HIR76_RS08535/HIR76_RS13975/HIR76_RS12775/HIR76_RS00685/HIR76_RS00865/HIR76_RS00130/HIR76_RS00870/HIR76_RS20465/HIR76_RS00860/HIR76_RS00320/HIR76_RS16565/HIR76_RS19940/HIR76_RS08720/HIR76_RS01115/HIR76_RS00680/HIR76_RS03735
BP	GO:0060255	regulation of macromolecule metabolic process	21/299	193/1439	0.999965	1	HIR76_RS15415/HIR76_RS08540/HIR76_RS14315/HIR76_RS08535/HIR76_RS13975/HIR76_RS10550/HIR76_RS12775/HIR76_RS05320/HIR76_RS05095/HIR76_RS14830/HIR76_RS09545/HIR76_RS00330/HIR76_RS20465/HIR76_RS20545/HIR76_RS02335/HIR76_RS20660/HIR76_RS11905/HIR76_RS19940/HIR76_RS02040/HIR76_RS01115/HIR76_RS03735	gerE/sigG/HIR76_RS14315/sigE/HIR76_RS13975/czrA/sigF/cueR/cspB/greA/hfq/fin/sacT/slrA/pxpR/ywaE/silP/racA/ycxD/sigW/HIR76_RS03735	21	10	HIR76_RS10550/HIR76_RS05320/HIR76_RS05095/HIR76_RS14830/HIR76_RS09545/HIR76_RS20545/HIR76_RS02335/HIR76_RS20660/HIR76_RS11905/HIR76_RS02040	11	HIR76_RS15415/HIR76_RS08540/HIR76_RS14315/HIR76_RS08535/HIR76_RS13975/HIR76_RS12775/HIR76_RS00330/HIR76_RS20465/HIR76_RS19940/HIR76_RS01115/HIR76_RS03735
BP	GO:0009059	macromolecule biosynthetic process	37/299	289/1439	0.999966	1	HIR76_RS15415/HIR76_RS08540/HIR76_RS14315/HIR76_RS19335/HIR76_RS08535/HIR76_RS13975/HIR76_RS10550/HIR76_RS12775/HIR76_RS05320/HIR76_RS05095/HIR76_RS00685/HIR76_RS00865/HIR76_RS14830/HIR76_RS13790/HIR76_RS00130/HIR76_RS18855/HIR76_RS00870/HIR76_RS09545/HIR76_RS19960/HIR76_RS20210/HIR76_RS20465/HIR76_RS20545/HIR76_RS20665/HIR76_RS02335/HIR76_RS00860/HIR76_RS00320/HIR76_RS20660/HIR76_RS11905/HIR76_R…	gerE/sigG/HIR76_RS14315/pgsC/sigE/HIR76_RS13975/czrA/sigF/cueR/cspB/rpoC/rpoA/greA/rpsU/dnaX/lgt/rplQ/hfq/rpmE/thrS/sacT/slrA/tyrZ/pxpR/rpsK/ctc/ywaE/silP/rpmEB/racA/holB/rpoZ/ycxD/sigW/rpoB/HIR76_RS03735/valS	37	18	HIR76_RS19335/HIR76_RS10550/HIR76_RS05320/HIR76_RS05095/HIR76_RS14830/HIR76_RS13790/HIR76_RS18855/HIR76_RS09545/HIR76_RS19960/HIR76_RS20210/HIR76_RS20545/HIR76_RS20665/HIR76_RS02335/HIR76_RS20660/HIR76_RS11905/HIR76_RS00215/HIR76_RS02040/HIR76_RS15245	19	HIR76_RS15415/HIR76_RS08540/HIR76_RS14315/HIR76_RS08535/HIR76_RS13975/HIR76_RS12775/HIR76_RS00685/HIR76_RS00865/HIR76_RS00130/HIR76_RS00870/HIR76_RS20465/HIR76_RS00860/HIR76_RS00320/HIR76_RS16565/HIR76_RS19940/HIR76_RS08720/HIR76_RS01115/HIR76_RS00680/HIR76_RS03735
BP	GO:0019222	regulation of metabolic process	21/299	194/1439	0.99997	1	HIR76_RS15415/HIR76_RS08540/HIR76_RS14315/HIR76_RS08535/HIR76_RS13975/HIR76_RS10550/HIR76_RS12775/HIR76_RS05320/HIR76_RS05095/HIR76_RS14830/HIR76_RS09545/HIR76_RS00330/HIR76_RS20465/HIR76_RS20545/HIR76_RS02335/HIR76_RS20660/HIR76_RS11905/HIR76_RS19940/HIR76_RS02040/HIR76_RS01115/HIR76_RS03735	gerE/sigG/HIR76_RS14315/sigE/HIR76_RS13975/czrA/sigF/cueR/cspB/greA/hfq/fin/sacT/slrA/pxpR/ywaE/silP/racA/ycxD/sigW/HIR76_RS03735	21	10	HIR76_RS10550/HIR76_RS05320/HIR76_RS05095/HIR76_RS14830/HIR76_RS09545/HIR76_RS20545/HIR76_RS02335/HIR76_RS20660/HIR76_RS11905/HIR76_RS02040	11	HIR76_RS15415/HIR76_RS08540/HIR76_RS14315/HIR76_RS08535/HIR76_RS13975/HIR76_RS12775/HIR76_RS00330/HIR76_RS20465/HIR76_RS19940/HIR76_RS01115/HIR76_RS03735
BP	GO:0019438	aromatic compound biosynthetic process	30/299	249/1439	0.99997	1	HIR76_RS15415/HIR76_RS15120/HIR76_RS08540/HIR76_RS14315/HIR76_RS08535/HIR76_RS13975/HIR76_RS10550/HIR76_RS12775/HIR76_RS05320/HIR76_RS05095/HIR76_RS00685/HIR76_RS00865/HIR76_RS14830/HIR76_RS19835/HIR76_RS09545/HIR76_RS20465/HIR76_RS20545/HIR76_RS08775/HIR76_RS02335/HIR76_RS15145/HIR76_RS19840/HIR76_RS17545/HIR76_RS20660/HIR76_RS11905/HIR76_RS19940/HIR76_RS08720/HIR76_RS02040/HIR76_RS01115/HIR76_R…	gerE/nadA/sigG/HIR76_RS14315/sigE/HIR76_RS13975/czrA/sigF/cueR/cspB/rpoC/rpoA/greA/atpG/hfq/sacT/slrA/thiN/pxpR/pheA/atpA/yunD/ywaE/silP/racA/rpoZ/ycxD/sigW/rpoB/HIR76_RS03735	30	12	HIR76_RS10550/HIR76_RS05320/HIR76_RS05095/HIR76_RS14830/HIR76_RS09545/HIR76_RS20545/HIR76_RS02335/HIR76_RS15145/HIR76_RS17545/HIR76_RS20660/HIR76_RS11905/HIR76_RS02040	18	HIR76_RS15415/HIR76_RS15120/HIR76_RS08540/HIR76_RS14315/HIR76_RS08535/HIR76_RS13975/HIR76_RS12775/HIR76_RS00685/HIR76_RS00865/HIR76_RS19835/HIR76_RS20465/HIR76_RS08775/HIR76_RS19840/HIR76_RS19940/HIR76_RS08720/HIR76_RS01115/HIR76_RS00680/HIR76_RS03735
BP	GO:0006355	regulation of transcription, DNA-templated	20/299	188/1439	0.999971	1	HIR76_RS15415/HIR76_RS08540/HIR76_RS14315/HIR76_RS08535/HIR76_RS13975/HIR76_RS10550/HIR76_RS12775/HIR76_RS05320/HIR76_RS05095/HIR76_RS14830/HIR76_RS09545/HIR76_RS20465/HIR76_RS20545/HIR76_RS02335/HIR76_RS20660/HIR76_RS11905/HIR76_RS19940/HIR76_RS02040/HIR76_RS01115/HIR76_RS03735	gerE/sigG/HIR76_RS14315/sigE/HIR76_RS13975/czrA/sigF/cueR/cspB/greA/hfq/sacT/slrA/pxpR/ywaE/silP/racA/ycxD/sigW/HIR76_RS03735	20	10	HIR76_RS10550/HIR76_RS05320/HIR76_RS05095/HIR76_RS14830/HIR76_RS09545/HIR76_RS20545/HIR76_RS02335/HIR76_RS20660/HIR76_RS11905/HIR76_RS02040	10	HIR76_RS15415/HIR76_RS08540/HIR76_RS14315/HIR76_RS08535/HIR76_RS13975/HIR76_RS12775/HIR76_RS20465/HIR76_RS19940/HIR76_RS01115/HIR76_RS03735
BP	GO:0051252	regulation of RNA metabolic process	20/299	188/1439	0.999971	1	HIR76_RS15415/HIR76_RS08540/HIR76_RS14315/HIR76_RS08535/HIR76_RS13975/HIR76_RS10550/HIR76_RS12775/HIR76_RS05320/HIR76_RS05095/HIR76_RS14830/HIR76_RS09545/HIR76_RS20465/HIR76_RS20545/HIR76_RS02335/HIR76_RS20660/HIR76_RS11905/HIR76_RS19940/HIR76_RS02040/HIR76_RS01115/HIR76_RS03735	gerE/sigG/HIR76_RS14315/sigE/HIR76_RS13975/czrA/sigF/cueR/cspB/greA/hfq/sacT/slrA/pxpR/ywaE/silP/racA/ycxD/sigW/HIR76_RS03735	20	10	HIR76_RS10550/HIR76_RS05320/HIR76_RS05095/HIR76_RS14830/HIR76_RS09545/HIR76_RS20545/HIR76_RS02335/HIR76_RS20660/HIR76_RS11905/HIR76_RS02040	10	HIR76_RS15415/HIR76_RS08540/HIR76_RS14315/HIR76_RS08535/HIR76_RS13975/HIR76_RS12775/HIR76_RS20465/HIR76_RS19940/HIR76_RS01115/HIR76_RS03735
BP	GO:1903506	regulation of nucleic acid-templated transcription	20/299	188/1439	0.999971	1	HIR76_RS15415/HIR76_RS08540/HIR76_RS14315/HIR76_RS08535/HIR76_RS13975/HIR76_RS10550/HIR76_RS12775/HIR76_RS05320/HIR76_RS05095/HIR76_RS14830/HIR76_RS09545/HIR76_RS20465/HIR76_RS20545/HIR76_RS02335/HIR76_RS20660/HIR76_RS11905/HIR76_RS19940/HIR76_RS02040/HIR76_RS01115/HIR76_RS03735	gerE/sigG/HIR76_RS14315/sigE/HIR76_RS13975/czrA/sigF/cueR/cspB/greA/hfq/sacT/slrA/pxpR/ywaE/silP/racA/ycxD/sigW/HIR76_RS03735	20	10	HIR76_RS10550/HIR76_RS05320/HIR76_RS05095/HIR76_RS14830/HIR76_RS09545/HIR76_RS20545/HIR76_RS02335/HIR76_RS20660/HIR76_RS11905/HIR76_RS02040	10	HIR76_RS15415/HIR76_RS08540/HIR76_RS14315/HIR76_RS08535/HIR76_RS13975/HIR76_RS12775/HIR76_RS20465/HIR76_RS19940/HIR76_RS01115/HIR76_RS03735
BP	GO:2001141	regulation of RNA biosynthetic process	20/299	188/1439	0.999971	1	HIR76_RS15415/HIR76_RS08540/HIR76_RS14315/HIR76_RS08535/HIR76_RS13975/HIR76_RS10550/HIR76_RS12775/HIR76_RS05320/HIR76_RS05095/HIR76_RS14830/HIR76_RS09545/HIR76_RS20465/HIR76_RS20545/HIR76_RS02335/HIR76_RS20660/HIR76_RS11905/HIR76_RS19940/HIR76_RS02040/HIR76_RS01115/HIR76_RS03735	gerE/sigG/HIR76_RS14315/sigE/HIR76_RS13975/czrA/sigF/cueR/cspB/greA/hfq/sacT/slrA/pxpR/ywaE/silP/racA/ycxD/sigW/HIR76_RS03735	20	10	HIR76_RS10550/HIR76_RS05320/HIR76_RS05095/HIR76_RS14830/HIR76_RS09545/HIR76_RS20545/HIR76_RS02335/HIR76_RS20660/HIR76_RS11905/HIR76_RS02040	10	HIR76_RS15415/HIR76_RS08540/HIR76_RS14315/HIR76_RS08535/HIR76_RS13975/HIR76_RS12775/HIR76_RS20465/HIR76_RS19940/HIR76_RS01115/HIR76_RS03735
BP	GO:0009889	regulation of biosynthetic process	20/299	189/1439	0.999975	1	HIR76_RS15415/HIR76_RS08540/HIR76_RS14315/HIR76_RS08535/HIR76_RS13975/HIR76_RS10550/HIR76_RS12775/HIR76_RS05320/HIR76_RS05095/HIR76_RS14830/HIR76_RS09545/HIR76_RS20465/HIR76_RS20545/HIR76_RS02335/HIR76_RS20660/HIR76_RS11905/HIR76_RS19940/HIR76_RS02040/HIR76_RS01115/HIR76_RS03735	gerE/sigG/HIR76_RS14315/sigE/HIR76_RS13975/czrA/sigF/cueR/cspB/greA/hfq/sacT/slrA/pxpR/ywaE/silP/racA/ycxD/sigW/HIR76_RS03735	20	10	HIR76_RS10550/HIR76_RS05320/HIR76_RS05095/HIR76_RS14830/HIR76_RS09545/HIR76_RS20545/HIR76_RS02335/HIR76_RS20660/HIR76_RS11905/HIR76_RS02040	10	HIR76_RS15415/HIR76_RS08540/HIR76_RS14315/HIR76_RS08535/HIR76_RS13975/HIR76_RS12775/HIR76_RS20465/HIR76_RS19940/HIR76_RS01115/HIR76_RS03735
BP	GO:0010556	regulation of macromolecule biosynthetic process	20/299	189/1439	0.999975	1	HIR76_RS15415/HIR76_RS08540/HIR76_RS14315/HIR76_RS08535/HIR76_RS13975/HIR76_RS10550/HIR76_RS12775/HIR76_RS05320/HIR76_RS05095/HIR76_RS14830/HIR76_RS09545/HIR76_RS20465/HIR76_RS20545/HIR76_RS02335/HIR76_RS20660/HIR76_RS11905/HIR76_RS19940/HIR76_RS02040/HIR76_RS01115/HIR76_RS03735	gerE/sigG/HIR76_RS14315/sigE/HIR76_RS13975/czrA/sigF/cueR/cspB/greA/hfq/sacT/slrA/pxpR/ywaE/silP/racA/ycxD/sigW/HIR76_RS03735	20	10	HIR76_RS10550/HIR76_RS05320/HIR76_RS05095/HIR76_RS14830/HIR76_RS09545/HIR76_RS20545/HIR76_RS02335/HIR76_RS20660/HIR76_RS11905/HIR76_RS02040	10	HIR76_RS15415/HIR76_RS08540/HIR76_RS14315/HIR76_RS08535/HIR76_RS13975/HIR76_RS12775/HIR76_RS20465/HIR76_RS19940/HIR76_RS01115/HIR76_RS03735
BP	GO:0031326	regulation of cellular biosynthetic process	20/299	189/1439	0.999975	1	HIR76_RS15415/HIR76_RS08540/HIR76_RS14315/HIR76_RS08535/HIR76_RS13975/HIR76_RS10550/HIR76_RS12775/HIR76_RS05320/HIR76_RS05095/HIR76_RS14830/HIR76_RS09545/HIR76_RS20465/HIR76_RS20545/HIR76_RS02335/HIR76_RS20660/HIR76_RS11905/HIR76_RS19940/HIR76_RS02040/HIR76_RS01115/HIR76_RS03735	gerE/sigG/HIR76_RS14315/sigE/HIR76_RS13975/czrA/sigF/cueR/cspB/greA/hfq/sacT/slrA/pxpR/ywaE/silP/racA/ycxD/sigW/HIR76_RS03735	20	10	HIR76_RS10550/HIR76_RS05320/HIR76_RS05095/HIR76_RS14830/HIR76_RS09545/HIR76_RS20545/HIR76_RS02335/HIR76_RS20660/HIR76_RS11905/HIR76_RS02040	10	HIR76_RS15415/HIR76_RS08540/HIR76_RS14315/HIR76_RS08535/HIR76_RS13975/HIR76_RS12775/HIR76_RS20465/HIR76_RS19940/HIR76_RS01115/HIR76_RS03735
BP	GO:2000112	regulation of cellular macromolecule biosynthetic process	20/299	189/1439	0.999975	1	HIR76_RS15415/HIR76_RS08540/HIR76_RS14315/HIR76_RS08535/HIR76_RS13975/HIR76_RS10550/HIR76_RS12775/HIR76_RS05320/HIR76_RS05095/HIR76_RS14830/HIR76_RS09545/HIR76_RS20465/HIR76_RS20545/HIR76_RS02335/HIR76_RS20660/HIR76_RS11905/HIR76_RS19940/HIR76_RS02040/HIR76_RS01115/HIR76_RS03735	gerE/sigG/HIR76_RS14315/sigE/HIR76_RS13975/czrA/sigF/cueR/cspB/greA/hfq/sacT/slrA/pxpR/ywaE/silP/racA/ycxD/sigW/HIR76_RS03735	20	10	HIR76_RS10550/HIR76_RS05320/HIR76_RS05095/HIR76_RS14830/HIR76_RS09545/HIR76_RS20545/HIR76_RS02335/HIR76_RS20660/HIR76_RS11905/HIR76_RS02040	10	HIR76_RS15415/HIR76_RS08540/HIR76_RS14315/HIR76_RS08535/HIR76_RS13975/HIR76_RS12775/HIR76_RS20465/HIR76_RS19940/HIR76_RS01115/HIR76_RS03735
BP	GO:0050896	response to stimulus	11/299	130/1439	0.999979	1	HIR76_RS06125/HIR76_RS20030/HIR76_RS09030/HIR76_RS10585/HIR76_RS04440/HIR76_RS07525/HIR76_RS05900/HIR76_RS19995/HIR76_RS09045/HIR76_RS17995/HIR76_RS17890	yisQ/uvsE/fliL/desK/yfjP/ligD/bioY/spo0F/cheY/yvrG/cssS	11	7	HIR76_RS06125/HIR76_RS09030/HIR76_RS10585/HIR76_RS05900/HIR76_RS09045/HIR76_RS17995/HIR76_RS17890	4	HIR76_RS20030/HIR76_RS04440/HIR76_RS07525/HIR76_RS19995
BP	GO:0019219	regulation of nucleobase-containing compound metabolic process	20/299	190/1439	0.999979	1	HIR76_RS15415/HIR76_RS08540/HIR76_RS14315/HIR76_RS08535/HIR76_RS13975/HIR76_RS10550/HIR76_RS12775/HIR76_RS05320/HIR76_RS05095/HIR76_RS14830/HIR76_RS09545/HIR76_RS20465/HIR76_RS20545/HIR76_RS02335/HIR76_RS20660/HIR76_RS11905/HIR76_RS19940/HIR76_RS02040/HIR76_RS01115/HIR76_RS03735	gerE/sigG/HIR76_RS14315/sigE/HIR76_RS13975/czrA/sigF/cueR/cspB/greA/hfq/sacT/slrA/pxpR/ywaE/silP/racA/ycxD/sigW/HIR76_RS03735	20	10	HIR76_RS10550/HIR76_RS05320/HIR76_RS05095/HIR76_RS14830/HIR76_RS09545/HIR76_RS20545/HIR76_RS02335/HIR76_RS20660/HIR76_RS11905/HIR76_RS02040	10	HIR76_RS15415/HIR76_RS08540/HIR76_RS14315/HIR76_RS08535/HIR76_RS13975/HIR76_RS12775/HIR76_RS20465/HIR76_RS19940/HIR76_RS01115/HIR76_RS03735
BP	GO:0031323	regulation of cellular metabolic process	20/299	190/1439	0.999979	1	HIR76_RS15415/HIR76_RS08540/HIR76_RS14315/HIR76_RS08535/HIR76_RS13975/HIR76_RS10550/HIR76_RS12775/HIR76_RS05320/HIR76_RS05095/HIR76_RS14830/HIR76_RS09545/HIR76_RS20465/HIR76_RS20545/HIR76_RS02335/HIR76_RS20660/HIR76_RS11905/HIR76_RS19940/HIR76_RS02040/HIR76_RS01115/HIR76_RS03735	gerE/sigG/HIR76_RS14315/sigE/HIR76_RS13975/czrA/sigF/cueR/cspB/greA/hfq/sacT/slrA/pxpR/ywaE/silP/racA/ycxD/sigW/HIR76_RS03735	20	10	HIR76_RS10550/HIR76_RS05320/HIR76_RS05095/HIR76_RS14830/HIR76_RS09545/HIR76_RS20545/HIR76_RS02335/HIR76_RS20660/HIR76_RS11905/HIR76_RS02040	10	HIR76_RS15415/HIR76_RS08540/HIR76_RS14315/HIR76_RS08535/HIR76_RS13975/HIR76_RS12775/HIR76_RS20465/HIR76_RS19940/HIR76_RS01115/HIR76_RS03735
BP	GO:0051171	regulation of nitrogen compound metabolic process	20/299	190/1439	0.999979	1	HIR76_RS15415/HIR76_RS08540/HIR76_RS14315/HIR76_RS08535/HIR76_RS13975/HIR76_RS10550/HIR76_RS12775/HIR76_RS05320/HIR76_RS05095/HIR76_RS14830/HIR76_RS09545/HIR76_RS20465/HIR76_RS20545/HIR76_RS02335/HIR76_RS20660/HIR76_RS11905/HIR76_RS19940/HIR76_RS02040/HIR76_RS01115/HIR76_RS03735	gerE/sigG/HIR76_RS14315/sigE/HIR76_RS13975/czrA/sigF/cueR/cspB/greA/hfq/sacT/slrA/pxpR/ywaE/silP/racA/ycxD/sigW/HIR76_RS03735	20	10	HIR76_RS10550/HIR76_RS05320/HIR76_RS05095/HIR76_RS14830/HIR76_RS09545/HIR76_RS20545/HIR76_RS02335/HIR76_RS20660/HIR76_RS11905/HIR76_RS02040	10	HIR76_RS15415/HIR76_RS08540/HIR76_RS14315/HIR76_RS08535/HIR76_RS13975/HIR76_RS12775/HIR76_RS20465/HIR76_RS19940/HIR76_RS01115/HIR76_RS03735
BP	GO:0006139	nucleobase-containing compound metabolic process	50/299	366/1439	0.999979	1	HIR76_RS16005/HIR76_RS15415/HIR76_RS15120/HIR76_RS08540/HIR76_RS13980/HIR76_RS14315/HIR76_RS08535/HIR76_RS13975/HIR76_RS07560/HIR76_RS00285/HIR76_RS12065/HIR76_RS20030/HIR76_RS10125/HIR76_RS10550/HIR76_RS12775/HIR76_RS05320/HIR76_RS05095/HIR76_RS08605/HIR76_RS00685/HIR76_RS00865/HIR76_RS19830/HIR76_RS14830/HIR76_RS00130/HIR76_RS19835/HIR76_RS04440/HIR76_RS09545/HIR76_RS20210/HIR76_RS20465/HIR76_R…	sspA/gerE/nadA/sigG/spoIVCA/HIR76_RS14315/sigE/HIR76_RS13975/sspD/sspF/xpt/uvsE/yoeC/czrA/sigF/cueR/cspB/rluD/rpoC/rpoA/atpD/greA/dnaX/atpG/yfjP/hfq/thrS/sacT/slrA/ligD/tyrZ/pxpR/atpA/ytxK/yunD/dusC/ywaE/cca/silP/racA/holB/rpoZ/fliI/rncS/ycxD/sigW/rpoB/HIR76_RS03735/pyrF/valS	50	23	HIR76_RS12065/HIR76_RS10125/HIR76_RS10550/HIR76_RS05320/HIR76_RS05095/HIR76_RS08605/HIR76_RS14830/HIR76_RS09545/HIR76_RS20210/HIR76_RS20545/HIR76_RS20665/HIR76_RS02335/HIR76_RS15960/HIR76_RS17545/HIR76_RS20660/HIR76_RS12270/HIR76_RS11905/HIR76_RS00215/HIR76_RS08995/HIR76_RS08840/HIR76_RS02040/HIR76_RS08650/HIR76_RS15245	27	HIR76_RS16005/HIR76_RS15415/HIR76_RS15120/HIR76_RS08540/HIR76_RS13980/HIR76_RS14315/HIR76_RS08535/HIR76_RS13975/HIR76_RS07560/HIR76_RS00285/HIR76_RS20030/HIR76_RS12775/HIR76_RS00685/HIR76_RS00865/HIR76_RS19830/HIR76_RS00130/HIR76_RS19835/HIR76_RS04440/HIR76_RS20465/HIR76_RS07525/HIR76_RS19840/HIR76_RS04455/HIR76_RS19940/HIR76_RS08720/HIR76_RS01115/HIR76_RS00680/HIR76_RS03735
BP	GO:0010467	gene expression	38/299	300/1439	0.999983	1	HIR76_RS15415/HIR76_RS08540/HIR76_RS14315/HIR76_RS08535/HIR76_RS13975/HIR76_RS10550/HIR76_RS12775/HIR76_RS05320/HIR76_RS05095/HIR76_RS00685/HIR76_RS00865/HIR76_RS14830/HIR76_RS13790/HIR76_RS18855/HIR76_RS00870/HIR76_RS09545/HIR76_RS19960/HIR76_RS00330/HIR76_RS20210/HIR76_RS20465/HIR76_RS20545/HIR76_RS20665/HIR76_RS02335/HIR76_RS00860/HIR76_RS04455/HIR76_RS00320/HIR76_RS20660/HIR76_RS12270/HIR76_R…	gerE/sigG/HIR76_RS14315/sigE/HIR76_RS13975/czrA/sigF/cueR/cspB/rpoC/rpoA/greA/rpsU/lgt/rplQ/hfq/rpmE/fin/thrS/sacT/slrA/tyrZ/pxpR/rpsK/dusC/ctc/ywaE/cca/silP/rpmEB/racA/rpoZ/rncS/ycxD/sigW/rpoB/HIR76_RS03735/valS	38	18	HIR76_RS10550/HIR76_RS05320/HIR76_RS05095/HIR76_RS14830/HIR76_RS13790/HIR76_RS18855/HIR76_RS09545/HIR76_RS19960/HIR76_RS20210/HIR76_RS20545/HIR76_RS20665/HIR76_RS02335/HIR76_RS20660/HIR76_RS12270/HIR76_RS11905/HIR76_RS08840/HIR76_RS02040/HIR76_RS15245	20	HIR76_RS15415/HIR76_RS08540/HIR76_RS14315/HIR76_RS08535/HIR76_RS13975/HIR76_RS12775/HIR76_RS00685/HIR76_RS00865/HIR76_RS00870/HIR76_RS00330/HIR76_RS20465/HIR76_RS00860/HIR76_RS04455/HIR76_RS00320/HIR76_RS16565/HIR76_RS19940/HIR76_RS08720/HIR76_RS01115/HIR76_RS00680/HIR76_RS03735
BP	GO:0044271	cellular nitrogen compound biosynthetic process	43/299	329/1439	0.999984	1	HIR76_RS15415/HIR76_RS15120/HIR76_RS08540/HIR76_RS14315/HIR76_RS06110/HIR76_RS08535/HIR76_RS13975/HIR76_RS10550/HIR76_RS12775/HIR76_RS05320/HIR76_RS05095/HIR76_RS00685/HIR76_RS12260/HIR76_RS00865/HIR76_RS14830/HIR76_RS13790/HIR76_RS00870/HIR76_RS19835/HIR76_RS12255/HIR76_RS09545/HIR76_RS19960/HIR76_RS20210/HIR76_RS20465/HIR76_RS20545/HIR76_RS20665/HIR76_RS08775/HIR76_RS02335/HIR76_RS19840/HIR76_R…	gerE/nadA/sigG/HIR76_RS14315/asnB/sigE/HIR76_RS13975/czrA/sigF/cueR/cspB/rpoC/panB/rpoA/greA/rpsU/rplQ/atpG/panC/hfq/rpmE/thrS/sacT/slrA/tyrZ/thiN/pxpR/atpA/rpsK/yunD/ctc/ywaE/silP/rpmEB/racA/rpoZ/ycxD/sigW/rpoB/HIR76_RS03735/pyrF/valS/ribD	43	20	HIR76_RS10550/HIR76_RS05320/HIR76_RS05095/HIR76_RS12260/HIR76_RS14830/HIR76_RS13790/HIR76_RS12255/HIR76_RS09545/HIR76_RS19960/HIR76_RS20210/HIR76_RS20545/HIR76_RS20665/HIR76_RS02335/HIR76_RS17545/HIR76_RS20660/HIR76_RS11905/HIR76_RS02040/HIR76_RS08650/HIR76_RS15245/HIR76_RS12690	23	HIR76_RS15415/HIR76_RS15120/HIR76_RS08540/HIR76_RS14315/HIR76_RS06110/HIR76_RS08535/HIR76_RS13975/HIR76_RS12775/HIR76_RS00685/HIR76_RS00865/HIR76_RS00870/HIR76_RS19835/HIR76_RS20465/HIR76_RS08775/HIR76_RS19840/HIR76_RS00860/HIR76_RS00320/HIR76_RS16565/HIR76_RS19940/HIR76_RS08720/HIR76_RS01115/HIR76_RS00680/HIR76_RS03735
BP	GO:0080090	regulation of primary metabolic process	20/299	192/1439	0.999984	1	HIR76_RS15415/HIR76_RS08540/HIR76_RS14315/HIR76_RS08535/HIR76_RS13975/HIR76_RS10550/HIR76_RS12775/HIR76_RS05320/HIR76_RS05095/HIR76_RS14830/HIR76_RS09545/HIR76_RS20465/HIR76_RS20545/HIR76_RS02335/HIR76_RS20660/HIR76_RS11905/HIR76_RS19940/HIR76_RS02040/HIR76_RS01115/HIR76_RS03735	gerE/sigG/HIR76_RS14315/sigE/HIR76_RS13975/czrA/sigF/cueR/cspB/greA/hfq/sacT/slrA/pxpR/ywaE/silP/racA/ycxD/sigW/HIR76_RS03735	20	10	HIR76_RS10550/HIR76_RS05320/HIR76_RS05095/HIR76_RS14830/HIR76_RS09545/HIR76_RS20545/HIR76_RS02335/HIR76_RS20660/HIR76_RS11905/HIR76_RS02040	10	HIR76_RS15415/HIR76_RS08540/HIR76_RS14315/HIR76_RS08535/HIR76_RS13975/HIR76_RS12775/HIR76_RS20465/HIR76_RS19940/HIR76_RS01115/HIR76_RS03735
BP	GO:0051716	cellular response to stimulus	8/299	110/1439	0.999985	1	HIR76_RS20030/HIR76_RS10585/HIR76_RS04440/HIR76_RS07525/HIR76_RS19995/HIR76_RS09045/HIR76_RS17995/HIR76_RS17890	uvsE/desK/yfjP/ligD/spo0F/cheY/yvrG/cssS	8	4	HIR76_RS10585/HIR76_RS09045/HIR76_RS17995/HIR76_RS17890	4	HIR76_RS20030/HIR76_RS04440/HIR76_RS07525/HIR76_RS19995
BP	GO:1901360	organic cyclic compound metabolic process	55/299	407/1439	0.999996	1	HIR76_RS16005/HIR76_RS15415/HIR76_RS15120/HIR76_RS08540/HIR76_RS13980/HIR76_RS14315/HIR76_RS08535/HIR76_RS13975/HIR76_RS07560/HIR76_RS00285/HIR76_RS12065/HIR76_RS20030/HIR76_RS10125/HIR76_RS10550/HIR76_RS12775/HIR76_RS05320/HIR76_RS05095/HIR76_RS08605/HIR76_RS00685/HIR76_RS00865/HIR76_RS19830/HIR76_RS14830/HIR76_RS00130/HIR76_RS19835/HIR76_RS04440/HIR76_RS09545/HIR76_RS08005/HIR76_RS20210/HIR76_R…	sspA/gerE/nadA/sigG/spoIVCA/HIR76_RS14315/sigE/HIR76_RS13975/sspD/sspF/xpt/uvsE/yoeC/czrA/sigF/cueR/cspB/rluD/rpoC/rpoA/atpD/greA/dnaX/atpG/yfjP/hfq/mobB/thrS/sacT/moaE/slrA/ligD/tyrZ/thiN/pxpR/pheA/atpA/ytxK/yunD/dusC/ywaE/cca/silP/racA/holB/rpoZ/fliI/rncS/ycxD/sigW/rpoB/HIR76_RS03735/pyrF/valS/ribD	55	27	HIR76_RS12065/HIR76_RS10125/HIR76_RS10550/HIR76_RS05320/HIR76_RS05095/HIR76_RS08605/HIR76_RS14830/HIR76_RS09545/HIR76_RS08005/HIR76_RS20210/HIR76_RS08010/HIR76_RS20545/HIR76_RS20665/HIR76_RS02335/HIR76_RS15145/HIR76_RS15960/HIR76_RS17545/HIR76_RS20660/HIR76_RS12270/HIR76_RS11905/HIR76_RS00215/HIR76_RS08995/HIR76_RS08840/HIR76_RS02040/HIR76_RS08650/HIR76_RS15245/HIR76_RS12690	28	HIR76_RS16005/HIR76_RS15415/HIR76_RS15120/HIR76_RS08540/HIR76_RS13980/HIR76_RS14315/HIR76_RS08535/HIR76_RS13975/HIR76_RS07560/HIR76_RS00285/HIR76_RS20030/HIR76_RS12775/HIR76_RS00685/HIR76_RS00865/HIR76_RS19830/HIR76_RS00130/HIR76_RS19835/HIR76_RS04440/HIR76_RS20465/HIR76_RS07525/HIR76_RS08775/HIR76_RS19840/HIR76_RS04455/HIR76_RS19940/HIR76_RS08720/HIR76_RS01115/HIR76_RS00680/HIR76_RS03735
BP	GO:0050794	regulation of cellular process	28/299	252/1439	0.999997	1	HIR76_RS15415/HIR76_RS08540/HIR76_RS14315/HIR76_RS08535/HIR76_RS13975/HIR76_RS02570/HIR76_RS10550/HIR76_RS12775/HIR76_RS05320/HIR76_RS05095/HIR76_RS14830/HIR76_RS10585/HIR76_RS09545/HIR76_RS20465/HIR76_RS20545/HIR76_RS19995/HIR76_RS02335/HIR76_RS09045/HIR76_RS20660/HIR76_RS11905/HIR76_RS17995/HIR76_RS17890/HIR76_RS19940/HIR76_RS02040/HIR76_RS01115/HIR76_RS15455/HIR76_RS03735/HIR76_RS13100	gerE/sigG/HIR76_RS14315/sigE/HIR76_RS13975/ydbP/czrA/sigF/cueR/cspB/greA/desK/hfq/sacT/slrA/spo0F/pxpR/cheY/ywaE/silP/yvrG/cssS/racA/ycxD/sigW/trxA/HIR76_RS03735/lpdA	28	16	HIR76_RS02570/HIR76_RS10550/HIR76_RS05320/HIR76_RS05095/HIR76_RS14830/HIR76_RS10585/HIR76_RS09545/HIR76_RS20545/HIR76_RS02335/HIR76_RS09045/HIR76_RS20660/HIR76_RS11905/HIR76_RS17995/HIR76_RS17890/HIR76_RS02040/HIR76_RS15455	12	HIR76_RS15415/HIR76_RS08540/HIR76_RS14315/HIR76_RS08535/HIR76_RS13975/HIR76_RS12775/HIR76_RS20465/HIR76_RS19995/HIR76_RS19940/HIR76_RS01115/HIR76_RS03735/HIR76_RS13100
BP	GO:0050789	regulation of biological process	29/299	259/1439	0.999997	1	HIR76_RS15415/HIR76_RS08540/HIR76_RS14315/HIR76_RS08535/HIR76_RS13975/HIR76_RS02570/HIR76_RS10550/HIR76_RS12775/HIR76_RS05320/HIR76_RS05095/HIR76_RS14830/HIR76_RS10585/HIR76_RS09545/HIR76_RS00330/HIR76_RS20465/HIR76_RS20545/HIR76_RS19995/HIR76_RS02335/HIR76_RS09045/HIR76_RS20660/HIR76_RS11905/HIR76_RS17995/HIR76_RS17890/HIR76_RS19940/HIR76_RS02040/HIR76_RS01115/HIR76_RS15455/HIR76_RS03735/HIR76_R…	gerE/sigG/HIR76_RS14315/sigE/HIR76_RS13975/ydbP/czrA/sigF/cueR/cspB/greA/desK/hfq/fin/sacT/slrA/spo0F/pxpR/cheY/ywaE/silP/yvrG/cssS/racA/ycxD/sigW/trxA/HIR76_RS03735/lpdA	29	16	HIR76_RS02570/HIR76_RS10550/HIR76_RS05320/HIR76_RS05095/HIR76_RS14830/HIR76_RS10585/HIR76_RS09545/HIR76_RS20545/HIR76_RS02335/HIR76_RS09045/HIR76_RS20660/HIR76_RS11905/HIR76_RS17995/HIR76_RS17890/HIR76_RS02040/HIR76_RS15455	13	HIR76_RS15415/HIR76_RS08540/HIR76_RS14315/HIR76_RS08535/HIR76_RS13975/HIR76_RS12775/HIR76_RS00330/HIR76_RS20465/HIR76_RS19995/HIR76_RS19940/HIR76_RS01115/HIR76_RS03735/HIR76_RS13100
BP	GO:0046483	heterocycle metabolic process	54/299	404/1439	0.999997	1	HIR76_RS16005/HIR76_RS15415/HIR76_RS15120/HIR76_RS08540/HIR76_RS13980/HIR76_RS14315/HIR76_RS08535/HIR76_RS13975/HIR76_RS07560/HIR76_RS00285/HIR76_RS12065/HIR76_RS20030/HIR76_RS10125/HIR76_RS10550/HIR76_RS12775/HIR76_RS05320/HIR76_RS05095/HIR76_RS08605/HIR76_RS00685/HIR76_RS00865/HIR76_RS19830/HIR76_RS14830/HIR76_RS00130/HIR76_RS19835/HIR76_RS04440/HIR76_RS09545/HIR76_RS08005/HIR76_RS20210/HIR76_R…	sspA/gerE/nadA/sigG/spoIVCA/HIR76_RS14315/sigE/HIR76_RS13975/sspD/sspF/xpt/uvsE/yoeC/czrA/sigF/cueR/cspB/rluD/rpoC/rpoA/atpD/greA/dnaX/atpG/yfjP/hfq/mobB/thrS/sacT/moaE/slrA/ligD/tyrZ/thiN/pxpR/atpA/ytxK/yunD/dusC/ywaE/cca/silP/racA/holB/rpoZ/fliI/rncS/ycxD/sigW/rpoB/HIR76_RS03735/pyrF/valS/ribD	54	26	HIR76_RS12065/HIR76_RS10125/HIR76_RS10550/HIR76_RS05320/HIR76_RS05095/HIR76_RS08605/HIR76_RS14830/HIR76_RS09545/HIR76_RS08005/HIR76_RS20210/HIR76_RS08010/HIR76_RS20545/HIR76_RS20665/HIR76_RS02335/HIR76_RS15960/HIR76_RS17545/HIR76_RS20660/HIR76_RS12270/HIR76_RS11905/HIR76_RS00215/HIR76_RS08995/HIR76_RS08840/HIR76_RS02040/HIR76_RS08650/HIR76_RS15245/HIR76_RS12690	28	HIR76_RS16005/HIR76_RS15415/HIR76_RS15120/HIR76_RS08540/HIR76_RS13980/HIR76_RS14315/HIR76_RS08535/HIR76_RS13975/HIR76_RS07560/HIR76_RS00285/HIR76_RS20030/HIR76_RS12775/HIR76_RS00685/HIR76_RS00865/HIR76_RS19830/HIR76_RS00130/HIR76_RS19835/HIR76_RS04440/HIR76_RS20465/HIR76_RS07525/HIR76_RS08775/HIR76_RS19840/HIR76_RS04455/HIR76_RS19940/HIR76_RS08720/HIR76_RS01115/HIR76_RS00680/HIR76_RS03735
BP	GO:1901576	organic substance biosynthetic process	54/299	404/1439	0.999997	1	HIR76_RS15415/HIR76_RS15120/HIR76_RS08540/HIR76_RS14315/HIR76_RS19335/HIR76_RS06110/HIR76_RS20365/HIR76_RS08535/HIR76_RS13975/HIR76_RS10550/HIR76_RS12775/HIR76_RS05320/HIR76_RS05095/HIR76_RS00685/HIR76_RS12260/HIR76_RS00865/HIR76_RS09950/HIR76_RS14830/HIR76_RS13790/HIR76_RS00130/HIR76_RS18855/HIR76_RS00870/HIR76_RS19835/HIR76_RS12255/HIR76_RS09545/HIR76_RS19960/HIR76_RS08005/HIR76_RS20210/HIR76_R…	gerE/nadA/sigG/HIR76_RS14315/pgsC/asnB/spsE/sigE/HIR76_RS13975/czrA/sigF/cueR/cspB/rpoC/panB/rpoA/plsY/greA/rpsU/dnaX/lgt/rplQ/atpG/panC/hfq/rpmE/mobB/thrS/sacT/moaE/slrA/psd/tyrZ/thiN/pxpR/pheA/atpA/rpsK/ilvC/yunD/ctc/ywaE/silP/rpmEB/racA/holB/rpoZ/ycxD/sigW/rpoB/HIR76_RS03735/pyrF/valS/ribD	54	29	HIR76_RS19335/HIR76_RS10550/HIR76_RS05320/HIR76_RS05095/HIR76_RS12260/HIR76_RS09950/HIR76_RS14830/HIR76_RS13790/HIR76_RS18855/HIR76_RS12255/HIR76_RS09545/HIR76_RS19960/HIR76_RS08005/HIR76_RS20210/HIR76_RS08010/HIR76_RS20545/HIR76_RS01385/HIR76_RS20665/HIR76_RS02335/HIR76_RS15145/HIR76_RS15350/HIR76_RS17545/HIR76_RS20660/HIR76_RS11905/HIR76_RS00215/HIR76_RS02040/HIR76_RS08650/HIR76_RS15245/HIR76_R…	25	HIR76_RS15415/HIR76_RS15120/HIR76_RS08540/HIR76_RS14315/HIR76_RS06110/HIR76_RS20365/HIR76_RS08535/HIR76_RS13975/HIR76_RS12775/HIR76_RS00685/HIR76_RS00865/HIR76_RS00130/HIR76_RS00870/HIR76_RS19835/HIR76_RS20465/HIR76_RS08775/HIR76_RS19840/HIR76_RS00860/HIR76_RS00320/HIR76_RS16565/HIR76_RS19940/HIR76_RS08720/HIR76_RS01115/HIR76_RS00680/HIR76_RS03735
BP	GO:0044249	cellular biosynthetic process	53/299	399/1439	0.999997	1	HIR76_RS15415/HIR76_RS15120/HIR76_RS08540/HIR76_RS14315/HIR76_RS19335/HIR76_RS06110/HIR76_RS08535/HIR76_RS13975/HIR76_RS10550/HIR76_RS12775/HIR76_RS05320/HIR76_RS05095/HIR76_RS00685/HIR76_RS12260/HIR76_RS00865/HIR76_RS09950/HIR76_RS14830/HIR76_RS13790/HIR76_RS00130/HIR76_RS18855/HIR76_RS00870/HIR76_RS19835/HIR76_RS12255/HIR76_RS09545/HIR76_RS19960/HIR76_RS08005/HIR76_RS20210/HIR76_RS20465/HIR76_R…	gerE/nadA/sigG/HIR76_RS14315/pgsC/asnB/sigE/HIR76_RS13975/czrA/sigF/cueR/cspB/rpoC/panB/rpoA/plsY/greA/rpsU/dnaX/lgt/rplQ/atpG/panC/hfq/rpmE/mobB/thrS/sacT/moaE/slrA/psd/tyrZ/thiN/pxpR/pheA/atpA/rpsK/ilvC/yunD/ctc/ywaE/silP/rpmEB/racA/holB/rpoZ/ycxD/sigW/rpoB/HIR76_RS03735/pyrF/valS/ribD	53	29	HIR76_RS19335/HIR76_RS10550/HIR76_RS05320/HIR76_RS05095/HIR76_RS12260/HIR76_RS09950/HIR76_RS14830/HIR76_RS13790/HIR76_RS18855/HIR76_RS12255/HIR76_RS09545/HIR76_RS19960/HIR76_RS08005/HIR76_RS20210/HIR76_RS08010/HIR76_RS20545/HIR76_RS01385/HIR76_RS20665/HIR76_RS02335/HIR76_RS15145/HIR76_RS15350/HIR76_RS17545/HIR76_RS20660/HIR76_RS11905/HIR76_RS00215/HIR76_RS02040/HIR76_RS08650/HIR76_RS15245/HIR76_R…	24	HIR76_RS15415/HIR76_RS15120/HIR76_RS08540/HIR76_RS14315/HIR76_RS06110/HIR76_RS08535/HIR76_RS13975/HIR76_RS12775/HIR76_RS00685/HIR76_RS00865/HIR76_RS00130/HIR76_RS00870/HIR76_RS19835/HIR76_RS20465/HIR76_RS08775/HIR76_RS19840/HIR76_RS00860/HIR76_RS00320/HIR76_RS16565/HIR76_RS19940/HIR76_RS08720/HIR76_RS01115/HIR76_RS00680/HIR76_RS03735
BP	GO:0006725	cellular aromatic compound metabolic process	52/299	397/1439	0.999998	1	HIR76_RS16005/HIR76_RS15415/HIR76_RS15120/HIR76_RS08540/HIR76_RS13980/HIR76_RS14315/HIR76_RS08535/HIR76_RS13975/HIR76_RS07560/HIR76_RS00285/HIR76_RS12065/HIR76_RS20030/HIR76_RS10125/HIR76_RS10550/HIR76_RS12775/HIR76_RS05320/HIR76_RS05095/HIR76_RS08605/HIR76_RS00685/HIR76_RS00865/HIR76_RS19830/HIR76_RS14830/HIR76_RS00130/HIR76_RS19835/HIR76_RS04440/HIR76_RS09545/HIR76_RS20210/HIR76_RS20465/HIR76_R…	sspA/gerE/nadA/sigG/spoIVCA/HIR76_RS14315/sigE/HIR76_RS13975/sspD/sspF/xpt/uvsE/yoeC/czrA/sigF/cueR/cspB/rluD/rpoC/rpoA/atpD/greA/dnaX/atpG/yfjP/hfq/thrS/sacT/slrA/ligD/tyrZ/thiN/pxpR/pheA/atpA/ytxK/yunD/dusC/ywaE/cca/silP/racA/holB/rpoZ/fliI/rncS/ycxD/sigW/rpoB/HIR76_RS03735/pyrF/valS	52	24	HIR76_RS12065/HIR76_RS10125/HIR76_RS10550/HIR76_RS05320/HIR76_RS05095/HIR76_RS08605/HIR76_RS14830/HIR76_RS09545/HIR76_RS20210/HIR76_RS20545/HIR76_RS20665/HIR76_RS02335/HIR76_RS15145/HIR76_RS15960/HIR76_RS17545/HIR76_RS20660/HIR76_RS12270/HIR76_RS11905/HIR76_RS00215/HIR76_RS08995/HIR76_RS08840/HIR76_RS02040/HIR76_RS08650/HIR76_RS15245	28	HIR76_RS16005/HIR76_RS15415/HIR76_RS15120/HIR76_RS08540/HIR76_RS13980/HIR76_RS14315/HIR76_RS08535/HIR76_RS13975/HIR76_RS07560/HIR76_RS00285/HIR76_RS20030/HIR76_RS12775/HIR76_RS00685/HIR76_RS00865/HIR76_RS19830/HIR76_RS00130/HIR76_RS19835/HIR76_RS04440/HIR76_RS20465/HIR76_RS07525/HIR76_RS08775/HIR76_RS19840/HIR76_RS04455/HIR76_RS19940/HIR76_RS08720/HIR76_RS01115/HIR76_RS00680/HIR76_RS03735
BP	GO:0065007	biological regulation	29/299	266/1439	0.999999	1	HIR76_RS15415/HIR76_RS08540/HIR76_RS14315/HIR76_RS08535/HIR76_RS13975/HIR76_RS02570/HIR76_RS10550/HIR76_RS12775/HIR76_RS05320/HIR76_RS05095/HIR76_RS14830/HIR76_RS10585/HIR76_RS09545/HIR76_RS00330/HIR76_RS20465/HIR76_RS20545/HIR76_RS19995/HIR76_RS02335/HIR76_RS09045/HIR76_RS20660/HIR76_RS11905/HIR76_RS17995/HIR76_RS17890/HIR76_RS19940/HIR76_RS02040/HIR76_RS01115/HIR76_RS15455/HIR76_RS03735/HIR76_R…	gerE/sigG/HIR76_RS14315/sigE/HIR76_RS13975/ydbP/czrA/sigF/cueR/cspB/greA/desK/hfq/fin/sacT/slrA/spo0F/pxpR/cheY/ywaE/silP/yvrG/cssS/racA/ycxD/sigW/trxA/HIR76_RS03735/lpdA	29	16	HIR76_RS02570/HIR76_RS10550/HIR76_RS05320/HIR76_RS05095/HIR76_RS14830/HIR76_RS10585/HIR76_RS09545/HIR76_RS20545/HIR76_RS02335/HIR76_RS09045/HIR76_RS20660/HIR76_RS11905/HIR76_RS17995/HIR76_RS17890/HIR76_RS02040/HIR76_RS15455	13	HIR76_RS15415/HIR76_RS08540/HIR76_RS14315/HIR76_RS08535/HIR76_RS13975/HIR76_RS12775/HIR76_RS00330/HIR76_RS20465/HIR76_RS19995/HIR76_RS19940/HIR76_RS01115/HIR76_RS03735/HIR76_RS13100
BP	GO:0034641	cellular nitrogen compound metabolic process	61/299	460/1439	1	1	HIR76_RS16005/HIR76_RS15415/HIR76_RS15120/HIR76_RS08540/HIR76_RS13980/HIR76_RS14315/HIR76_RS06110/HIR76_RS08535/HIR76_RS13975/HIR76_RS07560/HIR76_RS00285/HIR76_RS12065/HIR76_RS20030/HIR76_RS10125/HIR76_RS10550/HIR76_RS12775/HIR76_RS05320/HIR76_RS05095/HIR76_RS08605/HIR76_RS00685/HIR76_RS12260/HIR76_RS00865/HIR76_RS19830/HIR76_RS14830/HIR76_RS13790/HIR76_RS00130/HIR76_RS00870/HIR76_RS19835/HIR76_R…	sspA/gerE/nadA/sigG/spoIVCA/HIR76_RS14315/asnB/sigE/HIR76_RS13975/sspD/sspF/xpt/uvsE/yoeC/czrA/sigF/cueR/cspB/rluD/rpoC/panB/rpoA/atpD/greA/rpsU/dnaX/rplQ/atpG/yfjP/panC/hfq/rpmE/thrS/sacT/slrA/ligD/tyrZ/thiN/pxpR/atpA/rpsK/ytxK/yunD/dusC/ctc/ywaE/cca/silP/rpmEB/racA/holB/rpoZ/fliI/rncS/ycxD/sigW/rpoB/HIR76_RS03735/pyrF/valS/ribD	61	28	HIR76_RS12065/HIR76_RS10125/HIR76_RS10550/HIR76_RS05320/HIR76_RS05095/HIR76_RS08605/HIR76_RS12260/HIR76_RS14830/HIR76_RS13790/HIR76_RS12255/HIR76_RS09545/HIR76_RS19960/HIR76_RS20210/HIR76_RS20545/HIR76_RS20665/HIR76_RS02335/HIR76_RS15960/HIR76_RS17545/HIR76_RS20660/HIR76_RS12270/HIR76_RS11905/HIR76_RS00215/HIR76_RS08995/HIR76_RS08840/HIR76_RS02040/HIR76_RS08650/HIR76_RS15245/HIR76_RS12690	33	HIR76_RS16005/HIR76_RS15415/HIR76_RS15120/HIR76_RS08540/HIR76_RS13980/HIR76_RS14315/HIR76_RS06110/HIR76_RS08535/HIR76_RS13975/HIR76_RS07560/HIR76_RS00285/HIR76_RS20030/HIR76_RS12775/HIR76_RS00685/HIR76_RS00865/HIR76_RS19830/HIR76_RS00130/HIR76_RS00870/HIR76_RS19835/HIR76_RS04440/HIR76_RS20465/HIR76_RS07525/HIR76_RS08775/HIR76_RS19840/HIR76_RS00860/HIR76_RS04455/HIR76_RS00320/HIR76_RS16565/HIR76_R…
CC	GO:0016020	membrane	99/117	432/553	0.0340697	0.681394	HIR76_RS20380/HIR76_RS19335/HIR76_RS16575/HIR76_RS20555/HIR76_RS02235/HIR76_RS02115/HIR76_RS01750/HIR76_RS03205/HIR76_RS07760/HIR76_RS01275/HIR76_RS18585/HIR76_RS16280/HIR76_RS20090/HIR76_RS18985/HIR76_RS15100/HIR76_RS06205/HIR76_RS01790/HIR76_RS06125/HIR76_RS16025/HIR76_RS07230/HIR76_RS20680/HIR76_RS20820/HIR76_RS11910/HIR76_RS12060/HIR76_RS09875/HIR76_RS12740/HIR76_RS09075/HIR76_RS15020/HIR76_R…	spsB/pgsC/ythB/vbfA/glcU/gerKA/opuAB/ydgH/ykvU/ybxG/aspP/rmgP/narK/ftsX/alaP/yitG/bmr3/yisQ/ezrA/pitB/menA/cydB/yplQ/pbuX/ccdA/spoVAF/flhA/spoVB/celB/pbuO/yxdM/yckA/citH/sdhC/tagO/yjbE/ftsW/gerKC/yhcA/cydC/putP/blt/plsY/ctaD/yfiC/gerKB/ywrK/ybeC/mraY/desK/lgt/bacE/atpG/skiZ/arsF/yvdB/ydiL/yknW/fliP/ctaE/gltT/mtlA/cimH/yttB/bioY/yidC/ykkD/yqgE/fliZ/znuB/yfiB/mscT/mneP/ybaR/yhdH/rodA/spoVE/coxB/cyd…	99	64	HIR76_RS19335/HIR76_RS03205/HIR76_RS01275/HIR76_RS18985/HIR76_RS01790/HIR76_RS06125/HIR76_RS16025/HIR76_RS07230/HIR76_RS20680/HIR76_RS11910/HIR76_RS12060/HIR76_RS09075/HIR76_RS16215/HIR76_RS21265/HIR76_RS01945/HIR76_RS15435/HIR76_RS19130/HIR76_RS08295/HIR76_RS01865/HIR76_RS14425/HIR76_RS09950/HIR76_RS04550/HIR76_RS01305/HIR76_RS08470/HIR76_RS10585/HIR76_RS18855/HIR76_RS20280/HIR76_RS08045/HIR76_R…	35	HIR76_RS20380/HIR76_RS16575/HIR76_RS20555/HIR76_RS02235/HIR76_RS02115/HIR76_RS01750/HIR76_RS07760/HIR76_RS18585/HIR76_RS16280/HIR76_RS20090/HIR76_RS15100/HIR76_RS06205/HIR76_RS20820/HIR76_RS09875/HIR76_RS12740/HIR76_RS15020/HIR76_RS20735/HIR76_RS20975/HIR76_RS06485/HIR76_RS02120/HIR76_RS05050/HIR76_RS20810/HIR76_RS08320/HIR76_RS02125/HIR76_RS19405/HIR76_RS19835/HIR76_RS08325/HIR76_RS02265/HIR76_R…
CC	GO:0044425	membrane part	53/117	225/553	0.14976	0.783624	HIR76_RS02235/HIR76_RS02115/HIR76_RS20090/HIR76_RS06205/HIR76_RS01790/HIR76_RS16025/HIR76_RS20680/HIR76_RS11910/HIR76_RS12740/HIR76_RS20975/HIR76_RS19130/HIR76_RS06485/HIR76_RS08295/HIR76_RS05050/HIR76_RS20810/HIR76_RS14425/HIR76_RS08320/HIR76_RS04550/HIR76_RS02125/HIR76_RS19405/HIR76_RS08470/HIR76_RS10585/HIR76_RS20280/HIR76_RS19835/HIR76_RS03030/HIR76_RS18685/HIR76_RS05825/HIR76_RS20830/HIR76_R…	glcU/gerKA/narK/yitG/bmr3/ezrA/menA/yplQ/spoVAF/citH/tagO/yjbE/ftsW/yhcA/cydC/blt/ctaD/yfiC/gerKB/ywrK/mraY/desK/bacE/atpG/arsF/yvdB/gltT/cimH/yttB/yidC/ykkD/yqgE/fliZ/znuB/yfiB/mneP/ybaR/yhdH/rodA/spoVE/coxB/cydD/dctP/yunE/ctaF/ywzA/yyaM/cssS/secG/gerAA/yyaJ/glpT/yceF	53	33	HIR76_RS01790/HIR76_RS16025/HIR76_RS20680/HIR76_RS11910/HIR76_RS19130/HIR76_RS08295/HIR76_RS14425/HIR76_RS04550/HIR76_RS08470/HIR76_RS10585/HIR76_RS20280/HIR76_RS03030/HIR76_RS18685/HIR76_RS05825/HIR76_RS20830/HIR76_RS16385/HIR76_RS13010/HIR76_RS07370/HIR76_RS09050/HIR76_RS01690/HIR76_RS04545/HIR76_RS03110/HIR76_RS01015/HIR76_RS05275/HIR76_RS20490/HIR76_RS02525/HIR76_RS17550/HIR76_RS21935/HIR76_R…	20	HIR76_RS02235/HIR76_RS02115/HIR76_RS20090/HIR76_RS06205/HIR76_RS12740/HIR76_RS20975/HIR76_RS06485/HIR76_RS05050/HIR76_RS20810/HIR76_RS08320/HIR76_RS02125/HIR76_RS19405/HIR76_RS19835/HIR76_RS13590/HIR76_RS08480/HIR76_RS08315/HIR76_RS20815/HIR76_RS08330/HIR76_RS20520/HIR76_RS17915
CC	GO:0016021	integral component of membrane	52/117	221/553	0.156725	0.783624	HIR76_RS02235/HIR76_RS02115/HIR76_RS20090/HIR76_RS06205/HIR76_RS01790/HIR76_RS16025/HIR76_RS20680/HIR76_RS11910/HIR76_RS12740/HIR76_RS20975/HIR76_RS19130/HIR76_RS06485/HIR76_RS08295/HIR76_RS05050/HIR76_RS20810/HIR76_RS14425/HIR76_RS08320/HIR76_RS04550/HIR76_RS02125/HIR76_RS19405/HIR76_RS08470/HIR76_RS10585/HIR76_RS20280/HIR76_RS03030/HIR76_RS18685/HIR76_RS05825/HIR76_RS20830/HIR76_RS16385/HIR76_R…	glcU/gerKA/narK/yitG/bmr3/ezrA/menA/yplQ/spoVAF/citH/tagO/yjbE/ftsW/yhcA/cydC/blt/ctaD/yfiC/gerKB/ywrK/mraY/desK/bacE/arsF/yvdB/gltT/cimH/yttB/yidC/ykkD/yqgE/fliZ/znuB/yfiB/mneP/ybaR/yhdH/rodA/spoVE/coxB/cydD/dctP/yunE/ctaF/ywzA/yyaM/cssS/secG/gerAA/yyaJ/glpT/yceF	52	33	HIR76_RS01790/HIR76_RS16025/HIR76_RS20680/HIR76_RS11910/HIR76_RS19130/HIR76_RS08295/HIR76_RS14425/HIR76_RS04550/HIR76_RS08470/HIR76_RS10585/HIR76_RS20280/HIR76_RS03030/HIR76_RS18685/HIR76_RS05825/HIR76_RS20830/HIR76_RS16385/HIR76_RS13010/HIR76_RS07370/HIR76_RS09050/HIR76_RS01690/HIR76_RS04545/HIR76_RS03110/HIR76_RS01015/HIR76_RS05275/HIR76_RS20490/HIR76_RS02525/HIR76_RS17550/HIR76_RS21935/HIR76_R…	19	HIR76_RS02235/HIR76_RS02115/HIR76_RS20090/HIR76_RS06205/HIR76_RS12740/HIR76_RS20975/HIR76_RS06485/HIR76_RS05050/HIR76_RS20810/HIR76_RS08320/HIR76_RS02125/HIR76_RS19405/HIR76_RS13590/HIR76_RS08480/HIR76_RS08315/HIR76_RS20815/HIR76_RS08330/HIR76_RS20520/HIR76_RS17915
CC	GO:0031224	intrinsic component of membrane	52/117	221/553	0.156725	0.783624	HIR76_RS02235/HIR76_RS02115/HIR76_RS20090/HIR76_RS06205/HIR76_RS01790/HIR76_RS16025/HIR76_RS20680/HIR76_RS11910/HIR76_RS12740/HIR76_RS20975/HIR76_RS19130/HIR76_RS06485/HIR76_RS08295/HIR76_RS05050/HIR76_RS20810/HIR76_RS14425/HIR76_RS08320/HIR76_RS04550/HIR76_RS02125/HIR76_RS19405/HIR76_RS08470/HIR76_RS10585/HIR76_RS20280/HIR76_RS03030/HIR76_RS18685/HIR76_RS05825/HIR76_RS20830/HIR76_RS16385/HIR76_R…	glcU/gerKA/narK/yitG/bmr3/ezrA/menA/yplQ/spoVAF/citH/tagO/yjbE/ftsW/yhcA/cydC/blt/ctaD/yfiC/gerKB/ywrK/mraY/desK/bacE/arsF/yvdB/gltT/cimH/yttB/yidC/ykkD/yqgE/fliZ/znuB/yfiB/mneP/ybaR/yhdH/rodA/spoVE/coxB/cydD/dctP/yunE/ctaF/ywzA/yyaM/cssS/secG/gerAA/yyaJ/glpT/yceF	52	33	HIR76_RS01790/HIR76_RS16025/HIR76_RS20680/HIR76_RS11910/HIR76_RS19130/HIR76_RS08295/HIR76_RS14425/HIR76_RS04550/HIR76_RS08470/HIR76_RS10585/HIR76_RS20280/HIR76_RS03030/HIR76_RS18685/HIR76_RS05825/HIR76_RS20830/HIR76_RS16385/HIR76_RS13010/HIR76_RS07370/HIR76_RS09050/HIR76_RS01690/HIR76_RS04545/HIR76_RS03110/HIR76_RS01015/HIR76_RS05275/HIR76_RS20490/HIR76_RS02525/HIR76_RS17550/HIR76_RS21935/HIR76_R…	19	HIR76_RS02235/HIR76_RS02115/HIR76_RS20090/HIR76_RS06205/HIR76_RS12740/HIR76_RS20975/HIR76_RS06485/HIR76_RS05050/HIR76_RS20810/HIR76_RS08320/HIR76_RS02125/HIR76_RS19405/HIR76_RS13590/HIR76_RS08480/HIR76_RS08315/HIR76_RS20815/HIR76_RS08330/HIR76_RS20520/HIR76_RS17915
CC	GO:0071944	cell periphery	4/117	17/553	0.500583	0.993885	HIR76_RS16025/HIR76_RS09950/HIR76_RS05900/HIR76_RS01690	ezrA/plsY/bioY/znuB	4	4	HIR76_RS16025/HIR76_RS09950/HIR76_RS05900/HIR76_RS01690	0
CC	GO:0005886	plasma membrane	3/117	15/553	0.647219	0.993885	HIR76_RS09950/HIR76_RS05900/HIR76_RS01690	plsY/bioY/znuB	3	3	HIR76_RS09950/HIR76_RS05900/HIR76_RS01690	0
CC	GO:0043226	organelle	10/117	57/553	0.807941	0.993885	HIR76_RS16025/HIR76_RS09030/HIR76_RS09000/HIR76_RS13790/HIR76_RS00870/HIR76_RS19960/HIR76_RS00860/HIR76_RS00320/HIR76_RS09035/HIR76_RS16565	ezrA/fliL/fliJ/rpsU/rplQ/rpmE/rpsK/ctc/fliM/rpmEB	10	6	HIR76_RS16025/HIR76_RS09030/HIR76_RS09000/HIR76_RS13790/HIR76_RS19960/HIR76_RS09035	4	HIR76_RS00870/HIR76_RS00860/HIR76_RS00320/HIR76_RS16565
CC	GO:0043228	non-membrane-bounded organelle	10/117	57/553	0.807941	0.993885	HIR76_RS16025/HIR76_RS09030/HIR76_RS09000/HIR76_RS13790/HIR76_RS00870/HIR76_RS19960/HIR76_RS00860/HIR76_RS00320/HIR76_RS09035/HIR76_RS16565	ezrA/fliL/fliJ/rpsU/rplQ/rpmE/rpsK/ctc/fliM/rpmEB	10	6	HIR76_RS16025/HIR76_RS09030/HIR76_RS09000/HIR76_RS13790/HIR76_RS19960/HIR76_RS09035	4	HIR76_RS00870/HIR76_RS00860/HIR76_RS00320/HIR76_RS16565
CC	GO:1902494	catalytic complex	2/117	15/553	0.861519	0.993885	HIR76_RS01690/HIR76_RS00215	znuB/holB	2	2	HIR76_RS01690/HIR76_RS00215	0
CC	GO:0044444	cytoplasmic part	7/117	50/553	0.936389	0.993885	HIR76_RS16025/HIR76_RS13790/HIR76_RS00870/HIR76_RS19960/HIR76_RS00860/HIR76_RS00320/HIR76_RS16565	ezrA/rpsU/rplQ/rpmE/rpsK/ctc/rpmEB	7	3	HIR76_RS16025/HIR76_RS13790/HIR76_RS19960	4	HIR76_RS00870/HIR76_RS00860/HIR76_RS00320/HIR76_RS16565
CC	GO:0043229	intracellular organelle	7/117	52/553	0.951902	0.993885	HIR76_RS16025/HIR76_RS13790/HIR76_RS00870/HIR76_RS19960/HIR76_RS00860/HIR76_RS00320/HIR76_RS16565	ezrA/rpsU/rplQ/rpmE/rpsK/ctc/rpmEB	7	3	HIR76_RS16025/HIR76_RS13790/HIR76_RS19960	4	HIR76_RS00870/HIR76_RS00860/HIR76_RS00320/HIR76_RS16565
CC	GO:0043232	intracellular non-membrane-bounded organelle	7/117	52/553	0.951902	0.993885	HIR76_RS16025/HIR76_RS13790/HIR76_RS00870/HIR76_RS19960/HIR76_RS00860/HIR76_RS00320/HIR76_RS16565	ezrA/rpsU/rplQ/rpmE/rpsK/ctc/rpmEB	7	3	HIR76_RS16025/HIR76_RS13790/HIR76_RS19960	4	HIR76_RS00870/HIR76_RS00860/HIR76_RS00320/HIR76_RS16565
CC	GO:0032991	protein-containing complex	10/117	70/553	0.956634	0.993885	HIR76_RS16570/HIR76_RS13790/HIR76_RS00870/HIR76_RS19835/HIR76_RS19960/HIR76_RS01690/HIR76_RS00860/HIR76_RS00320/HIR76_RS16565/HIR76_RS00215	ythA/rpsU/rplQ/atpG/rpmE/znuB/rpsK/ctc/rpmEB/holB	10	4	HIR76_RS13790/HIR76_RS19960/HIR76_RS01690/HIR76_RS00215	6	HIR76_RS16570/HIR76_RS00870/HIR76_RS19835/HIR76_RS00860/HIR76_RS00320/HIR76_RS16565
CC	GO:0005840	ribosome	6/117	47/553	0.958136	0.993885	HIR76_RS13790/HIR76_RS00870/HIR76_RS19960/HIR76_RS00860/HIR76_RS00320/HIR76_RS16565	rpsU/rplQ/rpmE/rpsK/ctc/rpmEB	6	2	HIR76_RS13790/HIR76_RS19960	4	HIR76_RS00870/HIR76_RS00860/HIR76_RS00320/HIR76_RS16565
CC	GO:1990904	ribonucleoprotein complex	6/117	48/553	0.964054	0.993885	HIR76_RS13790/HIR76_RS00870/HIR76_RS19960/HIR76_RS00860/HIR76_RS00320/HIR76_RS16565	rpsU/rplQ/rpmE/rpsK/ctc/rpmEB	6	2	HIR76_RS13790/HIR76_RS19960	4	HIR76_RS00870/HIR76_RS00860/HIR76_RS00320/HIR76_RS16565
CC	GO:0005623	cell	21/117	136/553	0.9795	0.993885	HIR76_RS09925/HIR76_RS16025/HIR76_RS09030/HIR76_RS09950/HIR76_RS09000/HIR76_RS13790/HIR76_RS00870/HIR76_RS03425/HIR76_RS19835/HIR76_RS19960/HIR76_RS05900/HIR76_RS01690/HIR76_RS00860/HIR76_RS00320/HIR76_RS09035/HIR76_RS15615/HIR76_RS16565/HIR76_RS00215/HIR76_RS13105/HIR76_RS03735/HIR76_RS15245	sspN/ezrA/fliL/plsY/fliJ/rpsU/rplQ/groES/atpG/rpmE/bioY/znuB/rpsK/ctc/fliM/araA/rpmEB/holB/buk/HIR76_RS03735/valS	21	12	HIR76_RS16025/HIR76_RS09030/HIR76_RS09950/HIR76_RS09000/HIR76_RS13790/HIR76_RS19960/HIR76_RS05900/HIR76_RS01690/HIR76_RS09035/HIR76_RS15615/HIR76_RS00215/HIR76_RS15245	9	HIR76_RS09925/HIR76_RS00870/HIR76_RS03425/HIR76_RS19835/HIR76_RS00860/HIR76_RS00320/HIR76_RS16565/HIR76_RS13105/HIR76_RS03735
CC	GO:0044464	cell part	21/117	136/553	0.9795	0.993885	HIR76_RS09925/HIR76_RS16025/HIR76_RS09030/HIR76_RS09950/HIR76_RS09000/HIR76_RS13790/HIR76_RS00870/HIR76_RS03425/HIR76_RS19835/HIR76_RS19960/HIR76_RS05900/HIR76_RS01690/HIR76_RS00860/HIR76_RS00320/HIR76_RS09035/HIR76_RS15615/HIR76_RS16565/HIR76_RS00215/HIR76_RS13105/HIR76_RS03735/HIR76_RS15245	sspN/ezrA/fliL/plsY/fliJ/rpsU/rplQ/groES/atpG/rpmE/bioY/znuB/rpsK/ctc/fliM/araA/rpmEB/holB/buk/HIR76_RS03735/valS	21	12	HIR76_RS16025/HIR76_RS09030/HIR76_RS09950/HIR76_RS09000/HIR76_RS13790/HIR76_RS19960/HIR76_RS05900/HIR76_RS01690/HIR76_RS09035/HIR76_RS15615/HIR76_RS00215/HIR76_RS15245	9	HIR76_RS09925/HIR76_RS00870/HIR76_RS03425/HIR76_RS19835/HIR76_RS00860/HIR76_RS00320/HIR76_RS16565/HIR76_RS13105/HIR76_RS03735
CC	GO:0005737	cytoplasm	10/117	79/553	0.987575	0.993885	HIR76_RS16025/HIR76_RS13790/HIR76_RS00870/HIR76_RS03425/HIR76_RS19960/HIR76_RS00860/HIR76_RS00320/HIR76_RS15615/HIR76_RS16565/HIR76_RS15245	ezrA/rpsU/rplQ/groES/rpmE/rpsK/ctc/araA/rpmEB/valS	10	5	HIR76_RS16025/HIR76_RS13790/HIR76_RS19960/HIR76_RS15615/HIR76_RS15245	5	HIR76_RS00870/HIR76_RS03425/HIR76_RS00860/HIR76_RS00320/HIR76_RS16565
CC	GO:0044424	intracellular part	12/117	93/553	0.991178	0.993885	HIR76_RS16025/HIR76_RS13790/HIR76_RS00870/HIR76_RS03425/HIR76_RS19835/HIR76_RS19960/HIR76_RS00860/HIR76_RS00320/HIR76_RS15615/HIR76_RS16565/HIR76_RS00215/HIR76_RS15245	ezrA/rpsU/rplQ/groES/atpG/rpmE/rpsK/ctc/araA/rpmEB/holB/valS	12	6	HIR76_RS16025/HIR76_RS13790/HIR76_RS19960/HIR76_RS15615/HIR76_RS00215/HIR76_RS15245	6	HIR76_RS00870/HIR76_RS03425/HIR76_RS19835/HIR76_RS00860/HIR76_RS00320/HIR76_RS16565
CC	GO:0005622	intracellular	14/117	107/553	0.993885	0.993885	HIR76_RS16025/HIR76_RS13790/HIR76_RS00870/HIR76_RS03425/HIR76_RS19835/HIR76_RS19960/HIR76_RS00860/HIR76_RS00320/HIR76_RS15615/HIR76_RS16565/HIR76_RS00215/HIR76_RS13105/HIR76_RS03735/HIR76_RS15245	ezrA/rpsU/rplQ/groES/atpG/rpmE/rpsK/ctc/araA/rpmEB/holB/buk/HIR76_RS03735/valS	14	6	HIR76_RS16025/HIR76_RS13790/HIR76_RS19960/HIR76_RS15615/HIR76_RS00215/HIR76_RS15245	8	HIR76_RS00870/HIR76_RS03425/HIR76_RS19835/HIR76_RS00860/HIR76_RS00320/HIR76_RS16565/HIR76_RS13105/HIR76_RS03735
MF	GO:0008236	serine-type peptidase activity	12/340	24/1642	0.00123831	0.0873006	HIR76_RS12790/HIR76_RS18980/HIR76_RS15310/HIR76_RS12645/HIR76_RS09505/HIR76_RS01360/HIR76_RS08525/HIR76_RS05865/HIR76_RS08395/HIR76_RS10100/HIR76_RS00075/HIR76_RS06100	dacF/ctpB/lonB/dacB/aprX/mpr/bpr/aprE/ddcP/dacB/dacA/wprA	12	2	HIR76_RS08395/HIR76_RS00075	10	HIR76_RS12790/HIR76_RS18980/HIR76_RS15310/HIR76_RS12645/HIR76_RS09505/HIR76_RS01360/HIR76_RS08525/HIR76_RS05865/HIR76_RS10100/HIR76_RS06100
MF	GO:0017171	serine hydrolase activity	12/340	24/1642	0.00123831	0.0873006	HIR76_RS12790/HIR76_RS18980/HIR76_RS15310/HIR76_RS12645/HIR76_RS09505/HIR76_RS01360/HIR76_RS08525/HIR76_RS05865/HIR76_RS08395/HIR76_RS10100/HIR76_RS00075/HIR76_RS06100	dacF/ctpB/lonB/dacB/aprX/mpr/bpr/aprE/ddcP/dacB/dacA/wprA	12	2	HIR76_RS08395/HIR76_RS00075	10	HIR76_RS12790/HIR76_RS18980/HIR76_RS15310/HIR76_RS12645/HIR76_RS09505/HIR76_RS01360/HIR76_RS08525/HIR76_RS05865/HIR76_RS10100/HIR76_RS06100
MF	GO:0008233	peptidase activity	20/340	52/1642	0.00217444	0.102198	HIR76_RS12790/HIR76_RS18980/HIR76_RS15310/HIR76_RS15185/HIR76_RS13855/HIR76_RS12645/HIR76_RS09505/HIR76_RS08530/HIR76_RS01360/HIR76_RS05860/HIR76_RS07570/HIR76_RS08525/HIR76_RS05865/HIR76_RS10815/HIR76_RS08395/HIR76_RS10100/HIR76_RS15985/HIR76_RS00075/HIR76_RS20835/HIR76_RS06100	dacF/ctpB/lonB/spoIVFB/gpr/dacB/aprX/spoIIGA/mpr/yhfN/htpX/bpr/aprE/ldcB/ddcP/dacB/sppA/dacA/yxkI/wprA	20	6	HIR76_RS07570/HIR76_RS10815/HIR76_RS08395/HIR76_RS15985/HIR76_RS00075/HIR76_RS20835	14	HIR76_RS12790/HIR76_RS18980/HIR76_RS15310/HIR76_RS15185/HIR76_RS13855/HIR76_RS12645/HIR76_RS09505/HIR76_RS08530/HIR76_RS01360/HIR76_RS05860/HIR76_RS08525/HIR76_RS05865/HIR76_RS10100/HIR76_RS06100
MF	GO:0016779	nucleotidyltransferase activity	12/340	26/1642	0.00295007	0.10399	HIR76_RS16700/HIR76_RS04090/HIR76_RS16695/HIR76_RS20350/HIR76_RS06175/HIR76_RS00685/HIR76_RS00865/HIR76_RS00130/HIR76_RS12270/HIR76_RS00215/HIR76_RS08720/HIR76_RS00680	glgC/spmH/glgD/spsI/sat/rpoC/rpoA/dnaX/cca/holB/rpoZ/rpoB	12	2	HIR76_RS12270/HIR76_RS00215	10	HIR76_RS16700/HIR76_RS04090/HIR76_RS16695/HIR76_RS20350/HIR76_RS06175/HIR76_RS00685/HIR76_RS00865/HIR76_RS00130/HIR76_RS08720/HIR76_RS00680
MF	GO:0070011	peptidase activity, acting on L-amino acid peptides	17/340	46/1642	0.00743459	0.197393	HIR76_RS12790/HIR76_RS18980/HIR76_RS15310/HIR76_RS15185/HIR76_RS12645/HIR76_RS09505/HIR76_RS08530/HIR76_RS01360/HIR76_RS05860/HIR76_RS07570/HIR76_RS08525/HIR76_RS05865/HIR76_RS08395/HIR76_RS10100/HIR76_RS00075/HIR76_RS20835/HIR76_RS06100	dacF/ctpB/lonB/spoIVFB/dacB/aprX/spoIIGA/mpr/yhfN/htpX/bpr/aprE/ddcP/dacB/dacA/yxkI/wprA	17	4	HIR76_RS07570/HIR76_RS08395/HIR76_RS00075/HIR76_RS20835	13	HIR76_RS12790/HIR76_RS18980/HIR76_RS15310/HIR76_RS15185/HIR76_RS12645/HIR76_RS09505/HIR76_RS08530/HIR76_RS01360/HIR76_RS05860/HIR76_RS08525/HIR76_RS05865/HIR76_RS10100/HIR76_RS06100
MF	GO:0016209	antioxidant activity	8/340	16/1642	0.00839968	0.197393	HIR76_RS10665/HIR76_RS20760/HIR76_RS07765/HIR76_RS21500/HIR76_RS07975/HIR76_RS04945/HIR76_RS17740/HIR76_RS07970	sodF/katX/stoA/ahpC/ykuV/katA/yurZ/ahpA	8	0		8	HIR76_RS10665/HIR76_RS20760/HIR76_RS07765/HIR76_RS21500/HIR76_RS07975/HIR76_RS04945/HIR76_RS17740/HIR76_RS07970
MF	GO:0004175	endopeptidase activity	12/340	30/1642	0.0118048	0.237782	HIR76_RS15310/HIR76_RS15185/HIR76_RS09505/HIR76_RS08530/HIR76_RS01360/HIR76_RS05860/HIR76_RS07570/HIR76_RS08525/HIR76_RS05865/HIR76_RS08395/HIR76_RS20835/HIR76_RS06100	lonB/spoIVFB/aprX/spoIIGA/mpr/yhfN/htpX/bpr/aprE/ddcP/yxkI/wprA	12	3	HIR76_RS07570/HIR76_RS08395/HIR76_RS20835	9	HIR76_RS15310/HIR76_RS15185/HIR76_RS09505/HIR76_RS08530/HIR76_RS01360/HIR76_RS05860/HIR76_RS08525/HIR76_RS05865/HIR76_RS06100
MF	GO:0004252	serine-type endopeptidase activity	7/340	14/1642	0.0136895	0.241277	HIR76_RS15310/HIR76_RS09505/HIR76_RS01360/HIR76_RS08525/HIR76_RS05865/HIR76_RS08395/HIR76_RS06100	lonB/aprX/mpr/bpr/aprE/ddcP/wprA	7	1	HIR76_RS08395	6	HIR76_RS15310/HIR76_RS09505/HIR76_RS01360/HIR76_RS08525/HIR76_RS05865/HIR76_RS06100
MF	GO:0015399	primary active transmembrane transporter activity	7/340	15/1642	0.0212005	0.298927	HIR76_RS20810/HIR76_RS04550/HIR76_RS19835/HIR76_RS01690/HIR76_RS04545/HIR76_RS20815/HIR76_RS18220	cydC/yfiC/atpG/znuB/yfiB/cydD/secG	7	4	HIR76_RS04550/HIR76_RS01690/HIR76_RS04545/HIR76_RS18220	3	HIR76_RS20810/HIR76_RS19835/HIR76_RS20815
MF	GO:0015405	P-P-bond-hydrolysis-driven transmembrane transporter activity	7/340	15/1642	0.0212005	0.298927	HIR76_RS20810/HIR76_RS04550/HIR76_RS19835/HIR76_RS01690/HIR76_RS04545/HIR76_RS20815/HIR76_RS18220	cydC/yfiC/atpG/znuB/yfiB/cydD/secG	7	4	HIR76_RS04550/HIR76_RS01690/HIR76_RS04545/HIR76_RS18220	3	HIR76_RS20810/HIR76_RS19835/HIR76_RS20815
MF	GO:0016491	oxidoreductase activity	56/340	214/1642	0.023375	0.299625	HIR76_RS10665/HIR76_RS13150/HIR76_RS20760/HIR76_RS10050/HIR76_RS13145/HIR76_RS05910/HIR76_RS16265/HIR76_RS17410/HIR76_RS20070/HIR76_RS10250/HIR76_RS03585/HIR76_RS06020/HIR76_RS07385/HIR76_RS16570/HIR76_RS07765/HIR76_RS21505/HIR76_RS21500/HIR76_RS18375/HIR76_RS04080/HIR76_RS15435/HIR76_RS20725/HIR76_RS04470/HIR76_RS05315/HIR76_RS01860/HIR76_RS07975/HIR76_RS04945/HIR76_RS17740/HIR76_RS08320/HIR76_R…	sodF/mmgB/katX/ldeJ/mmgC/yhfW/rmgT/yumB/narG/hpaB/cotA/yhjR/proA/ythA/stoA/ahpF/ahpC/gap/cypD/sdhC/licH/acoA/yhdP/pruA/ykuV/katA/yurZ/ctaD/yhcB/betB/bfmBAA/gbsB/yqiG/yobN/tpx/ctaE/fdhF/ygaK/yyaE/serA/ilvC/ahpA/coxB/maeC/mtlD/malS/zwf/dusC/ribE/mleA/lpdA/hemY/bdbC/gabD/ytcA/ribD	56	18	HIR76_RS15435/HIR76_RS05315/HIR76_RS01860/HIR76_RS16865/HIR76_RS16860/HIR76_RS13180/HIR76_RS10500/HIR76_RS15965/HIR76_RS21995/HIR76_RS12585/HIR76_RS15350/HIR76_RS19950/HIR76_RS12990/HIR76_RS12685/HIR76_RS12830/HIR76_RS18135/HIR76_RS02230/HIR76_RS12690	38	HIR76_RS10665/HIR76_RS13150/HIR76_RS20760/HIR76_RS10050/HIR76_RS13145/HIR76_RS05910/HIR76_RS16265/HIR76_RS17410/HIR76_RS20070/HIR76_RS10250/HIR76_RS03585/HIR76_RS06020/HIR76_RS07385/HIR76_RS16570/HIR76_RS07765/HIR76_RS21505/HIR76_RS21500/HIR76_RS18375/HIR76_RS04080/HIR76_RS20725/HIR76_RS04470/HIR76_RS07975/HIR76_RS04945/HIR76_RS17740/HIR76_RS08320/HIR76_RS05055/HIR76_RS13095/HIR76_RS08325/HIR76_R…
MF	GO:0022857	transmembrane transporter activity	31/340	110/1642	0.0330717	0.376616	HIR76_RS02235/HIR76_RS18585/HIR76_RS15100/HIR76_RS06125/HIR76_RS07230/HIR76_RS20735/HIR76_RS20810/HIR76_RS20740/HIR76_RS08320/HIR76_RS04550/HIR76_RS19405/HIR76_RS01305/HIR76_RS19835/HIR76_RS03030/HIR76_RS18685/HIR76_RS05825/HIR76_RS02265/HIR76_RS20830/HIR76_RS05900/HIR76_RS01690/HIR76_RS04545/HIR76_RS03110/HIR76_RS01015/HIR76_RS05275/HIR76_RS08315/HIR76_RS20815/HIR76_RS02525/HIR76_RS18220/HIR76_R…	glcU/aspP/alaP/yisQ/pitB/celB/cydC/licB/ctaD/yfiC/ywrK/ybeC/atpG/arsF/yvdB/gltT/mtlA/cimH/bioY/znuB/yfiB/mneP/ybaR/yhdH/coxB/cydD/dctP/secG/ktrD/yyaJ/steT	31	19	HIR76_RS06125/HIR76_RS07230/HIR76_RS04550/HIR76_RS01305/HIR76_RS03030/HIR76_RS18685/HIR76_RS05825/HIR76_RS20830/HIR76_RS05900/HIR76_RS01690/HIR76_RS04545/HIR76_RS03110/HIR76_RS01015/HIR76_RS05275/HIR76_RS02525/HIR76_RS18220/HIR76_RS07575/HIR76_RS21950/HIR76_RS07240	12	HIR76_RS02235/HIR76_RS18585/HIR76_RS15100/HIR76_RS20735/HIR76_RS20810/HIR76_RS20740/HIR76_RS08320/HIR76_RS19405/HIR76_RS19835/HIR76_RS02265/HIR76_RS08315/HIR76_RS20815
MF	GO:0008509	anion transmembrane transporter activity	10/340	27/1642	0.0366298	0.376616	HIR76_RS18585/HIR76_RS15100/HIR76_RS19405/HIR76_RS01305/HIR76_RS03030/HIR76_RS18685/HIR76_RS20830/HIR76_RS05900/HIR76_RS01015/HIR76_RS07240	aspP/alaP/ywrK/ybeC/arsF/yvdB/cimH/bioY/ybaR/steT	10	7	HIR76_RS01305/HIR76_RS03030/HIR76_RS18685/HIR76_RS20830/HIR76_RS05900/HIR76_RS01015/HIR76_RS07240	3	HIR76_RS18585/HIR76_RS15100/HIR76_RS19405
MF	GO:0005215	transporter activity	42/340	158/1642	0.0373945	0.376616	HIR76_RS20555/HIR76_RS02235/HIR76_RS12580/HIR76_RS18585/HIR76_RS15100/HIR76_RS06125/HIR76_RS07230/HIR76_RS01755/HIR76_RS12060/HIR76_RS18260/HIR76_RS20735/HIR76_RS16215/HIR76_RS20810/HIR76_RS01865/HIR76_RS20740/HIR76_RS08320/HIR76_RS04550/HIR76_RS19405/HIR76_RS01305/HIR76_RS19835/HIR76_RS03030/HIR76_RS02270/HIR76_RS18685/HIR76_RS05825/HIR76_RS02265/HIR76_RS20830/HIR76_RS05900/HIR76_RS01690/HIR76_R…	vbfA/glcU/fmnP/aspP/alaP/yisQ/pitB/opuAC/pbuX/opuBC/celB/pbuO/cydC/putP/licB/ctaD/yfiC/ywrK/ybeC/atpG/arsF/mtlF/yvdB/gltT/mtlA/cimH/bioY/znuB/yfiB/mneP/ybaR/yhdH/coxB/cydD/dctP/pxpG/secG/fhuG/ktrD/yyaJ/steT/tatAC	42	27	HIR76_RS12580/HIR76_RS06125/HIR76_RS07230/HIR76_RS12060/HIR76_RS18260/HIR76_RS16215/HIR76_RS01865/HIR76_RS04550/HIR76_RS01305/HIR76_RS03030/HIR76_RS18685/HIR76_RS05825/HIR76_RS20830/HIR76_RS05900/HIR76_RS01690/HIR76_RS04545/HIR76_RS03110/HIR76_RS01015/HIR76_RS05275/HIR76_RS02525/HIR76_RS02315/HIR76_RS18220/HIR76_RS18050/HIR76_RS07575/HIR76_RS21950/HIR76_RS07240/HIR76_RS09760	15	HIR76_RS20555/HIR76_RS02235/HIR76_RS18585/HIR76_RS15100/HIR76_RS01755/HIR76_RS20735/HIR76_RS20810/HIR76_RS20740/HIR76_RS08320/HIR76_RS19405/HIR76_RS19835/HIR76_RS02270/HIR76_RS02265/HIR76_RS08315/HIR76_RS20815
MF	GO:0042626	ATPase activity, coupled to transmembrane movement of substances	6/340	14/1642	0.0503	0.443227	HIR76_RS20810/HIR76_RS04550/HIR76_RS19835/HIR76_RS01690/HIR76_RS04545/HIR76_RS20815	cydC/yfiC/atpG/znuB/yfiB/cydD	6	3	HIR76_RS04550/HIR76_RS01690/HIR76_RS04545	3	HIR76_RS20810/HIR76_RS19835/HIR76_RS20815
MF	GO:0043492	ATPase activity, coupled to movement of substances	6/340	14/1642	0.0503	0.443227	HIR76_RS20810/HIR76_RS04550/HIR76_RS19835/HIR76_RS01690/HIR76_RS04545/HIR76_RS20815	cydC/yfiC/atpG/znuB/yfiB/cydD	6	3	HIR76_RS04550/HIR76_RS01690/HIR76_RS04545	3	HIR76_RS20810/HIR76_RS19835/HIR76_RS20815
MF	GO:0050662	coenzyme binding	26/340	93/1642	0.0534388	0.443227	HIR76_RS10050/HIR76_RS13145/HIR76_RS09370/HIR76_RS16650/HIR76_RS16300/HIR76_RS04080/HIR76_RS05315/HIR76_RS14795/HIR76_RS20275/HIR76_RS13180/HIR76_RS05325/HIR76_RS19395/HIR76_RS15360/HIR76_RS04935/HIR76_RS17060/HIR76_RS12585/HIR76_RS16160/HIR76_RS02275/HIR76_RS19950/HIR76_RS12990/HIR76_RS04455/HIR76_RS02040/HIR76_RS12830/HIR76_RS13100/HIR76_RS15265/HIR76_RS16645	ldeJ/mmgC/kbl/ytcB/ytbQ/cypD/yhdP/mccB/bacF/yqiG/yhdR/alsS/ilvB/ygaK/yugH/serA/maeC/mtlD/malS/zwf/dusC/ycxD/mleA/lpdA/hemL/ytcA	26	11	HIR76_RS05315/HIR76_RS20275/HIR76_RS13180/HIR76_RS05325/HIR76_RS15360/HIR76_RS17060/HIR76_RS12585/HIR76_RS19950/HIR76_RS12990/HIR76_RS02040/HIR76_RS12830	15	HIR76_RS10050/HIR76_RS13145/HIR76_RS09370/HIR76_RS16650/HIR76_RS16300/HIR76_RS04080/HIR76_RS14795/HIR76_RS19395/HIR76_RS04935/HIR76_RS16160/HIR76_RS02275/HIR76_RS04455/HIR76_RS13100/HIR76_RS15265/HIR76_RS16645
MF	GO:0140096	catalytic activity, acting on a protein	25/340	91/1642	0.0692555	0.542502	HIR76_RS12790/HIR76_RS18980/HIR76_RS15310/HIR76_RS15185/HIR76_RS13855/HIR76_RS12645/HIR76_RS09505/HIR76_RS00400/HIR76_RS08530/HIR76_RS01360/HIR76_RS05860/HIR76_RS07570/HIR76_RS10585/HIR76_RS08525/HIR76_RS05865/HIR76_RS10815/HIR76_RS08395/HIR76_RS12725/HIR76_RS10100/HIR76_RS15985/HIR76_RS17995/HIR76_RS17890/HIR76_RS00075/HIR76_RS20835/HIR76_RS06100	dacF/ctpB/lonB/spoIVFB/gpr/dacB/aprX/prkT/spoIIGA/mpr/yhfN/htpX/desK/bpr/aprE/ldcB/ddcP/ppiB/dacB/sppA/yvrG/cssS/dacA/yxkI/wprA	25	10	HIR76_RS07570/HIR76_RS10585/HIR76_RS10815/HIR76_RS08395/HIR76_RS12725/HIR76_RS15985/HIR76_RS17995/HIR76_RS17890/HIR76_RS00075/HIR76_RS20835	15	HIR76_RS12790/HIR76_RS18980/HIR76_RS15310/HIR76_RS15185/HIR76_RS13855/HIR76_RS12645/HIR76_RS09505/HIR76_RS00400/HIR76_RS08530/HIR76_RS01360/HIR76_RS05860/HIR76_RS08525/HIR76_RS05865/HIR76_RS10100/HIR76_RS06100
MF	GO:0015318	inorganic molecular entity transmembrane transporter activity	14/340	46/1642	0.0754171	0.559674	HIR76_RS18585/HIR76_RS15100/HIR76_RS07230/HIR76_RS08320/HIR76_RS19405/HIR76_RS01305/HIR76_RS19835/HIR76_RS03030/HIR76_RS18685/HIR76_RS05900/HIR76_RS01015/HIR76_RS05275/HIR76_RS08315/HIR76_RS07240	aspP/alaP/pitB/ctaD/ywrK/ybeC/atpG/arsF/yvdB/bioY/ybaR/yhdH/coxB/steT	14	8	HIR76_RS07230/HIR76_RS01305/HIR76_RS03030/HIR76_RS18685/HIR76_RS05900/HIR76_RS01015/HIR76_RS05275/HIR76_RS07240	6	HIR76_RS18585/HIR76_RS15100/HIR76_RS08320/HIR76_RS19405/HIR76_RS19835/HIR76_RS08315
MF	GO:0042623	ATPase activity, coupled	8/340	24/1642	0.103333	0.728497	HIR76_RS15310/HIR76_RS20810/HIR76_RS04550/HIR76_RS19835/HIR76_RS08395/HIR76_RS01690/HIR76_RS04545/HIR76_RS20815	lonB/cydC/yfiC/atpG/ddcP/znuB/yfiB/cydD	8	4	HIR76_RS04550/HIR76_RS08395/HIR76_RS01690/HIR76_RS04545	4	HIR76_RS15310/HIR76_RS20810/HIR76_RS19835/HIR76_RS20815
MF	GO:0022804	active transmembrane transporter activity	16/340	57/1642	0.111572	0.749128	HIR76_RS15100/HIR76_RS06125/HIR76_RS07230/HIR76_RS20735/HIR76_RS20810/HIR76_RS20740/HIR76_RS04550/HIR76_RS19835/HIR76_RS05825/HIR76_RS02265/HIR76_RS01690/HIR76_RS04545/HIR76_RS05275/HIR76_RS20815/HIR76_RS02525/HIR76_RS18220	alaP/yisQ/pitB/celB/cydC/licB/yfiC/atpG/gltT/mtlA/znuB/yfiB/yhdH/cydD/dctP/secG	16	9	HIR76_RS06125/HIR76_RS07230/HIR76_RS04550/HIR76_RS05825/HIR76_RS01690/HIR76_RS04545/HIR76_RS05275/HIR76_RS02525/HIR76_RS18220	7	HIR76_RS15100/HIR76_RS20735/HIR76_RS20810/HIR76_RS20740/HIR76_RS19835/HIR76_RS02265/HIR76_RS20815
MF	GO:1901681	sulfur compound binding	6/340	17/1642	0.119553	0.766229	HIR76_RS08460/HIR76_RS20185/HIR76_RS19395/HIR76_RS15360/HIR76_RS08775/HIR76_RS14825	spoVD/pbpG/alsS/ilvB/thiN/pbpI	6	1	HIR76_RS15360	5	HIR76_RS08460/HIR76_RS20185/HIR76_RS19395/HIR76_RS08775/HIR76_RS14825
MF	GO:0015075	ion transmembrane transporter activity	16/340	58/1642	0.126217	0.773766	HIR76_RS18585/HIR76_RS15100/HIR76_RS08320/HIR76_RS19405/HIR76_RS01305/HIR76_RS19835/HIR76_RS03030/HIR76_RS18685/HIR76_RS20830/HIR76_RS05900/HIR76_RS03110/HIR76_RS01015/HIR76_RS05275/HIR76_RS08315/HIR76_RS07575/HIR76_RS07240	aspP/alaP/ctaD/ywrK/ybeC/atpG/arsF/yvdB/cimH/bioY/mneP/ybaR/yhdH/coxB/ktrD/steT	16	10	HIR76_RS01305/HIR76_RS03030/HIR76_RS18685/HIR76_RS20830/HIR76_RS05900/HIR76_RS03110/HIR76_RS01015/HIR76_RS05275/HIR76_RS07575/HIR76_RS07240	6	HIR76_RS18585/HIR76_RS15100/HIR76_RS08320/HIR76_RS19405/HIR76_RS19835/HIR76_RS08315
MF	GO:0008238	exopeptidase activity	4/340	10/1642	0.133001	0.781383	HIR76_RS12790/HIR76_RS12645/HIR76_RS10100/HIR76_RS00075	dacF/dacB/dacB/dacA	4	1	HIR76_RS00075	3	HIR76_RS12790/HIR76_RS12645/HIR76_RS10100
MF	GO:0016627	oxidoreductase activity, acting on the CH-CH group of donors	5/340	14/1642	0.144577	0.795415	HIR76_RS10050/HIR76_RS13145/HIR76_RS10250/HIR76_RS15435/HIR76_RS04455	ldeJ/mmgC/hpaB/sdhC/dusC	5	1	HIR76_RS15435	4	HIR76_RS10050/HIR76_RS13145/HIR76_RS10250/HIR76_RS04455
MF	GO:0019842	vitamin binding	10/340	34/1642	0.146672	0.795415	HIR76_RS09370/HIR76_RS14795/HIR76_RS20275/HIR76_RS05325/HIR76_RS19395/HIR76_RS15360/HIR76_RS08775/HIR76_RS17060/HIR76_RS02040/HIR76_RS15265	kbl/mccB/bacF/yhdR/alsS/ilvB/thiN/yugH/ycxD/hemL	10	5	HIR76_RS20275/HIR76_RS05325/HIR76_RS15360/HIR76_RS17060/HIR76_RS02040	5	HIR76_RS09370/HIR76_RS14795/HIR76_RS19395/HIR76_RS08775/HIR76_RS15265
MF	GO:0048037	cofactor binding	35/340	144/1642	0.156615	0.809553	HIR76_RS20760/HIR76_RS15120/HIR76_RS10050/HIR76_RS13145/HIR76_RS05910/HIR76_RS09370/HIR76_RS16650/HIR76_RS02395/HIR76_RS09375/HIR76_RS16300/HIR76_RS04080/HIR76_RS05315/HIR76_RS04945/HIR76_RS14795/HIR76_RS08320/HIR76_RS20275/HIR76_RS13180/HIR76_RS05325/HIR76_RS19395/HIR76_RS15360/HIR76_RS14780/HIR76_RS04935/HIR76_RS17060/HIR76_RS12585/HIR76_RS08315/HIR76_RS16160/HIR76_RS02275/HIR76_RS19950/HIR76_R…	katX/nadA/ldeJ/mmgC/yhfW/kbl/ytcB/ydaG/miaB/ytbQ/cypD/yhdP/katA/mccB/ctaD/bacF/yqiG/yhdR/alsS/ilvB/fdhF/ygaK/yugH/serA/coxB/maeC/mtlD/malS/zwf/dusC/ycxD/mleA/lpdA/hemL/ytcA	35	11	HIR76_RS05315/HIR76_RS20275/HIR76_RS13180/HIR76_RS05325/HIR76_RS15360/HIR76_RS17060/HIR76_RS12585/HIR76_RS19950/HIR76_RS12990/HIR76_RS02040/HIR76_RS12830	24	HIR76_RS20760/HIR76_RS15120/HIR76_RS10050/HIR76_RS13145/HIR76_RS05910/HIR76_RS09370/HIR76_RS16650/HIR76_RS02395/HIR76_RS09375/HIR76_RS16300/HIR76_RS04080/HIR76_RS04945/HIR76_RS14795/HIR76_RS08320/HIR76_RS19395/HIR76_RS14780/HIR76_RS04935/HIR76_RS08315/HIR76_RS16160/HIR76_RS02275/HIR76_RS04455/HIR76_RS13100/HIR76_RS15265/HIR76_RS16645
MF	GO:0043169	cation binding	23/340	91/1642	0.164683	0.809553	HIR76_RS10665/HIR76_RS16705/HIR76_RS20070/HIR76_RS18150/HIR76_RS03585/HIR76_RS06020/HIR76_RS04080/HIR76_RS16600/HIR76_RS16635/HIR76_RS20140/HIR76_RS08320/HIR76_RS18155/HIR76_RS16860/HIR76_RS18690/HIR76_RS20135/HIR76_RS19395/HIR76_RS15360/HIR76_RS06185/HIR76_RS14780/HIR76_RS21140/HIR76_RS21995/HIR76_RS08315/HIR76_RS18145	sodF/glgB/narG/copA/cotA/yhjR/cypD/mntA/yteA/albF/ctaD/copZ/gbsB/yvdA/albE/alsS/ilvB/slpH/fdhF/hutG/yyaE/coxB/cadA	23	7	HIR76_RS18150/HIR76_RS18155/HIR76_RS16860/HIR76_RS18690/HIR76_RS15360/HIR76_RS21995/HIR76_RS18145	16	HIR76_RS10665/HIR76_RS16705/HIR76_RS20070/HIR76_RS03585/HIR76_RS06020/HIR76_RS04080/HIR76_RS16600/HIR76_RS16635/HIR76_RS20140/HIR76_RS08320/HIR76_RS20135/HIR76_RS19395/HIR76_RS06185/HIR76_RS14780/HIR76_RS21140/HIR76_RS08315
MF	GO:0016810	hydrolase activity, acting on carbon-nitrogen (but not peptide) bonds	9/340	31/1642	0.173974	0.809553	HIR76_RS08285/HIR76_RS00935/HIR76_RS07210/HIR76_RS09580/HIR76_RS04425/HIR76_RS00915/HIR76_RS06820/HIR76_RS21135/HIR76_RS17565	glsA/pdaB/xlyA/cwlC/pdaA/cwlD/pdaC/hutI/pucH	9	1	HIR76_RS06820	8	HIR76_RS08285/HIR76_RS00935/HIR76_RS07210/HIR76_RS09580/HIR76_RS04425/HIR76_RS00915/HIR76_RS21135/HIR76_RS17565
MF	GO:0015293	symporter activity	4/340	11/1642	0.176466	0.809553	HIR76_RS15100/HIR76_RS05825/HIR76_RS05275/HIR76_RS02525	alaP/gltT/yhdH/dctP	4	3	HIR76_RS05825/HIR76_RS05275/HIR76_RS02525	1	HIR76_RS15100
MF	GO:0016787	hydrolase activity	69/340	303/1642	0.182452	0.809553	HIR76_RS12790/HIR76_RS12445/HIR76_RS08285/HIR76_RS18980/HIR76_RS15310/HIR76_RS15185/HIR76_RS00935/HIR76_RS13855/HIR76_RS01745/HIR76_RS12645/HIR76_RS16705/HIR76_RS01545/HIR76_RS09505/HIR76_RS08530/HIR76_RS07210/HIR76_RS09580/HIR76_RS09980/HIR76_RS12520/HIR76_RS16515/HIR76_RS00325/HIR76_RS20030/HIR76_RS04425/HIR76_RS07295/HIR76_RS01360/HIR76_RS00915/HIR76_RS01055/HIR76_RS06820/HIR76_RS20725/HIR76_R…	dacF/spoIVA/glsA/ctpB/lonB/spoIVFB/pdaB/gpr/opuAA/dacB/glgB/cwlJ/aprX/spoIIGA/xlyA/cwlC/eglS/sleB/ytlC/pth/uvsE/pdaA/dppD/mpr/cwlD/nagZ/pdaC/licH/yutG/cydC/yfiC/yhfN/htpX/bpr/lipA/fliY/atpG/ltaSP/aprE/ftsE/slpH/hutI/mntB/msmX/ldcB/ddcP/ykfD/znuB/yfiB/dapI/pucH/cydD/dacB/sppA/tagH/yunD/fliM/ppsE/bglC/fhuC/rncS/dacA/ecfAB/yxkI/wprA/yvcI/ltaSC/yknY/valS	69	27	HIR76_RS09980/HIR76_RS06820/HIR76_RS04550/HIR76_RS07570/HIR76_RS01600/HIR76_RS09040/HIR76_RS18080/HIR76_RS18990/HIR76_RS20850/HIR76_RS10815/HIR76_RS08395/HIR76_RS01690/HIR76_RS04545/HIR76_RS07955/HIR76_RS15985/HIR76_RS19240/HIR76_RS17545/HIR76_RS09035/HIR76_RS01970/HIR76_RS18045/HIR76_RS08840/HIR76_RS00075/HIR76_RS20835/HIR76_RS18750/HIR76_RS13505/HIR76_RS08040/HIR76_RS15245	42	HIR76_RS12790/HIR76_RS12445/HIR76_RS08285/HIR76_RS18980/HIR76_RS15310/HIR76_RS15185/HIR76_RS00935/HIR76_RS13855/HIR76_RS01745/HIR76_RS12645/HIR76_RS16705/HIR76_RS01545/HIR76_RS09505/HIR76_RS08530/HIR76_RS07210/HIR76_RS09580/HIR76_RS12520/HIR76_RS16515/HIR76_RS00325/HIR76_RS20030/HIR76_RS04425/HIR76_RS07295/HIR76_RS01360/HIR76_RS00915/HIR76_RS01055/HIR76_RS20725/HIR76_RS17500/HIR76_RS20810/HIR76_R…
MF	GO:0046872	metal ion binding	22/340	88/1642	0.186205	0.809553	HIR76_RS10665/HIR76_RS20070/HIR76_RS18150/HIR76_RS03585/HIR76_RS06020/HIR76_RS04080/HIR76_RS16600/HIR76_RS16635/HIR76_RS20140/HIR76_RS08320/HIR76_RS18155/HIR76_RS16860/HIR76_RS18690/HIR76_RS20135/HIR76_RS19395/HIR76_RS15360/HIR76_RS06185/HIR76_RS14780/HIR76_RS21140/HIR76_RS21995/HIR76_RS08315/HIR76_RS18145	sodF/narG/copA/cotA/yhjR/cypD/mntA/yteA/albF/ctaD/copZ/gbsB/yvdA/albE/alsS/ilvB/slpH/fdhF/hutG/yyaE/coxB/cadA	22	7	HIR76_RS18150/HIR76_RS18155/HIR76_RS16860/HIR76_RS18690/HIR76_RS15360/HIR76_RS21995/HIR76_RS18145	15	HIR76_RS10665/HIR76_RS20070/HIR76_RS03585/HIR76_RS06020/HIR76_RS04080/HIR76_RS16600/HIR76_RS16635/HIR76_RS20140/HIR76_RS08320/HIR76_RS20135/HIR76_RS19395/HIR76_RS06185/HIR76_RS14780/HIR76_RS21140/HIR76_RS08315
MF	GO:0016614	oxidoreductase activity, acting on CH-OH group of donors	12/340	45/1642	0.204393	0.809553	HIR76_RS13150/HIR76_RS20725/HIR76_RS05315/HIR76_RS04935/HIR76_RS12585/HIR76_RS15350/HIR76_RS16160/HIR76_RS19950/HIR76_RS12990/HIR76_RS12830/HIR76_RS16645/HIR76_RS12690	mmgB/licH/yhdP/ygaK/serA/ilvC/maeC/malS/zwf/mleA/ytcA/ribD	12	7	HIR76_RS05315/HIR76_RS12585/HIR76_RS15350/HIR76_RS19950/HIR76_RS12990/HIR76_RS12830/HIR76_RS12690	5	HIR76_RS13150/HIR76_RS20725/HIR76_RS04935/HIR76_RS16160/HIR76_RS16645
MF	GO:0008514	organic anion transmembrane transporter activity	6/340	20/1642	0.218382	0.809553	HIR76_RS18585/HIR76_RS15100/HIR76_RS01305/HIR76_RS20830/HIR76_RS05900/HIR76_RS07240	aspP/alaP/ybeC/cimH/bioY/steT	6	4	HIR76_RS01305/HIR76_RS20830/HIR76_RS05900/HIR76_RS07240	2	HIR76_RS18585/HIR76_RS15100
MF	GO:0016616	oxidoreductase activity, acting on the CH-OH group of donors, NAD or NADP as acceptor	10/340	37/1642	0.220305	0.809553	HIR76_RS13150/HIR76_RS20725/HIR76_RS12585/HIR76_RS15350/HIR76_RS16160/HIR76_RS19950/HIR76_RS12990/HIR76_RS12830/HIR76_RS16645/HIR76_RS12690	mmgB/licH/serA/ilvC/maeC/malS/zwf/mleA/ytcA/ribD	10	6	HIR76_RS12585/HIR76_RS15350/HIR76_RS19950/HIR76_RS12990/HIR76_RS12830/HIR76_RS12690	4	HIR76_RS13150/HIR76_RS20725/HIR76_RS16160/HIR76_RS16645
MF	GO:0051287	NAD binding	5/340	16/1642	0.222556	0.809553	HIR76_RS12585/HIR76_RS16160/HIR76_RS19950/HIR76_RS12830/HIR76_RS16645	serA/maeC/malS/mleA/ytcA	5	3	HIR76_RS12585/HIR76_RS19950/HIR76_RS12830	2	HIR76_RS16160/HIR76_RS16645
MF	GO:0004222	metalloendopeptidase activity	4/340	12/1642	0.223919	0.809553	HIR76_RS15185/HIR76_RS05860/HIR76_RS07570/HIR76_RS20835	spoIVFB/yhfN/htpX/yxkI	4	2	HIR76_RS07570/HIR76_RS20835	2	HIR76_RS15185/HIR76_RS05860
MF	GO:0015171	amino acid transmembrane transporter activity	4/340	12/1642	0.223919	0.809553	HIR76_RS18585/HIR76_RS15100/HIR76_RS01305/HIR76_RS07240	aspP/alaP/ybeC/steT	4	2	HIR76_RS01305/HIR76_RS07240	2	HIR76_RS18585/HIR76_RS15100
MF	GO:0016811	hydrolase activity, acting on carbon-nitrogen (but not peptide) bonds, in linear amides	4/340	12/1642	0.223919	0.809553	HIR76_RS08285/HIR76_RS07210/HIR76_RS09580/HIR76_RS00915	glsA/xlyA/cwlC/cwlD	4	0		4	HIR76_RS08285/HIR76_RS07210/HIR76_RS09580/HIR76_RS00915
MF	GO:0015291	secondary active transmembrane transporter activity	6/340	21/1642	0.25614	0.902893	HIR76_RS15100/HIR76_RS06125/HIR76_RS07230/HIR76_RS05825/HIR76_RS05275/HIR76_RS02525	alaP/yisQ/pitB/gltT/yhdH/dctP	6	5	HIR76_RS06125/HIR76_RS07230/HIR76_RS05825/HIR76_RS05275/HIR76_RS02525	1	HIR76_RS15100
MF	GO:0009055	electron transfer activity	4/340	13/1642	0.274147	0.942797	HIR76_RS16570/HIR76_RS08320/HIR76_RS14780/HIR76_RS08315	ythA/ctaD/fdhF/coxB	4	0		4	HIR76_RS16570/HIR76_RS08320/HIR76_RS14780/HIR76_RS08315
MF	GO:0016987	sigma factor activity	6/340	22/1642	0.295486	0.991988	HIR76_RS08540/HIR76_RS14315/HIR76_RS08535/HIR76_RS13975/HIR76_RS12775/HIR76_RS01115	sigG/HIR76_RS14315/sigE/HIR76_RS13975/sigF/sigW	6	0		6	HIR76_RS08540/HIR76_RS14315/HIR76_RS08535/HIR76_RS13975/HIR76_RS12775/HIR76_RS01115
MF	GO:0005342	organic acid transmembrane transporter activity	5/340	18/1642	0.310027	0.993494	HIR76_RS18585/HIR76_RS15100/HIR76_RS01305/HIR76_RS05900/HIR76_RS07240	aspP/alaP/ybeC/bioY/steT	5	3	HIR76_RS01305/HIR76_RS05900/HIR76_RS07240	2	HIR76_RS18585/HIR76_RS15100
MF	GO:0046943	carboxylic acid transmembrane transporter activity	5/340	18/1642	0.310027	0.993494	HIR76_RS18585/HIR76_RS15100/HIR76_RS01305/HIR76_RS05900/HIR76_RS07240	aspP/alaP/ybeC/bioY/steT	5	3	HIR76_RS01305/HIR76_RS05900/HIR76_RS07240	2	HIR76_RS18585/HIR76_RS15100
MF	GO:0008237	metallopeptidase activity	4/340	14/1642	0.325975	0.999586	HIR76_RS15185/HIR76_RS05860/HIR76_RS07570/HIR76_RS20835	spoIVFB/yhfN/htpX/yxkI	4	2	HIR76_RS07570/HIR76_RS20835	2	HIR76_RS15185/HIR76_RS05860
MF	GO:0050660	flavin adenine dinucleotide binding	6/340	23/1642	0.335906	0.999586	HIR76_RS10050/HIR76_RS13145/HIR76_RS05315/HIR76_RS04935/HIR76_RS04455/HIR76_RS13100	ldeJ/mmgC/yhdP/ygaK/dusC/lpdA	6	1	HIR76_RS05315	5	HIR76_RS10050/HIR76_RS13145/HIR76_RS04935/HIR76_RS04455/HIR76_RS13100
MF	GO:0015077	monovalent inorganic cation transmembrane transporter activity	5/340	19/1642	0.355493	0.999586	HIR76_RS15100/HIR76_RS08320/HIR76_RS19835/HIR76_RS05275/HIR76_RS08315	alaP/ctaD/atpG/yhdH/coxB	5	1	HIR76_RS05275	4	HIR76_RS15100/HIR76_RS08320/HIR76_RS19835/HIR76_RS08315
MF	GO:0030170	pyridoxal phosphate binding	7/340	28/1642	0.355895	0.999586	HIR76_RS09370/HIR76_RS14795/HIR76_RS20275/HIR76_RS05325/HIR76_RS17060/HIR76_RS02040/HIR76_RS15265	kbl/mccB/bacF/yhdR/yugH/ycxD/hemL	7	4	HIR76_RS20275/HIR76_RS05325/HIR76_RS17060/HIR76_RS02040	3	HIR76_RS09370/HIR76_RS14795/HIR76_RS15265
MF	GO:0070279	vitamin B6 binding	7/340	28/1642	0.355895	0.999586	HIR76_RS09370/HIR76_RS14795/HIR76_RS20275/HIR76_RS05325/HIR76_RS17060/HIR76_RS02040/HIR76_RS15265	kbl/mccB/bacF/yhdR/yugH/ycxD/hemL	7	4	HIR76_RS20275/HIR76_RS05325/HIR76_RS17060/HIR76_RS02040	3	HIR76_RS09370/HIR76_RS14795/HIR76_RS15265
MF	GO:0016887	ATPase activity	20/340	89/1642	0.378495	0.999586	HIR76_RS12445/HIR76_RS15310/HIR76_RS01745/HIR76_RS16515/HIR76_RS07295/HIR76_RS20810/HIR76_RS04550/HIR76_RS19835/HIR76_RS18990/HIR76_RS16595/HIR76_RS20850/HIR76_RS08395/HIR76_RS07320/HIR76_RS01690/HIR76_RS04545/HIR76_RS20815/HIR76_RS19240/HIR76_RS18045/HIR76_RS00880/HIR76_RS08040	spoIVA/lonB/opuAA/ytlC/dppD/cydC/yfiC/atpG/ftsE/mntB/msmX/ddcP/ykfD/znuB/yfiB/cydD/tagH/fhuC/ecfAB/yknY	20	9	HIR76_RS04550/HIR76_RS18990/HIR76_RS20850/HIR76_RS08395/HIR76_RS01690/HIR76_RS04545/HIR76_RS19240/HIR76_RS18045/HIR76_RS08040	11	HIR76_RS12445/HIR76_RS15310/HIR76_RS01745/HIR76_RS16515/HIR76_RS07295/HIR76_RS20810/HIR76_RS19835/HIR76_RS16595/HIR76_RS07320/HIR76_RS20815/HIR76_RS00880
MF	GO:0020037	heme binding	5/340	20/1642	0.401196	0.999586	HIR76_RS20760/HIR76_RS04080/HIR76_RS04945/HIR76_RS08320/HIR76_RS08315	katX/cypD/katA/ctaD/coxB	5	0		5	HIR76_RS20760/HIR76_RS04080/HIR76_RS04945/HIR76_RS08320/HIR76_RS08315
MF	GO:0046906	tetrapyrrole binding	5/340	20/1642	0.401196	0.999586	HIR76_RS20760/HIR76_RS04080/HIR76_RS04945/HIR76_RS08320/HIR76_RS08315	katX/cypD/katA/ctaD/coxB	5	0		5	HIR76_RS20760/HIR76_RS04080/HIR76_RS04945/HIR76_RS08320/HIR76_RS08315
MF	GO:0008658	penicillin binding	3/340	11/1642	0.406125	0.999586	HIR76_RS08460/HIR76_RS20185/HIR76_RS14825	spoVD/pbpG/pbpI	3	0		3	HIR76_RS08460/HIR76_RS20185/HIR76_RS14825
MF	GO:0033218	amide binding	3/340	11/1642	0.406125	0.999586	HIR76_RS08460/HIR76_RS20185/HIR76_RS14825	spoVD/pbpG/pbpI	3	0		3	HIR76_RS08460/HIR76_RS20185/HIR76_RS14825
MF	GO:0033293	monocarboxylic acid binding	3/340	11/1642	0.406125	0.999586	HIR76_RS08460/HIR76_RS20185/HIR76_RS14825	spoVD/pbpG/pbpI	3	0		3	HIR76_RS08460/HIR76_RS20185/HIR76_RS14825
MF	GO:0043167	ion binding	79/340	375/1642	0.44789	0.999586	HIR76_RS07685/HIR76_RS12445/HIR76_RS10665/HIR76_RS08275/HIR76_RS08460/HIR76_RS10050/HIR76_RS15310/HIR76_RS13145/HIR76_RS20185/HIR76_RS01745/HIR76_RS10040/HIR76_RS16705/HIR76_RS09370/HIR76_RS20070/HIR76_RS00400/HIR76_RS18150/HIR76_RS19340/HIR76_RS13365/HIR76_RS09585/HIR76_RS03585/HIR76_RS06020/HIR76_RS03430/HIR76_RS16515/HIR76_RS04080/HIR76_RS07295/HIR76_RS16600/HIR76_RS16635/HIR76_RS05315/HIR76_R…	clpE/spoIVA/sodF/ylaK/spoVD/ldeJ/lonB/mmgC/pbpG/opuAA/ldeHA/glgB/kbl/narG/prkT/copA/pgsB/yqhH/spoVK/cotA/yhjR/groL/ytlC/cypD/dppD/mntA/yteA/yhdP/cydC/mccB/atpD/albF/ctaD/yfiC/copZ/bacF/gbsB/yqiG/yvdA/ftsE/mobB/yhdR/albE/thrS/alsS/ilvB/slpH/mntB/msmX/ligD/fdhF/tyrZ/hutG/ygaK/thiN/yyaE/yugH/murD/ykfD/mrfA/thrB/yfiB/atpA/pbpI/coxB/cydD/tagH/dusC/silP/fhuC/fliI/codY/ycxD/cadA/ecfAB/lpdA/hemL/yknY/valS	79	31	HIR76_RS07685/HIR76_RS18150/HIR76_RS19340/HIR76_RS05315/HIR76_RS04550/HIR76_RS18155/HIR76_RS20275/HIR76_RS16860/HIR76_RS13180/HIR76_RS18690/HIR76_RS18990/HIR76_RS08005/HIR76_RS05325/HIR76_RS20210/HIR76_RS15360/HIR76_RS20850/HIR76_RS20665/HIR76_RS21995/HIR76_RS17060/HIR76_RS08475/HIR76_RS12155/HIR76_RS17480/HIR76_RS04545/HIR76_RS19240/HIR76_RS11905/HIR76_RS18045/HIR76_RS08995/HIR76_RS02040/HIR76_R…	48	HIR76_RS12445/HIR76_RS10665/HIR76_RS08275/HIR76_RS08460/HIR76_RS10050/HIR76_RS15310/HIR76_RS13145/HIR76_RS20185/HIR76_RS01745/HIR76_RS10040/HIR76_RS16705/HIR76_RS09370/HIR76_RS20070/HIR76_RS00400/HIR76_RS13365/HIR76_RS09585/HIR76_RS03585/HIR76_RS06020/HIR76_RS03430/HIR76_RS16515/HIR76_RS04080/HIR76_RS07295/HIR76_RS16600/HIR76_RS16635/HIR76_RS20810/HIR76_RS14795/HIR76_RS19830/HIR76_RS20140/HIR76_R…
MF	GO:0016788	hydrolase activity, acting on ester bonds	9/340	40/1642	0.451197	0.999586	HIR76_RS00325/HIR76_RS20030/HIR76_RS17500/HIR76_RS18080/HIR76_RS06185/HIR76_RS10075/HIR76_RS08840/HIR76_RS13505/HIR76_RS15245	pth/uvsE/yutG/ltaSP/slpH/ppsE/rncS/ltaSC/valS	9	4	HIR76_RS18080/HIR76_RS08840/HIR76_RS13505/HIR76_RS15245	5	HIR76_RS00325/HIR76_RS20030/HIR76_RS17500/HIR76_RS06185/HIR76_RS10075
MF	GO:0000287	magnesium ion binding	3/340	12/1642	0.466861	0.999586	HIR76_RS19395/HIR76_RS15360/HIR76_RS06185	alsS/ilvB/slpH	3	1	HIR76_RS15360	2	HIR76_RS19395/HIR76_RS06185
MF	GO:0016831	carboxy-lyase activity	3/340	12/1642	0.466861	0.999586	HIR76_RS18555/HIR76_RS01385/HIR76_RS08650	padC/psd/pyrF	3	3	HIR76_RS18555/HIR76_RS01385/HIR76_RS08650	0
MF	GO:0016757	transferase activity, transferring glycosyl groups	4/340	17/1642	0.480946	0.999586	HIR76_RS20355/HIR76_RS16685/HIR76_RS18855/HIR76_RS06880	spsG/glgP/lgt/ppuG	4	1	HIR76_RS18855	3	HIR76_RS20355/HIR76_RS16685/HIR76_RS06880
MF	GO:0016835	carbon-oxygen lyase activity	4/340	17/1642	0.480946	0.999586	HIR76_RS21130/HIR76_RS18690/HIR76_RS15145/HIR76_RS18835	hutU/yvdA/pheA/pelC	4	3	HIR76_RS18690/HIR76_RS15145/HIR76_RS18835	1	HIR76_RS21130
MF	GO:0022890	inorganic cation transmembrane transporter activity	5/340	22/1642	0.49095	0.999586	HIR76_RS15100/HIR76_RS08320/HIR76_RS19835/HIR76_RS05275/HIR76_RS08315	alaP/ctaD/atpG/yhdH/coxB	5	1	HIR76_RS05275	4	HIR76_RS15100/HIR76_RS08320/HIR76_RS19835/HIR76_RS08315
MF	GO:0140098	catalytic activity, acting on RNA	10/340	47/1642	0.52018	0.999586	HIR76_RS00325/HIR76_RS00685/HIR76_RS00865/HIR76_RS20210/HIR76_RS20665/HIR76_RS04455/HIR76_RS08720/HIR76_RS08840/HIR76_RS00680/HIR76_RS15245	pth/rpoC/rpoA/thrS/tyrZ/dusC/rpoZ/rncS/rpoB/valS	10	4	HIR76_RS20210/HIR76_RS20665/HIR76_RS08840/HIR76_RS15245	6	HIR76_RS00325/HIR76_RS00685/HIR76_RS00865/HIR76_RS04455/HIR76_RS08720/HIR76_RS00680
MF	GO:0015078	proton transmembrane transporter activity	3/340	13/1642	0.524675	0.999586	HIR76_RS08320/HIR76_RS19835/HIR76_RS08315	ctaD/atpG/coxB	3	0		3	HIR76_RS08320/HIR76_RS19835/HIR76_RS08315
MF	GO:0016879	ligase activity, forming carbon-nitrogen bonds	3/340	13/1642	0.524675	0.999586	HIR76_RS06110/HIR76_RS12255/HIR76_RS13785	asnB/panC/yqeY	3	2	HIR76_RS12255/HIR76_RS13785	1	HIR76_RS06110
MF	GO:0016772	transferase activity, transferring phosphorus-containing groups	26/340	126/1642	0.546257	0.999586	HIR76_RS20380/HIR76_RS16700/HIR76_RS04090/HIR76_RS16695/HIR76_RS00400/HIR76_RS20350/HIR76_RS06175/HIR76_RS20735/HIR76_RS19130/HIR76_RS00685/HIR76_RS20740/HIR76_RS00865/HIR76_RS08470/HIR76_RS10585/HIR76_RS00130/HIR76_RS02265/HIR76_RS08775/HIR76_RS13070/HIR76_RS00420/HIR76_RS12270/HIR76_RS17995/HIR76_RS17890/HIR76_RS00215/HIR76_RS08720/HIR76_RS13105/HIR76_RS00680	spsB/glgC/spmH/glgD/prkT/spsI/sat/celB/tagO/rpoC/licB/rpoA/mraY/desK/dnaX/mtlA/thiN/bmrU/coaX/cca/yvrG/cssS/holB/rpoZ/buk/rpoB	26	8	HIR76_RS19130/HIR76_RS08470/HIR76_RS10585/HIR76_RS00420/HIR76_RS12270/HIR76_RS17995/HIR76_RS17890/HIR76_RS00215	18	HIR76_RS20380/HIR76_RS16700/HIR76_RS04090/HIR76_RS16695/HIR76_RS00400/HIR76_RS20350/HIR76_RS06175/HIR76_RS20735/HIR76_RS00685/HIR76_RS20740/HIR76_RS00865/HIR76_RS00130/HIR76_RS02265/HIR76_RS08775/HIR76_RS13070/HIR76_RS08720/HIR76_RS13105/HIR76_RS00680
MF	GO:0016853	isomerase activity	9/340	43/1642	0.547143	0.999586	HIR76_RS20335/HIR76_RS08605/HIR76_RS06925/HIR76_RS18565/HIR76_RS12725/HIR76_RS15615/HIR76_RS10105/HIR76_RS01135/HIR76_RS15405	spsL/rluD/uxaC/racX/ppiB/araA/galM/glmM/racE	9	6	HIR76_RS08605/HIR76_RS06925/HIR76_RS18565/HIR76_RS12725/HIR76_RS15615/HIR76_RS01135	3	HIR76_RS20335/HIR76_RS10105/HIR76_RS15405
MF	GO:0016746	transferase activity, transferring acyl groups	13/340	63/1642	0.557404	0.999586	HIR76_RS20370/HIR76_RS13140/HIR76_RS13155/HIR76_RS21955/HIR76_RS21615/HIR76_RS07950/HIR76_RS09950/HIR76_RS08425/HIR76_RS03915/HIR76_RS14430/HIR76_RS05310/HIR76_RS04620/HIR76_RS13085	spsD/mmgD/mmgA/maa/yycN/dapD/plsY/ylbP/yesJ/bltD/plsC/icaC/bfmBB	13	5	HIR76_RS07950/HIR76_RS09950/HIR76_RS08425/HIR76_RS14430/HIR76_RS04620	8	HIR76_RS20370/HIR76_RS13140/HIR76_RS13155/HIR76_RS21955/HIR76_RS21615/HIR76_RS03915/HIR76_RS05310/HIR76_RS13085
MF	GO:0017111	nucleoside-triphosphatase activity	21/340	103/1642	0.57415	0.999586	HIR76_RS12445/HIR76_RS15310/HIR76_RS01745/HIR76_RS16515/HIR76_RS07295/HIR76_RS20810/HIR76_RS04550/HIR76_RS19835/HIR76_RS18990/HIR76_RS16595/HIR76_RS20850/HIR76_RS08395/HIR76_RS07320/HIR76_RS01690/HIR76_RS04545/HIR76_RS20815/HIR76_RS19240/HIR76_RS09035/HIR76_RS18045/HIR76_RS00880/HIR76_RS08040	spoIVA/lonB/opuAA/ytlC/dppD/cydC/yfiC/atpG/ftsE/mntB/msmX/ddcP/ykfD/znuB/yfiB/cydD/tagH/fliM/fhuC/ecfAB/yknY	21	10	HIR76_RS04550/HIR76_RS18990/HIR76_RS20850/HIR76_RS08395/HIR76_RS01690/HIR76_RS04545/HIR76_RS19240/HIR76_RS09035/HIR76_RS18045/HIR76_RS08040	11	HIR76_RS12445/HIR76_RS15310/HIR76_RS01745/HIR76_RS16515/HIR76_RS07295/HIR76_RS20810/HIR76_RS19835/HIR76_RS16595/HIR76_RS07320/HIR76_RS20815/HIR76_RS00880
MF	GO:0008324	cation transmembrane transporter activity	7/340	34/1642	0.575873	0.999586	HIR76_RS15100/HIR76_RS08320/HIR76_RS19835/HIR76_RS03110/HIR76_RS05275/HIR76_RS08315/HIR76_RS07575	alaP/ctaD/atpG/mneP/yhdH/coxB/ktrD	7	3	HIR76_RS03110/HIR76_RS05275/HIR76_RS07575	4	HIR76_RS15100/HIR76_RS08320/HIR76_RS19835/HIR76_RS08315
MF	GO:0031406	carboxylic acid binding	3/340	14/1642	0.578866	0.999586	HIR76_RS08460/HIR76_RS20185/HIR76_RS14825	spoVD/pbpG/pbpI	3	0		3	HIR76_RS08460/HIR76_RS20185/HIR76_RS14825
MF	GO:0043177	organic acid binding	3/340	14/1642	0.578866	0.999586	HIR76_RS08460/HIR76_RS20185/HIR76_RS14825	spoVD/pbpG/pbpI	3	0		3	HIR76_RS08460/HIR76_RS20185/HIR76_RS14825
MF	GO:0036094	small molecule binding	66/340	323/1642	0.580414	0.999586	HIR76_RS07685/HIR76_RS12445/HIR76_RS08275/HIR76_RS08460/HIR76_RS10050/HIR76_RS15310/HIR76_RS13145/HIR76_RS20185/HIR76_RS01745/HIR76_RS10040/HIR76_RS09370/HIR76_RS00400/HIR76_RS19340/HIR76_RS13365/HIR76_RS09585/HIR76_RS08700/HIR76_RS03430/HIR76_RS16515/HIR76_RS04080/HIR76_RS07295/HIR76_RS05315/HIR76_RS20810/HIR76_RS14795/HIR76_RS19830/HIR76_RS04550/HIR76_RS20275/HIR76_RS13180/HIR76_RS18990/HIR76_R…	clpE/spoIVA/ylaK/spoVD/ldeJ/lonB/mmgC/pbpG/opuAA/ldeHA/kbl/prkT/pgsB/yqhH/spoVK/tcaB/groL/ytlC/cypD/dppD/yhdP/cydC/mccB/atpD/yfiC/bacF/yqiG/ftsE/mobB/yhdR/thrS/alsS/ilvB/mntB/msmX/ligD/tyrZ/ygaK/thiN/yugH/serA/murD/ykfD/mrfA/thrB/yfiB/atpA/pbpI/cydD/maeC/malS/zwf/tagH/dusC/silP/fhuC/fliI/codY/ycxD/ecfAB/mleA/lpdA/hemL/ytcA/yknY/valS	66	29	HIR76_RS07685/HIR76_RS19340/HIR76_RS05315/HIR76_RS04550/HIR76_RS20275/HIR76_RS13180/HIR76_RS18990/HIR76_RS08005/HIR76_RS05325/HIR76_RS20210/HIR76_RS15360/HIR76_RS20850/HIR76_RS20665/HIR76_RS17060/HIR76_RS12585/HIR76_RS08475/HIR76_RS12155/HIR76_RS17480/HIR76_RS04545/HIR76_RS19950/HIR76_RS12990/HIR76_RS19240/HIR76_RS11905/HIR76_RS18045/HIR76_RS08995/HIR76_RS02040/HIR76_RS12830/HIR76_RS08040/HIR76_R…	37	HIR76_RS12445/HIR76_RS08275/HIR76_RS08460/HIR76_RS10050/HIR76_RS15310/HIR76_RS13145/HIR76_RS20185/HIR76_RS01745/HIR76_RS10040/HIR76_RS09370/HIR76_RS00400/HIR76_RS13365/HIR76_RS09585/HIR76_RS08700/HIR76_RS03430/HIR76_RS16515/HIR76_RS04080/HIR76_RS07295/HIR76_RS20810/HIR76_RS14795/HIR76_RS19830/HIR76_RS19395/HIR76_RS16595/HIR76_RS07525/HIR76_RS04935/HIR76_RS08775/HIR76_RS07320/HIR76_RS19840/HIR76_R…
MF	GO:0016836	hydro-lyase activity	3/340	15/1642	0.629001	0.999586	HIR76_RS21130/HIR76_RS18690/HIR76_RS15145	hutU/yvdA/pheA	3	2	HIR76_RS18690/HIR76_RS15145	1	HIR76_RS21130
MF	GO:0008144	drug binding	47/340	234/1642	0.629046	0.999586	HIR76_RS07685/HIR76_RS12445/HIR76_RS08275/HIR76_RS08460/HIR76_RS15310/HIR76_RS20185/HIR76_RS01745/HIR76_RS10040/HIR76_RS09370/HIR76_RS00400/HIR76_RS19340/HIR76_RS13365/HIR76_RS09585/HIR76_RS03430/HIR76_RS16515/HIR76_RS07295/HIR76_RS20810/HIR76_RS14795/HIR76_RS19830/HIR76_RS04550/HIR76_RS20275/HIR76_RS18990/HIR76_RS05325/HIR76_RS20210/HIR76_RS16595/HIR76_RS20850/HIR76_RS07525/HIR76_RS20665/HIR76_R…	clpE/spoIVA/ylaK/spoVD/lonB/pbpG/opuAA/ldeHA/kbl/prkT/pgsB/yqhH/spoVK/groL/ytlC/dppD/cydC/mccB/atpD/yfiC/bacF/ftsE/yhdR/thrS/mntB/msmX/ligD/tyrZ/thiN/yugH/murD/ykfD/mrfA/thrB/yfiB/atpA/pbpI/cydD/tagH/silP/fhuC/fliI/ycxD/ecfAB/hemL/yknY/valS	47	21	HIR76_RS07685/HIR76_RS19340/HIR76_RS04550/HIR76_RS20275/HIR76_RS18990/HIR76_RS05325/HIR76_RS20210/HIR76_RS20850/HIR76_RS20665/HIR76_RS17060/HIR76_RS08475/HIR76_RS12155/HIR76_RS17480/HIR76_RS04545/HIR76_RS19240/HIR76_RS11905/HIR76_RS18045/HIR76_RS08995/HIR76_RS02040/HIR76_RS08040/HIR76_RS15245	26	HIR76_RS12445/HIR76_RS08275/HIR76_RS08460/HIR76_RS15310/HIR76_RS20185/HIR76_RS01745/HIR76_RS10040/HIR76_RS09370/HIR76_RS00400/HIR76_RS13365/HIR76_RS09585/HIR76_RS03430/HIR76_RS16515/HIR76_RS07295/HIR76_RS20810/HIR76_RS14795/HIR76_RS19830/HIR76_RS16595/HIR76_RS07525/HIR76_RS08775/HIR76_RS07320/HIR76_RS19840/HIR76_RS14825/HIR76_RS20815/HIR76_RS00880/HIR76_RS15265
MF	GO:0016462	pyrophosphatase activity	21/340	107/1642	0.651956	0.999586	HIR76_RS12445/HIR76_RS15310/HIR76_RS01745/HIR76_RS16515/HIR76_RS07295/HIR76_RS20810/HIR76_RS04550/HIR76_RS19835/HIR76_RS18990/HIR76_RS16595/HIR76_RS20850/HIR76_RS08395/HIR76_RS07320/HIR76_RS01690/HIR76_RS04545/HIR76_RS20815/HIR76_RS19240/HIR76_RS09035/HIR76_RS18045/HIR76_RS00880/HIR76_RS08040	spoIVA/lonB/opuAA/ytlC/dppD/cydC/yfiC/atpG/ftsE/mntB/msmX/ddcP/ykfD/znuB/yfiB/cydD/tagH/fliM/fhuC/ecfAB/yknY	21	10	HIR76_RS04550/HIR76_RS18990/HIR76_RS20850/HIR76_RS08395/HIR76_RS01690/HIR76_RS04545/HIR76_RS19240/HIR76_RS09035/HIR76_RS18045/HIR76_RS08040	11	HIR76_RS12445/HIR76_RS15310/HIR76_RS01745/HIR76_RS16515/HIR76_RS07295/HIR76_RS20810/HIR76_RS19835/HIR76_RS16595/HIR76_RS07320/HIR76_RS20815/HIR76_RS00880
MF	GO:0016817	hydrolase activity, acting on acid anhydrides	21/340	107/1642	0.651956	0.999586	HIR76_RS12445/HIR76_RS15310/HIR76_RS01745/HIR76_RS16515/HIR76_RS07295/HIR76_RS20810/HIR76_RS04550/HIR76_RS19835/HIR76_RS18990/HIR76_RS16595/HIR76_RS20850/HIR76_RS08395/HIR76_RS07320/HIR76_RS01690/HIR76_RS04545/HIR76_RS20815/HIR76_RS19240/HIR76_RS09035/HIR76_RS18045/HIR76_RS00880/HIR76_RS08040	spoIVA/lonB/opuAA/ytlC/dppD/cydC/yfiC/atpG/ftsE/mntB/msmX/ddcP/ykfD/znuB/yfiB/cydD/tagH/fliM/fhuC/ecfAB/yknY	21	10	HIR76_RS04550/HIR76_RS18990/HIR76_RS20850/HIR76_RS08395/HIR76_RS01690/HIR76_RS04545/HIR76_RS19240/HIR76_RS09035/HIR76_RS18045/HIR76_RS08040	11	HIR76_RS12445/HIR76_RS15310/HIR76_RS01745/HIR76_RS16515/HIR76_RS07295/HIR76_RS20810/HIR76_RS19835/HIR76_RS16595/HIR76_RS07320/HIR76_RS20815/HIR76_RS00880
MF	GO:0016818	hydrolase activity, acting on acid anhydrides, in phosphorus-containing anhydrides	21/340	107/1642	0.651956	0.999586	HIR76_RS12445/HIR76_RS15310/HIR76_RS01745/HIR76_RS16515/HIR76_RS07295/HIR76_RS20810/HIR76_RS04550/HIR76_RS19835/HIR76_RS18990/HIR76_RS16595/HIR76_RS20850/HIR76_RS08395/HIR76_RS07320/HIR76_RS01690/HIR76_RS04545/HIR76_RS20815/HIR76_RS19240/HIR76_RS09035/HIR76_RS18045/HIR76_RS00880/HIR76_RS08040	spoIVA/lonB/opuAA/ytlC/dppD/cydC/yfiC/atpG/ftsE/mntB/msmX/ddcP/ykfD/znuB/yfiB/cydD/tagH/fliM/fhuC/ecfAB/yknY	21	10	HIR76_RS04550/HIR76_RS18990/HIR76_RS20850/HIR76_RS08395/HIR76_RS01690/HIR76_RS04545/HIR76_RS19240/HIR76_RS09035/HIR76_RS18045/HIR76_RS08040	11	HIR76_RS12445/HIR76_RS15310/HIR76_RS01745/HIR76_RS16515/HIR76_RS07295/HIR76_RS20810/HIR76_RS19835/HIR76_RS16595/HIR76_RS07320/HIR76_RS20815/HIR76_RS00880
MF	GO:0016747	transferase activity, transferring acyl groups other than amino-acyl groups	10/340	52/1642	0.660488	0.999586	HIR76_RS20370/HIR76_RS13155/HIR76_RS21955/HIR76_RS21615/HIR76_RS07950/HIR76_RS09950/HIR76_RS08425/HIR76_RS03915/HIR76_RS14430/HIR76_RS04620	spsD/mmgA/maa/yycN/dapD/plsY/ylbP/yesJ/bltD/icaC	10	5	HIR76_RS07950/HIR76_RS09950/HIR76_RS08425/HIR76_RS14430/HIR76_RS04620	5	HIR76_RS20370/HIR76_RS13155/HIR76_RS21955/HIR76_RS21615/HIR76_RS03915
MF	GO:0016830	carbon-carbon lyase activity	3/340	16/1642	0.674868	0.999586	HIR76_RS18555/HIR76_RS01385/HIR76_RS08650	padC/psd/pyrF	3	3	HIR76_RS18555/HIR76_RS01385/HIR76_RS08650	0
MF	GO:0043168	anion binding	59/340	297/1642	0.679601	0.999586	HIR76_RS07685/HIR76_RS12445/HIR76_RS08275/HIR76_RS08460/HIR76_RS10050/HIR76_RS15310/HIR76_RS13145/HIR76_RS20185/HIR76_RS01745/HIR76_RS10040/HIR76_RS09370/HIR76_RS00400/HIR76_RS19340/HIR76_RS13365/HIR76_RS09585/HIR76_RS03430/HIR76_RS16515/HIR76_RS04080/HIR76_RS07295/HIR76_RS05315/HIR76_RS20810/HIR76_RS14795/HIR76_RS19830/HIR76_RS04550/HIR76_RS20275/HIR76_RS13180/HIR76_RS18990/HIR76_RS08005/HIR76_R…	clpE/spoIVA/ylaK/spoVD/ldeJ/lonB/mmgC/pbpG/opuAA/ldeHA/kbl/prkT/pgsB/yqhH/spoVK/groL/ytlC/cypD/dppD/yhdP/cydC/mccB/atpD/yfiC/bacF/yqiG/ftsE/mobB/yhdR/thrS/alsS/ilvB/mntB/msmX/ligD/tyrZ/ygaK/thiN/yugH/murD/ykfD/mrfA/thrB/yfiB/atpA/pbpI/cydD/tagH/dusC/silP/fhuC/fliI/codY/ycxD/ecfAB/lpdA/hemL/yknY/valS	59	25	HIR76_RS07685/HIR76_RS19340/HIR76_RS05315/HIR76_RS04550/HIR76_RS20275/HIR76_RS13180/HIR76_RS18990/HIR76_RS08005/HIR76_RS05325/HIR76_RS20210/HIR76_RS15360/HIR76_RS20850/HIR76_RS20665/HIR76_RS17060/HIR76_RS08475/HIR76_RS12155/HIR76_RS17480/HIR76_RS04545/HIR76_RS19240/HIR76_RS11905/HIR76_RS18045/HIR76_RS08995/HIR76_RS02040/HIR76_RS08040/HIR76_RS15245	34	HIR76_RS12445/HIR76_RS08275/HIR76_RS08460/HIR76_RS10050/HIR76_RS15310/HIR76_RS13145/HIR76_RS20185/HIR76_RS01745/HIR76_RS10040/HIR76_RS09370/HIR76_RS00400/HIR76_RS13365/HIR76_RS09585/HIR76_RS03430/HIR76_RS16515/HIR76_RS04080/HIR76_RS07295/HIR76_RS20810/HIR76_RS14795/HIR76_RS19830/HIR76_RS19395/HIR76_RS16595/HIR76_RS07525/HIR76_RS04935/HIR76_RS08775/HIR76_RS07320/HIR76_RS19840/HIR76_RS14825/HIR76_R…
MF	GO:0004553	hydrolase activity, hydrolyzing O-glycosyl compounds	5/340	27/1642	0.686631	0.999586	HIR76_RS16705/HIR76_RS09980/HIR76_RS01055/HIR76_RS20725/HIR76_RS01970	glgB/eglS/nagZ/licH/bglC	5	2	HIR76_RS09980/HIR76_RS01970	3	HIR76_RS16705/HIR76_RS01055/HIR76_RS20725
MF	GO:0000166	nucleotide binding	54/340	273/1642	0.686942	0.999586	HIR76_RS07685/HIR76_RS12445/HIR76_RS08275/HIR76_RS10050/HIR76_RS15310/HIR76_RS13145/HIR76_RS01745/HIR76_RS10040/HIR76_RS00400/HIR76_RS19340/HIR76_RS13365/HIR76_RS09585/HIR76_RS08700/HIR76_RS03430/HIR76_RS16515/HIR76_RS04080/HIR76_RS07295/HIR76_RS05315/HIR76_RS20810/HIR76_RS19830/HIR76_RS04550/HIR76_RS13180/HIR76_RS18990/HIR76_RS08005/HIR76_RS20210/HIR76_RS16595/HIR76_RS20850/HIR76_RS07525/HIR76_R…	clpE/spoIVA/ylaK/ldeJ/lonB/mmgC/opuAA/ldeHA/prkT/pgsB/yqhH/spoVK/tcaB/groL/ytlC/cypD/dppD/yhdP/cydC/atpD/yfiC/yqiG/ftsE/mobB/thrS/mntB/msmX/ligD/tyrZ/ygaK/thiN/serA/murD/ykfD/mrfA/thrB/yfiB/atpA/cydD/maeC/malS/zwf/tagH/dusC/silP/fhuC/fliI/codY/ecfAB/mleA/lpdA/ytcA/yknY/valS	54	24	HIR76_RS07685/HIR76_RS19340/HIR76_RS05315/HIR76_RS04550/HIR76_RS13180/HIR76_RS18990/HIR76_RS08005/HIR76_RS20210/HIR76_RS20850/HIR76_RS20665/HIR76_RS12585/HIR76_RS08475/HIR76_RS12155/HIR76_RS17480/HIR76_RS04545/HIR76_RS19950/HIR76_RS12990/HIR76_RS19240/HIR76_RS11905/HIR76_RS18045/HIR76_RS08995/HIR76_RS12830/HIR76_RS08040/HIR76_RS15245	30	HIR76_RS12445/HIR76_RS08275/HIR76_RS10050/HIR76_RS15310/HIR76_RS13145/HIR76_RS01745/HIR76_RS10040/HIR76_RS00400/HIR76_RS13365/HIR76_RS09585/HIR76_RS08700/HIR76_RS03430/HIR76_RS16515/HIR76_RS04080/HIR76_RS07295/HIR76_RS20810/HIR76_RS19830/HIR76_RS16595/HIR76_RS07525/HIR76_RS04935/HIR76_RS08775/HIR76_RS07320/HIR76_RS19840/HIR76_RS20815/HIR76_RS16160/HIR76_RS04455/HIR76_RS08960/HIR76_RS00880/HIR76_R…
MF	GO:1901265	nucleoside phosphate binding	54/340	273/1642	0.686942	0.999586	HIR76_RS07685/HIR76_RS12445/HIR76_RS08275/HIR76_RS10050/HIR76_RS15310/HIR76_RS13145/HIR76_RS01745/HIR76_RS10040/HIR76_RS00400/HIR76_RS19340/HIR76_RS13365/HIR76_RS09585/HIR76_RS08700/HIR76_RS03430/HIR76_RS16515/HIR76_RS04080/HIR76_RS07295/HIR76_RS05315/HIR76_RS20810/HIR76_RS19830/HIR76_RS04550/HIR76_RS13180/HIR76_RS18990/HIR76_RS08005/HIR76_RS20210/HIR76_RS16595/HIR76_RS20850/HIR76_RS07525/HIR76_R…	clpE/spoIVA/ylaK/ldeJ/lonB/mmgC/opuAA/ldeHA/prkT/pgsB/yqhH/spoVK/tcaB/groL/ytlC/cypD/dppD/yhdP/cydC/atpD/yfiC/yqiG/ftsE/mobB/thrS/mntB/msmX/ligD/tyrZ/ygaK/thiN/serA/murD/ykfD/mrfA/thrB/yfiB/atpA/cydD/maeC/malS/zwf/tagH/dusC/silP/fhuC/fliI/codY/ecfAB/mleA/lpdA/ytcA/yknY/valS	54	24	HIR76_RS07685/HIR76_RS19340/HIR76_RS05315/HIR76_RS04550/HIR76_RS13180/HIR76_RS18990/HIR76_RS08005/HIR76_RS20210/HIR76_RS20850/HIR76_RS20665/HIR76_RS12585/HIR76_RS08475/HIR76_RS12155/HIR76_RS17480/HIR76_RS04545/HIR76_RS19950/HIR76_RS12990/HIR76_RS19240/HIR76_RS11905/HIR76_RS18045/HIR76_RS08995/HIR76_RS12830/HIR76_RS08040/HIR76_RS15245	30	HIR76_RS12445/HIR76_RS08275/HIR76_RS10050/HIR76_RS15310/HIR76_RS13145/HIR76_RS01745/HIR76_RS10040/HIR76_RS00400/HIR76_RS13365/HIR76_RS09585/HIR76_RS08700/HIR76_RS03430/HIR76_RS16515/HIR76_RS04080/HIR76_RS07295/HIR76_RS20810/HIR76_RS19830/HIR76_RS16595/HIR76_RS07525/HIR76_RS04935/HIR76_RS08775/HIR76_RS07320/HIR76_RS19840/HIR76_RS20815/HIR76_RS16160/HIR76_RS04455/HIR76_RS08960/HIR76_RS00880/HIR76_R…
MF	GO:0016765	transferase activity, transferring alkyl or aryl (other than methyl) groups	2/340	11/1642	0.699201	0.999586	HIR76_RS15120/HIR76_RS20680	nadA/menA	2	1	HIR76_RS20680	1	HIR76_RS15120
MF	GO:0016860	intramolecular oxidoreductase activity	2/340	11/1642	0.699201	0.999586	HIR76_RS06925/HIR76_RS15615	uxaC/araA	2	2	HIR76_RS06925/HIR76_RS15615	0
MF	GO:0016861	intramolecular oxidoreductase activity, interconverting aldoses and ketoses	2/340	11/1642	0.699201	0.999586	HIR76_RS06925/HIR76_RS15615	uxaC/araA	2	2	HIR76_RS06925/HIR76_RS15615	0
MF	GO:0016866	intramolecular transferase activity	2/340	11/1642	0.699201	0.999586	HIR76_RS08605/HIR76_RS01135	rluD/glmM	2	2	HIR76_RS08605/HIR76_RS01135	0
MF	GO:0005515	protein binding	12/340	64/1642	0.702162	0.999586	HIR76_RS07685/HIR76_RS18980/HIR76_RS18970/HIR76_RS21660/HIR76_RS00865/HIR76_RS13190/HIR76_RS10585/HIR76_RS20545/HIR76_RS08395/HIR76_RS19075/HIR76_RS11905/HIR76_RS20160	clpE/ctpB/minJ/htrC/rpoA/spoIVB/desK/slrA/ddcP/flgN/silP/rapF	12	7	HIR76_RS07685/HIR76_RS18970/HIR76_RS10585/HIR76_RS20545/HIR76_RS08395/HIR76_RS11905/HIR76_RS20160	5	HIR76_RS18980/HIR76_RS21660/HIR76_RS00865/HIR76_RS13190/HIR76_RS19075
MF	GO:0046914	transition metal ion binding	9/340	50/1642	0.738011	0.999586	HIR76_RS20070/HIR76_RS03585/HIR76_RS04080/HIR76_RS16635/HIR76_RS08320/HIR76_RS18690/HIR76_RS14780/HIR76_RS21995/HIR76_RS08315	narG/cotA/cypD/yteA/ctaD/yvdA/fdhF/yyaE/coxB	9	2	HIR76_RS18690/HIR76_RS21995	7	HIR76_RS20070/HIR76_RS03585/HIR76_RS04080/HIR76_RS16635/HIR76_RS08320/HIR76_RS14780/HIR76_RS08315
MF	GO:0005524	ATP binding	37/340	193/1642	0.741077	0.999586	HIR76_RS07685/HIR76_RS12445/HIR76_RS08275/HIR76_RS15310/HIR76_RS01745/HIR76_RS10040/HIR76_RS00400/HIR76_RS19340/HIR76_RS13365/HIR76_RS09585/HIR76_RS03430/HIR76_RS16515/HIR76_RS07295/HIR76_RS20810/HIR76_RS19830/HIR76_RS04550/HIR76_RS18990/HIR76_RS20210/HIR76_RS16595/HIR76_RS20850/HIR76_RS07525/HIR76_RS20665/HIR76_RS08775/HIR76_RS08475/HIR76_RS07320/HIR76_RS12155/HIR76_RS17480/HIR76_RS04545/HIR76_R…	clpE/spoIVA/ylaK/lonB/opuAA/ldeHA/prkT/pgsB/yqhH/spoVK/groL/ytlC/dppD/cydC/atpD/yfiC/ftsE/thrS/mntB/msmX/ligD/tyrZ/thiN/murD/ykfD/mrfA/thrB/yfiB/atpA/cydD/tagH/silP/fhuC/fliI/ecfAB/yknY/valS	37	17	HIR76_RS07685/HIR76_RS19340/HIR76_RS04550/HIR76_RS18990/HIR76_RS20210/HIR76_RS20850/HIR76_RS20665/HIR76_RS08475/HIR76_RS12155/HIR76_RS17480/HIR76_RS04545/HIR76_RS19240/HIR76_RS11905/HIR76_RS18045/HIR76_RS08995/HIR76_RS08040/HIR76_RS15245	20	HIR76_RS12445/HIR76_RS08275/HIR76_RS15310/HIR76_RS01745/HIR76_RS10040/HIR76_RS00400/HIR76_RS13365/HIR76_RS09585/HIR76_RS03430/HIR76_RS16515/HIR76_RS07295/HIR76_RS20810/HIR76_RS19830/HIR76_RS16595/HIR76_RS07525/HIR76_RS08775/HIR76_RS07320/HIR76_RS19840/HIR76_RS20815/HIR76_RS00880
MF	GO:0032559	adenyl ribonucleotide binding	37/340	194/1642	0.753341	0.999586	HIR76_RS07685/HIR76_RS12445/HIR76_RS08275/HIR76_RS15310/HIR76_RS01745/HIR76_RS10040/HIR76_RS00400/HIR76_RS19340/HIR76_RS13365/HIR76_RS09585/HIR76_RS03430/HIR76_RS16515/HIR76_RS07295/HIR76_RS20810/HIR76_RS19830/HIR76_RS04550/HIR76_RS18990/HIR76_RS20210/HIR76_RS16595/HIR76_RS20850/HIR76_RS07525/HIR76_RS20665/HIR76_RS08775/HIR76_RS08475/HIR76_RS07320/HIR76_RS12155/HIR76_RS17480/HIR76_RS04545/HIR76_R…	clpE/spoIVA/ylaK/lonB/opuAA/ldeHA/prkT/pgsB/yqhH/spoVK/groL/ytlC/dppD/cydC/atpD/yfiC/ftsE/thrS/mntB/msmX/ligD/tyrZ/thiN/murD/ykfD/mrfA/thrB/yfiB/atpA/cydD/tagH/silP/fhuC/fliI/ecfAB/yknY/valS	37	17	HIR76_RS07685/HIR76_RS19340/HIR76_RS04550/HIR76_RS18990/HIR76_RS20210/HIR76_RS20850/HIR76_RS20665/HIR76_RS08475/HIR76_RS12155/HIR76_RS17480/HIR76_RS04545/HIR76_RS19240/HIR76_RS11905/HIR76_RS18045/HIR76_RS08995/HIR76_RS08040/HIR76_RS15245	20	HIR76_RS12445/HIR76_RS08275/HIR76_RS15310/HIR76_RS01745/HIR76_RS10040/HIR76_RS00400/HIR76_RS13365/HIR76_RS09585/HIR76_RS03430/HIR76_RS16515/HIR76_RS07295/HIR76_RS20810/HIR76_RS19830/HIR76_RS16595/HIR76_RS07525/HIR76_RS08775/HIR76_RS07320/HIR76_RS19840/HIR76_RS20815/HIR76_RS00880
MF	GO:0046983	protein dimerization activity	3/340	18/1642	0.753751	0.999586	HIR76_RS00865/HIR76_RS10585/HIR76_RS20545	rpoA/desK/slrA	3	2	HIR76_RS10585/HIR76_RS20545	1	HIR76_RS00865
MF	GO:0015144	carbohydrate transmembrane transporter activity	4/340	24/1642	0.764824	0.999586	HIR76_RS02235/HIR76_RS20735/HIR76_RS20740/HIR76_RS02265	glcU/celB/licB/mtlA	4	0		4	HIR76_RS02235/HIR76_RS20735/HIR76_RS20740/HIR76_RS02265
MF	GO:0030554	adenyl nucleotide binding	37/340	195/1642	0.76525	0.999586	HIR76_RS07685/HIR76_RS12445/HIR76_RS08275/HIR76_RS15310/HIR76_RS01745/HIR76_RS10040/HIR76_RS00400/HIR76_RS19340/HIR76_RS13365/HIR76_RS09585/HIR76_RS03430/HIR76_RS16515/HIR76_RS07295/HIR76_RS20810/HIR76_RS19830/HIR76_RS04550/HIR76_RS18990/HIR76_RS20210/HIR76_RS16595/HIR76_RS20850/HIR76_RS07525/HIR76_RS20665/HIR76_RS08775/HIR76_RS08475/HIR76_RS07320/HIR76_RS12155/HIR76_RS17480/HIR76_RS04545/HIR76_R…	clpE/spoIVA/ylaK/lonB/opuAA/ldeHA/prkT/pgsB/yqhH/spoVK/groL/ytlC/dppD/cydC/atpD/yfiC/ftsE/thrS/mntB/msmX/ligD/tyrZ/thiN/murD/ykfD/mrfA/thrB/yfiB/atpA/cydD/tagH/silP/fhuC/fliI/ecfAB/yknY/valS	37	17	HIR76_RS07685/HIR76_RS19340/HIR76_RS04550/HIR76_RS18990/HIR76_RS20210/HIR76_RS20850/HIR76_RS20665/HIR76_RS08475/HIR76_RS12155/HIR76_RS17480/HIR76_RS04545/HIR76_RS19240/HIR76_RS11905/HIR76_RS18045/HIR76_RS08995/HIR76_RS08040/HIR76_RS15245	20	HIR76_RS12445/HIR76_RS08275/HIR76_RS15310/HIR76_RS01745/HIR76_RS10040/HIR76_RS00400/HIR76_RS13365/HIR76_RS09585/HIR76_RS03430/HIR76_RS16515/HIR76_RS07295/HIR76_RS20810/HIR76_RS19830/HIR76_RS16595/HIR76_RS07525/HIR76_RS08775/HIR76_RS07320/HIR76_RS19840/HIR76_RS20815/HIR76_RS00880
MF	GO:0016874	ligase activity	8/340	46/1642	0.767742	0.999586	HIR76_RS06110/HIR76_RS12255/HIR76_RS20210/HIR76_RS07525/HIR76_RS20665/HIR76_RS08475/HIR76_RS13785/HIR76_RS15245	asnB/panC/thrS/ligD/tyrZ/murD/yqeY/valS	8	6	HIR76_RS12255/HIR76_RS20210/HIR76_RS20665/HIR76_RS08475/HIR76_RS13785/HIR76_RS15245	2	HIR76_RS06110/HIR76_RS07525
MF	GO:0016798	hydrolase activity, acting on glycosyl bonds	5/340	30/1642	0.776425	0.999586	HIR76_RS16705/HIR76_RS09980/HIR76_RS01055/HIR76_RS20725/HIR76_RS01970	glgB/eglS/nagZ/licH/bglC	5	2	HIR76_RS09980/HIR76_RS01970	3	HIR76_RS16705/HIR76_RS01055/HIR76_RS20725
MF	GO:0004518	nuclease activity	2/340	13/1642	0.785849	0.999586	HIR76_RS20030/HIR76_RS08840	uvsE/rncS	2	1	HIR76_RS08840	1	HIR76_RS20030
MF	GO:0005506	iron ion binding	2/340	13/1642	0.785849	0.999586	HIR76_RS04080/HIR76_RS08320	cypD/ctaD	2	0		2	HIR76_RS04080/HIR76_RS08320
MF	GO:0016740	transferase activity	53/340	278/1642	0.793588	0.999586	HIR76_RS20380/HIR76_RS16700/HIR76_RS15120/HIR76_RS20370/HIR76_RS04090/HIR76_RS20355/HIR76_RS16695/HIR76_RS13140/HIR76_RS20935/HIR76_RS13155/HIR76_RS20940/HIR76_RS16685/HIR76_RS00400/HIR76_RS20350/HIR76_RS21955/HIR76_RS21615/HIR76_RS20680/HIR76_RS06175/HIR76_RS07950/HIR76_RS20735/HIR76_RS10805/HIR76_RS19130/HIR76_RS07375/HIR76_RS00685/HIR76_RS12260/HIR76_RS20740/HIR76_RS00865/HIR76_RS09950/HIR76_R…	spsB/glgC/nadA/spsD/spmH/spsG/glgD/mmgD/scoB/mmgA/scoA/glgP/prkT/spsI/maa/yycN/menA/sat/dapD/celB/yodH/tagO/purU/rpoC/panB/licB/rpoA/plsY/ylbP/mraY/desK/dnaX/lgt/mtlA/thiN/ppuG/yesJ/bmrU/bltD/coaX/ytxK/cca/yvrG/cssS/holB/rpoZ/buk/rpoB/plsC/mazG/hemL/icaC/bfmBB	53	19	HIR76_RS20680/HIR76_RS07950/HIR76_RS19130/HIR76_RS07375/HIR76_RS12260/HIR76_RS09950/HIR76_RS08425/HIR76_RS08470/HIR76_RS10585/HIR76_RS18855/HIR76_RS14430/HIR76_RS00420/HIR76_RS15960/HIR76_RS12270/HIR76_RS17995/HIR76_RS17890/HIR76_RS00215/HIR76_RS00350/HIR76_RS04620	34	HIR76_RS20380/HIR76_RS16700/HIR76_RS15120/HIR76_RS20370/HIR76_RS04090/HIR76_RS20355/HIR76_RS16695/HIR76_RS13140/HIR76_RS20935/HIR76_RS13155/HIR76_RS20940/HIR76_RS16685/HIR76_RS00400/HIR76_RS20350/HIR76_RS21955/HIR76_RS21615/HIR76_RS06175/HIR76_RS20735/HIR76_RS10805/HIR76_RS00685/HIR76_RS20740/HIR76_RS00865/HIR76_RS00130/HIR76_RS02265/HIR76_RS08775/HIR76_RS06880/HIR76_RS03915/HIR76_RS13070/HIR76_R…
MF	GO:0016407	acetyltransferase activity	7/340	42/1642	0.798717	0.999586	HIR76_RS20370/HIR76_RS21955/HIR76_RS21615/HIR76_RS07950/HIR76_RS08425/HIR76_RS03915/HIR76_RS14430	spsD/maa/yycN/dapD/ylbP/yesJ/bltD	7	3	HIR76_RS07950/HIR76_RS08425/HIR76_RS14430	4	HIR76_RS20370/HIR76_RS21955/HIR76_RS21615/HIR76_RS03915
MF	GO:0140101	catalytic activity, acting on a tRNA	5/340	31/1642	0.801564	0.999586	HIR76_RS00325/HIR76_RS20210/HIR76_RS20665/HIR76_RS04455/HIR76_RS15245	pth/thrS/tyrZ/dusC/valS	5	3	HIR76_RS20210/HIR76_RS20665/HIR76_RS15245	2	HIR76_RS00325/HIR76_RS04455
MF	GO:0016829	lyase activity	8/340	48/1642	0.809076	0.999586	HIR76_RS13135/HIR76_RS18555/HIR76_RS21130/HIR76_RS18690/HIR76_RS01385/HIR76_RS15145/HIR76_RS18835/HIR76_RS08650	mmgE/padC/hutU/yvdA/psd/pheA/pelC/pyrF	8	6	HIR76_RS18555/HIR76_RS18690/HIR76_RS01385/HIR76_RS15145/HIR76_RS18835/HIR76_RS08650	2	HIR76_RS13135/HIR76_RS21130
MF	GO:0140097	catalytic activity, acting on DNA	4/340	26/1642	0.819158	0.999586	HIR76_RS13980/HIR76_RS00130/HIR76_RS07525/HIR76_RS00215	spoIVCA/dnaX/ligD/holB	4	1	HIR76_RS00215	3	HIR76_RS13980/HIR76_RS00130/HIR76_RS07525
MF	GO:0004812	aminoacyl-tRNA ligase activity	3/340	21/1642	0.842446	0.999586	HIR76_RS20210/HIR76_RS20665/HIR76_RS15245	thrS/tyrZ/valS	3	3	HIR76_RS20210/HIR76_RS20665/HIR76_RS15245	0
MF	GO:0008982	protein-N(PI)-phosphohistidine-sugar phosphotransferase activity	3/340	21/1642	0.842446	0.999586	HIR76_RS20735/HIR76_RS20740/HIR76_RS02265	celB/licB/mtlA	3	0		3	HIR76_RS20735/HIR76_RS20740/HIR76_RS02265
MF	GO:0016875	ligase activity, forming carbon-oxygen bonds	3/340	21/1642	0.842446	0.999586	HIR76_RS20210/HIR76_RS20665/HIR76_RS15245	thrS/tyrZ/valS	3	3	HIR76_RS20210/HIR76_RS20665/HIR76_RS15245	0
MF	GO:0097367	carbohydrate derivative binding	43/340	234/1642	0.850449	0.999586	HIR76_RS07685/HIR76_RS12445/HIR76_RS08275/HIR76_RS15310/HIR76_RS01745/HIR76_RS10040/HIR76_RS00400/HIR76_RS19340/HIR76_RS13365/HIR76_RS09585/HIR76_RS15230/HIR76_RS09580/HIR76_RS03430/HIR76_RS16515/HIR76_RS04080/HIR76_RS07295/HIR76_RS20810/HIR76_RS19830/HIR76_RS04550/HIR76_RS13180/HIR76_RS18990/HIR76_RS08005/HIR76_RS20210/HIR76_RS16595/HIR76_RS20850/HIR76_RS07525/HIR76_RS20665/HIR76_RS08775/HIR76_R…	clpE/spoIVA/ylaK/lonB/opuAA/ldeHA/prkT/pgsB/yqhH/spoVK/spoIIB/cwlC/groL/ytlC/cypD/dppD/cydC/atpD/yfiC/yqiG/ftsE/mobB/thrS/mntB/msmX/ligD/tyrZ/thiN/murD/ykfD/mrfA/thrB/yfiB/atpA/cydD/tagH/silP/fhuC/fliI/codY/ecfAB/yknY/valS	43	19	HIR76_RS07685/HIR76_RS19340/HIR76_RS04550/HIR76_RS13180/HIR76_RS18990/HIR76_RS08005/HIR76_RS20210/HIR76_RS20850/HIR76_RS20665/HIR76_RS08475/HIR76_RS12155/HIR76_RS17480/HIR76_RS04545/HIR76_RS19240/HIR76_RS11905/HIR76_RS18045/HIR76_RS08995/HIR76_RS08040/HIR76_RS15245	24	HIR76_RS12445/HIR76_RS08275/HIR76_RS15310/HIR76_RS01745/HIR76_RS10040/HIR76_RS00400/HIR76_RS13365/HIR76_RS09585/HIR76_RS15230/HIR76_RS09580/HIR76_RS03430/HIR76_RS16515/HIR76_RS04080/HIR76_RS07295/HIR76_RS20810/HIR76_RS19830/HIR76_RS16595/HIR76_RS07525/HIR76_RS08775/HIR76_RS07320/HIR76_RS19840/HIR76_RS20815/HIR76_RS08960/HIR76_RS00880
MF	GO:0035639	purine ribonucleoside triphosphate binding	39/340	215/1642	0.862023	0.999586	HIR76_RS07685/HIR76_RS12445/HIR76_RS08275/HIR76_RS15310/HIR76_RS01745/HIR76_RS10040/HIR76_RS00400/HIR76_RS19340/HIR76_RS13365/HIR76_RS09585/HIR76_RS03430/HIR76_RS16515/HIR76_RS07295/HIR76_RS20810/HIR76_RS19830/HIR76_RS04550/HIR76_RS18990/HIR76_RS08005/HIR76_RS20210/HIR76_RS16595/HIR76_RS20850/HIR76_RS07525/HIR76_RS20665/HIR76_RS08775/HIR76_RS08475/HIR76_RS07320/HIR76_RS12155/HIR76_RS17480/HIR76_R…	clpE/spoIVA/ylaK/lonB/opuAA/ldeHA/prkT/pgsB/yqhH/spoVK/groL/ytlC/dppD/cydC/atpD/yfiC/ftsE/mobB/thrS/mntB/msmX/ligD/tyrZ/thiN/murD/ykfD/mrfA/thrB/yfiB/atpA/cydD/tagH/silP/fhuC/fliI/codY/ecfAB/yknY/valS	39	18	HIR76_RS07685/HIR76_RS19340/HIR76_RS04550/HIR76_RS18990/HIR76_RS08005/HIR76_RS20210/HIR76_RS20850/HIR76_RS20665/HIR76_RS08475/HIR76_RS12155/HIR76_RS17480/HIR76_RS04545/HIR76_RS19240/HIR76_RS11905/HIR76_RS18045/HIR76_RS08995/HIR76_RS08040/HIR76_RS15245	21	HIR76_RS12445/HIR76_RS08275/HIR76_RS15310/HIR76_RS01745/HIR76_RS10040/HIR76_RS00400/HIR76_RS13365/HIR76_RS09585/HIR76_RS03430/HIR76_RS16515/HIR76_RS07295/HIR76_RS20810/HIR76_RS19830/HIR76_RS16595/HIR76_RS07525/HIR76_RS08775/HIR76_RS07320/HIR76_RS19840/HIR76_RS20815/HIR76_RS08960/HIR76_RS00880
MF	GO:0051536	iron-sulfur cluster binding	4/340	28/1642	0.86274	0.999586	HIR76_RS15120/HIR76_RS05910/HIR76_RS09375/HIR76_RS14780	nadA/yhfW/miaB/fdhF	4	0		4	HIR76_RS15120/HIR76_RS05910/HIR76_RS09375/HIR76_RS14780
MF	GO:0051540	metal cluster binding	4/340	28/1642	0.86274	0.999586	HIR76_RS15120/HIR76_RS05910/HIR76_RS09375/HIR76_RS14780	nadA/yhfW/miaB/fdhF	4	0		4	HIR76_RS15120/HIR76_RS05910/HIR76_RS09375/HIR76_RS14780
MF	GO:0008080	N-acetyltransferase activity	6/340	40/1642	0.866573	0.999586	HIR76_RS20370/HIR76_RS21615/HIR76_RS07950/HIR76_RS08425/HIR76_RS03915/HIR76_RS14430	spsD/yycN/dapD/ylbP/yesJ/bltD	6	3	HIR76_RS07950/HIR76_RS08425/HIR76_RS14430	3	HIR76_RS20370/HIR76_RS21615/HIR76_RS03915
MF	GO:0016410	N-acyltransferase activity	6/340	40/1642	0.866573	0.999586	HIR76_RS20370/HIR76_RS21615/HIR76_RS07950/HIR76_RS08425/HIR76_RS03915/HIR76_RS14430	spsD/yycN/dapD/ylbP/yesJ/bltD	6	3	HIR76_RS07950/HIR76_RS08425/HIR76_RS14430	3	HIR76_RS20370/HIR76_RS21615/HIR76_RS03915
MF	GO:0032553	ribonucleotide binding	41/340	226/1642	0.867907	0.999586	HIR76_RS07685/HIR76_RS12445/HIR76_RS08275/HIR76_RS15310/HIR76_RS01745/HIR76_RS10040/HIR76_RS00400/HIR76_RS19340/HIR76_RS13365/HIR76_RS09585/HIR76_RS03430/HIR76_RS16515/HIR76_RS04080/HIR76_RS07295/HIR76_RS20810/HIR76_RS19830/HIR76_RS04550/HIR76_RS13180/HIR76_RS18990/HIR76_RS08005/HIR76_RS20210/HIR76_RS16595/HIR76_RS20850/HIR76_RS07525/HIR76_RS20665/HIR76_RS08775/HIR76_RS08475/HIR76_RS07320/HIR76_R…	clpE/spoIVA/ylaK/lonB/opuAA/ldeHA/prkT/pgsB/yqhH/spoVK/groL/ytlC/cypD/dppD/cydC/atpD/yfiC/yqiG/ftsE/mobB/thrS/mntB/msmX/ligD/tyrZ/thiN/murD/ykfD/mrfA/thrB/yfiB/atpA/cydD/tagH/silP/fhuC/fliI/codY/ecfAB/yknY/valS	41	19	HIR76_RS07685/HIR76_RS19340/HIR76_RS04550/HIR76_RS13180/HIR76_RS18990/HIR76_RS08005/HIR76_RS20210/HIR76_RS20850/HIR76_RS20665/HIR76_RS08475/HIR76_RS12155/HIR76_RS17480/HIR76_RS04545/HIR76_RS19240/HIR76_RS11905/HIR76_RS18045/HIR76_RS08995/HIR76_RS08040/HIR76_RS15245	22	HIR76_RS12445/HIR76_RS08275/HIR76_RS15310/HIR76_RS01745/HIR76_RS10040/HIR76_RS00400/HIR76_RS13365/HIR76_RS09585/HIR76_RS03430/HIR76_RS16515/HIR76_RS04080/HIR76_RS07295/HIR76_RS20810/HIR76_RS19830/HIR76_RS16595/HIR76_RS07525/HIR76_RS08775/HIR76_RS07320/HIR76_RS19840/HIR76_RS20815/HIR76_RS08960/HIR76_RS00880
MF	GO:0032555	purine ribonucleotide binding	39/340	217/1642	0.877357	0.999586	HIR76_RS07685/HIR76_RS12445/HIR76_RS08275/HIR76_RS15310/HIR76_RS01745/HIR76_RS10040/HIR76_RS00400/HIR76_RS19340/HIR76_RS13365/HIR76_RS09585/HIR76_RS03430/HIR76_RS16515/HIR76_RS07295/HIR76_RS20810/HIR76_RS19830/HIR76_RS04550/HIR76_RS18990/HIR76_RS08005/HIR76_RS20210/HIR76_RS16595/HIR76_RS20850/HIR76_RS07525/HIR76_RS20665/HIR76_RS08775/HIR76_RS08475/HIR76_RS07320/HIR76_RS12155/HIR76_RS17480/HIR76_R…	clpE/spoIVA/ylaK/lonB/opuAA/ldeHA/prkT/pgsB/yqhH/spoVK/groL/ytlC/dppD/cydC/atpD/yfiC/ftsE/mobB/thrS/mntB/msmX/ligD/tyrZ/thiN/murD/ykfD/mrfA/thrB/yfiB/atpA/cydD/tagH/silP/fhuC/fliI/codY/ecfAB/yknY/valS	39	18	HIR76_RS07685/HIR76_RS19340/HIR76_RS04550/HIR76_RS18990/HIR76_RS08005/HIR76_RS20210/HIR76_RS20850/HIR76_RS20665/HIR76_RS08475/HIR76_RS12155/HIR76_RS17480/HIR76_RS04545/HIR76_RS19240/HIR76_RS11905/HIR76_RS18045/HIR76_RS08995/HIR76_RS08040/HIR76_RS15245	21	HIR76_RS12445/HIR76_RS08275/HIR76_RS15310/HIR76_RS01745/HIR76_RS10040/HIR76_RS00400/HIR76_RS13365/HIR76_RS09585/HIR76_RS03430/HIR76_RS16515/HIR76_RS07295/HIR76_RS20810/HIR76_RS19830/HIR76_RS16595/HIR76_RS07525/HIR76_RS08775/HIR76_RS07320/HIR76_RS19840/HIR76_RS20815/HIR76_RS08960/HIR76_RS00880
MF	GO:0017076	purine nucleotide binding	39/340	218/1642	0.884529	0.999586	HIR76_RS07685/HIR76_RS12445/HIR76_RS08275/HIR76_RS15310/HIR76_RS01745/HIR76_RS10040/HIR76_RS00400/HIR76_RS19340/HIR76_RS13365/HIR76_RS09585/HIR76_RS03430/HIR76_RS16515/HIR76_RS07295/HIR76_RS20810/HIR76_RS19830/HIR76_RS04550/HIR76_RS18990/HIR76_RS08005/HIR76_RS20210/HIR76_RS16595/HIR76_RS20850/HIR76_RS07525/HIR76_RS20665/HIR76_RS08775/HIR76_RS08475/HIR76_RS07320/HIR76_RS12155/HIR76_RS17480/HIR76_R…	clpE/spoIVA/ylaK/lonB/opuAA/ldeHA/prkT/pgsB/yqhH/spoVK/groL/ytlC/dppD/cydC/atpD/yfiC/ftsE/mobB/thrS/mntB/msmX/ligD/tyrZ/thiN/murD/ykfD/mrfA/thrB/yfiB/atpA/cydD/tagH/silP/fhuC/fliI/codY/ecfAB/yknY/valS	39	18	HIR76_RS07685/HIR76_RS19340/HIR76_RS04550/HIR76_RS18990/HIR76_RS08005/HIR76_RS20210/HIR76_RS20850/HIR76_RS20665/HIR76_RS08475/HIR76_RS12155/HIR76_RS17480/HIR76_RS04545/HIR76_RS19240/HIR76_RS11905/HIR76_RS18045/HIR76_RS08995/HIR76_RS08040/HIR76_RS15245	21	HIR76_RS12445/HIR76_RS08275/HIR76_RS15310/HIR76_RS01745/HIR76_RS10040/HIR76_RS00400/HIR76_RS13365/HIR76_RS09585/HIR76_RS03430/HIR76_RS16515/HIR76_RS07295/HIR76_RS20810/HIR76_RS19830/HIR76_RS16595/HIR76_RS07525/HIR76_RS08775/HIR76_RS07320/HIR76_RS19840/HIR76_RS20815/HIR76_RS08960/HIR76_RS00880
MF	GO:0003723	RNA binding	9/340	60/1642	0.902678	0.999586	HIR76_RS07380/HIR76_RS08605/HIR76_RS08580/HIR76_RS09545/HIR76_RS20465/HIR76_RS20665/HIR76_RS00320/HIR76_RS12270/HIR76_RS10165	proB/rluD/ylmH/hfq/sacT/tyrZ/ctc/cca/proB	9	5	HIR76_RS08605/HIR76_RS08580/HIR76_RS09545/HIR76_RS20665/HIR76_RS12270	4	HIR76_RS07380/HIR76_RS20465/HIR76_RS00320/HIR76_RS10165
MF	GO:0003735	structural constituent of ribosome	6/340	47/1642	0.946134	0.999586	HIR76_RS13790/HIR76_RS00870/HIR76_RS19960/HIR76_RS00860/HIR76_RS00320/HIR76_RS16565	rpsU/rplQ/rpmE/rpsK/ctc/rpmEB	6	2	HIR76_RS13790/HIR76_RS19960	4	HIR76_RS00870/HIR76_RS00860/HIR76_RS00320/HIR76_RS16565
MF	GO:0016705	oxidoreductase activity, acting on paired donors, with incorporation or reduction of molecular oxygen	1/340	13/1642	0.951619	0.999586	HIR76_RS04080	cypD	1	0		1	HIR76_RS04080
MF	GO:0004672	protein kinase activity	4/340	36/1642	0.959046	0.999586	HIR76_RS00400/HIR76_RS10585/HIR76_RS17995/HIR76_RS17890	prkT/desK/yvrG/cssS	4	3	HIR76_RS10585/HIR76_RS17995/HIR76_RS17890	1	HIR76_RS00400
MF	GO:0001882	nucleoside binding	2/340	22/1642	0.959994	0.999586	HIR76_RS08005/HIR76_RS08960	mobB/codY	2	1	HIR76_RS08005	1	HIR76_RS08960
MF	GO:0001883	purine nucleoside binding	2/340	22/1642	0.959994	0.999586	HIR76_RS08005/HIR76_RS08960	mobB/codY	2	1	HIR76_RS08005	1	HIR76_RS08960
MF	GO:0005525	GTP binding	2/340	22/1642	0.959994	0.999586	HIR76_RS08005/HIR76_RS08960	mobB/codY	2	1	HIR76_RS08005	1	HIR76_RS08960
MF	GO:0032549	ribonucleoside binding	2/340	22/1642	0.959994	0.999586	HIR76_RS08005/HIR76_RS08960	mobB/codY	2	1	HIR76_RS08005	1	HIR76_RS08960
MF	GO:0032550	purine ribonucleoside binding	2/340	22/1642	0.959994	0.999586	HIR76_RS08005/HIR76_RS08960	mobB/codY	2	1	HIR76_RS08005	1	HIR76_RS08960
MF	GO:0008270	zinc ion binding	2/340	23/1642	0.967142	0.999586	HIR76_RS16635/HIR76_RS18690	yteA/yvdA	2	1	HIR76_RS18690	1	HIR76_RS16635
MF	GO:0019001	guanyl nucleotide binding	2/340	23/1642	0.967142	0.999586	HIR76_RS08005/HIR76_RS08960	mobB/codY	2	1	HIR76_RS08005	1	HIR76_RS08960
MF	GO:0032561	guanyl ribonucleotide binding	2/340	23/1642	0.967142	0.999586	HIR76_RS08005/HIR76_RS08960	mobB/codY	2	1	HIR76_RS08005	1	HIR76_RS08960
MF	GO:0005198	structural molecule activity	6/340	51/1642	0.969361	0.999586	HIR76_RS13790/HIR76_RS00870/HIR76_RS19960/HIR76_RS00860/HIR76_RS00320/HIR76_RS16565	rpsU/rplQ/rpmE/rpsK/ctc/rpmEB	6	2	HIR76_RS13790/HIR76_RS19960	4	HIR76_RS00870/HIR76_RS00860/HIR76_RS00320/HIR76_RS16565
MF	GO:0016741	transferase activity, transferring one-carbon groups	5/340	45/1642	0.971645	0.999586	HIR76_RS10805/HIR76_RS07375/HIR76_RS12260/HIR76_RS15960/HIR76_RS00350	yodH/purU/panB/ytxK/mazG	5	4	HIR76_RS07375/HIR76_RS12260/HIR76_RS15960/HIR76_RS00350	1	HIR76_RS10805
MF	GO:0043565	sequence-specific DNA binding	2/340	25/1642	0.977935	0.999586	HIR76_RS10325/HIR76_RS03735	yozG/HIR76_RS03735	2	1	HIR76_RS10325	1	HIR76_RS03735
MF	GO:0000155	phosphorelay sensor kinase activity	3/340	33/1642	0.979353	0.999586	HIR76_RS10585/HIR76_RS17995/HIR76_RS17890	desK/yvrG/cssS	3	3	HIR76_RS10585/HIR76_RS17995/HIR76_RS17890	0
MF	GO:0004673	protein histidine kinase activity	3/340	33/1642	0.979353	0.999586	HIR76_RS10585/HIR76_RS17995/HIR76_RS17890	desK/yvrG/cssS	3	3	HIR76_RS10585/HIR76_RS17995/HIR76_RS17890	0
MF	GO:0016775	phosphotransferase activity, nitrogenous group as acceptor	3/340	33/1642	0.979353	0.999586	HIR76_RS10585/HIR76_RS17995/HIR76_RS17890	desK/yvrG/cssS	3	3	HIR76_RS10585/HIR76_RS17995/HIR76_RS17890	0
MF	GO:0016301	kinase activity	7/340	61/1642	0.981671	0.999586	HIR76_RS00400/HIR76_RS10585/HIR76_RS13070/HIR76_RS00420/HIR76_RS17995/HIR76_RS17890/HIR76_RS13105	prkT/desK/bmrU/coaX/yvrG/cssS/buk	7	4	HIR76_RS10585/HIR76_RS00420/HIR76_RS17995/HIR76_RS17890	3	HIR76_RS00400/HIR76_RS13070/HIR76_RS13105
MF	GO:0003677	DNA binding	30/340	198/1642	0.986445	0.999586	HIR76_RS16005/HIR76_RS15415/HIR76_RS08540/HIR76_RS13980/HIR76_RS14315/HIR76_RS08535/HIR76_RS13975/HIR76_RS07560/HIR76_RS00285/HIR76_RS10125/HIR76_RS12775/HIR76_RS05320/HIR76_RS05095/HIR76_RS00685/HIR76_RS10325/HIR76_RS00865/HIR76_RS14830/HIR76_RS00130/HIR76_RS00340/HIR76_RS02335/HIR76_RS15960/HIR76_RS16035/HIR76_RS08100/HIR76_RS19940/HIR76_RS00215/HIR76_RS08720/HIR76_RS08960/HIR76_RS01115/HIR76_R…	sspA/gerE/sigG/spoIVCA/HIR76_RS14315/sigE/HIR76_RS13975/sspD/sspF/yoeC/sigF/cueR/cspB/rpoC/yozG/rpoA/greA/dnaX/spoVT/pxpR/ytxK/refZ/abhA/racA/holB/rpoZ/codY/sigW/rpoB/HIR76_RS03735	30	9	HIR76_RS10125/HIR76_RS05320/HIR76_RS05095/HIR76_RS10325/HIR76_RS14830/HIR76_RS02335/HIR76_RS15960/HIR76_RS08100/HIR76_RS00215	21	HIR76_RS16005/HIR76_RS15415/HIR76_RS08540/HIR76_RS13980/HIR76_RS14315/HIR76_RS08535/HIR76_RS13975/HIR76_RS07560/HIR76_RS00285/HIR76_RS12775/HIR76_RS00685/HIR76_RS00865/HIR76_RS00130/HIR76_RS00340/HIR76_RS16035/HIR76_RS19940/HIR76_RS08720/HIR76_RS08960/HIR76_RS01115/HIR76_RS00680/HIR76_RS03735
MF	GO:0008168	methyltransferase activity	3/340	38/1642	0.991821	0.999586	HIR76_RS10805/HIR76_RS15960/HIR76_RS00350	yodH/ytxK/mazG	3	2	HIR76_RS15960/HIR76_RS00350	1	HIR76_RS10805
MF	GO:0016773	phosphotransferase activity, alcohol group as acceptor	8/340	75/1642	0.993855	0.999586	HIR76_RS00400/HIR76_RS20735/HIR76_RS20740/HIR76_RS10585/HIR76_RS02265/HIR76_RS00420/HIR76_RS17995/HIR76_RS17890	prkT/celB/licB/desK/mtlA/coaX/yvrG/cssS	8	4	HIR76_RS10585/HIR76_RS00420/HIR76_RS17995/HIR76_RS17890	4	HIR76_RS00400/HIR76_RS20735/HIR76_RS20740/HIR76_RS02265
MF	GO:0003676	nucleic acid binding	44/340	291/1642	0.996978	0.999586	HIR76_RS16005/HIR76_RS15415/HIR76_RS08540/HIR76_RS13980/HIR76_RS14315/HIR76_RS08535/HIR76_RS13975/HIR76_RS07560/HIR76_RS00285/HIR76_RS17095/HIR76_RS10125/HIR76_RS07380/HIR76_RS12775/HIR76_RS05320/HIR76_RS05095/HIR76_RS08605/HIR76_RS00685/HIR76_RS10325/HIR76_RS00865/HIR76_RS08580/HIR76_RS14830/HIR76_RS00130/HIR76_RS00340/HIR76_RS09545/HIR76_RS20465/HIR76_RS20665/HIR76_RS12015/HIR76_RS12155/HIR76_R…	sspA/gerE/sigG/spoIVCA/HIR76_RS14315/sigE/HIR76_RS13975/sspD/sspF/kapD/yoeC/proB/sigF/cueR/cspB/rluD/rpoC/yozG/rpoA/ylmH/greA/dnaX/spoVT/hfq/sacT/tyrZ/ypdQ/mrfA/pxpR/ytxK/ctc/refZ/cca/abhA/racA/holB/rpoZ/codY/sigW/gdpP/rnhB/rpoB/HIR76_RS03735/proB	44	18	HIR76_RS10125/HIR76_RS05320/HIR76_RS05095/HIR76_RS08605/HIR76_RS10325/HIR76_RS08580/HIR76_RS14830/HIR76_RS09545/HIR76_RS20665/HIR76_RS12015/HIR76_RS12155/HIR76_RS02335/HIR76_RS15960/HIR76_RS12270/HIR76_RS08100/HIR76_RS00215/HIR76_RS21755/HIR76_RS08905	26	HIR76_RS16005/HIR76_RS15415/HIR76_RS08540/HIR76_RS13980/HIR76_RS14315/HIR76_RS08535/HIR76_RS13975/HIR76_RS07560/HIR76_RS00285/HIR76_RS17095/HIR76_RS07380/HIR76_RS12775/HIR76_RS00685/HIR76_RS00865/HIR76_RS00130/HIR76_RS00340/HIR76_RS20465/HIR76_RS00320/HIR76_RS16035/HIR76_RS19940/HIR76_RS08720/HIR76_RS08960/HIR76_RS01115/HIR76_RS00680/HIR76_RS03735/HIR76_RS10165
MF	GO:0003700	DNA-binding transcription factor activity	10/340	106/1642	0.999586	0.999586	HIR76_RS08540/HIR76_RS14315/HIR76_RS08535/HIR76_RS13975/HIR76_RS10550/HIR76_RS12775/HIR76_RS20660/HIR76_RS02040/HIR76_RS01115/HIR76_RS03735	sigG/HIR76_RS14315/sigE/HIR76_RS13975/czrA/sigF/ywaE/ycxD/sigW/HIR76_RS03735	10	3	HIR76_RS10550/HIR76_RS20660/HIR76_RS02040	7	HIR76_RS08540/HIR76_RS14315/HIR76_RS08535/HIR76_RS13975/HIR76_RS12775/HIR76_RS01115/HIR76_RS03735
MF	GO:0140110	transcription regulator activity	10/340	106/1642	0.999586	0.999586	HIR76_RS08540/HIR76_RS14315/HIR76_RS08535/HIR76_RS13975/HIR76_RS10550/HIR76_RS12775/HIR76_RS20660/HIR76_RS02040/HIR76_RS01115/HIR76_RS03735	sigG/HIR76_RS14315/sigE/HIR76_RS13975/czrA/sigF/ywaE/ycxD/sigW/HIR76_RS03735	10	3	HIR76_RS10550/HIR76_RS20660/HIR76_RS02040	7	HIR76_RS08540/HIR76_RS14315/HIR76_RS08535/HIR76_RS13975/HIR76_RS12775/HIR76_RS01115/HIR76_RS03735
