# Supplementary material for: Multi-omics analyses of the mechanism for the formation of soy sauce-like and soybean flavor in Bacillus subtilis BJ3-2
Source: BMC Microbiol. 2022 May 20;22:142. doi: 10.1186/s12866-022-02555-5 (PMC9121592; doi:10.1186/s12866-022-02555-5)
Supplement: Supplementary file 10 — Additional file 10: Table S9. List of DEPs. [file 12866_2022_2555_MOESM10_ESM.xls]

## Sheet: Table S4
Table S4. GO enrich for CT53vsAT37.
Category	GOID	Description	GeneRatio	BgRatio	pvalue	padj	geneID	geneName	Count	Up	Up_Gene_id	Down	Down_Gene_id
BP	GO:0005975	carbohydrate metabolic process	58/821	87/1443	0.0358851	0.99857	HIR76_RS00110/HIR76_RS20365/HIR76_RS01420/HIR76_RS06925/HIR76_RS00935/HIR76_RS16705/HIR76_RS15620/HIR76_RS21110/HIR76_RS08485/HIR76_RS16685/HIR76_RS14595/HIR76_RS10105/HIR76_RS16995/HIR76_RS19335/HIR76_RS20980/HIR76_RS21485/HIR76_RS20725/HIR76_RS01055/HIR76_RS16360/HIR76_RS04345/HIR76_RS20525/HIR76_RS03235/HIR76_RS06945/HIR76_RS09980/HIR76_RS12990/HIR76_RS09675/HIR76_RS15575/HIR76_RS09995/HIR76_R…	sleL/spsE/nagB/uxaC/pdaB/glgB/abnA/abnB/murG/glgP/csn/galM/yugT/pgsC/bglS/gntK/licH/nagZ/melA/treC/galT/spoL/uxuA/eglS/zwf/xynB/abfA/xynD/pdaA/tuaF/glpX/glvA/gpmI/ganA/amyE/pgk/manA/fbp/yxkH/iolJ/ycdG/yloV/pdaC/xylB/pgcA/gmuD/rpiB/yvbX/ywcD/pckA/glmM/fsa/araB/yngA/abfB/mdxD/yesZ/rhaB	58	27	HIR76_RS01420/HIR76_RS06925/HIR76_RS19335/HIR76_RS21485/HIR76_RS16360/HIR76_RS04345/HIR76_RS06945/HIR76_RS09980/HIR76_RS12990/HIR76_RS09675/HIR76_RS18470/HIR76_RS01775/HIR76_RS19285/HIR76_RS21555/HIR76_RS20845/HIR76_RS21285/HIR76_RS01675/HIR76_RS08795/HIR76_RS09690/HIR76_RS05195/HIR76_RS03300/HIR76_RS19885/HIR76_RS18415/HIR76_RS20535/HIR76_RS01135/HIR76_RS10000/HIR76_RS16940	31	HIR76_RS00110/HIR76_RS20365/HIR76_RS00935/HIR76_RS16705/HIR76_RS15620/HIR76_RS21110/HIR76_RS08485/HIR76_RS16685/HIR76_RS14595/HIR76_RS10105/HIR76_RS16995/HIR76_RS20980/HIR76_RS20725/HIR76_RS01055/HIR76_RS20525/HIR76_RS03235/HIR76_RS15575/HIR76_RS09995/HIR76_RS04425/HIR76_RS19145/HIR76_RS19975/HIR76_RS04530/HIR76_RS18360/HIR76_RS18370/HIR76_RS06820/HIR76_RS16495/HIR76_RS19985/HIR76_RS15610/HIR76_R…
BP	GO:0055114	oxidation-reduction process	131/821	209/1443	0.0394868	0.99857	HIR76_RS16860/HIR76_RS16865/HIR76_RS10665/HIR76_RS07340/HIR76_RS04485/HIR76_RS13895/HIR76_RS13145/HIR76_RS10050/HIR76_RS13150/HIR76_RS20760/HIR76_RS05910/HIR76_RS17800/HIR76_RS17790/HIR76_RS16265/HIR76_RS08490/HIR76_RS17410/HIR76_RS01900/HIR76_RS12585/HIR76_RS21330/HIR76_RS21590/HIR76_RS01905/HIR76_RS04945/HIR76_RS03740/HIR76_RS20070/HIR76_RS13100/HIR76_RS20825/HIR76_RS18375/HIR76_RS20725/HIR76_R…	gbsB/betB/sodF/hmpA/acoL/comER/mmgC/ldeJ/mmgB/katX/yhfW/fadN/fadE/rmgT/murB/yumB/nirD/serA/iolA/fdhA/nasD/katA/yerD/narG/lpdA/cydA/gap/licH/yurZ/pruA/aspA/ykuV/ahpC/yjiB/tuaD/stoA/ythB/guaC/ahpA/cypB/cypD/melA/hpaB/iolG/cotA/ythA/allD/ahpF/rocG/ribD/yjmD/gltD/ribE/yneN/zwf/dhaS/yobN/yhjR/sodC/ilvC/yxeK/ctaD/folD/adhB/gabD/ccdA/mleA/namA/katE/gcvPB/yutJ/glvA/acdA/bcd/tdh/yhfP/gnd/qoxB/gcvPA/bdhJ/c…	131	63	HIR76_RS16860/HIR76_RS16865/HIR76_RS07340/HIR76_RS01900/HIR76_RS12585/HIR76_RS21330/HIR76_RS01905/HIR76_RS20825/HIR76_RS20320/HIR76_RS12840/HIR76_RS14745/HIR76_RS16360/HIR76_RS21300/HIR76_RS06935/HIR76_RS20325/HIR76_RS12690/HIR76_RS06940/HIR76_RS10150/HIR76_RS12685/HIR76_RS12990/HIR76_RS15350/HIR76_RS21210/HIR76_RS02230/HIR76_RS12830/HIR76_RS12970/HIR76_RS13350/HIR76_RS17460/HIR76_RS05875/HIR76_R…	68	HIR76_RS10665/HIR76_RS04485/HIR76_RS13895/HIR76_RS13145/HIR76_RS10050/HIR76_RS13150/HIR76_RS20760/HIR76_RS05910/HIR76_RS17800/HIR76_RS17790/HIR76_RS16265/HIR76_RS08490/HIR76_RS17410/HIR76_RS21590/HIR76_RS04945/HIR76_RS03740/HIR76_RS20070/HIR76_RS13100/HIR76_RS18375/HIR76_RS20725/HIR76_RS17740/HIR76_RS07975/HIR76_RS21500/HIR76_RS06875/HIR76_RS19155/HIR76_RS07765/HIR76_RS16575/HIR76_RS17425/HIR76_R…
BP	GO:0042221	response to chemical	12/821	15/1443	0.0563888	0.99857	HIR76_RS09030/HIR76_RS06125/HIR76_RS10110/HIR76_RS02250/HIR76_RS09090/HIR76_RS10720/HIR76_RS05900/HIR76_RS17375/HIR76_RS09095/HIR76_RS09110/HIR76_RS02355/HIR76_RS09100	fliL/yisQ/yoeA/ycnJ/cheB/mdtK/bioY/bioYB/cheA/cheD/pbpC/cheW	12	6	HIR76_RS09030/HIR76_RS09090/HIR76_RS05900/HIR76_RS09095/HIR76_RS09110/HIR76_RS09100	6	HIR76_RS06125/HIR76_RS10110/HIR76_RS02250/HIR76_RS10720/HIR76_RS17375/HIR76_RS02355
BP	GO:0009141	nucleoside triphosphate metabolic process	11/821	14/1443	0.0817013	0.99857	HIR76_RS08995/HIR76_RS19860/HIR76_RS19850/HIR76_RS19830/HIR76_RS19845/HIR76_RS18370/HIR76_RS19835/HIR76_RS19840/HIR76_RS08000/HIR76_RS19825/HIR76_RS15390	fliI/atpB/atpF/atpD/atpH/pgk/atpG/atpA/moeA/atpC/rdgB	11	3	HIR76_RS08995/HIR76_RS08000/HIR76_RS15390	8	HIR76_RS19860/HIR76_RS19850/HIR76_RS19830/HIR76_RS19845/HIR76_RS18370/HIR76_RS19835/HIR76_RS19840/HIR76_RS19825
BP	GO:0009653	anatomical structure morphogenesis	9/821	11/1443	0.0819072	0.99857	HIR76_RS04765/HIR76_RS00305/HIR76_RS15210/HIR76_RS15200/HIR76_RS15205/HIR76_RS15215/HIR76_RS08095/HIR76_RS19610/HIR76_RS13185	sspE/spoVG/mreC/minC/mreD/mreB/mreBH/mbl/spo0A	9	1	HIR76_RS08095	8	HIR76_RS04765/HIR76_RS00305/HIR76_RS15210/HIR76_RS15200/HIR76_RS15205/HIR76_RS15215/HIR76_RS19610/HIR76_RS13185
BP	GO:0048856	anatomical structure development	9/821	11/1443	0.0819072	0.99857	HIR76_RS04765/HIR76_RS00305/HIR76_RS15210/HIR76_RS15200/HIR76_RS15205/HIR76_RS15215/HIR76_RS08095/HIR76_RS19610/HIR76_RS13185	sspE/spoVG/mreC/minC/mreD/mreB/mreBH/mbl/spo0A	9	1	HIR76_RS08095	8	HIR76_RS04765/HIR76_RS00305/HIR76_RS15210/HIR76_RS15200/HIR76_RS15205/HIR76_RS15215/HIR76_RS19610/HIR76_RS13185
BP	GO:0048869	cellular developmental process	9/821	11/1443	0.0819072	0.99857	HIR76_RS04765/HIR76_RS00305/HIR76_RS15210/HIR76_RS15200/HIR76_RS15205/HIR76_RS15215/HIR76_RS08095/HIR76_RS19610/HIR76_RS13185	sspE/spoVG/mreC/minC/mreD/mreB/mreBH/mbl/spo0A	9	1	HIR76_RS08095	8	HIR76_RS04765/HIR76_RS00305/HIR76_RS15210/HIR76_RS15200/HIR76_RS15205/HIR76_RS15215/HIR76_RS19610/HIR76_RS13185
BP	GO:0006753	nucleoside phosphate metabolic process	25/821	36/1443	0.083965	0.99857	HIR76_RS15120/HIR76_RS20675/HIR76_RS05135/HIR76_RS21710/HIR76_RS08995/HIR76_RS03650/HIR76_RS19860/HIR76_RS19850/HIR76_RS15990/HIR76_RS19830/HIR76_RS19845/HIR76_RS04360/HIR76_RS21495/HIR76_RS20005/HIR76_RS17240/HIR76_RS18370/HIR76_RS19835/HIR76_RS19840/HIR76_RS08000/HIR76_RS19825/HIR76_RS12995/HIR76_RS17545/HIR76_RS11920/HIR76_RS15390/HIR76_RS03700	nadA/ywaC/yhcR/purA/fliI/purE/atpB/atpF/ppnKB/atpD/atpH/yfkN/gnd/pyrG/pncB/pgk/atpG/atpA/moeA/atpC/gndA/yunD/dfrA/rdgB/purH	25	8	HIR76_RS08995/HIR76_RS04360/HIR76_RS21495/HIR76_RS17240/HIR76_RS08000/HIR76_RS12995/HIR76_RS17545/HIR76_RS15390	17	HIR76_RS15120/HIR76_RS20675/HIR76_RS05135/HIR76_RS21710/HIR76_RS03650/HIR76_RS19860/HIR76_RS19850/HIR76_RS15990/HIR76_RS19830/HIR76_RS19845/HIR76_RS20005/HIR76_RS18370/HIR76_RS19835/HIR76_RS19840/HIR76_RS19825/HIR76_RS11920/HIR76_RS03700
BP	GO:0006508	proteolysis	29/821	43/1443	0.102576	0.99857	HIR76_RS09505/HIR76_RS12790/HIR76_RS15310/HIR76_RS08530/HIR76_RS08525/HIR76_RS15185/HIR76_RS15985/HIR76_RS05860/HIR76_RS07420/HIR76_RS12645/HIR76_RS18980/HIR76_RS13855/HIR76_RS05865/HIR76_RS20475/HIR76_RS09835/HIR76_RS20635/HIR76_RS17865/HIR76_RS07570/HIR76_RS17475/HIR76_RS00075/HIR76_RS08395/HIR76_RS12070/HIR76_RS01360/HIR76_RS10100/HIR76_RS10815/HIR76_RS06510/HIR76_RS20195/HIR76_RS10800/HIR76_R…	aprX/dacF/lonB/spoIIGA/bpr/spoIVFB/sppA/yhfN/isp/dacB/ctpB/gpr/aprE/vpr/lexA/epr/HIR76_RS17865/htpX/yuxL/dacA/ddcP/ypwA/mpr/dacB/ldcB/pepF/ywhC/ctpA/yrrO	29	10	HIR76_RS15985/HIR76_RS09835/HIR76_RS20635/HIR76_RS17865/HIR76_RS07570/HIR76_RS00075/HIR76_RS08395/HIR76_RS10815/HIR76_RS20195/HIR76_RS10800	19	HIR76_RS09505/HIR76_RS12790/HIR76_RS15310/HIR76_RS08530/HIR76_RS08525/HIR76_RS15185/HIR76_RS05860/HIR76_RS07420/HIR76_RS12645/HIR76_RS18980/HIR76_RS13855/HIR76_RS05865/HIR76_RS20475/HIR76_RS17475/HIR76_RS12070/HIR76_RS01360/HIR76_RS10100/HIR76_RS06510/HIR76_RS14840
BP	GO:0009117	nucleotide metabolic process	24/821	35/1443	0.106554	0.99857	HIR76_RS15120/HIR76_RS20675/HIR76_RS05135/HIR76_RS21710/HIR76_RS08995/HIR76_RS03650/HIR76_RS19860/HIR76_RS19850/HIR76_RS15990/HIR76_RS19830/HIR76_RS19845/HIR76_RS04360/HIR76_RS21495/HIR76_RS20005/HIR76_RS17240/HIR76_RS18370/HIR76_RS19835/HIR76_RS19840/HIR76_RS08000/HIR76_RS19825/HIR76_RS12995/HIR76_RS17545/HIR76_RS11920/HIR76_RS03700	nadA/ywaC/yhcR/purA/fliI/purE/atpB/atpF/ppnKB/atpD/atpH/yfkN/gnd/pyrG/pncB/pgk/atpG/atpA/moeA/atpC/gndA/yunD/dfrA/purH	24	7	HIR76_RS08995/HIR76_RS04360/HIR76_RS21495/HIR76_RS17240/HIR76_RS08000/HIR76_RS12995/HIR76_RS17545	17	HIR76_RS15120/HIR76_RS20675/HIR76_RS05135/HIR76_RS21710/HIR76_RS03650/HIR76_RS19860/HIR76_RS19850/HIR76_RS15990/HIR76_RS19830/HIR76_RS19845/HIR76_RS20005/HIR76_RS18370/HIR76_RS19835/HIR76_RS19840/HIR76_RS19825/HIR76_RS11920/HIR76_RS03700
BP	GO:0008643	carbohydrate transport	22/821	32/1443	0.116329	0.99857	HIR76_RS01415/HIR76_RS21490/HIR76_RS20735/HIR76_RS20455/HIR76_RS20730/HIR76_RS02365/HIR76_RS01065/HIR76_RS04340/HIR76_RS02235/HIR76_RS14680/HIR76_RS04540/HIR76_RS07805/HIR76_RS03295/HIR76_RS03285/HIR76_RS14690/HIR76_RS20740/HIR76_RS03290/HIR76_RS08060/HIR76_RS20640/HIR76_RS04295/HIR76_RS20630/HIR76_RS06765	ptsG/gntP/celB/scrA/licA/mtlR/murP/treP/glcU/levG/malP/ptsP/celB/gmuB/levE/licB/gmuA/fruA/sacX/nagE/celB/manR	22	13	HIR76_RS01415/HIR76_RS21490/HIR76_RS20455/HIR76_RS04340/HIR76_RS07805/HIR76_RS03295/HIR76_RS03285/HIR76_RS03290/HIR76_RS08060/HIR76_RS20640/HIR76_RS04295/HIR76_RS20630/HIR76_RS06765	9	HIR76_RS20735/HIR76_RS20730/HIR76_RS02365/HIR76_RS01065/HIR76_RS02235/HIR76_RS14680/HIR76_RS04540/HIR76_RS14690/HIR76_RS20740
BP	GO:0017144	drug metabolic process	22/821	32/1443	0.116329	0.99857	HIR76_RS08995/HIR76_RS12840/HIR76_RS12690/HIR76_RS19860/HIR76_RS19850/HIR76_RS12680/HIR76_RS19830/HIR76_RS13350/HIR76_RS19845/HIR76_RS16490/HIR76_RS13355/HIR76_RS20585/HIR76_RS18370/HIR76_RS04930/HIR76_RS19835/HIR76_RS19840/HIR76_RS15145/HIR76_RS12675/HIR76_RS17905/HIR76_RS19825/HIR76_RS04260/HIR76_RS11920	fliI/aspA/ribD/atpB/atpF/ribBA/atpD/gcvPB/atpH/metK/gcvPA/thiM/pgk/thiC/atpG/atpA/pheA/ribH/fumC/atpC/nosA/dfrA	22	10	HIR76_RS08995/HIR76_RS12840/HIR76_RS12690/HIR76_RS12680/HIR76_RS13350/HIR76_RS13355/HIR76_RS20585/HIR76_RS15145/HIR76_RS12675/HIR76_RS04260	12	HIR76_RS19860/HIR76_RS19850/HIR76_RS19830/HIR76_RS19845/HIR76_RS16490/HIR76_RS18370/HIR76_RS04930/HIR76_RS19835/HIR76_RS19840/HIR76_RS17905/HIR76_RS19825/HIR76_RS11920
BP	GO:0006091	generation of precursor metabolites and energy	10/821	13/1443	0.116745	0.99857	HIR76_RS20825/HIR76_RS12840/HIR76_RS16570/HIR76_RS08320/HIR76_RS20510/HIR76_RS08315/HIR76_RS18370/HIR76_RS20515/HIR76_RS17905/HIR76_RS12320	cydA/aspA/ythA/ctaD/qoxB/coxB/pgk/qoxA/fumC/qcrB	10	4	HIR76_RS20825/HIR76_RS12840/HIR76_RS20510/HIR76_RS20515	6	HIR76_RS16570/HIR76_RS08320/HIR76_RS08315/HIR76_RS18370/HIR76_RS17905/HIR76_RS12320
BP	GO:0009144	purine nucleoside triphosphate metabolic process	10/821	13/1443	0.116745	0.99857	HIR76_RS08995/HIR76_RS19860/HIR76_RS19850/HIR76_RS19830/HIR76_RS19845/HIR76_RS18370/HIR76_RS19835/HIR76_RS19840/HIR76_RS08000/HIR76_RS19825	fliI/atpB/atpF/atpD/atpH/pgk/atpG/atpA/moeA/atpC	10	2	HIR76_RS08995/HIR76_RS08000	8	HIR76_RS19860/HIR76_RS19850/HIR76_RS19830/HIR76_RS19845/HIR76_RS18370/HIR76_RS19835/HIR76_RS19840/HIR76_RS19825
BP	GO:0009199	ribonucleoside triphosphate metabolic process	10/821	13/1443	0.116745	0.99857	HIR76_RS08995/HIR76_RS19860/HIR76_RS19850/HIR76_RS19830/HIR76_RS19845/HIR76_RS18370/HIR76_RS19835/HIR76_RS19840/HIR76_RS08000/HIR76_RS19825	fliI/atpB/atpF/atpD/atpH/pgk/atpG/atpA/moeA/atpC	10	2	HIR76_RS08995/HIR76_RS08000	8	HIR76_RS19860/HIR76_RS19850/HIR76_RS19830/HIR76_RS19845/HIR76_RS18370/HIR76_RS19835/HIR76_RS19840/HIR76_RS19825
BP	GO:0009205	purine ribonucleoside triphosphate metabolic process	10/821	13/1443	0.116745	0.99857	HIR76_RS08995/HIR76_RS19860/HIR76_RS19850/HIR76_RS19830/HIR76_RS19845/HIR76_RS18370/HIR76_RS19835/HIR76_RS19840/HIR76_RS08000/HIR76_RS19825	fliI/atpB/atpF/atpD/atpH/pgk/atpG/atpA/moeA/atpC	10	2	HIR76_RS08995/HIR76_RS08000	8	HIR76_RS19860/HIR76_RS19850/HIR76_RS19830/HIR76_RS19845/HIR76_RS18370/HIR76_RS19835/HIR76_RS19840/HIR76_RS19825
BP	GO:0009401	phosphoenolpyruvate-dependent sugar phosphotransferase system	20/821	29/1443	0.127158	0.99857	HIR76_RS01415/HIR76_RS20735/HIR76_RS20455/HIR76_RS20730/HIR76_RS02365/HIR76_RS01065/HIR76_RS04340/HIR76_RS14680/HIR76_RS04540/HIR76_RS07805/HIR76_RS03295/HIR76_RS03285/HIR76_RS14690/HIR76_RS20740/HIR76_RS03290/HIR76_RS08060/HIR76_RS20640/HIR76_RS04295/HIR76_RS20630/HIR76_RS06765	ptsG/celB/scrA/licA/mtlR/murP/treP/levG/malP/ptsP/celB/gmuB/levE/licB/gmuA/fruA/sacX/nagE/celB/manR	20	12	HIR76_RS01415/HIR76_RS20455/HIR76_RS04340/HIR76_RS07805/HIR76_RS03295/HIR76_RS03285/HIR76_RS03290/HIR76_RS08060/HIR76_RS20640/HIR76_RS04295/HIR76_RS20630/HIR76_RS06765	8	HIR76_RS20735/HIR76_RS20730/HIR76_RS02365/HIR76_RS01065/HIR76_RS14680/HIR76_RS04540/HIR76_RS14690/HIR76_RS20740
BP	GO:0032787	monocarboxylic acid metabolic process	13/821	18/1443	0.139111	0.99857	HIR76_RS13150/HIR76_RS06925/HIR76_RS17800/HIR76_RS06110/HIR76_RS06945/HIR76_RS16485/HIR76_RS18370/HIR76_RS06395/HIR76_RS05800/HIR76_RS12255/HIR76_RS08820/HIR76_RS12260/HIR76_RS15810	mmgB/uxaC/fadN/asnB/uxuA/asnB/pgk/fabH/fabHB/panC/plsX/panB/accA	13	7	HIR76_RS06925/HIR76_RS06945/HIR76_RS06395/HIR76_RS05800/HIR76_RS12255/HIR76_RS08820/HIR76_RS12260	6	HIR76_RS13150/HIR76_RS17800/HIR76_RS06110/HIR76_RS16485/HIR76_RS18370/HIR76_RS15810
BP	GO:0040011	locomotion	13/821	18/1443	0.139111	0.99857	HIR76_RS09030/HIR76_RS09020/HIR76_RS09035/HIR76_RS09000/HIR76_RS08970/HIR76_RS08975/HIR76_RS08965/HIR76_RS09090/HIR76_RS19045/HIR76_RS09095/HIR76_RS09110/HIR76_RS19605/HIR76_RS09100	fliL/flgG/fliM/fliJ/flgC/fliE/flgB/cheB/hag/cheA/cheD/flhO/cheW	13	13	HIR76_RS09030/HIR76_RS09020/HIR76_RS09035/HIR76_RS09000/HIR76_RS08970/HIR76_RS08975/HIR76_RS08965/HIR76_RS09090/HIR76_RS19045/HIR76_RS09095/HIR76_RS09110/HIR76_RS19605/HIR76_RS09100	0
BP	GO:0006812	cation transport	24/821	36/1443	0.151733	0.99857	HIR76_RS19855/HIR76_RS18150/HIR76_RS15100/HIR76_RS02565/HIR76_RS19860/HIR76_RS18145/HIR76_RS19850/HIR76_RS01680/HIR76_RS19845/HIR76_RS18110/HIR76_RS17020/HIR76_RS08115/HIR76_RS19835/HIR76_RS04230/HIR76_RS19840/HIR76_RS03600/HIR76_RS19825/HIR76_RS03110/HIR76_RS04315/HIR76_RS19660/HIR76_RS16600/HIR76_RS07475/HIR76_RS18155/HIR76_RS04435	atpE/copA/alaP/ydbO/atpB/cadA/atpF/znuA/atpH/nhaK/kbfO/ktrC/atpG/maeS/atpA/mneS/atpC/mneP/yflA/amtB/mntA/mgtE/copZ/corA	24	10	HIR76_RS18150/HIR76_RS18145/HIR76_RS01680/HIR76_RS18110/HIR76_RS08115/HIR76_RS03110/HIR76_RS04315/HIR76_RS19660/HIR76_RS18155/HIR76_RS04435	14	HIR76_RS19855/HIR76_RS15100/HIR76_RS02565/HIR76_RS19860/HIR76_RS19850/HIR76_RS19845/HIR76_RS17020/HIR76_RS19835/HIR76_RS04230/HIR76_RS19840/HIR76_RS03600/HIR76_RS19825/HIR76_RS16600/HIR76_RS07475
BP	GO:0046034	ATP metabolic process	9/821	12/1443	0.164218	0.99857	HIR76_RS08995/HIR76_RS19860/HIR76_RS19850/HIR76_RS19830/HIR76_RS19845/HIR76_RS18370/HIR76_RS19835/HIR76_RS19840/HIR76_RS19825	fliI/atpB/atpF/atpD/atpH/pgk/atpG/atpA/atpC	9	1	HIR76_RS08995	8	HIR76_RS19860/HIR76_RS19850/HIR76_RS19830/HIR76_RS19845/HIR76_RS18370/HIR76_RS19835/HIR76_RS19840/HIR76_RS19825
BP	GO:0044281	small molecule metabolic process	99/821	163/1443	0.16673	0.99857	HIR76_RS15120/HIR76_RS08285/HIR76_RS20675/HIR76_RS13150/HIR76_RS06925/HIR76_RS17800/HIR76_RS05135/HIR76_RS21710/HIR76_RS08995/HIR76_RS06110/HIR76_RS03740/HIR76_RS20665/HIR76_RS12840/HIR76_RS07710/HIR76_RS03650/HIR76_RS15525/HIR76_RS20525/HIR76_RS08610/HIR76_RS06945/HIR76_RS20325/HIR76_RS12690/HIR76_RS19860/HIR76_RS21150/HIR76_RS15245/HIR76_RS19390/HIR76_RS09605/HIR76_RS15520/HIR76_RS16485/HIR76_R…	nadA/glsA/ywaC/mmgB/uxaC/fadN/yhcR/purA/fliI/asnB/yerD/tyrZ/aspA/queF/purE/pheS/galT/pyrR/uxuA/rocG/ribD/atpB/pdp/valS/budA/glnA/pheT/asnB/zwf/ileS/atpF/abfA/ribBA/tyrS/ilvC/ppnKB/glyS/glyQ/serS/atpD/glpX/gcvPB/bcd/gpmI/atpH/aspS/yfkN/gnd/ganA/gcvPA/pyrG/thiM/pncB/pgk/thiC/atpG/fbp/atpA/gudB/cysS/gltB/pheA/ribH/leuA/leuS/fabH/fumC/ydaN/fabHB/folK/yxjH/moeA/panC/yloV/tyrA/atpC/gndA/xpt/yunD/queA/u…	99	58	HIR76_RS06925/HIR76_RS08995/HIR76_RS20665/HIR76_RS12840/HIR76_RS07710/HIR76_RS15525/HIR76_RS06945/HIR76_RS20325/HIR76_RS12690/HIR76_RS21150/HIR76_RS15245/HIR76_RS09605/HIR76_RS15520/HIR76_RS12990/HIR76_RS08590/HIR76_RS12680/HIR76_RS16055/HIR76_RS15350/HIR76_RS13710/HIR76_RS13715/HIR76_RS00090/HIR76_RS13350/HIR76_RS14960/HIR76_RS04360/HIR76_RS21495/HIR76_RS18470/HIR76_RS13355/HIR76_RS20585/HIR76_R…	41	HIR76_RS15120/HIR76_RS08285/HIR76_RS20675/HIR76_RS13150/HIR76_RS17800/HIR76_RS05135/HIR76_RS21710/HIR76_RS06110/HIR76_RS03740/HIR76_RS03650/HIR76_RS20525/HIR76_RS08610/HIR76_RS19860/HIR76_RS19390/HIR76_RS16485/HIR76_RS19850/HIR76_RS15575/HIR76_RS15990/HIR76_RS19830/HIR76_RS19975/HIR76_RS13110/HIR76_RS18360/HIR76_RS19845/HIR76_RS20005/HIR76_RS18370/HIR76_RS04930/HIR76_RS19835/HIR76_RS19840/HIR76_R…
BP	GO:0055086	nucleobase-containing small molecule metabolic process	34/821	53/1443	0.172421	0.99857	HIR76_RS15120/HIR76_RS20675/HIR76_RS05135/HIR76_RS21710/HIR76_RS08995/HIR76_RS07710/HIR76_RS03650/HIR76_RS08610/HIR76_RS19860/HIR76_RS21150/HIR76_RS19850/HIR76_RS15990/HIR76_RS19830/HIR76_RS19845/HIR76_RS04360/HIR76_RS21495/HIR76_RS20005/HIR76_RS17240/HIR76_RS18370/HIR76_RS19835/HIR76_RS19840/HIR76_RS02440/HIR76_RS08000/HIR76_RS19825/HIR76_RS12995/HIR76_RS12065/HIR76_RS17545/HIR76_RS15045/HIR76_R…	nadA/ywaC/yhcR/purA/fliI/queF/purE/pyrR/atpB/pdp/atpF/ppnKB/atpD/atpH/yfkN/gnd/pyrG/pncB/pgk/atpG/atpA/ydaN/moeA/atpC/gndA/xpt/yunD/queA/pyrF/pyrE/dfrA/rdgB/purH/deoD	34	15	HIR76_RS08995/HIR76_RS07710/HIR76_RS21150/HIR76_RS04360/HIR76_RS21495/HIR76_RS17240/HIR76_RS02440/HIR76_RS08000/HIR76_RS12995/HIR76_RS17545/HIR76_RS15045/HIR76_RS08650/HIR76_RS08655/HIR76_RS15390/HIR76_RS10820	19	HIR76_RS15120/HIR76_RS20675/HIR76_RS05135/HIR76_RS21710/HIR76_RS03650/HIR76_RS08610/HIR76_RS19860/HIR76_RS19850/HIR76_RS15990/HIR76_RS19830/HIR76_RS19845/HIR76_RS20005/HIR76_RS18370/HIR76_RS19835/HIR76_RS19840/HIR76_RS19825/HIR76_RS12065/HIR76_RS11920/HIR76_RS03700
BP	GO:0005996	monosaccharide metabolic process	12/821	17/1443	0.184848	0.99857	HIR76_RS06925/HIR76_RS20525/HIR76_RS06945/HIR76_RS12990/HIR76_RS15575/HIR76_RS19975/HIR76_RS18360/HIR76_RS18470/HIR76_RS21555/HIR76_RS16495/HIR76_RS15460/HIR76_RS03995	uxaC/galT/uxuA/zwf/abfA/glpX/gpmI/ganA/fbp/pckA/abfB/yesZ	12	5	HIR76_RS06925/HIR76_RS06945/HIR76_RS12990/HIR76_RS18470/HIR76_RS21555	7	HIR76_RS20525/HIR76_RS15575/HIR76_RS19975/HIR76_RS18360/HIR76_RS16495/HIR76_RS15460/HIR76_RS03995
BP	GO:0006793	phosphorus metabolic process	39/821	62/1443	0.199483	0.99857	HIR76_RS15120/HIR76_RS20675/HIR76_RS00400/HIR76_RS05135/HIR76_RS21710/HIR76_RS08995/HIR76_RS03650/HIR76_RS19860/HIR76_RS13105/HIR76_RS19850/HIR76_RS15990/HIR76_RS08005/HIR76_RS08205/HIR76_RS08010/HIR76_RS09950/HIR76_RS19830/HIR76_RS02645/HIR76_RS19845/HIR76_RS08775/HIR76_RS04360/HIR76_RS21495/HIR76_RS20005/HIR76_RS17240/HIR76_RS18370/HIR76_RS19835/HIR76_RS19840/HIR76_RS18955/HIR76_RS07805/HIR76_R…	nadA/ywaC/prkT/yhcR/purA/fliI/purE/atpB/buk/atpF/ppnKB/mobB/suhB/moaE/plsY/atpD/rsbU/atpH/thiN/yfkN/gnd/pyrG/pncB/pgk/atpG/atpA/yvkC/ptsP/ydaN/moeA/atpC/gndA/yunD/uppP/moaA/prkC/dfrA/rdgB/purH	39	18	HIR76_RS08995/HIR76_RS08005/HIR76_RS08205/HIR76_RS08010/HIR76_RS09950/HIR76_RS02645/HIR76_RS04360/HIR76_RS21495/HIR76_RS17240/HIR76_RS18955/HIR76_RS07805/HIR76_RS02440/HIR76_RS08000/HIR76_RS12995/HIR76_RS17545/HIR76_RS19770/HIR76_RS08760/HIR76_RS15390	21	HIR76_RS15120/HIR76_RS20675/HIR76_RS00400/HIR76_RS05135/HIR76_RS21710/HIR76_RS03650/HIR76_RS19860/HIR76_RS13105/HIR76_RS19850/HIR76_RS15990/HIR76_RS19830/HIR76_RS19845/HIR76_RS08775/HIR76_RS20005/HIR76_RS18370/HIR76_RS19835/HIR76_RS19840/HIR76_RS19825/HIR76_RS16915/HIR76_RS11920/HIR76_RS03700
BP	GO:0009123	nucleoside monophosphate metabolic process	10/821	14/1443	0.204354	0.99857	HIR76_RS08995/HIR76_RS03650/HIR76_RS19860/HIR76_RS19850/HIR76_RS19830/HIR76_RS19845/HIR76_RS18370/HIR76_RS19835/HIR76_RS19840/HIR76_RS19825	fliI/purE/atpB/atpF/atpD/atpH/pgk/atpG/atpA/atpC	10	1	HIR76_RS08995	9	HIR76_RS03650/HIR76_RS19860/HIR76_RS19850/HIR76_RS19830/HIR76_RS19845/HIR76_RS18370/HIR76_RS19835/HIR76_RS19840/HIR76_RS19825
BP	GO:0009126	purine nucleoside monophosphate metabolic process	10/821	14/1443	0.204354	0.99857	HIR76_RS08995/HIR76_RS03650/HIR76_RS19860/HIR76_RS19850/HIR76_RS19830/HIR76_RS19845/HIR76_RS18370/HIR76_RS19835/HIR76_RS19840/HIR76_RS19825	fliI/purE/atpB/atpF/atpD/atpH/pgk/atpG/atpA/atpC	10	1	HIR76_RS08995	9	HIR76_RS03650/HIR76_RS19860/HIR76_RS19850/HIR76_RS19830/HIR76_RS19845/HIR76_RS18370/HIR76_RS19835/HIR76_RS19840/HIR76_RS19825
BP	GO:0009161	ribonucleoside monophosphate metabolic process	10/821	14/1443	0.204354	0.99857	HIR76_RS08995/HIR76_RS03650/HIR76_RS19860/HIR76_RS19850/HIR76_RS19830/HIR76_RS19845/HIR76_RS18370/HIR76_RS19835/HIR76_RS19840/HIR76_RS19825	fliI/purE/atpB/atpF/atpD/atpH/pgk/atpG/atpA/atpC	10	1	HIR76_RS08995	9	HIR76_RS03650/HIR76_RS19860/HIR76_RS19850/HIR76_RS19830/HIR76_RS19845/HIR76_RS18370/HIR76_RS19835/HIR76_RS19840/HIR76_RS19825
BP	GO:0009167	purine ribonucleoside monophosphate metabolic process	10/821	14/1443	0.204354	0.99857	HIR76_RS08995/HIR76_RS03650/HIR76_RS19860/HIR76_RS19850/HIR76_RS19830/HIR76_RS19845/HIR76_RS18370/HIR76_RS19835/HIR76_RS19840/HIR76_RS19825	fliI/purE/atpB/atpF/atpD/atpH/pgk/atpG/atpA/atpC	10	1	HIR76_RS08995	9	HIR76_RS03650/HIR76_RS19860/HIR76_RS19850/HIR76_RS19830/HIR76_RS19845/HIR76_RS18370/HIR76_RS19835/HIR76_RS19840/HIR76_RS19825
BP	GO:0016051	carbohydrate biosynthetic process	8/821	11/1443	0.226888	0.99857	HIR76_RS20365/HIR76_RS19335/HIR76_RS19145/HIR76_RS19975/HIR76_RS21555/HIR76_RS20535/HIR76_RS16495/HIR76_RS10000	spsE/pgsC/tuaF/glpX/fbp/ywcD/pckA/yngA	8	4	HIR76_RS19335/HIR76_RS21555/HIR76_RS20535/HIR76_RS10000	4	HIR76_RS20365/HIR76_RS19145/HIR76_RS19975/HIR76_RS16495
BP	GO:0019318	hexose metabolic process	8/821	11/1443	0.226888	0.99857	HIR76_RS20525/HIR76_RS12990/HIR76_RS19975/HIR76_RS18360/HIR76_RS18470/HIR76_RS21555/HIR76_RS16495/HIR76_RS03995	galT/zwf/glpX/gpmI/ganA/fbp/pckA/yesZ	8	3	HIR76_RS12990/HIR76_RS18470/HIR76_RS21555	5	HIR76_RS20525/HIR76_RS19975/HIR76_RS18360/HIR76_RS16495/HIR76_RS03995
BP	GO:0006796	phosphate-containing compound metabolic process	38/821	61/1443	0.231144	0.99857	HIR76_RS15120/HIR76_RS20675/HIR76_RS00400/HIR76_RS05135/HIR76_RS21710/HIR76_RS08995/HIR76_RS03650/HIR76_RS19860/HIR76_RS13105/HIR76_RS19850/HIR76_RS15990/HIR76_RS08005/HIR76_RS08205/HIR76_RS08010/HIR76_RS09950/HIR76_RS19830/HIR76_RS02645/HIR76_RS19845/HIR76_RS08775/HIR76_RS04360/HIR76_RS21495/HIR76_RS20005/HIR76_RS17240/HIR76_RS18370/HIR76_RS19835/HIR76_RS19840/HIR76_RS18955/HIR76_RS07805/HIR76_R…	nadA/ywaC/prkT/yhcR/purA/fliI/purE/atpB/buk/atpF/ppnKB/mobB/suhB/moaE/plsY/atpD/rsbU/atpH/thiN/yfkN/gnd/pyrG/pncB/pgk/atpG/atpA/yvkC/ptsP/moeA/atpC/gndA/yunD/uppP/moaA/prkC/dfrA/rdgB/purH	38	17	HIR76_RS08995/HIR76_RS08005/HIR76_RS08205/HIR76_RS08010/HIR76_RS09950/HIR76_RS02645/HIR76_RS04360/HIR76_RS21495/HIR76_RS17240/HIR76_RS18955/HIR76_RS07805/HIR76_RS08000/HIR76_RS12995/HIR76_RS17545/HIR76_RS19770/HIR76_RS08760/HIR76_RS15390	21	HIR76_RS15120/HIR76_RS20675/HIR76_RS00400/HIR76_RS05135/HIR76_RS21710/HIR76_RS03650/HIR76_RS19860/HIR76_RS13105/HIR76_RS19850/HIR76_RS15990/HIR76_RS19830/HIR76_RS19845/HIR76_RS08775/HIR76_RS20005/HIR76_RS18370/HIR76_RS19835/HIR76_RS19840/HIR76_RS19825/HIR76_RS16915/HIR76_RS11920/HIR76_RS03700
BP	GO:0006163	purine nucleotide metabolic process	14/821	21/1443	0.247658	0.99857	HIR76_RS20675/HIR76_RS21710/HIR76_RS08995/HIR76_RS03650/HIR76_RS19860/HIR76_RS19850/HIR76_RS19830/HIR76_RS19845/HIR76_RS18370/HIR76_RS19835/HIR76_RS19840/HIR76_RS08000/HIR76_RS19825/HIR76_RS03700	ywaC/purA/fliI/purE/atpB/atpF/atpD/atpH/pgk/atpG/atpA/moeA/atpC/purH	14	2	HIR76_RS08995/HIR76_RS08000	12	HIR76_RS20675/HIR76_RS21710/HIR76_RS03650/HIR76_RS19860/HIR76_RS19850/HIR76_RS19830/HIR76_RS19845/HIR76_RS18370/HIR76_RS19835/HIR76_RS19840/HIR76_RS19825/HIR76_RS03700
BP	GO:0006418	tRNA aminoacylation for protein translation	14/821	21/1443	0.247658	0.99857	HIR76_RS20665/HIR76_RS15525/HIR76_RS15245/HIR76_RS15520/HIR76_RS08590/HIR76_RS16055/HIR76_RS13710/HIR76_RS13715/HIR76_RS00090/HIR76_RS14960/HIR76_RS00615/HIR76_RS16370/HIR76_RS12225/HIR76_RS20210	tyrZ/pheS/valS/pheT/ileS/tyrS/glyS/glyQ/serS/aspS/cysS/leuS/asnS/thrS	14	14	HIR76_RS20665/HIR76_RS15525/HIR76_RS15245/HIR76_RS15520/HIR76_RS08590/HIR76_RS16055/HIR76_RS13710/HIR76_RS13715/HIR76_RS00090/HIR76_RS14960/HIR76_RS00615/HIR76_RS16370/HIR76_RS12225/HIR76_RS20210	0
BP	GO:0034654	nucleobase-containing compound biosynthetic process	132/821	223/1443	0.248709	0.99857	HIR76_RS20465/HIR76_RS12775/HIR76_RS01325/HIR76_RS08540/HIR76_RS15415/HIR76_RS15120/HIR76_RS16340/HIR76_RS13685/HIR76_RS19940/HIR76_RS05135/HIR76_RS08535/HIR76_RS21710/HIR76_RS07845/HIR76_RS20660/HIR76_RS14315/HIR76_RS13975/HIR76_RS07595/HIR76_RS17845/HIR76_RS17885/HIR76_RS07710/HIR76_RS15760/HIR76_RS17200/HIR76_RS00680/HIR76_RS03650/HIR76_RS00685/HIR76_RS02255/HIR76_RS20545/HIR76_RS19860/HIR76_R…	sacT/sigF/ybfA/sigG/gerE/nadA/msmR/rpoD/racA/yhcR/sigE/purA/kinA/ywaE/HIR76_RS14315/HIR76_RS13975/kinE/yusT/cssR/queF/phoR/comA/rpoB/purE/rpoC/ycnK/slrA/atpB/sigB/fur/phoP/rocR/ykoM/yesN/silP/atpF/rsmB/ppnKB/sigW/kdgR/pxpR/glpP/mhqR/ctsR/rbsR/scoC/ytzE/yobQ/licT/atpH/mtlR/yisR/gltC/treR/yfkN/ywhA/gntR/pyrG/nusB/frlR/pncB/pgk/resD/atpG/sinI/zur/fruR/atpA/yclJ/cidR/hrcA/iolR/ycxD/yesS/cspB/lnrK/yvr…	132	68	HIR76_RS01325/HIR76_RS16340/HIR76_RS20660/HIR76_RS17845/HIR76_RS07710/HIR76_RS17200/HIR76_RS20545/HIR76_RS02660/HIR76_RS21645/HIR76_RS11905/HIR76_RS08745/HIR76_RS01115/HIR76_RS12090/HIR76_RS02335/HIR76_RS00560/HIR76_RS19345/HIR76_RS05705/HIR76_RS10515/HIR76_RS20985/HIR76_RS06130/HIR76_RS10160/HIR76_RS04350/HIR76_RS04360/HIR76_RS20205/HIR76_RS21480/HIR76_RS17650/HIR76_RS17240/HIR76_RS08050/HIR76_R…	64	HIR76_RS20465/HIR76_RS12775/HIR76_RS08540/HIR76_RS15415/HIR76_RS15120/HIR76_RS13685/HIR76_RS19940/HIR76_RS05135/HIR76_RS08535/HIR76_RS21710/HIR76_RS07845/HIR76_RS14315/HIR76_RS13975/HIR76_RS07595/HIR76_RS17885/HIR76_RS15760/HIR76_RS00680/HIR76_RS03650/HIR76_RS00685/HIR76_RS02255/HIR76_RS19860/HIR76_RS12815/HIR76_RS15765/HIR76_RS07495/HIR76_RS03935/HIR76_RS19850/HIR76_RS15990/HIR76_RS05175/HIR76_R…
BP	GO:0001539	cilium or flagellum-dependent cell motility	9/821	13/1443	0.271032	0.99857	HIR76_RS09030/HIR76_RS09020/HIR76_RS09035/HIR76_RS09000/HIR76_RS08970/HIR76_RS08975/HIR76_RS08965/HIR76_RS19045/HIR76_RS19605	fliL/flgG/fliM/fliJ/flgC/fliE/flgB/hag/flhO	9	9	HIR76_RS09030/HIR76_RS09020/HIR76_RS09035/HIR76_RS09000/HIR76_RS08970/HIR76_RS08975/HIR76_RS08965/HIR76_RS19045/HIR76_RS19605	0
BP	GO:0048870	cell motility	9/821	13/1443	0.271032	0.99857	HIR76_RS09030/HIR76_RS09020/HIR76_RS09035/HIR76_RS09000/HIR76_RS08970/HIR76_RS08975/HIR76_RS08965/HIR76_RS19045/HIR76_RS19605	fliL/flgG/fliM/fliJ/flgC/fliE/flgB/hag/flhO	9	9	HIR76_RS09030/HIR76_RS09020/HIR76_RS09035/HIR76_RS09000/HIR76_RS08970/HIR76_RS08975/HIR76_RS08965/HIR76_RS19045/HIR76_RS19605	0
BP	GO:0051674	localization of cell	9/821	13/1443	0.271032	0.99857	HIR76_RS09030/HIR76_RS09020/HIR76_RS09035/HIR76_RS09000/HIR76_RS08970/HIR76_RS08975/HIR76_RS08965/HIR76_RS19045/HIR76_RS19605	fliL/flgG/fliM/fliJ/flgC/fliE/flgB/hag/flhO	9	9	HIR76_RS09030/HIR76_RS09020/HIR76_RS09035/HIR76_RS09000/HIR76_RS08970/HIR76_RS08975/HIR76_RS08965/HIR76_RS19045/HIR76_RS19605	0
BP	GO:0071973	bacterial-type flagellum-dependent cell motility	9/821	13/1443	0.271032	0.99857	HIR76_RS09030/HIR76_RS09020/HIR76_RS09035/HIR76_RS09000/HIR76_RS08970/HIR76_RS08975/HIR76_RS08965/HIR76_RS19045/HIR76_RS19605	fliL/flgG/fliM/fliJ/flgC/fliE/flgB/hag/flhO	9	9	HIR76_RS09030/HIR76_RS09020/HIR76_RS09035/HIR76_RS09000/HIR76_RS08970/HIR76_RS08975/HIR76_RS08965/HIR76_RS19045/HIR76_RS19605	0
BP	GO:0072330	monocarboxylic acid biosynthetic process	9/821	13/1443	0.271032	0.99857	HIR76_RS06110/HIR76_RS16485/HIR76_RS18370/HIR76_RS06395/HIR76_RS05800/HIR76_RS12255/HIR76_RS08820/HIR76_RS12260/HIR76_RS15810	asnB/asnB/pgk/fabH/fabHB/panC/plsX/panB/accA	9	5	HIR76_RS06395/HIR76_RS05800/HIR76_RS12255/HIR76_RS08820/HIR76_RS12260	4	HIR76_RS06110/HIR76_RS16485/HIR76_RS18370/HIR76_RS15810
BP	GO:0097588	archaeal or bacterial-type flagellum-dependent cell motility	9/821	13/1443	0.271032	0.99857	HIR76_RS09030/HIR76_RS09020/HIR76_RS09035/HIR76_RS09000/HIR76_RS08970/HIR76_RS08975/HIR76_RS08965/HIR76_RS19045/HIR76_RS19605	fliL/flgG/fliM/fliJ/flgC/fliE/flgB/hag/flhO	9	9	HIR76_RS09030/HIR76_RS09020/HIR76_RS09035/HIR76_RS09000/HIR76_RS08970/HIR76_RS08975/HIR76_RS08965/HIR76_RS19045/HIR76_RS19605	0
BP	GO:1901565	organonitrogen compound catabolic process	9/821	13/1443	0.271032	0.99857	HIR76_RS09580/HIR76_RS10135/HIR76_RS13350/HIR76_RS13355/HIR76_RS00915/HIR76_RS19440/HIR76_RS13165/HIR76_RS07210/HIR76_RS19740	cwlC/ggt/gcvPB/gcvPA/cwlD/ggt/yqiI/xlyA/ureA	9	4	HIR76_RS13350/HIR76_RS13355/HIR76_RS19440/HIR76_RS13165	5	HIR76_RS09580/HIR76_RS10135/HIR76_RS00915/HIR76_RS07210/HIR76_RS19740
BP	GO:0015672	monovalent inorganic cation transport	12/821	18/1443	0.276322	0.99857	HIR76_RS19855/HIR76_RS15100/HIR76_RS19860/HIR76_RS19850/HIR76_RS19845/HIR76_RS17020/HIR76_RS08115/HIR76_RS19835/HIR76_RS04230/HIR76_RS19840/HIR76_RS19825/HIR76_RS04315	atpE/alaP/atpB/atpF/atpH/kbfO/ktrC/atpG/maeS/atpA/atpC/yflA	12	2	HIR76_RS08115/HIR76_RS04315	10	HIR76_RS19855/HIR76_RS15100/HIR76_RS19860/HIR76_RS19850/HIR76_RS19845/HIR76_RS17020/HIR76_RS19835/HIR76_RS04230/HIR76_RS19840/HIR76_RS19825
BP	GO:0044248	cellular catabolic process	12/821	18/1443	0.276322	0.99857	HIR76_RS06925/HIR76_RS05135/HIR76_RS10135/HIR76_RS06945/HIR76_RS13350/HIR76_RS04360/HIR76_RS13355/HIR76_RS18370/HIR76_RS19440/HIR76_RS17545/HIR76_RS19740/HIR76_RS15390	uxaC/yhcR/ggt/uxuA/gcvPB/yfkN/gcvPA/pgk/ggt/yunD/ureA/rdgB	12	8	HIR76_RS06925/HIR76_RS06945/HIR76_RS13350/HIR76_RS04360/HIR76_RS13355/HIR76_RS19440/HIR76_RS17545/HIR76_RS15390	4	HIR76_RS05135/HIR76_RS10135/HIR76_RS18370/HIR76_RS19740
BP	GO:0065008	regulation of biological quality	12/821	18/1443	0.276322	0.99857	HIR76_RS04485/HIR76_RS13100/HIR76_RS15210/HIR76_RS15205/HIR76_RS13350/HIR76_RS13355/HIR76_RS02570/HIR76_RS17875/HIR76_RS04260/HIR76_RS08170/HIR76_RS11920/HIR76_RS17765	acoL/lpdA/mreC/mreD/gcvPB/gcvPA/ydbP/mrgA/nosA/lpdA/dfrA/yusE	12	5	HIR76_RS13350/HIR76_RS13355/HIR76_RS02570/HIR76_RS04260/HIR76_RS08170	7	HIR76_RS04485/HIR76_RS13100/HIR76_RS15210/HIR76_RS15205/HIR76_RS17875/HIR76_RS11920/HIR76_RS17765
BP	GO:0009165	nucleotide biosynthetic process	15/821	23/1443	0.276776	0.99857	HIR76_RS15120/HIR76_RS21710/HIR76_RS03650/HIR76_RS19860/HIR76_RS19850/HIR76_RS15990/HIR76_RS19845/HIR76_RS20005/HIR76_RS17240/HIR76_RS18370/HIR76_RS19835/HIR76_RS19840/HIR76_RS19825/HIR76_RS11920/HIR76_RS03700	nadA/purA/purE/atpB/atpF/ppnKB/atpH/pyrG/pncB/pgk/atpG/atpA/atpC/dfrA/purH	15	1	HIR76_RS17240	14	HIR76_RS15120/HIR76_RS21710/HIR76_RS03650/HIR76_RS19860/HIR76_RS19850/HIR76_RS15990/HIR76_RS19845/HIR76_RS20005/HIR76_RS18370/HIR76_RS19835/HIR76_RS19840/HIR76_RS19825/HIR76_RS11920/HIR76_RS03700
BP	GO:1901293	nucleoside phosphate biosynthetic process	15/821	23/1443	0.276776	0.99857	HIR76_RS15120/HIR76_RS21710/HIR76_RS03650/HIR76_RS19860/HIR76_RS19850/HIR76_RS15990/HIR76_RS19845/HIR76_RS20005/HIR76_RS17240/HIR76_RS18370/HIR76_RS19835/HIR76_RS19840/HIR76_RS19825/HIR76_RS11920/HIR76_RS03700	nadA/purA/purE/atpB/atpF/ppnKB/atpH/pyrG/pncB/pgk/atpG/atpA/atpC/dfrA/purH	15	1	HIR76_RS17240	14	HIR76_RS15120/HIR76_RS21710/HIR76_RS03650/HIR76_RS19860/HIR76_RS19850/HIR76_RS15990/HIR76_RS19845/HIR76_RS20005/HIR76_RS18370/HIR76_RS19835/HIR76_RS19840/HIR76_RS19825/HIR76_RS11920/HIR76_RS03700
BP	GO:0019637	organophosphate metabolic process	31/821	50/1443	0.276989	0.99857	HIR76_RS15120/HIR76_RS20675/HIR76_RS05135/HIR76_RS21710/HIR76_RS08995/HIR76_RS03650/HIR76_RS19860/HIR76_RS19850/HIR76_RS15990/HIR76_RS08005/HIR76_RS08205/HIR76_RS08010/HIR76_RS09950/HIR76_RS19830/HIR76_RS19845/HIR76_RS08775/HIR76_RS04360/HIR76_RS21495/HIR76_RS20005/HIR76_RS17240/HIR76_RS18370/HIR76_RS19835/HIR76_RS19840/HIR76_RS08000/HIR76_RS19825/HIR76_RS12995/HIR76_RS17545/HIR76_RS19770/HIR76_R…	nadA/ywaC/yhcR/purA/fliI/purE/atpB/atpF/ppnKB/mobB/suhB/moaE/plsY/atpD/atpH/thiN/yfkN/gnd/pyrG/pncB/pgk/atpG/atpA/moeA/atpC/gndA/yunD/moaA/dfrA/rdgB/purH	31	13	HIR76_RS08995/HIR76_RS08005/HIR76_RS08205/HIR76_RS08010/HIR76_RS09950/HIR76_RS04360/HIR76_RS21495/HIR76_RS17240/HIR76_RS08000/HIR76_RS12995/HIR76_RS17545/HIR76_RS19770/HIR76_RS15390	18	HIR76_RS15120/HIR76_RS20675/HIR76_RS05135/HIR76_RS21710/HIR76_RS03650/HIR76_RS19860/HIR76_RS19850/HIR76_RS15990/HIR76_RS19830/HIR76_RS19845/HIR76_RS08775/HIR76_RS20005/HIR76_RS18370/HIR76_RS19835/HIR76_RS19840/HIR76_RS19825/HIR76_RS11920/HIR76_RS03700
BP	GO:0006754	ATP biosynthetic process	7/821	10/1443	0.307069	0.99857	HIR76_RS19860/HIR76_RS19850/HIR76_RS19845/HIR76_RS18370/HIR76_RS19835/HIR76_RS19840/HIR76_RS19825	atpB/atpF/atpH/pgk/atpG/atpA/atpC	7	0		7	HIR76_RS19860/HIR76_RS19850/HIR76_RS19845/HIR76_RS18370/HIR76_RS19835/HIR76_RS19840/HIR76_RS19825
BP	GO:0009142	nucleoside triphosphate biosynthetic process	7/821	10/1443	0.307069	0.99857	HIR76_RS19860/HIR76_RS19850/HIR76_RS19845/HIR76_RS18370/HIR76_RS19835/HIR76_RS19840/HIR76_RS19825	atpB/atpF/atpH/pgk/atpG/atpA/atpC	7	0		7	HIR76_RS19860/HIR76_RS19850/HIR76_RS19845/HIR76_RS18370/HIR76_RS19835/HIR76_RS19840/HIR76_RS19825
BP	GO:0009145	purine nucleoside triphosphate biosynthetic process	7/821	10/1443	0.307069	0.99857	HIR76_RS19860/HIR76_RS19850/HIR76_RS19845/HIR76_RS18370/HIR76_RS19835/HIR76_RS19840/HIR76_RS19825	atpB/atpF/atpH/pgk/atpG/atpA/atpC	7	0		7	HIR76_RS19860/HIR76_RS19850/HIR76_RS19845/HIR76_RS18370/HIR76_RS19835/HIR76_RS19840/HIR76_RS19825
BP	GO:0009201	ribonucleoside triphosphate biosynthetic process	7/821	10/1443	0.307069	0.99857	HIR76_RS19860/HIR76_RS19850/HIR76_RS19845/HIR76_RS18370/HIR76_RS19835/HIR76_RS19840/HIR76_RS19825	atpB/atpF/atpH/pgk/atpG/atpA/atpC	7	0		7	HIR76_RS19860/HIR76_RS19850/HIR76_RS19845/HIR76_RS18370/HIR76_RS19835/HIR76_RS19840/HIR76_RS19825
BP	GO:0009206	purine ribonucleoside triphosphate biosynthetic process	7/821	10/1443	0.307069	0.99857	HIR76_RS19860/HIR76_RS19850/HIR76_RS19845/HIR76_RS18370/HIR76_RS19835/HIR76_RS19840/HIR76_RS19825	atpB/atpF/atpH/pgk/atpG/atpA/atpC	7	0		7	HIR76_RS19860/HIR76_RS19850/HIR76_RS19845/HIR76_RS18370/HIR76_RS19835/HIR76_RS19840/HIR76_RS19825
BP	GO:0006164	purine nucleotide biosynthetic process	10/821	15/1443	0.310442	0.99857	HIR76_RS21710/HIR76_RS03650/HIR76_RS19860/HIR76_RS19850/HIR76_RS19845/HIR76_RS18370/HIR76_RS19835/HIR76_RS19840/HIR76_RS19825/HIR76_RS03700	purA/purE/atpB/atpF/atpH/pgk/atpG/atpA/atpC/purH	10	0		10	HIR76_RS21710/HIR76_RS03650/HIR76_RS19860/HIR76_RS19850/HIR76_RS19845/HIR76_RS18370/HIR76_RS19835/HIR76_RS19840/HIR76_RS19825/HIR76_RS03700
BP	GO:0006790	sulfur compound metabolic process	10/821	15/1443	0.310442	0.99857	HIR76_RS10135/HIR76_RS17725/HIR76_RS16490/HIR76_RS08775/HIR76_RS20585/HIR76_RS17470/HIR76_RS04930/HIR76_RS19440/HIR76_RS20920/HIR76_RS20925	ggt/sufD/metK/thiN/thiM/yutI/thiC/ggt/yxjH/yxjG	10	4	HIR76_RS20585/HIR76_RS19440/HIR76_RS20920/HIR76_RS20925	6	HIR76_RS10135/HIR76_RS17725/HIR76_RS16490/HIR76_RS08775/HIR76_RS17470/HIR76_RS04930
BP	GO:0006928	movement of cell or subcellular component	10/821	15/1443	0.310442	0.99857	HIR76_RS09030/HIR76_RS09020/HIR76_RS09035/HIR76_RS09000/HIR76_RS08970/HIR76_RS08975/HIR76_RS08965/HIR76_RS19045/HIR76_RS09095/HIR76_RS19605	fliL/flgG/fliM/fliJ/flgC/fliE/flgB/hag/cheA/flhO	10	10	HIR76_RS09030/HIR76_RS09020/HIR76_RS09035/HIR76_RS09000/HIR76_RS08970/HIR76_RS08975/HIR76_RS08965/HIR76_RS19045/HIR76_RS09095/HIR76_RS19605	0
BP	GO:0009056	catabolic process	17/821	27/1443	0.330596	0.99857	HIR76_RS09580/HIR76_RS06925/HIR76_RS05135/HIR76_RS10135/HIR76_RS06945/HIR76_RS13350/HIR76_RS18360/HIR76_RS04360/HIR76_RS13355/HIR76_RS18370/HIR76_RS00915/HIR76_RS19440/HIR76_RS13165/HIR76_RS07210/HIR76_RS17545/HIR76_RS19740/HIR76_RS15390	cwlC/uxaC/yhcR/ggt/uxuA/gcvPB/gpmI/yfkN/gcvPA/pgk/cwlD/ggt/yqiI/xlyA/yunD/ureA/rdgB	17	9	HIR76_RS06925/HIR76_RS06945/HIR76_RS13350/HIR76_RS04360/HIR76_RS13355/HIR76_RS19440/HIR76_RS13165/HIR76_RS17545/HIR76_RS15390	8	HIR76_RS09580/HIR76_RS05135/HIR76_RS10135/HIR76_RS18360/HIR76_RS18370/HIR76_RS00915/HIR76_RS07210/HIR76_RS19740
BP	GO:1901575	organic substance catabolic process	17/821	27/1443	0.330596	0.99857	HIR76_RS09580/HIR76_RS06925/HIR76_RS05135/HIR76_RS10135/HIR76_RS06945/HIR76_RS13350/HIR76_RS18360/HIR76_RS04360/HIR76_RS13355/HIR76_RS18370/HIR76_RS00915/HIR76_RS19440/HIR76_RS13165/HIR76_RS07210/HIR76_RS17545/HIR76_RS19740/HIR76_RS15390	cwlC/uxaC/yhcR/ggt/uxuA/gcvPB/gpmI/yfkN/gcvPA/pgk/cwlD/ggt/yqiI/xlyA/yunD/ureA/rdgB	17	9	HIR76_RS06925/HIR76_RS06945/HIR76_RS13350/HIR76_RS04360/HIR76_RS13355/HIR76_RS19440/HIR76_RS13165/HIR76_RS17545/HIR76_RS15390	8	HIR76_RS09580/HIR76_RS05135/HIR76_RS10135/HIR76_RS18360/HIR76_RS18370/HIR76_RS00915/HIR76_RS07210/HIR76_RS19740
BP	GO:0019693	ribose phosphate metabolic process	14/821	22/1443	0.338367	0.99857	HIR76_RS20675/HIR76_RS08995/HIR76_RS03650/HIR76_RS19860/HIR76_RS19850/HIR76_RS19830/HIR76_RS19845/HIR76_RS21495/HIR76_RS18370/HIR76_RS19835/HIR76_RS19840/HIR76_RS08000/HIR76_RS19825/HIR76_RS12995	ywaC/fliI/purE/atpB/atpF/atpD/atpH/gnd/pgk/atpG/atpA/moeA/atpC/gndA	14	4	HIR76_RS08995/HIR76_RS21495/HIR76_RS08000/HIR76_RS12995	10	HIR76_RS20675/HIR76_RS03650/HIR76_RS19860/HIR76_RS19850/HIR76_RS19830/HIR76_RS19845/HIR76_RS18370/HIR76_RS19835/HIR76_RS19840/HIR76_RS19825
BP	GO:0043038	amino acid activation	14/821	22/1443	0.338367	0.99857	HIR76_RS20665/HIR76_RS15525/HIR76_RS15245/HIR76_RS15520/HIR76_RS08590/HIR76_RS16055/HIR76_RS13710/HIR76_RS13715/HIR76_RS00090/HIR76_RS14960/HIR76_RS00615/HIR76_RS16370/HIR76_RS12225/HIR76_RS20210	tyrZ/pheS/valS/pheT/ileS/tyrS/glyS/glyQ/serS/aspS/cysS/leuS/asnS/thrS	14	14	HIR76_RS20665/HIR76_RS15525/HIR76_RS15245/HIR76_RS15520/HIR76_RS08590/HIR76_RS16055/HIR76_RS13710/HIR76_RS13715/HIR76_RS00090/HIR76_RS14960/HIR76_RS00615/HIR76_RS16370/HIR76_RS12225/HIR76_RS20210	0
BP	GO:0043039	tRNA aminoacylation	14/821	22/1443	0.338367	0.99857	HIR76_RS20665/HIR76_RS15525/HIR76_RS15245/HIR76_RS15520/HIR76_RS08590/HIR76_RS16055/HIR76_RS13710/HIR76_RS13715/HIR76_RS00090/HIR76_RS14960/HIR76_RS00615/HIR76_RS16370/HIR76_RS12225/HIR76_RS20210	tyrZ/pheS/valS/pheT/ileS/tyrS/glyS/glyQ/serS/aspS/cysS/leuS/asnS/thrS	14	14	HIR76_RS20665/HIR76_RS15525/HIR76_RS15245/HIR76_RS15520/HIR76_RS08590/HIR76_RS16055/HIR76_RS13710/HIR76_RS13715/HIR76_RS00090/HIR76_RS14960/HIR76_RS00615/HIR76_RS16370/HIR76_RS12225/HIR76_RS20210	0
BP	GO:0072521	purine-containing compound metabolic process	14/821	22/1443	0.338367	0.99857	HIR76_RS20675/HIR76_RS21710/HIR76_RS08995/HIR76_RS03650/HIR76_RS19860/HIR76_RS19850/HIR76_RS19830/HIR76_RS19845/HIR76_RS18370/HIR76_RS19835/HIR76_RS19840/HIR76_RS08000/HIR76_RS19825/HIR76_RS03700	ywaC/purA/fliI/purE/atpB/atpF/atpD/atpH/pgk/atpG/atpA/moeA/atpC/purH	14	2	HIR76_RS08995/HIR76_RS08000	12	HIR76_RS20675/HIR76_RS21710/HIR76_RS03650/HIR76_RS19860/HIR76_RS19850/HIR76_RS19830/HIR76_RS19845/HIR76_RS18370/HIR76_RS19835/HIR76_RS19840/HIR76_RS19825/HIR76_RS03700
BP	GO:0030001	metal ion transport	11/821	17/1443	0.345888	0.99857	HIR76_RS18150/HIR76_RS15100/HIR76_RS18145/HIR76_RS01680/HIR76_RS17020/HIR76_RS08115/HIR76_RS04230/HIR76_RS04315/HIR76_RS16600/HIR76_RS18155/HIR76_RS04435	copA/alaP/cadA/znuA/kbfO/ktrC/maeS/yflA/mntA/copZ/corA	11	7	HIR76_RS18150/HIR76_RS18145/HIR76_RS01680/HIR76_RS08115/HIR76_RS04315/HIR76_RS18155/HIR76_RS04435	4	HIR76_RS15100/HIR76_RS17020/HIR76_RS04230/HIR76_RS16600
BP	GO:0009124	nucleoside monophosphate biosynthetic process	8/821	12/1443	0.352227	0.99857	HIR76_RS03650/HIR76_RS19860/HIR76_RS19850/HIR76_RS19845/HIR76_RS18370/HIR76_RS19835/HIR76_RS19840/HIR76_RS19825	purE/atpB/atpF/atpH/pgk/atpG/atpA/atpC	8	0		8	HIR76_RS03650/HIR76_RS19860/HIR76_RS19850/HIR76_RS19845/HIR76_RS18370/HIR76_RS19835/HIR76_RS19840/HIR76_RS19825
BP	GO:0009127	purine nucleoside monophosphate biosynthetic process	8/821	12/1443	0.352227	0.99857	HIR76_RS03650/HIR76_RS19860/HIR76_RS19850/HIR76_RS19845/HIR76_RS18370/HIR76_RS19835/HIR76_RS19840/HIR76_RS19825	purE/atpB/atpF/atpH/pgk/atpG/atpA/atpC	8	0		8	HIR76_RS03650/HIR76_RS19860/HIR76_RS19850/HIR76_RS19845/HIR76_RS18370/HIR76_RS19835/HIR76_RS19840/HIR76_RS19825
BP	GO:0009156	ribonucleoside monophosphate biosynthetic process	8/821	12/1443	0.352227	0.99857	HIR76_RS03650/HIR76_RS19860/HIR76_RS19850/HIR76_RS19845/HIR76_RS18370/HIR76_RS19835/HIR76_RS19840/HIR76_RS19825	purE/atpB/atpF/atpH/pgk/atpG/atpA/atpC	8	0		8	HIR76_RS03650/HIR76_RS19860/HIR76_RS19850/HIR76_RS19845/HIR76_RS18370/HIR76_RS19835/HIR76_RS19840/HIR76_RS19825
BP	GO:0009168	purine ribonucleoside monophosphate biosynthetic process	8/821	12/1443	0.352227	0.99857	HIR76_RS03650/HIR76_RS19860/HIR76_RS19850/HIR76_RS19845/HIR76_RS18370/HIR76_RS19835/HIR76_RS19840/HIR76_RS19825	purE/atpB/atpF/atpH/pgk/atpG/atpA/atpC	8	0		8	HIR76_RS03650/HIR76_RS19860/HIR76_RS19850/HIR76_RS19845/HIR76_RS18370/HIR76_RS19835/HIR76_RS19840/HIR76_RS19825
BP	GO:0009150	purine ribonucleotide metabolic process	12/821	19/1443	0.378004	0.99857	HIR76_RS20675/HIR76_RS08995/HIR76_RS03650/HIR76_RS19860/HIR76_RS19850/HIR76_RS19830/HIR76_RS19845/HIR76_RS18370/HIR76_RS19835/HIR76_RS19840/HIR76_RS08000/HIR76_RS19825	ywaC/fliI/purE/atpB/atpF/atpD/atpH/pgk/atpG/atpA/moeA/atpC	12	2	HIR76_RS08995/HIR76_RS08000	10	HIR76_RS20675/HIR76_RS03650/HIR76_RS19860/HIR76_RS19850/HIR76_RS19830/HIR76_RS19845/HIR76_RS18370/HIR76_RS19835/HIR76_RS19840/HIR76_RS19825
BP	GO:0009259	ribonucleotide metabolic process	12/821	19/1443	0.378004	0.99857	HIR76_RS20675/HIR76_RS08995/HIR76_RS03650/HIR76_RS19860/HIR76_RS19850/HIR76_RS19830/HIR76_RS19845/HIR76_RS18370/HIR76_RS19835/HIR76_RS19840/HIR76_RS08000/HIR76_RS19825	ywaC/fliI/purE/atpB/atpF/atpD/atpH/pgk/atpG/atpA/moeA/atpC	12	2	HIR76_RS08995/HIR76_RS08000	10	HIR76_RS20675/HIR76_RS03650/HIR76_RS19860/HIR76_RS19850/HIR76_RS19830/HIR76_RS19845/HIR76_RS18370/HIR76_RS19835/HIR76_RS19840/HIR76_RS19825
BP	GO:0010468	regulation of gene expression	111/821	191/1443	0.388012	0.99857	HIR76_RS20465/HIR76_RS12775/HIR76_RS01325/HIR76_RS08540/HIR76_RS15415/HIR76_RS16340/HIR76_RS13685/HIR76_RS19940/HIR76_RS08535/HIR76_RS07845/HIR76_RS20660/HIR76_RS14315/HIR76_RS13975/HIR76_RS07595/HIR76_RS17845/HIR76_RS17885/HIR76_RS15760/HIR76_RS17200/HIR76_RS02255/HIR76_RS20545/HIR76_RS02660/HIR76_RS12815/HIR76_RS15765/HIR76_RS21645/HIR76_RS07495/HIR76_RS03935/HIR76_RS11905/HIR76_RS08745/HIR76_R…	sacT/sigF/ybfA/sigG/gerE/msmR/rpoD/racA/sigE/kinA/ywaE/HIR76_RS14315/HIR76_RS13975/kinE/yusT/cssR/phoR/comA/ycnK/slrA/sigB/fur/phoP/rocR/ykoM/yesN/silP/rsmB/sigW/kdgR/pxpR/glpP/mhqR/ctsR/rbsR/scoC/ytzE/yobQ/licT/mtlR/yisR/gltC/treR/ywhA/fin/gntR/nusB/frlR/resD/sinI/zur/fruR/yclJ/cidR/hrcA/iolR/ycxD/yesS/cspB/lnrK/yvrH/walR/sinR/yczG/ymfC/exuR/gamR/csoR/ysmB/deoR/czrA/nusG/yvbU/mta/cysL/yybE/mdxR/…	111	62	HIR76_RS01325/HIR76_RS16340/HIR76_RS20660/HIR76_RS17845/HIR76_RS17200/HIR76_RS20545/HIR76_RS02660/HIR76_RS21645/HIR76_RS11905/HIR76_RS08745/HIR76_RS01115/HIR76_RS12090/HIR76_RS02335/HIR76_RS00560/HIR76_RS19345/HIR76_RS05705/HIR76_RS10515/HIR76_RS20985/HIR76_RS06130/HIR76_RS10160/HIR76_RS04350/HIR76_RS20205/HIR76_RS21480/HIR76_RS17650/HIR76_RS08050/HIR76_RS02140/HIR76_RS20590/HIR76_RS13830/HIR76_R…	49	HIR76_RS20465/HIR76_RS12775/HIR76_RS08540/HIR76_RS15415/HIR76_RS13685/HIR76_RS19940/HIR76_RS08535/HIR76_RS07845/HIR76_RS14315/HIR76_RS13975/HIR76_RS07595/HIR76_RS17885/HIR76_RS15760/HIR76_RS02255/HIR76_RS12815/HIR76_RS15765/HIR76_RS07495/HIR76_RS03935/HIR76_RS05175/HIR76_RS07670/HIR76_RS16230/HIR76_RS02365/HIR76_RS00330/HIR76_RS13235/HIR76_RS12610/HIR76_RS13375/HIR76_RS13635/HIR76_RS03960/HIR76_R…
BP	GO:0060255	regulation of macromolecule metabolic process	112/821	193/1443	0.396777	0.99857	HIR76_RS20465/HIR76_RS12775/HIR76_RS01325/HIR76_RS08540/HIR76_RS15415/HIR76_RS16340/HIR76_RS13685/HIR76_RS19940/HIR76_RS08535/HIR76_RS07845/HIR76_RS20660/HIR76_RS14315/HIR76_RS13975/HIR76_RS07595/HIR76_RS17845/HIR76_RS17885/HIR76_RS15760/HIR76_RS17200/HIR76_RS02255/HIR76_RS20545/HIR76_RS02660/HIR76_RS12815/HIR76_RS15765/HIR76_RS21645/HIR76_RS07495/HIR76_RS03935/HIR76_RS11905/HIR76_RS08745/HIR76_R…	sacT/sigF/ybfA/sigG/gerE/msmR/rpoD/racA/sigE/kinA/ywaE/HIR76_RS14315/HIR76_RS13975/kinE/yusT/cssR/phoR/comA/ycnK/slrA/sigB/fur/phoP/rocR/ykoM/yesN/silP/rsmB/sigW/kdgR/pxpR/glpP/mhqR/ctsR/rbsR/scoC/ytzE/yobQ/licT/mtlR/yisR/gltC/treR/ywhA/fin/gntR/nusB/frlR/resD/sinI/zur/fruR/yclJ/cidR/hrcA/iolR/ycxD/yesS/cspB/lnrK/yvrH/walR/sinR/yczG/ymfC/exuR/gamR/csoR/ysmB/deoR/czrA/nusG/yvbU/mta/cysL/yybE/mdxR/…	112	63	HIR76_RS01325/HIR76_RS16340/HIR76_RS20660/HIR76_RS17845/HIR76_RS17200/HIR76_RS20545/HIR76_RS02660/HIR76_RS21645/HIR76_RS11905/HIR76_RS08745/HIR76_RS01115/HIR76_RS12090/HIR76_RS02335/HIR76_RS00560/HIR76_RS19345/HIR76_RS05705/HIR76_RS10515/HIR76_RS20985/HIR76_RS06130/HIR76_RS10160/HIR76_RS04350/HIR76_RS20205/HIR76_RS21480/HIR76_RS17650/HIR76_RS08050/HIR76_RS02140/HIR76_RS20590/HIR76_RS13830/HIR76_R…	49	HIR76_RS20465/HIR76_RS12775/HIR76_RS08540/HIR76_RS15415/HIR76_RS13685/HIR76_RS19940/HIR76_RS08535/HIR76_RS07845/HIR76_RS14315/HIR76_RS13975/HIR76_RS07595/HIR76_RS17885/HIR76_RS15760/HIR76_RS02255/HIR76_RS12815/HIR76_RS15765/HIR76_RS07495/HIR76_RS03935/HIR76_RS05175/HIR76_RS07670/HIR76_RS16230/HIR76_RS02365/HIR76_RS00330/HIR76_RS13235/HIR76_RS12610/HIR76_RS13375/HIR76_RS13635/HIR76_RS03960/HIR76_R…
BP	GO:0006355	regulation of transcription, DNA-templated	109/821	188/1443	0.40514	0.99857	HIR76_RS20465/HIR76_RS12775/HIR76_RS01325/HIR76_RS08540/HIR76_RS15415/HIR76_RS16340/HIR76_RS13685/HIR76_RS19940/HIR76_RS08535/HIR76_RS07845/HIR76_RS20660/HIR76_RS14315/HIR76_RS13975/HIR76_RS07595/HIR76_RS17845/HIR76_RS17885/HIR76_RS15760/HIR76_RS17200/HIR76_RS02255/HIR76_RS20545/HIR76_RS02660/HIR76_RS12815/HIR76_RS15765/HIR76_RS21645/HIR76_RS07495/HIR76_RS03935/HIR76_RS11905/HIR76_RS08745/HIR76_R…	sacT/sigF/ybfA/sigG/gerE/msmR/rpoD/racA/sigE/kinA/ywaE/HIR76_RS14315/HIR76_RS13975/kinE/yusT/cssR/phoR/comA/ycnK/slrA/sigB/fur/phoP/rocR/ykoM/yesN/silP/rsmB/sigW/kdgR/pxpR/glpP/mhqR/ctsR/rbsR/scoC/ytzE/yobQ/licT/mtlR/yisR/gltC/treR/ywhA/gntR/nusB/frlR/resD/sinI/zur/fruR/yclJ/cidR/hrcA/iolR/ycxD/yesS/cspB/lnrK/yvrH/walR/sinR/yczG/ymfC/exuR/gamR/csoR/ysmB/deoR/czrA/nusG/yvbU/mta/cysL/yybE/mdxR/spo0…	109	62	HIR76_RS01325/HIR76_RS16340/HIR76_RS20660/HIR76_RS17845/HIR76_RS17200/HIR76_RS20545/HIR76_RS02660/HIR76_RS21645/HIR76_RS11905/HIR76_RS08745/HIR76_RS01115/HIR76_RS12090/HIR76_RS02335/HIR76_RS00560/HIR76_RS19345/HIR76_RS05705/HIR76_RS10515/HIR76_RS20985/HIR76_RS06130/HIR76_RS10160/HIR76_RS04350/HIR76_RS20205/HIR76_RS21480/HIR76_RS17650/HIR76_RS08050/HIR76_RS02140/HIR76_RS20590/HIR76_RS13830/HIR76_R…	47	HIR76_RS20465/HIR76_RS12775/HIR76_RS08540/HIR76_RS15415/HIR76_RS13685/HIR76_RS19940/HIR76_RS08535/HIR76_RS07845/HIR76_RS14315/HIR76_RS13975/HIR76_RS07595/HIR76_RS17885/HIR76_RS15760/HIR76_RS02255/HIR76_RS12815/HIR76_RS15765/HIR76_RS07495/HIR76_RS03935/HIR76_RS05175/HIR76_RS07670/HIR76_RS16230/HIR76_RS02365/HIR76_RS13235/HIR76_RS12610/HIR76_RS13375/HIR76_RS13635/HIR76_RS03960/HIR76_RS04590/HIR76_R…
BP	GO:0051252	regulation of RNA metabolic process	109/821	188/1443	0.40514	0.99857	HIR76_RS20465/HIR76_RS12775/HIR76_RS01325/HIR76_RS08540/HIR76_RS15415/HIR76_RS16340/HIR76_RS13685/HIR76_RS19940/HIR76_RS08535/HIR76_RS07845/HIR76_RS20660/HIR76_RS14315/HIR76_RS13975/HIR76_RS07595/HIR76_RS17845/HIR76_RS17885/HIR76_RS15760/HIR76_RS17200/HIR76_RS02255/HIR76_RS20545/HIR76_RS02660/HIR76_RS12815/HIR76_RS15765/HIR76_RS21645/HIR76_RS07495/HIR76_RS03935/HIR76_RS11905/HIR76_RS08745/HIR76_R…	sacT/sigF/ybfA/sigG/gerE/msmR/rpoD/racA/sigE/kinA/ywaE/HIR76_RS14315/HIR76_RS13975/kinE/yusT/cssR/phoR/comA/ycnK/slrA/sigB/fur/phoP/rocR/ykoM/yesN/silP/rsmB/sigW/kdgR/pxpR/glpP/mhqR/ctsR/rbsR/scoC/ytzE/yobQ/licT/mtlR/yisR/gltC/treR/ywhA/gntR/nusB/frlR/resD/sinI/zur/fruR/yclJ/cidR/hrcA/iolR/ycxD/yesS/cspB/lnrK/yvrH/walR/sinR/yczG/ymfC/exuR/gamR/csoR/ysmB/deoR/czrA/nusG/yvbU/mta/cysL/yybE/mdxR/spo0…	109	62	HIR76_RS01325/HIR76_RS16340/HIR76_RS20660/HIR76_RS17845/HIR76_RS17200/HIR76_RS20545/HIR76_RS02660/HIR76_RS21645/HIR76_RS11905/HIR76_RS08745/HIR76_RS01115/HIR76_RS12090/HIR76_RS02335/HIR76_RS00560/HIR76_RS19345/HIR76_RS05705/HIR76_RS10515/HIR76_RS20985/HIR76_RS06130/HIR76_RS10160/HIR76_RS04350/HIR76_RS20205/HIR76_RS21480/HIR76_RS17650/HIR76_RS08050/HIR76_RS02140/HIR76_RS20590/HIR76_RS13830/HIR76_R…	47	HIR76_RS20465/HIR76_RS12775/HIR76_RS08540/HIR76_RS15415/HIR76_RS13685/HIR76_RS19940/HIR76_RS08535/HIR76_RS07845/HIR76_RS14315/HIR76_RS13975/HIR76_RS07595/HIR76_RS17885/HIR76_RS15760/HIR76_RS02255/HIR76_RS12815/HIR76_RS15765/HIR76_RS07495/HIR76_RS03935/HIR76_RS05175/HIR76_RS07670/HIR76_RS16230/HIR76_RS02365/HIR76_RS13235/HIR76_RS12610/HIR76_RS13375/HIR76_RS13635/HIR76_RS03960/HIR76_RS04590/HIR76_R…
BP	GO:1903506	regulation of nucleic acid-templated transcription	109/821	188/1443	0.40514	0.99857	HIR76_RS20465/HIR76_RS12775/HIR76_RS01325/HIR76_RS08540/HIR76_RS15415/HIR76_RS16340/HIR76_RS13685/HIR76_RS19940/HIR76_RS08535/HIR76_RS07845/HIR76_RS20660/HIR76_RS14315/HIR76_RS13975/HIR76_RS07595/HIR76_RS17845/HIR76_RS17885/HIR76_RS15760/HIR76_RS17200/HIR76_RS02255/HIR76_RS20545/HIR76_RS02660/HIR76_RS12815/HIR76_RS15765/HIR76_RS21645/HIR76_RS07495/HIR76_RS03935/HIR76_RS11905/HIR76_RS08745/HIR76_R…	sacT/sigF/ybfA/sigG/gerE/msmR/rpoD/racA/sigE/kinA/ywaE/HIR76_RS14315/HIR76_RS13975/kinE/yusT/cssR/phoR/comA/ycnK/slrA/sigB/fur/phoP/rocR/ykoM/yesN/silP/rsmB/sigW/kdgR/pxpR/glpP/mhqR/ctsR/rbsR/scoC/ytzE/yobQ/licT/mtlR/yisR/gltC/treR/ywhA/gntR/nusB/frlR/resD/sinI/zur/fruR/yclJ/cidR/hrcA/iolR/ycxD/yesS/cspB/lnrK/yvrH/walR/sinR/yczG/ymfC/exuR/gamR/csoR/ysmB/deoR/czrA/nusG/yvbU/mta/cysL/yybE/mdxR/spo0…	109	62	HIR76_RS01325/HIR76_RS16340/HIR76_RS20660/HIR76_RS17845/HIR76_RS17200/HIR76_RS20545/HIR76_RS02660/HIR76_RS21645/HIR76_RS11905/HIR76_RS08745/HIR76_RS01115/HIR76_RS12090/HIR76_RS02335/HIR76_RS00560/HIR76_RS19345/HIR76_RS05705/HIR76_RS10515/HIR76_RS20985/HIR76_RS06130/HIR76_RS10160/HIR76_RS04350/HIR76_RS20205/HIR76_RS21480/HIR76_RS17650/HIR76_RS08050/HIR76_RS02140/HIR76_RS20590/HIR76_RS13830/HIR76_R…	47	HIR76_RS20465/HIR76_RS12775/HIR76_RS08540/HIR76_RS15415/HIR76_RS13685/HIR76_RS19940/HIR76_RS08535/HIR76_RS07845/HIR76_RS14315/HIR76_RS13975/HIR76_RS07595/HIR76_RS17885/HIR76_RS15760/HIR76_RS02255/HIR76_RS12815/HIR76_RS15765/HIR76_RS07495/HIR76_RS03935/HIR76_RS05175/HIR76_RS07670/HIR76_RS16230/HIR76_RS02365/HIR76_RS13235/HIR76_RS12610/HIR76_RS13375/HIR76_RS13635/HIR76_RS03960/HIR76_RS04590/HIR76_R…
BP	GO:2001141	regulation of RNA biosynthetic process	109/821	188/1443	0.40514	0.99857	HIR76_RS20465/HIR76_RS12775/HIR76_RS01325/HIR76_RS08540/HIR76_RS15415/HIR76_RS16340/HIR76_RS13685/HIR76_RS19940/HIR76_RS08535/HIR76_RS07845/HIR76_RS20660/HIR76_RS14315/HIR76_RS13975/HIR76_RS07595/HIR76_RS17845/HIR76_RS17885/HIR76_RS15760/HIR76_RS17200/HIR76_RS02255/HIR76_RS20545/HIR76_RS02660/HIR76_RS12815/HIR76_RS15765/HIR76_RS21645/HIR76_RS07495/HIR76_RS03935/HIR76_RS11905/HIR76_RS08745/HIR76_R…	sacT/sigF/ybfA/sigG/gerE/msmR/rpoD/racA/sigE/kinA/ywaE/HIR76_RS14315/HIR76_RS13975/kinE/yusT/cssR/phoR/comA/ycnK/slrA/sigB/fur/phoP/rocR/ykoM/yesN/silP/rsmB/sigW/kdgR/pxpR/glpP/mhqR/ctsR/rbsR/scoC/ytzE/yobQ/licT/mtlR/yisR/gltC/treR/ywhA/gntR/nusB/frlR/resD/sinI/zur/fruR/yclJ/cidR/hrcA/iolR/ycxD/yesS/cspB/lnrK/yvrH/walR/sinR/yczG/ymfC/exuR/gamR/csoR/ysmB/deoR/czrA/nusG/yvbU/mta/cysL/yybE/mdxR/spo0…	109	62	HIR76_RS01325/HIR76_RS16340/HIR76_RS20660/HIR76_RS17845/HIR76_RS17200/HIR76_RS20545/HIR76_RS02660/HIR76_RS21645/HIR76_RS11905/HIR76_RS08745/HIR76_RS01115/HIR76_RS12090/HIR76_RS02335/HIR76_RS00560/HIR76_RS19345/HIR76_RS05705/HIR76_RS10515/HIR76_RS20985/HIR76_RS06130/HIR76_RS10160/HIR76_RS04350/HIR76_RS20205/HIR76_RS21480/HIR76_RS17650/HIR76_RS08050/HIR76_RS02140/HIR76_RS20590/HIR76_RS13830/HIR76_R…	47	HIR76_RS20465/HIR76_RS12775/HIR76_RS08540/HIR76_RS15415/HIR76_RS13685/HIR76_RS19940/HIR76_RS08535/HIR76_RS07845/HIR76_RS14315/HIR76_RS13975/HIR76_RS07595/HIR76_RS17885/HIR76_RS15760/HIR76_RS02255/HIR76_RS12815/HIR76_RS15765/HIR76_RS07495/HIR76_RS03935/HIR76_RS05175/HIR76_RS07670/HIR76_RS16230/HIR76_RS02365/HIR76_RS13235/HIR76_RS12610/HIR76_RS13375/HIR76_RS13635/HIR76_RS03960/HIR76_RS04590/HIR76_R…
BP	GO:0019219	regulation of nucleobase-containing compound metabolic process	110/821	190/1443	0.413989	0.99857	HIR76_RS20465/HIR76_RS12775/HIR76_RS01325/HIR76_RS08540/HIR76_RS15415/HIR76_RS16340/HIR76_RS13685/HIR76_RS19940/HIR76_RS08535/HIR76_RS07845/HIR76_RS20660/HIR76_RS14315/HIR76_RS13975/HIR76_RS07595/HIR76_RS17845/HIR76_RS17885/HIR76_RS15760/HIR76_RS17200/HIR76_RS02255/HIR76_RS20545/HIR76_RS02660/HIR76_RS12815/HIR76_RS15765/HIR76_RS21645/HIR76_RS07495/HIR76_RS03935/HIR76_RS11905/HIR76_RS08745/HIR76_R…	sacT/sigF/ybfA/sigG/gerE/msmR/rpoD/racA/sigE/kinA/ywaE/HIR76_RS14315/HIR76_RS13975/kinE/yusT/cssR/phoR/comA/ycnK/slrA/sigB/fur/phoP/rocR/ykoM/yesN/silP/rsmB/sigW/kdgR/pxpR/glpP/mhqR/ctsR/rbsR/scoC/ytzE/yobQ/licT/mtlR/yisR/gltC/treR/ywhA/gntR/nusB/frlR/resD/sinI/zur/fruR/yclJ/cidR/hrcA/iolR/ycxD/yesS/cspB/lnrK/yvrH/walR/sinR/yczG/ymfC/exuR/gamR/csoR/ysmB/deoR/czrA/nusG/yvbU/mta/cysL/yybE/mdxR/recX…	110	63	HIR76_RS01325/HIR76_RS16340/HIR76_RS20660/HIR76_RS17845/HIR76_RS17200/HIR76_RS20545/HIR76_RS02660/HIR76_RS21645/HIR76_RS11905/HIR76_RS08745/HIR76_RS01115/HIR76_RS12090/HIR76_RS02335/HIR76_RS00560/HIR76_RS19345/HIR76_RS05705/HIR76_RS10515/HIR76_RS20985/HIR76_RS06130/HIR76_RS10160/HIR76_RS04350/HIR76_RS20205/HIR76_RS21480/HIR76_RS17650/HIR76_RS08050/HIR76_RS02140/HIR76_RS20590/HIR76_RS13830/HIR76_R…	47	HIR76_RS20465/HIR76_RS12775/HIR76_RS08540/HIR76_RS15415/HIR76_RS13685/HIR76_RS19940/HIR76_RS08535/HIR76_RS07845/HIR76_RS14315/HIR76_RS13975/HIR76_RS07595/HIR76_RS17885/HIR76_RS15760/HIR76_RS02255/HIR76_RS12815/HIR76_RS15765/HIR76_RS07495/HIR76_RS03935/HIR76_RS05175/HIR76_RS07670/HIR76_RS16230/HIR76_RS02365/HIR76_RS13235/HIR76_RS12610/HIR76_RS13375/HIR76_RS13635/HIR76_RS03960/HIR76_RS04590/HIR76_R…
BP	GO:0031323	regulation of cellular metabolic process	110/821	190/1443	0.413989	0.99857	HIR76_RS20465/HIR76_RS12775/HIR76_RS01325/HIR76_RS08540/HIR76_RS15415/HIR76_RS16340/HIR76_RS13685/HIR76_RS19940/HIR76_RS08535/HIR76_RS07845/HIR76_RS20660/HIR76_RS14315/HIR76_RS13975/HIR76_RS07595/HIR76_RS17845/HIR76_RS17885/HIR76_RS15760/HIR76_RS17200/HIR76_RS02255/HIR76_RS20545/HIR76_RS02660/HIR76_RS12815/HIR76_RS15765/HIR76_RS21645/HIR76_RS07495/HIR76_RS03935/HIR76_RS11905/HIR76_RS08745/HIR76_R…	sacT/sigF/ybfA/sigG/gerE/msmR/rpoD/racA/sigE/kinA/ywaE/HIR76_RS14315/HIR76_RS13975/kinE/yusT/cssR/phoR/comA/ycnK/slrA/sigB/fur/phoP/rocR/ykoM/yesN/silP/rsmB/sigW/kdgR/pxpR/glpP/mhqR/ctsR/rbsR/scoC/ytzE/yobQ/licT/mtlR/yisR/gltC/treR/ywhA/gntR/nusB/frlR/resD/sinI/zur/fruR/yclJ/cidR/hrcA/iolR/ycxD/yesS/cspB/lnrK/yvrH/walR/sinR/yczG/ymfC/exuR/gamR/csoR/ysmB/deoR/czrA/nusG/yvbU/mta/cysL/yybE/mdxR/recX…	110	63	HIR76_RS01325/HIR76_RS16340/HIR76_RS20660/HIR76_RS17845/HIR76_RS17200/HIR76_RS20545/HIR76_RS02660/HIR76_RS21645/HIR76_RS11905/HIR76_RS08745/HIR76_RS01115/HIR76_RS12090/HIR76_RS02335/HIR76_RS00560/HIR76_RS19345/HIR76_RS05705/HIR76_RS10515/HIR76_RS20985/HIR76_RS06130/HIR76_RS10160/HIR76_RS04350/HIR76_RS20205/HIR76_RS21480/HIR76_RS17650/HIR76_RS08050/HIR76_RS02140/HIR76_RS20590/HIR76_RS13830/HIR76_R…	47	HIR76_RS20465/HIR76_RS12775/HIR76_RS08540/HIR76_RS15415/HIR76_RS13685/HIR76_RS19940/HIR76_RS08535/HIR76_RS07845/HIR76_RS14315/HIR76_RS13975/HIR76_RS07595/HIR76_RS17885/HIR76_RS15760/HIR76_RS02255/HIR76_RS12815/HIR76_RS15765/HIR76_RS07495/HIR76_RS03935/HIR76_RS05175/HIR76_RS07670/HIR76_RS16230/HIR76_RS02365/HIR76_RS13235/HIR76_RS12610/HIR76_RS13375/HIR76_RS13635/HIR76_RS03960/HIR76_RS04590/HIR76_R…
BP	GO:0051171	regulation of nitrogen compound metabolic process	110/821	190/1443	0.413989	0.99857	HIR76_RS20465/HIR76_RS12775/HIR76_RS01325/HIR76_RS08540/HIR76_RS15415/HIR76_RS16340/HIR76_RS13685/HIR76_RS19940/HIR76_RS08535/HIR76_RS07845/HIR76_RS20660/HIR76_RS14315/HIR76_RS13975/HIR76_RS07595/HIR76_RS17845/HIR76_RS17885/HIR76_RS15760/HIR76_RS17200/HIR76_RS02255/HIR76_RS20545/HIR76_RS02660/HIR76_RS12815/HIR76_RS15765/HIR76_RS21645/HIR76_RS07495/HIR76_RS03935/HIR76_RS11905/HIR76_RS08745/HIR76_R…	sacT/sigF/ybfA/sigG/gerE/msmR/rpoD/racA/sigE/kinA/ywaE/HIR76_RS14315/HIR76_RS13975/kinE/yusT/cssR/phoR/comA/ycnK/slrA/sigB/fur/phoP/rocR/ykoM/yesN/silP/rsmB/sigW/kdgR/pxpR/glpP/mhqR/ctsR/rbsR/scoC/ytzE/yobQ/licT/mtlR/yisR/gltC/treR/ywhA/gntR/nusB/frlR/resD/sinI/zur/fruR/yclJ/cidR/hrcA/iolR/ycxD/yesS/cspB/lnrK/yvrH/walR/sinR/yczG/ymfC/exuR/gamR/csoR/ysmB/deoR/czrA/nusG/yvbU/mta/cysL/yybE/mdxR/recX…	110	63	HIR76_RS01325/HIR76_RS16340/HIR76_RS20660/HIR76_RS17845/HIR76_RS17200/HIR76_RS20545/HIR76_RS02660/HIR76_RS21645/HIR76_RS11905/HIR76_RS08745/HIR76_RS01115/HIR76_RS12090/HIR76_RS02335/HIR76_RS00560/HIR76_RS19345/HIR76_RS05705/HIR76_RS10515/HIR76_RS20985/HIR76_RS06130/HIR76_RS10160/HIR76_RS04350/HIR76_RS20205/HIR76_RS21480/HIR76_RS17650/HIR76_RS08050/HIR76_RS02140/HIR76_RS20590/HIR76_RS13830/HIR76_R…	47	HIR76_RS20465/HIR76_RS12775/HIR76_RS08540/HIR76_RS15415/HIR76_RS13685/HIR76_RS19940/HIR76_RS08535/HIR76_RS07845/HIR76_RS14315/HIR76_RS13975/HIR76_RS07595/HIR76_RS17885/HIR76_RS15760/HIR76_RS02255/HIR76_RS12815/HIR76_RS15765/HIR76_RS07495/HIR76_RS03935/HIR76_RS05175/HIR76_RS07670/HIR76_RS16230/HIR76_RS02365/HIR76_RS13235/HIR76_RS12610/HIR76_RS13375/HIR76_RS13635/HIR76_RS03960/HIR76_RS04590/HIR76_R…
BP	GO:0032502	developmental process	21/821	35/1443	0.422743	0.99857	HIR76_RS12445/HIR76_RS04765/HIR76_RS00305/HIR76_RS08530/HIR76_RS12515/HIR76_RS13855/HIR76_RS09925/HIR76_RS15210/HIR76_RS15200/HIR76_RS02125/HIR76_RS02115/HIR76_RS15205/HIR76_RS02120/HIR76_RS15540/HIR76_RS15215/HIR76_RS12740/HIR76_RS08095/HIR76_RS19610/HIR76_RS13185/HIR76_RS07655/HIR76_RS17915	spoIVA/sspE/spoVG/spoIIGA/ypeB/gpr/sspN/mreC/minC/gerKB/gerKA/mreD/gerKC/sspI/mreB/spoVAF/mreBH/mbl/spo0A/spo0E/gerAA	21	2	HIR76_RS08095/HIR76_RS07655	19	HIR76_RS12445/HIR76_RS04765/HIR76_RS00305/HIR76_RS08530/HIR76_RS12515/HIR76_RS13855/HIR76_RS09925/HIR76_RS15210/HIR76_RS15200/HIR76_RS02125/HIR76_RS02115/HIR76_RS15205/HIR76_RS02120/HIR76_RS15540/HIR76_RS15215/HIR76_RS12740/HIR76_RS19610/HIR76_RS13185/HIR76_RS17915
BP	GO:0072522	purine-containing compound biosynthetic process	10/821	16/1443	0.425036	0.99857	HIR76_RS21710/HIR76_RS03650/HIR76_RS19860/HIR76_RS19850/HIR76_RS19845/HIR76_RS18370/HIR76_RS19835/HIR76_RS19840/HIR76_RS19825/HIR76_RS03700	purA/purE/atpB/atpF/atpH/pgk/atpG/atpA/atpC/purH	10	0		10	HIR76_RS21710/HIR76_RS03650/HIR76_RS19860/HIR76_RS19850/HIR76_RS19845/HIR76_RS18370/HIR76_RS19835/HIR76_RS19840/HIR76_RS19825/HIR76_RS03700
BP	GO:0019222	regulation of metabolic process	112/821	194/1443	0.431563	0.99857	HIR76_RS20465/HIR76_RS12775/HIR76_RS01325/HIR76_RS08540/HIR76_RS15415/HIR76_RS16340/HIR76_RS13685/HIR76_RS19940/HIR76_RS08535/HIR76_RS07845/HIR76_RS20660/HIR76_RS14315/HIR76_RS13975/HIR76_RS07595/HIR76_RS17845/HIR76_RS17885/HIR76_RS15760/HIR76_RS17200/HIR76_RS02255/HIR76_RS20545/HIR76_RS02660/HIR76_RS12815/HIR76_RS15765/HIR76_RS21645/HIR76_RS07495/HIR76_RS03935/HIR76_RS11905/HIR76_RS08745/HIR76_R…	sacT/sigF/ybfA/sigG/gerE/msmR/rpoD/racA/sigE/kinA/ywaE/HIR76_RS14315/HIR76_RS13975/kinE/yusT/cssR/phoR/comA/ycnK/slrA/sigB/fur/phoP/rocR/ykoM/yesN/silP/rsmB/sigW/kdgR/pxpR/glpP/mhqR/ctsR/rbsR/scoC/ytzE/yobQ/licT/mtlR/yisR/gltC/treR/ywhA/fin/gntR/nusB/frlR/resD/sinI/zur/fruR/yclJ/cidR/hrcA/iolR/ycxD/yesS/cspB/lnrK/yvrH/walR/sinR/yczG/ymfC/exuR/gamR/csoR/ysmB/deoR/czrA/nusG/yvbU/mta/cysL/yybE/mdxR/…	112	63	HIR76_RS01325/HIR76_RS16340/HIR76_RS20660/HIR76_RS17845/HIR76_RS17200/HIR76_RS20545/HIR76_RS02660/HIR76_RS21645/HIR76_RS11905/HIR76_RS08745/HIR76_RS01115/HIR76_RS12090/HIR76_RS02335/HIR76_RS00560/HIR76_RS19345/HIR76_RS05705/HIR76_RS10515/HIR76_RS20985/HIR76_RS06130/HIR76_RS10160/HIR76_RS04350/HIR76_RS20205/HIR76_RS21480/HIR76_RS17650/HIR76_RS08050/HIR76_RS02140/HIR76_RS20590/HIR76_RS13830/HIR76_R…	49	HIR76_RS20465/HIR76_RS12775/HIR76_RS08540/HIR76_RS15415/HIR76_RS13685/HIR76_RS19940/HIR76_RS08535/HIR76_RS07845/HIR76_RS14315/HIR76_RS13975/HIR76_RS07595/HIR76_RS17885/HIR76_RS15760/HIR76_RS02255/HIR76_RS12815/HIR76_RS15765/HIR76_RS07495/HIR76_RS03935/HIR76_RS05175/HIR76_RS07670/HIR76_RS16230/HIR76_RS02365/HIR76_RS00330/HIR76_RS13235/HIR76_RS12610/HIR76_RS13375/HIR76_RS13635/HIR76_RS03960/HIR76_R…
BP	GO:0044283	small molecule biosynthetic process	37/821	63/1443	0.434438	0.99857	HIR76_RS05135/HIR76_RS06110/HIR76_RS03740/HIR76_RS07710/HIR76_RS12690/HIR76_RS19390/HIR76_RS09605/HIR76_RS16485/HIR76_RS12680/HIR76_RS15350/HIR76_RS19975/HIR76_RS04360/HIR76_RS20585/HIR76_RS18370/HIR76_RS04930/HIR76_RS21555/HIR76_RS10155/HIR76_RS15145/HIR76_RS12675/HIR76_RS15345/HIR76_RS06395/HIR76_RS05800/HIR76_RS00465/HIR76_RS20920/HIR76_RS12255/HIR76_RS12350/HIR76_RS17545/HIR76_RS15045/HIR76_R…	yhcR/asnB/yerD/queF/ribD/budA/glnA/asnB/ribBA/ilvC/glpX/yfkN/thiM/pgk/thiC/fbp/gltB/pheA/ribH/leuA/fabH/fabHB/folK/yxjH/panC/tyrA/yunD/queA/yxjG/pckA/dapF/plsX/panB/dfrA/argJ/rdgB/accA	37	25	HIR76_RS07710/HIR76_RS12690/HIR76_RS09605/HIR76_RS12680/HIR76_RS15350/HIR76_RS04360/HIR76_RS20585/HIR76_RS21555/HIR76_RS10155/HIR76_RS15145/HIR76_RS12675/HIR76_RS15345/HIR76_RS06395/HIR76_RS05800/HIR76_RS20920/HIR76_RS12255/HIR76_RS12350/HIR76_RS17545/HIR76_RS15045/HIR76_RS20925/HIR76_RS17445/HIR76_RS08820/HIR76_RS12260/HIR76_RS06330/HIR76_RS15390	12	HIR76_RS05135/HIR76_RS06110/HIR76_RS03740/HIR76_RS19390/HIR76_RS16485/HIR76_RS19975/HIR76_RS18370/HIR76_RS04930/HIR76_RS00465/HIR76_RS16495/HIR76_RS11920/HIR76_RS15810
BP	GO:0019752	carboxylic acid metabolic process	49/821	84/1443	0.437996	0.99857	HIR76_RS08285/HIR76_RS13150/HIR76_RS06925/HIR76_RS17800/HIR76_RS06110/HIR76_RS03740/HIR76_RS20665/HIR76_RS12840/HIR76_RS15525/HIR76_RS06945/HIR76_RS20325/HIR76_RS15245/HIR76_RS09605/HIR76_RS15520/HIR76_RS16485/HIR76_RS08590/HIR76_RS16055/HIR76_RS15350/HIR76_RS13710/HIR76_RS13715/HIR76_RS00090/HIR76_RS13350/HIR76_RS13110/HIR76_RS14960/HIR76_RS13355/HIR76_RS18370/HIR76_RS12535/HIR76_RS00615/HIR76_R…	glsA/mmgB/uxaC/fadN/asnB/yerD/tyrZ/aspA/pheS/uxuA/rocG/valS/glnA/pheT/asnB/ileS/tyrS/ilvC/glyS/glyQ/serS/gcvPB/bcd/aspS/gcvPA/pgk/gudB/cysS/gltB/pheA/leuA/leuS/fabH/fumC/fabHB/folK/yxjH/panC/tyrA/asnS/thrS/yxjG/folB/dapF/plsX/panB/dfrA/argJ/accA	49	35	HIR76_RS06925/HIR76_RS20665/HIR76_RS12840/HIR76_RS15525/HIR76_RS06945/HIR76_RS20325/HIR76_RS15245/HIR76_RS09605/HIR76_RS15520/HIR76_RS08590/HIR76_RS16055/HIR76_RS15350/HIR76_RS13710/HIR76_RS13715/HIR76_RS00090/HIR76_RS13350/HIR76_RS14960/HIR76_RS13355/HIR76_RS00615/HIR76_RS10155/HIR76_RS15145/HIR76_RS15345/HIR76_RS16370/HIR76_RS06395/HIR76_RS05800/HIR76_RS20920/HIR76_RS12255/HIR76_RS12350/HIR76_R…	14	HIR76_RS08285/HIR76_RS13150/HIR76_RS17800/HIR76_RS06110/HIR76_RS03740/HIR76_RS16485/HIR76_RS13110/HIR76_RS18370/HIR76_RS12535/HIR76_RS17905/HIR76_RS00465/HIR76_RS00460/HIR76_RS11920/HIR76_RS15810
BP	GO:0006629	lipid metabolic process	18/821	30/1443	0.439535	0.99857	HIR76_RS13150/HIR76_RS17800/HIR76_RS08485/HIR76_RS17500/HIR76_RS08205/HIR76_RS09950/HIR76_RS19145/HIR76_RS13330/HIR76_RS06395/HIR76_RS05800/HIR76_RS00600/HIR76_RS08390/HIR76_RS10580/HIR76_RS11930/HIR76_RS13210/HIR76_RS08820/HIR76_RS13160/HIR76_RS15810	mmgB/fadN/murG/yutG/suhB/plsY/tuaF/yqhO/fabH/fabHB/ispF/ylbK/desE/ypjQ/dxs/plsX/glpQ/accA	18	9	HIR76_RS08205/HIR76_RS09950/HIR76_RS06395/HIR76_RS05800/HIR76_RS00600/HIR76_RS08390/HIR76_RS13210/HIR76_RS08820/HIR76_RS13160	9	HIR76_RS13150/HIR76_RS17800/HIR76_RS08485/HIR76_RS17500/HIR76_RS19145/HIR76_RS13330/HIR76_RS10580/HIR76_RS11930/HIR76_RS15810
BP	GO:0009889	regulation of biosynthetic process	109/821	189/1443	0.440455	0.99857	HIR76_RS20465/HIR76_RS12775/HIR76_RS01325/HIR76_RS08540/HIR76_RS15415/HIR76_RS16340/HIR76_RS13685/HIR76_RS19940/HIR76_RS08535/HIR76_RS07845/HIR76_RS20660/HIR76_RS14315/HIR76_RS13975/HIR76_RS07595/HIR76_RS17845/HIR76_RS17885/HIR76_RS15760/HIR76_RS17200/HIR76_RS02255/HIR76_RS20545/HIR76_RS02660/HIR76_RS12815/HIR76_RS15765/HIR76_RS21645/HIR76_RS07495/HIR76_RS03935/HIR76_RS11905/HIR76_RS08745/HIR76_R…	sacT/sigF/ybfA/sigG/gerE/msmR/rpoD/racA/sigE/kinA/ywaE/HIR76_RS14315/HIR76_RS13975/kinE/yusT/cssR/phoR/comA/ycnK/slrA/sigB/fur/phoP/rocR/ykoM/yesN/silP/rsmB/sigW/kdgR/pxpR/glpP/mhqR/ctsR/rbsR/scoC/ytzE/yobQ/licT/mtlR/yisR/gltC/treR/ywhA/gntR/nusB/frlR/resD/sinI/zur/fruR/yclJ/cidR/hrcA/iolR/ycxD/yesS/cspB/lnrK/yvrH/walR/sinR/yczG/ymfC/exuR/gamR/csoR/ysmB/deoR/czrA/nusG/yvbU/mta/cysL/yybE/mdxR/spo0…	109	62	HIR76_RS01325/HIR76_RS16340/HIR76_RS20660/HIR76_RS17845/HIR76_RS17200/HIR76_RS20545/HIR76_RS02660/HIR76_RS21645/HIR76_RS11905/HIR76_RS08745/HIR76_RS01115/HIR76_RS12090/HIR76_RS02335/HIR76_RS00560/HIR76_RS19345/HIR76_RS05705/HIR76_RS10515/HIR76_RS20985/HIR76_RS06130/HIR76_RS10160/HIR76_RS04350/HIR76_RS20205/HIR76_RS21480/HIR76_RS17650/HIR76_RS08050/HIR76_RS02140/HIR76_RS20590/HIR76_RS13830/HIR76_R…	47	HIR76_RS20465/HIR76_RS12775/HIR76_RS08540/HIR76_RS15415/HIR76_RS13685/HIR76_RS19940/HIR76_RS08535/HIR76_RS07845/HIR76_RS14315/HIR76_RS13975/HIR76_RS07595/HIR76_RS17885/HIR76_RS15760/HIR76_RS02255/HIR76_RS12815/HIR76_RS15765/HIR76_RS07495/HIR76_RS03935/HIR76_RS05175/HIR76_RS07670/HIR76_RS16230/HIR76_RS02365/HIR76_RS13235/HIR76_RS12610/HIR76_RS13375/HIR76_RS13635/HIR76_RS03960/HIR76_RS04590/HIR76_R…
BP	GO:0010556	regulation of macromolecule biosynthetic process	109/821	189/1443	0.440455	0.99857	HIR76_RS20465/HIR76_RS12775/HIR76_RS01325/HIR76_RS08540/HIR76_RS15415/HIR76_RS16340/HIR76_RS13685/HIR76_RS19940/HIR76_RS08535/HIR76_RS07845/HIR76_RS20660/HIR76_RS14315/HIR76_RS13975/HIR76_RS07595/HIR76_RS17845/HIR76_RS17885/HIR76_RS15760/HIR76_RS17200/HIR76_RS02255/HIR76_RS20545/HIR76_RS02660/HIR76_RS12815/HIR76_RS15765/HIR76_RS21645/HIR76_RS07495/HIR76_RS03935/HIR76_RS11905/HIR76_RS08745/HIR76_R…	sacT/sigF/ybfA/sigG/gerE/msmR/rpoD/racA/sigE/kinA/ywaE/HIR76_RS14315/HIR76_RS13975/kinE/yusT/cssR/phoR/comA/ycnK/slrA/sigB/fur/phoP/rocR/ykoM/yesN/silP/rsmB/sigW/kdgR/pxpR/glpP/mhqR/ctsR/rbsR/scoC/ytzE/yobQ/licT/mtlR/yisR/gltC/treR/ywhA/gntR/nusB/frlR/resD/sinI/zur/fruR/yclJ/cidR/hrcA/iolR/ycxD/yesS/cspB/lnrK/yvrH/walR/sinR/yczG/ymfC/exuR/gamR/csoR/ysmB/deoR/czrA/nusG/yvbU/mta/cysL/yybE/mdxR/spo0…	109	62	HIR76_RS01325/HIR76_RS16340/HIR76_RS20660/HIR76_RS17845/HIR76_RS17200/HIR76_RS20545/HIR76_RS02660/HIR76_RS21645/HIR76_RS11905/HIR76_RS08745/HIR76_RS01115/HIR76_RS12090/HIR76_RS02335/HIR76_RS00560/HIR76_RS19345/HIR76_RS05705/HIR76_RS10515/HIR76_RS20985/HIR76_RS06130/HIR76_RS10160/HIR76_RS04350/HIR76_RS20205/HIR76_RS21480/HIR76_RS17650/HIR76_RS08050/HIR76_RS02140/HIR76_RS20590/HIR76_RS13830/HIR76_R…	47	HIR76_RS20465/HIR76_RS12775/HIR76_RS08540/HIR76_RS15415/HIR76_RS13685/HIR76_RS19940/HIR76_RS08535/HIR76_RS07845/HIR76_RS14315/HIR76_RS13975/HIR76_RS07595/HIR76_RS17885/HIR76_RS15760/HIR76_RS02255/HIR76_RS12815/HIR76_RS15765/HIR76_RS07495/HIR76_RS03935/HIR76_RS05175/HIR76_RS07670/HIR76_RS16230/HIR76_RS02365/HIR76_RS13235/HIR76_RS12610/HIR76_RS13375/HIR76_RS13635/HIR76_RS03960/HIR76_RS04590/HIR76_R…
BP	GO:0031326	regulation of cellular biosynthetic process	109/821	189/1443	0.440455	0.99857	HIR76_RS20465/HIR76_RS12775/HIR76_RS01325/HIR76_RS08540/HIR76_RS15415/HIR76_RS16340/HIR76_RS13685/HIR76_RS19940/HIR76_RS08535/HIR76_RS07845/HIR76_RS20660/HIR76_RS14315/HIR76_RS13975/HIR76_RS07595/HIR76_RS17845/HIR76_RS17885/HIR76_RS15760/HIR76_RS17200/HIR76_RS02255/HIR76_RS20545/HIR76_RS02660/HIR76_RS12815/HIR76_RS15765/HIR76_RS21645/HIR76_RS07495/HIR76_RS03935/HIR76_RS11905/HIR76_RS08745/HIR76_R…	sacT/sigF/ybfA/sigG/gerE/msmR/rpoD/racA/sigE/kinA/ywaE/HIR76_RS14315/HIR76_RS13975/kinE/yusT/cssR/phoR/comA/ycnK/slrA/sigB/fur/phoP/rocR/ykoM/yesN/silP/rsmB/sigW/kdgR/pxpR/glpP/mhqR/ctsR/rbsR/scoC/ytzE/yobQ/licT/mtlR/yisR/gltC/treR/ywhA/gntR/nusB/frlR/resD/sinI/zur/fruR/yclJ/cidR/hrcA/iolR/ycxD/yesS/cspB/lnrK/yvrH/walR/sinR/yczG/ymfC/exuR/gamR/csoR/ysmB/deoR/czrA/nusG/yvbU/mta/cysL/yybE/mdxR/spo0…	109	62	HIR76_RS01325/HIR76_RS16340/HIR76_RS20660/HIR76_RS17845/HIR76_RS17200/HIR76_RS20545/HIR76_RS02660/HIR76_RS21645/HIR76_RS11905/HIR76_RS08745/HIR76_RS01115/HIR76_RS12090/HIR76_RS02335/HIR76_RS00560/HIR76_RS19345/HIR76_RS05705/HIR76_RS10515/HIR76_RS20985/HIR76_RS06130/HIR76_RS10160/HIR76_RS04350/HIR76_RS20205/HIR76_RS21480/HIR76_RS17650/HIR76_RS08050/HIR76_RS02140/HIR76_RS20590/HIR76_RS13830/HIR76_R…	47	HIR76_RS20465/HIR76_RS12775/HIR76_RS08540/HIR76_RS15415/HIR76_RS13685/HIR76_RS19940/HIR76_RS08535/HIR76_RS07845/HIR76_RS14315/HIR76_RS13975/HIR76_RS07595/HIR76_RS17885/HIR76_RS15760/HIR76_RS02255/HIR76_RS12815/HIR76_RS15765/HIR76_RS07495/HIR76_RS03935/HIR76_RS05175/HIR76_RS07670/HIR76_RS16230/HIR76_RS02365/HIR76_RS13235/HIR76_RS12610/HIR76_RS13375/HIR76_RS13635/HIR76_RS03960/HIR76_RS04590/HIR76_R…
BP	GO:2000112	regulation of cellular macromolecule biosynthetic process	109/821	189/1443	0.440455	0.99857	HIR76_RS20465/HIR76_RS12775/HIR76_RS01325/HIR76_RS08540/HIR76_RS15415/HIR76_RS16340/HIR76_RS13685/HIR76_RS19940/HIR76_RS08535/HIR76_RS07845/HIR76_RS20660/HIR76_RS14315/HIR76_RS13975/HIR76_RS07595/HIR76_RS17845/HIR76_RS17885/HIR76_RS15760/HIR76_RS17200/HIR76_RS02255/HIR76_RS20545/HIR76_RS02660/HIR76_RS12815/HIR76_RS15765/HIR76_RS21645/HIR76_RS07495/HIR76_RS03935/HIR76_RS11905/HIR76_RS08745/HIR76_R…	sacT/sigF/ybfA/sigG/gerE/msmR/rpoD/racA/sigE/kinA/ywaE/HIR76_RS14315/HIR76_RS13975/kinE/yusT/cssR/phoR/comA/ycnK/slrA/sigB/fur/phoP/rocR/ykoM/yesN/silP/rsmB/sigW/kdgR/pxpR/glpP/mhqR/ctsR/rbsR/scoC/ytzE/yobQ/licT/mtlR/yisR/gltC/treR/ywhA/gntR/nusB/frlR/resD/sinI/zur/fruR/yclJ/cidR/hrcA/iolR/ycxD/yesS/cspB/lnrK/yvrH/walR/sinR/yczG/ymfC/exuR/gamR/csoR/ysmB/deoR/czrA/nusG/yvbU/mta/cysL/yybE/mdxR/spo0…	109	62	HIR76_RS01325/HIR76_RS16340/HIR76_RS20660/HIR76_RS17845/HIR76_RS17200/HIR76_RS20545/HIR76_RS02660/HIR76_RS21645/HIR76_RS11905/HIR76_RS08745/HIR76_RS01115/HIR76_RS12090/HIR76_RS02335/HIR76_RS00560/HIR76_RS19345/HIR76_RS05705/HIR76_RS10515/HIR76_RS20985/HIR76_RS06130/HIR76_RS10160/HIR76_RS04350/HIR76_RS20205/HIR76_RS21480/HIR76_RS17650/HIR76_RS08050/HIR76_RS02140/HIR76_RS20590/HIR76_RS13830/HIR76_R…	47	HIR76_RS20465/HIR76_RS12775/HIR76_RS08540/HIR76_RS15415/HIR76_RS13685/HIR76_RS19940/HIR76_RS08535/HIR76_RS07845/HIR76_RS14315/HIR76_RS13975/HIR76_RS07595/HIR76_RS17885/HIR76_RS15760/HIR76_RS02255/HIR76_RS12815/HIR76_RS15765/HIR76_RS07495/HIR76_RS03935/HIR76_RS05175/HIR76_RS07670/HIR76_RS16230/HIR76_RS02365/HIR76_RS13235/HIR76_RS12610/HIR76_RS13375/HIR76_RS13635/HIR76_RS03960/HIR76_RS04590/HIR76_R…
BP	GO:0006464	cellular protein modification process	7/821	11/1443	0.447386	0.99857	HIR76_RS00400/HIR76_RS13340/HIR76_RS02645/HIR76_RS05840/HIR76_RS12050/HIR76_RS20250/HIR76_RS08760	prkT/lipM/rsbU/lplJ/bpsB/ywfL/prkC	7	5	HIR76_RS13340/HIR76_RS02645/HIR76_RS05840/HIR76_RS20250/HIR76_RS08760	2	HIR76_RS00400/HIR76_RS12050
BP	GO:0034404	nucleobase-containing small molecule biosynthetic process	7/821	11/1443	0.447386	0.99857	HIR76_RS05135/HIR76_RS07710/HIR76_RS04360/HIR76_RS18370/HIR76_RS17545/HIR76_RS15045/HIR76_RS15390	yhcR/queF/yfkN/pgk/yunD/queA/rdgB	7	5	HIR76_RS07710/HIR76_RS04360/HIR76_RS17545/HIR76_RS15045/HIR76_RS15390	2	HIR76_RS05135/HIR76_RS18370
BP	GO:0036211	protein modification process	7/821	11/1443	0.447386	0.99857	HIR76_RS00400/HIR76_RS13340/HIR76_RS02645/HIR76_RS05840/HIR76_RS12050/HIR76_RS20250/HIR76_RS08760	prkT/lipM/rsbU/lplJ/bpsB/ywfL/prkC	7	5	HIR76_RS13340/HIR76_RS02645/HIR76_RS05840/HIR76_RS20250/HIR76_RS08760	2	HIR76_RS00400/HIR76_RS12050
BP	GO:0019438	aromatic compound biosynthetic process	143/821	249/1443	0.454333	0.99857	HIR76_RS20465/HIR76_RS12775/HIR76_RS01325/HIR76_RS08540/HIR76_RS15415/HIR76_RS15120/HIR76_RS16340/HIR76_RS13685/HIR76_RS19940/HIR76_RS05135/HIR76_RS08535/HIR76_RS21710/HIR76_RS07845/HIR76_RS20660/HIR76_RS14315/HIR76_RS13975/HIR76_RS07595/HIR76_RS17845/HIR76_RS17885/HIR76_RS07710/HIR76_RS15760/HIR76_RS17200/HIR76_RS00680/HIR76_RS03650/HIR76_RS00685/HIR76_RS02255/HIR76_RS20545/HIR76_RS19860/HIR76_R…	sacT/sigF/ybfA/sigG/gerE/nadA/msmR/rpoD/racA/yhcR/sigE/purA/kinA/ywaE/HIR76_RS14315/HIR76_RS13975/kinE/yusT/cssR/queF/phoR/comA/rpoB/purE/rpoC/ycnK/slrA/atpB/sigB/fur/phoP/rocR/ykoM/yesN/silP/atpF/rsmB/ppnKB/sigW/kdgR/pxpR/glpP/mhqR/ctsR/rbsR/hemD/scoC/ytzE/yobQ/licT/atpH/mtlR/yisR/gltC/thiN/treR/yfkN/ywhA/gntR/pyrG/nusB/frlR/thiM/pncB/pgk/resD/thiC/atpG/sinI/zur/fruR/atpA/yclJ/cidR/hrcA/iolR/ycx…	143	71	HIR76_RS01325/HIR76_RS16340/HIR76_RS20660/HIR76_RS17845/HIR76_RS07710/HIR76_RS17200/HIR76_RS20545/HIR76_RS02660/HIR76_RS21645/HIR76_RS11905/HIR76_RS08745/HIR76_RS01115/HIR76_RS12090/HIR76_RS02335/HIR76_RS00560/HIR76_RS19345/HIR76_RS05705/HIR76_RS10515/HIR76_RS20985/HIR76_RS06130/HIR76_RS10160/HIR76_RS04350/HIR76_RS04360/HIR76_RS20205/HIR76_RS21480/HIR76_RS17650/HIR76_RS20585/HIR76_RS17240/HIR76_R…	72	HIR76_RS20465/HIR76_RS12775/HIR76_RS08540/HIR76_RS15415/HIR76_RS15120/HIR76_RS13685/HIR76_RS19940/HIR76_RS05135/HIR76_RS08535/HIR76_RS21710/HIR76_RS07845/HIR76_RS14315/HIR76_RS13975/HIR76_RS07595/HIR76_RS17885/HIR76_RS15760/HIR76_RS00680/HIR76_RS03650/HIR76_RS00685/HIR76_RS02255/HIR76_RS19860/HIR76_RS12815/HIR76_RS15765/HIR76_RS07495/HIR76_RS03935/HIR76_RS19850/HIR76_RS15990/HIR76_RS05175/HIR76_R…
BP	GO:0034220	ion transmembrane transport	11/821	18/1443	0.455206	0.99857	HIR76_RS19855/HIR76_RS18585/HIR76_RS21490/HIR76_RS19860/HIR76_RS19850/HIR76_RS07240/HIR76_RS19845/HIR76_RS19835/HIR76_RS19840/HIR76_RS17185/HIR76_RS19825	atpE/aspP/gntP/atpB/atpF/steT/atpH/atpG/atpA/mrpF/atpC	11	2	HIR76_RS21490/HIR76_RS17185	9	HIR76_RS19855/HIR76_RS18585/HIR76_RS19860/HIR76_RS19850/HIR76_RS07240/HIR76_RS19845/HIR76_RS19835/HIR76_RS19840/HIR76_RS19825
BP	GO:0006732	coenzyme metabolic process	16/821	27/1443	0.481949	0.99857	HIR76_RS15120/HIR76_RS15990/HIR76_RS08005/HIR76_RS08010/HIR76_RS16490/HIR76_RS08775/HIR76_RS21495/HIR76_RS17240/HIR76_RS18370/HIR76_RS00465/HIR76_RS08000/HIR76_RS12255/HIR76_RS12995/HIR76_RS19770/HIR76_RS00460/HIR76_RS12260	nadA/ppnKB/mobB/moaE/metK/thiN/gnd/pncB/pgk/folK/moeA/panC/gndA/moaA/folB/panB	16	9	HIR76_RS08005/HIR76_RS08010/HIR76_RS21495/HIR76_RS17240/HIR76_RS08000/HIR76_RS12255/HIR76_RS12995/HIR76_RS19770/HIR76_RS12260	7	HIR76_RS15120/HIR76_RS15990/HIR76_RS16490/HIR76_RS08775/HIR76_RS18370/HIR76_RS00465/HIR76_RS00460
BP	GO:0009152	purine ribonucleotide biosynthetic process	8/821	13/1443	0.482139	0.99857	HIR76_RS03650/HIR76_RS19860/HIR76_RS19850/HIR76_RS19845/HIR76_RS18370/HIR76_RS19835/HIR76_RS19840/HIR76_RS19825	purE/atpB/atpF/atpH/pgk/atpG/atpA/atpC	8	0		8	HIR76_RS03650/HIR76_RS19860/HIR76_RS19850/HIR76_RS19845/HIR76_RS18370/HIR76_RS19835/HIR76_RS19840/HIR76_RS19825
BP	GO:0009260	ribonucleotide biosynthetic process	8/821	13/1443	0.482139	0.99857	HIR76_RS03650/HIR76_RS19860/HIR76_RS19850/HIR76_RS19845/HIR76_RS18370/HIR76_RS19835/HIR76_RS19840/HIR76_RS19825	purE/atpB/atpF/atpH/pgk/atpG/atpA/atpC	8	0		8	HIR76_RS03650/HIR76_RS19860/HIR76_RS19850/HIR76_RS19845/HIR76_RS18370/HIR76_RS19835/HIR76_RS19840/HIR76_RS19825
BP	GO:0046390	ribose phosphate biosynthetic process	8/821	13/1443	0.482139	0.99857	HIR76_RS03650/HIR76_RS19860/HIR76_RS19850/HIR76_RS19845/HIR76_RS18370/HIR76_RS19835/HIR76_RS19840/HIR76_RS19825	purE/atpB/atpF/atpH/pgk/atpG/atpA/atpC	8	0		8	HIR76_RS03650/HIR76_RS19860/HIR76_RS19850/HIR76_RS19845/HIR76_RS18370/HIR76_RS19835/HIR76_RS19840/HIR76_RS19825
BP	GO:1901362	organic cyclic compound biosynthetic process	151/821	264/1443	0.484557	0.99857	HIR76_RS20465/HIR76_RS12775/HIR76_RS01325/HIR76_RS08540/HIR76_RS15415/HIR76_RS15120/HIR76_RS16340/HIR76_RS13685/HIR76_RS19940/HIR76_RS05135/HIR76_RS08535/HIR76_RS21710/HIR76_RS07845/HIR76_RS20660/HIR76_RS14315/HIR76_RS13975/HIR76_RS07595/HIR76_RS17845/HIR76_RS17885/HIR76_RS07710/HIR76_RS15760/HIR76_RS17200/HIR76_RS00680/HIR76_RS03650/HIR76_RS00685/HIR76_RS02255/HIR76_RS20545/HIR76_RS12690/HIR76_R…	sacT/sigF/ybfA/sigG/gerE/nadA/msmR/rpoD/racA/yhcR/sigE/purA/kinA/ywaE/HIR76_RS14315/HIR76_RS13975/kinE/yusT/cssR/queF/phoR/comA/rpoB/purE/rpoC/ycnK/slrA/ribD/atpB/sigB/fur/phoP/rocR/ykoM/yesN/silP/atpF/rsmB/ribBA/ppnKB/sigW/mobB/kdgR/pxpR/glpP/mhqR/ctsR/rbsR/moaE/hemD/scoC/ytzE/yobQ/licT/atpH/mtlR/yisR/gltC/thiN/treR/yfkN/ywhA/gntR/pyrG/nusB/frlR/thiM/pncB/pgk/resD/thiC/atpG/sinI/zur/fruR/atpA/yc…	151	79	HIR76_RS01325/HIR76_RS16340/HIR76_RS20660/HIR76_RS17845/HIR76_RS07710/HIR76_RS17200/HIR76_RS20545/HIR76_RS12690/HIR76_RS02660/HIR76_RS21645/HIR76_RS11905/HIR76_RS08745/HIR76_RS12680/HIR76_RS01115/HIR76_RS08005/HIR76_RS12090/HIR76_RS02335/HIR76_RS00560/HIR76_RS19345/HIR76_RS08010/HIR76_RS05705/HIR76_RS10515/HIR76_RS20985/HIR76_RS06130/HIR76_RS10160/HIR76_RS04350/HIR76_RS04360/HIR76_RS20205/HIR76_R…	72	HIR76_RS20465/HIR76_RS12775/HIR76_RS08540/HIR76_RS15415/HIR76_RS15120/HIR76_RS13685/HIR76_RS19940/HIR76_RS05135/HIR76_RS08535/HIR76_RS21710/HIR76_RS07845/HIR76_RS14315/HIR76_RS13975/HIR76_RS07595/HIR76_RS17885/HIR76_RS15760/HIR76_RS00680/HIR76_RS03650/HIR76_RS00685/HIR76_RS02255/HIR76_RS19860/HIR76_RS12815/HIR76_RS15765/HIR76_RS07495/HIR76_RS03935/HIR76_RS19850/HIR76_RS15990/HIR76_RS05175/HIR76_R…
BP	GO:0080090	regulation of primary metabolic process	110/821	192/1443	0.484772	0.99857	HIR76_RS20465/HIR76_RS12775/HIR76_RS01325/HIR76_RS08540/HIR76_RS15415/HIR76_RS16340/HIR76_RS13685/HIR76_RS19940/HIR76_RS08535/HIR76_RS07845/HIR76_RS20660/HIR76_RS14315/HIR76_RS13975/HIR76_RS07595/HIR76_RS17845/HIR76_RS17885/HIR76_RS15760/HIR76_RS17200/HIR76_RS02255/HIR76_RS20545/HIR76_RS02660/HIR76_RS12815/HIR76_RS15765/HIR76_RS21645/HIR76_RS07495/HIR76_RS03935/HIR76_RS11905/HIR76_RS08745/HIR76_R…	sacT/sigF/ybfA/sigG/gerE/msmR/rpoD/racA/sigE/kinA/ywaE/HIR76_RS14315/HIR76_RS13975/kinE/yusT/cssR/phoR/comA/ycnK/slrA/sigB/fur/phoP/rocR/ykoM/yesN/silP/rsmB/sigW/kdgR/pxpR/glpP/mhqR/ctsR/rbsR/scoC/ytzE/yobQ/licT/mtlR/yisR/gltC/treR/ywhA/gntR/nusB/frlR/resD/sinI/zur/fruR/yclJ/cidR/hrcA/iolR/ycxD/yesS/cspB/lnrK/yvrH/walR/sinR/yczG/ymfC/exuR/gamR/csoR/ysmB/deoR/czrA/nusG/yvbU/mta/cysL/yybE/mdxR/recX…	110	63	HIR76_RS01325/HIR76_RS16340/HIR76_RS20660/HIR76_RS17845/HIR76_RS17200/HIR76_RS20545/HIR76_RS02660/HIR76_RS21645/HIR76_RS11905/HIR76_RS08745/HIR76_RS01115/HIR76_RS12090/HIR76_RS02335/HIR76_RS00560/HIR76_RS19345/HIR76_RS05705/HIR76_RS10515/HIR76_RS20985/HIR76_RS06130/HIR76_RS10160/HIR76_RS04350/HIR76_RS20205/HIR76_RS21480/HIR76_RS17650/HIR76_RS08050/HIR76_RS02140/HIR76_RS20590/HIR76_RS13830/HIR76_R…	47	HIR76_RS20465/HIR76_RS12775/HIR76_RS08540/HIR76_RS15415/HIR76_RS13685/HIR76_RS19940/HIR76_RS08535/HIR76_RS07845/HIR76_RS14315/HIR76_RS13975/HIR76_RS07595/HIR76_RS17885/HIR76_RS15760/HIR76_RS02255/HIR76_RS12815/HIR76_RS15765/HIR76_RS07495/HIR76_RS03935/HIR76_RS05175/HIR76_RS07670/HIR76_RS16230/HIR76_RS02365/HIR76_RS13235/HIR76_RS12610/HIR76_RS13375/HIR76_RS13635/HIR76_RS03960/HIR76_RS04590/HIR76_R…
BP	GO:0043436	oxoacid metabolic process	49/821	85/1443	0.489332	0.99857	HIR76_RS08285/HIR76_RS13150/HIR76_RS06925/HIR76_RS17800/HIR76_RS06110/HIR76_RS03740/HIR76_RS20665/HIR76_RS12840/HIR76_RS15525/HIR76_RS06945/HIR76_RS20325/HIR76_RS15245/HIR76_RS09605/HIR76_RS15520/HIR76_RS16485/HIR76_RS08590/HIR76_RS16055/HIR76_RS15350/HIR76_RS13710/HIR76_RS13715/HIR76_RS00090/HIR76_RS13350/HIR76_RS13110/HIR76_RS14960/HIR76_RS13355/HIR76_RS18370/HIR76_RS12535/HIR76_RS00615/HIR76_R…	glsA/mmgB/uxaC/fadN/asnB/yerD/tyrZ/aspA/pheS/uxuA/rocG/valS/glnA/pheT/asnB/ileS/tyrS/ilvC/glyS/glyQ/serS/gcvPB/bcd/aspS/gcvPA/pgk/gudB/cysS/gltB/pheA/leuA/leuS/fabH/fumC/fabHB/folK/yxjH/panC/tyrA/asnS/thrS/yxjG/folB/dapF/plsX/panB/dfrA/argJ/accA	49	35	HIR76_RS06925/HIR76_RS20665/HIR76_RS12840/HIR76_RS15525/HIR76_RS06945/HIR76_RS20325/HIR76_RS15245/HIR76_RS09605/HIR76_RS15520/HIR76_RS08590/HIR76_RS16055/HIR76_RS15350/HIR76_RS13710/HIR76_RS13715/HIR76_RS00090/HIR76_RS13350/HIR76_RS14960/HIR76_RS13355/HIR76_RS00615/HIR76_RS10155/HIR76_RS15145/HIR76_RS15345/HIR76_RS16370/HIR76_RS06395/HIR76_RS05800/HIR76_RS20920/HIR76_RS12255/HIR76_RS12350/HIR76_R…	14	HIR76_RS08285/HIR76_RS13150/HIR76_RS17800/HIR76_RS06110/HIR76_RS03740/HIR76_RS16485/HIR76_RS13110/HIR76_RS18370/HIR76_RS12535/HIR76_RS17905/HIR76_RS00465/HIR76_RS00460/HIR76_RS11920/HIR76_RS15810
BP	GO:0006351	transcription, DNA-templated	111/821	194/1443	0.493403	0.99857	HIR76_RS20465/HIR76_RS12775/HIR76_RS01325/HIR76_RS08540/HIR76_RS15415/HIR76_RS16340/HIR76_RS13685/HIR76_RS19940/HIR76_RS08535/HIR76_RS07845/HIR76_RS20660/HIR76_RS14315/HIR76_RS13975/HIR76_RS07595/HIR76_RS17845/HIR76_RS17885/HIR76_RS15760/HIR76_RS17200/HIR76_RS00680/HIR76_RS00685/HIR76_RS02255/HIR76_RS20545/HIR76_RS02660/HIR76_RS12815/HIR76_RS15765/HIR76_RS21645/HIR76_RS07495/HIR76_RS03935/HIR76_R…	sacT/sigF/ybfA/sigG/gerE/msmR/rpoD/racA/sigE/kinA/ywaE/HIR76_RS14315/HIR76_RS13975/kinE/yusT/cssR/phoR/comA/rpoB/rpoC/ycnK/slrA/sigB/fur/phoP/rocR/ykoM/yesN/silP/rsmB/sigW/kdgR/pxpR/glpP/mhqR/ctsR/rbsR/scoC/ytzE/yobQ/licT/mtlR/yisR/gltC/treR/ywhA/gntR/nusB/frlR/resD/sinI/zur/fruR/yclJ/cidR/hrcA/iolR/ycxD/yesS/cspB/lnrK/yvrH/walR/sinR/yczG/ymfC/exuR/gamR/csoR/ysmB/deoR/czrA/nusG/yvbU/mta/cysL/yybE…	111	62	HIR76_RS01325/HIR76_RS16340/HIR76_RS20660/HIR76_RS17845/HIR76_RS17200/HIR76_RS20545/HIR76_RS02660/HIR76_RS21645/HIR76_RS11905/HIR76_RS08745/HIR76_RS01115/HIR76_RS12090/HIR76_RS02335/HIR76_RS00560/HIR76_RS19345/HIR76_RS05705/HIR76_RS10515/HIR76_RS20985/HIR76_RS06130/HIR76_RS10160/HIR76_RS04350/HIR76_RS20205/HIR76_RS21480/HIR76_RS17650/HIR76_RS08050/HIR76_RS02140/HIR76_RS20590/HIR76_RS13830/HIR76_R…	49	HIR76_RS20465/HIR76_RS12775/HIR76_RS08540/HIR76_RS15415/HIR76_RS13685/HIR76_RS19940/HIR76_RS08535/HIR76_RS07845/HIR76_RS14315/HIR76_RS13975/HIR76_RS07595/HIR76_RS17885/HIR76_RS15760/HIR76_RS00680/HIR76_RS00685/HIR76_RS02255/HIR76_RS12815/HIR76_RS15765/HIR76_RS07495/HIR76_RS03935/HIR76_RS05175/HIR76_RS07670/HIR76_RS16230/HIR76_RS02365/HIR76_RS13235/HIR76_RS12610/HIR76_RS13375/HIR76_RS13635/HIR76_R…
BP	GO:0032774	RNA biosynthetic process	111/821	194/1443	0.493403	0.99857	HIR76_RS20465/HIR76_RS12775/HIR76_RS01325/HIR76_RS08540/HIR76_RS15415/HIR76_RS16340/HIR76_RS13685/HIR76_RS19940/HIR76_RS08535/HIR76_RS07845/HIR76_RS20660/HIR76_RS14315/HIR76_RS13975/HIR76_RS07595/HIR76_RS17845/HIR76_RS17885/HIR76_RS15760/HIR76_RS17200/HIR76_RS00680/HIR76_RS00685/HIR76_RS02255/HIR76_RS20545/HIR76_RS02660/HIR76_RS12815/HIR76_RS15765/HIR76_RS21645/HIR76_RS07495/HIR76_RS03935/HIR76_R…	sacT/sigF/ybfA/sigG/gerE/msmR/rpoD/racA/sigE/kinA/ywaE/HIR76_RS14315/HIR76_RS13975/kinE/yusT/cssR/phoR/comA/rpoB/rpoC/ycnK/slrA/sigB/fur/phoP/rocR/ykoM/yesN/silP/rsmB/sigW/kdgR/pxpR/glpP/mhqR/ctsR/rbsR/scoC/ytzE/yobQ/licT/mtlR/yisR/gltC/treR/ywhA/gntR/nusB/frlR/resD/sinI/zur/fruR/yclJ/cidR/hrcA/iolR/ycxD/yesS/cspB/lnrK/yvrH/walR/sinR/yczG/ymfC/exuR/gamR/csoR/ysmB/deoR/czrA/nusG/yvbU/mta/cysL/yybE…	111	62	HIR76_RS01325/HIR76_RS16340/HIR76_RS20660/HIR76_RS17845/HIR76_RS17200/HIR76_RS20545/HIR76_RS02660/HIR76_RS21645/HIR76_RS11905/HIR76_RS08745/HIR76_RS01115/HIR76_RS12090/HIR76_RS02335/HIR76_RS00560/HIR76_RS19345/HIR76_RS05705/HIR76_RS10515/HIR76_RS20985/HIR76_RS06130/HIR76_RS10160/HIR76_RS04350/HIR76_RS20205/HIR76_RS21480/HIR76_RS17650/HIR76_RS08050/HIR76_RS02140/HIR76_RS20590/HIR76_RS13830/HIR76_R…	49	HIR76_RS20465/HIR76_RS12775/HIR76_RS08540/HIR76_RS15415/HIR76_RS13685/HIR76_RS19940/HIR76_RS08535/HIR76_RS07845/HIR76_RS14315/HIR76_RS13975/HIR76_RS07595/HIR76_RS17885/HIR76_RS15760/HIR76_RS00680/HIR76_RS00685/HIR76_RS02255/HIR76_RS12815/HIR76_RS15765/HIR76_RS07495/HIR76_RS03935/HIR76_RS05175/HIR76_RS07670/HIR76_RS16230/HIR76_RS02365/HIR76_RS13235/HIR76_RS12610/HIR76_RS13375/HIR76_RS13635/HIR76_R…
BP	GO:0097659	nucleic acid-templated transcription	111/821	194/1443	0.493403	0.99857	HIR76_RS20465/HIR76_RS12775/HIR76_RS01325/HIR76_RS08540/HIR76_RS15415/HIR76_RS16340/HIR76_RS13685/HIR76_RS19940/HIR76_RS08535/HIR76_RS07845/HIR76_RS20660/HIR76_RS14315/HIR76_RS13975/HIR76_RS07595/HIR76_RS17845/HIR76_RS17885/HIR76_RS15760/HIR76_RS17200/HIR76_RS00680/HIR76_RS00685/HIR76_RS02255/HIR76_RS20545/HIR76_RS02660/HIR76_RS12815/HIR76_RS15765/HIR76_RS21645/HIR76_RS07495/HIR76_RS03935/HIR76_R…	sacT/sigF/ybfA/sigG/gerE/msmR/rpoD/racA/sigE/kinA/ywaE/HIR76_RS14315/HIR76_RS13975/kinE/yusT/cssR/phoR/comA/rpoB/rpoC/ycnK/slrA/sigB/fur/phoP/rocR/ykoM/yesN/silP/rsmB/sigW/kdgR/pxpR/glpP/mhqR/ctsR/rbsR/scoC/ytzE/yobQ/licT/mtlR/yisR/gltC/treR/ywhA/gntR/nusB/frlR/resD/sinI/zur/fruR/yclJ/cidR/hrcA/iolR/ycxD/yesS/cspB/lnrK/yvrH/walR/sinR/yczG/ymfC/exuR/gamR/csoR/ysmB/deoR/czrA/nusG/yvbU/mta/cysL/yybE…	111	62	HIR76_RS01325/HIR76_RS16340/HIR76_RS20660/HIR76_RS17845/HIR76_RS17200/HIR76_RS20545/HIR76_RS02660/HIR76_RS21645/HIR76_RS11905/HIR76_RS08745/HIR76_RS01115/HIR76_RS12090/HIR76_RS02335/HIR76_RS00560/HIR76_RS19345/HIR76_RS05705/HIR76_RS10515/HIR76_RS20985/HIR76_RS06130/HIR76_RS10160/HIR76_RS04350/HIR76_RS20205/HIR76_RS21480/HIR76_RS17650/HIR76_RS08050/HIR76_RS02140/HIR76_RS20590/HIR76_RS13830/HIR76_R…	49	HIR76_RS20465/HIR76_RS12775/HIR76_RS08540/HIR76_RS15415/HIR76_RS13685/HIR76_RS19940/HIR76_RS08535/HIR76_RS07845/HIR76_RS14315/HIR76_RS13975/HIR76_RS07595/HIR76_RS17885/HIR76_RS15760/HIR76_RS00680/HIR76_RS00685/HIR76_RS02255/HIR76_RS12815/HIR76_RS15765/HIR76_RS07495/HIR76_RS03935/HIR76_RS05175/HIR76_RS07670/HIR76_RS16230/HIR76_RS02365/HIR76_RS13235/HIR76_RS12610/HIR76_RS13375/HIR76_RS13635/HIR76_R…
BP	GO:0090407	organophosphate biosynthetic process	21/821	36/1443	0.50061	0.99857	HIR76_RS15120/HIR76_RS21710/HIR76_RS03650/HIR76_RS19860/HIR76_RS19850/HIR76_RS15990/HIR76_RS08005/HIR76_RS08010/HIR76_RS09950/HIR76_RS19845/HIR76_RS08775/HIR76_RS20005/HIR76_RS17240/HIR76_RS18370/HIR76_RS19835/HIR76_RS19840/HIR76_RS08000/HIR76_RS19825/HIR76_RS19770/HIR76_RS11920/HIR76_RS03700	nadA/purA/purE/atpB/atpF/ppnKB/mobB/moaE/plsY/atpH/thiN/pyrG/pncB/pgk/atpG/atpA/moeA/atpC/moaA/dfrA/purH	21	6	HIR76_RS08005/HIR76_RS08010/HIR76_RS09950/HIR76_RS17240/HIR76_RS08000/HIR76_RS19770	15	HIR76_RS15120/HIR76_RS21710/HIR76_RS03650/HIR76_RS19860/HIR76_RS19850/HIR76_RS15990/HIR76_RS19845/HIR76_RS08775/HIR76_RS20005/HIR76_RS18370/HIR76_RS19835/HIR76_RS19840/HIR76_RS19825/HIR76_RS11920/HIR76_RS03700
BP	GO:0018130	heterocycle biosynthetic process	149/821	261/1443	0.500638	0.99857	HIR76_RS20465/HIR76_RS12775/HIR76_RS01325/HIR76_RS08540/HIR76_RS15415/HIR76_RS15120/HIR76_RS16340/HIR76_RS13685/HIR76_RS19940/HIR76_RS05135/HIR76_RS08535/HIR76_RS21710/HIR76_RS07845/HIR76_RS20660/HIR76_RS14315/HIR76_RS13975/HIR76_RS07595/HIR76_RS17845/HIR76_RS17885/HIR76_RS07710/HIR76_RS15760/HIR76_RS17200/HIR76_RS00680/HIR76_RS03650/HIR76_RS00685/HIR76_RS02255/HIR76_RS20545/HIR76_RS12690/HIR76_R…	sacT/sigF/ybfA/sigG/gerE/nadA/msmR/rpoD/racA/yhcR/sigE/purA/kinA/ywaE/HIR76_RS14315/HIR76_RS13975/kinE/yusT/cssR/queF/phoR/comA/rpoB/purE/rpoC/ycnK/slrA/ribD/atpB/sigB/fur/phoP/rocR/ykoM/yesN/silP/atpF/rsmB/ribBA/ppnKB/sigW/mobB/kdgR/pxpR/glpP/mhqR/ctsR/rbsR/moaE/hemD/scoC/ytzE/yobQ/licT/atpH/mtlR/yisR/gltC/thiN/treR/yfkN/ywhA/gntR/pyrG/nusB/frlR/thiM/pncB/pgk/resD/thiC/atpG/sinI/zur/fruR/atpA/yc…	149	77	HIR76_RS01325/HIR76_RS16340/HIR76_RS20660/HIR76_RS17845/HIR76_RS07710/HIR76_RS17200/HIR76_RS20545/HIR76_RS12690/HIR76_RS02660/HIR76_RS21645/HIR76_RS11905/HIR76_RS08745/HIR76_RS12680/HIR76_RS01115/HIR76_RS08005/HIR76_RS12090/HIR76_RS02335/HIR76_RS00560/HIR76_RS19345/HIR76_RS08010/HIR76_RS05705/HIR76_RS10515/HIR76_RS20985/HIR76_RS06130/HIR76_RS10160/HIR76_RS04350/HIR76_RS04360/HIR76_RS20205/HIR76_R…	72	HIR76_RS20465/HIR76_RS12775/HIR76_RS08540/HIR76_RS15415/HIR76_RS15120/HIR76_RS13685/HIR76_RS19940/HIR76_RS05135/HIR76_RS08535/HIR76_RS21710/HIR76_RS07845/HIR76_RS14315/HIR76_RS13975/HIR76_RS07595/HIR76_RS17885/HIR76_RS15760/HIR76_RS00680/HIR76_RS03650/HIR76_RS00685/HIR76_RS02255/HIR76_RS19860/HIR76_RS12815/HIR76_RS15765/HIR76_RS07495/HIR76_RS03935/HIR76_RS19850/HIR76_RS15990/HIR76_RS05175/HIR76_R…
BP	GO:0006352	DNA-templated transcription, initiation	13/821	22/1443	0.506862	0.99857	HIR76_RS12775/HIR76_RS08540/HIR76_RS13685/HIR76_RS08535/HIR76_RS14315/HIR76_RS13975/HIR76_RS02660/HIR76_RS01115/HIR76_RS21165/HIR76_RS18505/HIR76_RS05300/HIR76_RS14725/HIR76_RS12600	sigF/sigG/rpoD/sigE/HIR76_RS14315/HIR76_RS13975/sigB/sigW/deoR/rpoN/sigM/sigV/sigX	13	3	HIR76_RS02660/HIR76_RS01115/HIR76_RS21165	10	HIR76_RS12775/HIR76_RS08540/HIR76_RS13685/HIR76_RS08535/HIR76_RS14315/HIR76_RS13975/HIR76_RS18505/HIR76_RS05300/HIR76_RS14725/HIR76_RS12600
BP	GO:0006950	response to stress	22/821	38/1443	0.518795	0.99857	HIR76_RS01710/HIR76_RS01705/HIR76_RS21070/HIR76_RS01700/HIR76_RS00335/HIR76_RS00560/HIR76_RS12200/HIR76_RS20030/HIR76_RS07525/HIR76_RS15055/HIR76_RS13720/HIR76_RS10600/HIR76_RS21360/HIR76_RS09340/HIR76_RS15060/HIR76_RS09390/HIR76_RS04440/HIR76_RS04695/HIR76_RS20755/HIR76_RS09395/HIR76_RS07530/HIR76_RS04750	yceE/yceD/yxiE/yceC/mfd/ctsR/recU/uvsE/ligD/ruvB/recO/recQ/htpG/recA/ruvA/mutS/yfjP/recX/aag/mutL/ligV/mutY	22	15	HIR76_RS01710/HIR76_RS01705/HIR76_RS01700/HIR76_RS00560/HIR76_RS15055/HIR76_RS13720/HIR76_RS10600/HIR76_RS21360/HIR76_RS09340/HIR76_RS15060/HIR76_RS09390/HIR76_RS04695/HIR76_RS20755/HIR76_RS09395/HIR76_RS04750	7	HIR76_RS21070/HIR76_RS00335/HIR76_RS12200/HIR76_RS20030/HIR76_RS07525/HIR76_RS04440/HIR76_RS07530
BP	GO:0016043	cellular component organization	23/821	40/1443	0.536045	0.99857	HIR76_RS16005/HIR76_RS19335/HIR76_RS09050/HIR76_RS07560/HIR76_RS12615/HIR76_RS15210/HIR76_RS15200/HIR76_RS00285/HIR76_RS15205/HIR76_RS09875/HIR76_RS17725/HIR76_RS15215/HIR76_RS17470/HIR76_RS08845/HIR76_RS08095/HIR76_RS15285/HIR76_RS19610/HIR76_RS02415/HIR76_RS05105/HIR76_RS22055/HIR76_RS09965/HIR76_RS19030/HIR76_RS16025	sspA/pgsC/fliZ/sspD/resC/mreC/minC/sspF/mreD/ccdA/sufD/mreB/yutI/smc/mreBH/hemX/mbl/topB/dgcK/spoIIIJ/parC/fliS/ezrA	23	8	HIR76_RS19335/HIR76_RS09050/HIR76_RS08095/HIR76_RS02415/HIR76_RS22055/HIR76_RS09965/HIR76_RS19030/HIR76_RS16025	15	HIR76_RS16005/HIR76_RS07560/HIR76_RS12615/HIR76_RS15210/HIR76_RS15200/HIR76_RS00285/HIR76_RS15205/HIR76_RS09875/HIR76_RS17725/HIR76_RS15215/HIR76_RS17470/HIR76_RS08845/HIR76_RS15285/HIR76_RS19610/HIR76_RS05105
BP	GO:0006082	organic acid metabolic process	49/821	86/1443	0.540223	0.99857	HIR76_RS08285/HIR76_RS13150/HIR76_RS06925/HIR76_RS17800/HIR76_RS06110/HIR76_RS03740/HIR76_RS20665/HIR76_RS12840/HIR76_RS15525/HIR76_RS06945/HIR76_RS20325/HIR76_RS15245/HIR76_RS09605/HIR76_RS15520/HIR76_RS16485/HIR76_RS08590/HIR76_RS16055/HIR76_RS15350/HIR76_RS13710/HIR76_RS13715/HIR76_RS00090/HIR76_RS13350/HIR76_RS13110/HIR76_RS14960/HIR76_RS13355/HIR76_RS18370/HIR76_RS12535/HIR76_RS00615/HIR76_R…	glsA/mmgB/uxaC/fadN/asnB/yerD/tyrZ/aspA/pheS/uxuA/rocG/valS/glnA/pheT/asnB/ileS/tyrS/ilvC/glyS/glyQ/serS/gcvPB/bcd/aspS/gcvPA/pgk/gudB/cysS/gltB/pheA/leuA/leuS/fabH/fumC/fabHB/folK/yxjH/panC/tyrA/asnS/thrS/yxjG/folB/dapF/plsX/panB/dfrA/argJ/accA	49	35	HIR76_RS06925/HIR76_RS20665/HIR76_RS12840/HIR76_RS15525/HIR76_RS06945/HIR76_RS20325/HIR76_RS15245/HIR76_RS09605/HIR76_RS15520/HIR76_RS08590/HIR76_RS16055/HIR76_RS15350/HIR76_RS13710/HIR76_RS13715/HIR76_RS00090/HIR76_RS13350/HIR76_RS14960/HIR76_RS13355/HIR76_RS00615/HIR76_RS10155/HIR76_RS15145/HIR76_RS15345/HIR76_RS16370/HIR76_RS06395/HIR76_RS05800/HIR76_RS20920/HIR76_RS12255/HIR76_RS12350/HIR76_R…	14	HIR76_RS08285/HIR76_RS13150/HIR76_RS17800/HIR76_RS06110/HIR76_RS03740/HIR76_RS16485/HIR76_RS13110/HIR76_RS18370/HIR76_RS12535/HIR76_RS17905/HIR76_RS00465/HIR76_RS00460/HIR76_RS11920/HIR76_RS15810
BP	GO:0000270	peptidoglycan metabolic process	6/821	10/1443	0.553787	0.99857	HIR76_RS09580/HIR76_RS10595/HIR76_RS00915/HIR76_RS13165/HIR76_RS07210/HIR76_RS17395	cwlC/walL/cwlD/yqiI/xlyA/spsC	6	2	HIR76_RS10595/HIR76_RS13165	4	HIR76_RS09580/HIR76_RS00915/HIR76_RS07210/HIR76_RS17395
BP	GO:0006022	aminoglycan metabolic process	6/821	10/1443	0.553787	0.99857	HIR76_RS09580/HIR76_RS10595/HIR76_RS00915/HIR76_RS13165/HIR76_RS07210/HIR76_RS17395	cwlC/walL/cwlD/yqiI/xlyA/spsC	6	2	HIR76_RS10595/HIR76_RS13165	4	HIR76_RS09580/HIR76_RS00915/HIR76_RS07210/HIR76_RS17395
BP	GO:0030203	glycosaminoglycan metabolic process	6/821	10/1443	0.553787	0.99857	HIR76_RS09580/HIR76_RS10595/HIR76_RS00915/HIR76_RS13165/HIR76_RS07210/HIR76_RS17395	cwlC/walL/cwlD/yqiI/xlyA/spsC	6	2	HIR76_RS10595/HIR76_RS13165	4	HIR76_RS09580/HIR76_RS00915/HIR76_RS07210/HIR76_RS17395
BP	GO:1901137	carbohydrate derivative biosynthetic process	11/821	19/1443	0.561359	0.99857	HIR76_RS07710/HIR76_RS03650/HIR76_RS19860/HIR76_RS19850/HIR76_RS19145/HIR76_RS19845/HIR76_RS18370/HIR76_RS19835/HIR76_RS19840/HIR76_RS19825/HIR76_RS15045	queF/purE/atpB/atpF/tuaF/atpH/pgk/atpG/atpA/atpC/queA	11	2	HIR76_RS07710/HIR76_RS15045	9	HIR76_RS03650/HIR76_RS19860/HIR76_RS19850/HIR76_RS19145/HIR76_RS19845/HIR76_RS18370/HIR76_RS19835/HIR76_RS19840/HIR76_RS19825
BP	GO:0006310	DNA recombination	7/821	12/1443	0.58061	0.99857	HIR76_RS13980/HIR76_RS12200/HIR76_RS10125/HIR76_RS07525/HIR76_RS15055/HIR76_RS13720/HIR76_RS15060	spoIVCA/recU/yoeC/ligD/ruvB/recO/ruvA	7	4	HIR76_RS10125/HIR76_RS15055/HIR76_RS13720/HIR76_RS15060	3	HIR76_RS13980/HIR76_RS12200/HIR76_RS07525
BP	GO:0016053	organic acid biosynthetic process	22/821	39/1443	0.59185	0.99857	HIR76_RS06110/HIR76_RS03740/HIR76_RS09605/HIR76_RS16485/HIR76_RS15350/HIR76_RS18370/HIR76_RS10155/HIR76_RS15145/HIR76_RS15345/HIR76_RS06395/HIR76_RS05800/HIR76_RS00465/HIR76_RS20920/HIR76_RS12255/HIR76_RS12350/HIR76_RS20925/HIR76_RS17445/HIR76_RS08820/HIR76_RS12260/HIR76_RS11920/HIR76_RS06330/HIR76_RS15810	asnB/yerD/glnA/asnB/ilvC/pgk/gltB/pheA/leuA/fabH/fabHB/folK/yxjH/panC/tyrA/yxjG/dapF/plsX/panB/dfrA/argJ/accA	22	15	HIR76_RS09605/HIR76_RS15350/HIR76_RS10155/HIR76_RS15145/HIR76_RS15345/HIR76_RS06395/HIR76_RS05800/HIR76_RS20920/HIR76_RS12255/HIR76_RS12350/HIR76_RS20925/HIR76_RS17445/HIR76_RS08820/HIR76_RS12260/HIR76_RS06330	7	HIR76_RS06110/HIR76_RS03740/HIR76_RS16485/HIR76_RS18370/HIR76_RS00465/HIR76_RS11920/HIR76_RS15810
BP	GO:0046394	carboxylic acid biosynthetic process	22/821	39/1443	0.59185	0.99857	HIR76_RS06110/HIR76_RS03740/HIR76_RS09605/HIR76_RS16485/HIR76_RS15350/HIR76_RS18370/HIR76_RS10155/HIR76_RS15145/HIR76_RS15345/HIR76_RS06395/HIR76_RS05800/HIR76_RS00465/HIR76_RS20920/HIR76_RS12255/HIR76_RS12350/HIR76_RS20925/HIR76_RS17445/HIR76_RS08820/HIR76_RS12260/HIR76_RS11920/HIR76_RS06330/HIR76_RS15810	asnB/yerD/glnA/asnB/ilvC/pgk/gltB/pheA/leuA/fabH/fabHB/folK/yxjH/panC/tyrA/yxjG/dapF/plsX/panB/dfrA/argJ/accA	22	15	HIR76_RS09605/HIR76_RS15350/HIR76_RS10155/HIR76_RS15145/HIR76_RS15345/HIR76_RS06395/HIR76_RS05800/HIR76_RS20920/HIR76_RS12255/HIR76_RS12350/HIR76_RS20925/HIR76_RS17445/HIR76_RS08820/HIR76_RS12260/HIR76_RS06330	7	HIR76_RS06110/HIR76_RS03740/HIR76_RS16485/HIR76_RS18370/HIR76_RS00465/HIR76_RS11920/HIR76_RS15810
BP	GO:1901607	alpha-amino acid biosynthetic process	13/821	23/1443	0.601354	0.99857	HIR76_RS06110/HIR76_RS03740/HIR76_RS09605/HIR76_RS16485/HIR76_RS10155/HIR76_RS15145/HIR76_RS15345/HIR76_RS20920/HIR76_RS12350/HIR76_RS20925/HIR76_RS17445/HIR76_RS11920/HIR76_RS06330	asnB/yerD/glnA/asnB/gltB/pheA/leuA/yxjH/tyrA/yxjG/dapF/dfrA/argJ	13	9	HIR76_RS09605/HIR76_RS10155/HIR76_RS15145/HIR76_RS15345/HIR76_RS20920/HIR76_RS12350/HIR76_RS20925/HIR76_RS17445/HIR76_RS06330	4	HIR76_RS06110/HIR76_RS03740/HIR76_RS16485/HIR76_RS11920
BP	GO:0043934	sporulation	8/821	14/1443	0.603586	0.99857	HIR76_RS12445/HIR76_RS04765/HIR76_RS00305/HIR76_RS08530/HIR76_RS09925/HIR76_RS15540/HIR76_RS13185/HIR76_RS07655	spoIVA/sspE/spoVG/spoIIGA/sspN/sspI/spo0A/spo0E	8	1	HIR76_RS07655	7	HIR76_RS12445/HIR76_RS04765/HIR76_RS00305/HIR76_RS08530/HIR76_RS09925/HIR76_RS15540/HIR76_RS13185
BP	GO:0042886	amide transport	14/821	25/1443	0.618816	0.99857	HIR76_RS09055/HIR76_RS03405/HIR76_RS09065/HIR76_RS09075/HIR76_RS09070/HIR76_RS07295/HIR76_RS09080/HIR76_RS09060/HIR76_RS05900/HIR76_RS17375/HIR76_RS07320/HIR76_RS15320/HIR76_RS18220/HIR76_RS06415	fliP/tatAY/fliR/flhA/flhB/dppD/flhF/fliQ/bioY/bioYB/ykfD/tig/secG/appF	14	8	HIR76_RS09055/HIR76_RS09065/HIR76_RS09075/HIR76_RS09070/HIR76_RS09080/HIR76_RS09060/HIR76_RS05900/HIR76_RS06415	6	HIR76_RS03405/HIR76_RS07295/HIR76_RS17375/HIR76_RS07320/HIR76_RS15320/HIR76_RS18220
BP	GO:0051186	cofactor metabolic process	21/821	38/1443	0.647098	0.99857	HIR76_RS15120/HIR76_RS10135/HIR76_RS15990/HIR76_RS08005/HIR76_RS08010/HIR76_RS17725/HIR76_RS16490/HIR76_RS08775/HIR76_RS21495/HIR76_RS17240/HIR76_RS18370/HIR76_RS17470/HIR76_RS19440/HIR76_RS00465/HIR76_RS08000/HIR76_RS12255/HIR76_RS12995/HIR76_RS19770/HIR76_RS08305/HIR76_RS00460/HIR76_RS12260	nadA/ggt/ppnKB/mobB/moaE/sufD/metK/thiN/gnd/pncB/pgk/yutI/ggt/folK/moeA/panC/gndA/moaA/ctaA/folB/panB	21	10	HIR76_RS08005/HIR76_RS08010/HIR76_RS21495/HIR76_RS17240/HIR76_RS19440/HIR76_RS08000/HIR76_RS12255/HIR76_RS12995/HIR76_RS19770/HIR76_RS12260	11	HIR76_RS15120/HIR76_RS10135/HIR76_RS15990/HIR76_RS17725/HIR76_RS16490/HIR76_RS08775/HIR76_RS18370/HIR76_RS17470/HIR76_RS00465/HIR76_RS08305/HIR76_RS00460
BP	GO:1901135	carbohydrate derivative metabolic process	32/821	58/1443	0.659144	0.99857	HIR76_RS20675/HIR76_RS09580/HIR76_RS10595/HIR76_RS08995/HIR76_RS07710/HIR76_RS03650/HIR76_RS08610/HIR76_RS19860/HIR76_RS21150/HIR76_RS19850/HIR76_RS19145/HIR76_RS19830/HIR76_RS19845/HIR76_RS21495/HIR76_RS18370/HIR76_RS00915/HIR76_RS19835/HIR76_RS01140/HIR76_RS19840/HIR76_RS17675/HIR76_RS13165/HIR76_RS07210/HIR76_RS02440/HIR76_RS08000/HIR76_RS17395/HIR76_RS19825/HIR76_RS12995/HIR76_RS12065/HIR76_R…	ywaC/cwlC/walL/fliI/queF/purE/pyrR/atpB/pdp/atpF/tuaF/atpD/atpH/gnd/pgk/cwlD/atpG/glmS/atpA/frlB/yqiI/xlyA/ydaN/moeA/spsC/atpC/gndA/xpt/queA/pyrE/glvR/deoD	32	13	HIR76_RS10595/HIR76_RS08995/HIR76_RS07710/HIR76_RS21150/HIR76_RS21495/HIR76_RS17675/HIR76_RS13165/HIR76_RS02440/HIR76_RS08000/HIR76_RS12995/HIR76_RS15045/HIR76_RS08655/HIR76_RS10820	19	HIR76_RS20675/HIR76_RS09580/HIR76_RS03650/HIR76_RS08610/HIR76_RS19860/HIR76_RS19850/HIR76_RS19145/HIR76_RS19830/HIR76_RS19845/HIR76_RS18370/HIR76_RS00915/HIR76_RS19835/HIR76_RS01140/HIR76_RS19840/HIR76_RS07210/HIR76_RS17395/HIR76_RS19825/HIR76_RS12065/HIR76_RS04535
BP	GO:0009108	coenzyme biosynthetic process	12/821	22/1443	0.672836	0.99857	HIR76_RS15120/HIR76_RS15990/HIR76_RS08005/HIR76_RS08010/HIR76_RS16490/HIR76_RS08775/HIR76_RS17240/HIR76_RS18370/HIR76_RS00465/HIR76_RS12255/HIR76_RS19770/HIR76_RS12260	nadA/ppnKB/mobB/moaE/metK/thiN/pncB/pgk/folK/panC/moaA/panB	12	6	HIR76_RS08005/HIR76_RS08010/HIR76_RS17240/HIR76_RS12255/HIR76_RS19770/HIR76_RS12260	6	HIR76_RS15120/HIR76_RS15990/HIR76_RS16490/HIR76_RS08775/HIR76_RS18370/HIR76_RS00465
BP	GO:0006399	tRNA metabolic process	18/821	33/1443	0.67686	0.99857	HIR76_RS20665/HIR76_RS15525/HIR76_RS15245/HIR76_RS15520/HIR76_RS08590/HIR76_RS16055/HIR76_RS13710/HIR76_RS13715/HIR76_RS00090/HIR76_RS14960/HIR76_RS00405/HIR76_RS00615/HIR76_RS16370/HIR76_RS22060/HIR76_RS15040/HIR76_RS12225/HIR76_RS20210/HIR76_RS08940	tyrZ/pheS/valS/pheT/ileS/tyrS/glyS/glyQ/serS/aspS/tilS/cysS/leuS/rnpA/tgt/asnS/thrS/trmFO	18	16	HIR76_RS20665/HIR76_RS15525/HIR76_RS15245/HIR76_RS15520/HIR76_RS08590/HIR76_RS16055/HIR76_RS13710/HIR76_RS13715/HIR76_RS00090/HIR76_RS14960/HIR76_RS00615/HIR76_RS16370/HIR76_RS22060/HIR76_RS15040/HIR76_RS12225/HIR76_RS20210	2	HIR76_RS00405/HIR76_RS08940
BP	GO:0019725	cellular homeostasis	6/821	11/1443	0.681467	0.99857	HIR76_RS04485/HIR76_RS13100/HIR76_RS02570/HIR76_RS17875/HIR76_RS08170/HIR76_RS17765	acoL/lpdA/ydbP/mrgA/lpdA/yusE	6	2	HIR76_RS02570/HIR76_RS08170	4	HIR76_RS04485/HIR76_RS13100/HIR76_RS17875/HIR76_RS17765
BP	GO:0042592	homeostatic process	6/821	11/1443	0.681467	0.99857	HIR76_RS04485/HIR76_RS13100/HIR76_RS02570/HIR76_RS17875/HIR76_RS08170/HIR76_RS17765	acoL/lpdA/ydbP/mrgA/lpdA/yusE	6	2	HIR76_RS02570/HIR76_RS08170	4	HIR76_RS04485/HIR76_RS13100/HIR76_RS17875/HIR76_RS17765
BP	GO:0044270	cellular nitrogen compound catabolic process	6/821	11/1443	0.681467	0.99857	HIR76_RS05135/HIR76_RS04360/HIR76_RS18370/HIR76_RS17545/HIR76_RS19740/HIR76_RS15390	yhcR/yfkN/pgk/yunD/ureA/rdgB	6	3	HIR76_RS04360/HIR76_RS17545/HIR76_RS15390	3	HIR76_RS05135/HIR76_RS18370/HIR76_RS19740
BP	GO:0051276	chromosome organization	6/821	11/1443	0.681467	0.99857	HIR76_RS16005/HIR76_RS07560/HIR76_RS00285/HIR76_RS08845/HIR76_RS02415/HIR76_RS09965	sspA/sspD/sspF/smc/topB/parC	6	2	HIR76_RS02415/HIR76_RS09965	4	HIR76_RS16005/HIR76_RS07560/HIR76_RS00285/HIR76_RS08845
BP	GO:0022607	cellular component assembly	7/821	13/1443	0.695492	0.99857	HIR76_RS12615/HIR76_RS09875/HIR76_RS17725/HIR76_RS17470/HIR76_RS15285/HIR76_RS19030/HIR76_RS16025	resC/ccdA/sufD/yutI/hemX/fliS/ezrA	7	2	HIR76_RS19030/HIR76_RS16025	5	HIR76_RS12615/HIR76_RS09875/HIR76_RS17725/HIR76_RS17470/HIR76_RS15285
BP	GO:0016070	RNA metabolic process	140/821	252/1443	0.706825	0.99857	HIR76_RS20465/HIR76_RS12775/HIR76_RS01325/HIR76_RS08540/HIR76_RS15415/HIR76_RS16340/HIR76_RS13685/HIR76_RS19940/HIR76_RS08535/HIR76_RS07845/HIR76_RS20665/HIR76_RS20660/HIR76_RS14315/HIR76_RS13975/HIR76_RS07595/HIR76_RS17845/HIR76_RS17885/HIR76_RS15760/HIR76_RS17200/HIR76_RS00680/HIR76_RS15525/HIR76_RS00685/HIR76_RS02255/HIR76_RS20545/HIR76_RS02660/HIR76_RS12815/HIR76_RS15245/HIR76_RS15765/HIR76_R…	sacT/sigF/ybfA/sigG/gerE/msmR/rpoD/racA/sigE/kinA/tyrZ/ywaE/HIR76_RS14315/HIR76_RS13975/kinE/yusT/cssR/phoR/comA/rpoB/pheS/rpoC/ycnK/slrA/sigB/fur/valS/phoP/rocR/ykoM/pheT/yesN/silP/ileS/rsmB/tyrS/sigW/glyS/kdgR/pxpR/glpP/glyQ/serS/mhqR/ctsR/rbsR/scoC/ytzE/yobQ/licT/mtlR/yisR/aspS/mrnC/gltC/tilS/treR/ywhA/gntR/nusB/frlR/resD/sinI/zur/fruR/cysS/yclJ/cidR/hrcA/rlmD/iolR/rlmB/ycxD/leuS/yesS/cspB/lnr…	140	86	HIR76_RS01325/HIR76_RS16340/HIR76_RS20665/HIR76_RS20660/HIR76_RS17845/HIR76_RS17200/HIR76_RS15525/HIR76_RS20545/HIR76_RS02660/HIR76_RS15245/HIR76_RS21645/HIR76_RS15520/HIR76_RS11905/HIR76_RS08590/HIR76_RS08745/HIR76_RS16055/HIR76_RS01115/HIR76_RS13710/HIR76_RS12090/HIR76_RS02335/HIR76_RS13715/HIR76_RS00090/HIR76_RS00560/HIR76_RS19345/HIR76_RS05705/HIR76_RS10515/HIR76_RS20985/HIR76_RS06130/HIR76_R…	54	HIR76_RS20465/HIR76_RS12775/HIR76_RS08540/HIR76_RS15415/HIR76_RS13685/HIR76_RS19940/HIR76_RS08535/HIR76_RS07845/HIR76_RS14315/HIR76_RS13975/HIR76_RS07595/HIR76_RS17885/HIR76_RS15760/HIR76_RS00680/HIR76_RS00685/HIR76_RS02255/HIR76_RS12815/HIR76_RS15765/HIR76_RS07495/HIR76_RS03935/HIR76_RS05175/HIR76_RS07670/HIR76_RS16230/HIR76_RS02365/HIR76_RS00405/HIR76_RS13235/HIR76_RS12610/HIR76_RS13375/HIR76_R…
BP	GO:0016310	phosphorylation	8/821	15/1443	0.708291	0.99857	HIR76_RS00400/HIR76_RS13105/HIR76_RS08205/HIR76_RS02645/HIR76_RS18370/HIR76_RS18955/HIR76_RS07805/HIR76_RS08760	prkT/buk/suhB/rsbU/pgk/yvkC/ptsP/prkC	8	5	HIR76_RS08205/HIR76_RS02645/HIR76_RS18955/HIR76_RS07805/HIR76_RS08760	3	HIR76_RS00400/HIR76_RS13105/HIR76_RS18370
BP	GO:0006996	organelle organization	9/821	17/1443	0.720082	0.99857	HIR76_RS16005/HIR76_RS09050/HIR76_RS07560/HIR76_RS00285/HIR76_RS08845/HIR76_RS02415/HIR76_RS09965/HIR76_RS19030/HIR76_RS16025	sspA/fliZ/sspD/sspF/smc/topB/parC/fliS/ezrA	9	5	HIR76_RS09050/HIR76_RS02415/HIR76_RS09965/HIR76_RS19030/HIR76_RS16025	4	HIR76_RS16005/HIR76_RS07560/HIR76_RS00285/HIR76_RS08845
BP	GO:0015031	protein transport	9/821	17/1443	0.720082	0.99857	HIR76_RS09055/HIR76_RS03405/HIR76_RS09065/HIR76_RS09075/HIR76_RS09070/HIR76_RS09080/HIR76_RS09060/HIR76_RS15320/HIR76_RS18220	fliP/tatAY/fliR/flhA/flhB/flhF/fliQ/tig/secG	9	6	HIR76_RS09055/HIR76_RS09065/HIR76_RS09075/HIR76_RS09070/HIR76_RS09080/HIR76_RS09060	3	HIR76_RS03405/HIR76_RS15320/HIR76_RS18220
BP	GO:0019538	protein metabolic process	73/821	133/1443	0.720653	0.99857	HIR76_RS09505/HIR76_RS12790/HIR76_RS15310/HIR76_RS08530/HIR76_RS08525/HIR76_RS15185/HIR76_RS15985/HIR76_RS00400/HIR76_RS00575/HIR76_RS05860/HIR76_RS07420/HIR76_RS12645/HIR76_RS18980/HIR76_RS13855/HIR76_RS05865/HIR76_RS20665/HIR76_RS20475/HIR76_RS09125/HIR76_RS15525/HIR76_RS09835/HIR76_RS00320/HIR76_RS15245/HIR76_RS20635/HIR76_RS15520/HIR76_RS17865/HIR76_RS13860/HIR76_RS08590/HIR76_RS13340/HIR76_R…	aprX/dacF/lonB/spoIIGA/bpr/spoIVFB/sppA/prkT/clpC/yhfN/isp/dacB/ctpB/gpr/aprE/tyrZ/vpr/rpsB/pheS/lexA/ctc/valS/epr/pheT/HIR76_RS17865/rpsT/ileS/lipM/tyrS/mobB/glyS/glyQ/serS/tsf/moaE/rsbU/htpX/aspS/rpsI/rpmEB/lplJ/yuxL/dacA/cysS/rplM/ddcP/leuS/rpsR/infA/moeA/bpsB/rplX/rpmA/rpsN/ywfL/ypwA/mpr/asnS/thrS/dacB/moaA/ldcB/pepF/rplL/prkC/ywhC/rpmF/rplC/ctpA/rpsN/rpsM/rpsS/yrrO	73	40	HIR76_RS15985/HIR76_RS00575/HIR76_RS20665/HIR76_RS15525/HIR76_RS09835/HIR76_RS15245/HIR76_RS20635/HIR76_RS15520/HIR76_RS17865/HIR76_RS08590/HIR76_RS13340/HIR76_RS16055/HIR76_RS08005/HIR76_RS13710/HIR76_RS13715/HIR76_RS00090/HIR76_RS08010/HIR76_RS02645/HIR76_RS07570/HIR76_RS14960/HIR76_RS05840/HIR76_RS00075/HIR76_RS00615/HIR76_RS08395/HIR76_RS16370/HIR76_RS00845/HIR76_RS08000/HIR76_RS00780/HIR76_R…	33	HIR76_RS09505/HIR76_RS12790/HIR76_RS15310/HIR76_RS08530/HIR76_RS08525/HIR76_RS15185/HIR76_RS00400/HIR76_RS05860/HIR76_RS07420/HIR76_RS12645/HIR76_RS18980/HIR76_RS13855/HIR76_RS05865/HIR76_RS20475/HIR76_RS09125/HIR76_RS00320/HIR76_RS13860/HIR76_RS09130/HIR76_RS00900/HIR76_RS16565/HIR76_RS17475/HIR76_RS00895/HIR76_RS21975/HIR76_RS12050/HIR76_RS15170/HIR76_RS12070/HIR76_RS01360/HIR76_RS10100/HIR76_R…
BP	GO:0006281	DNA repair	16/821	30/1443	0.722013	0.99857	HIR76_RS00335/HIR76_RS12200/HIR76_RS20030/HIR76_RS07525/HIR76_RS15055/HIR76_RS13720/HIR76_RS10600/HIR76_RS09340/HIR76_RS15060/HIR76_RS09390/HIR76_RS04440/HIR76_RS04695/HIR76_RS20755/HIR76_RS09395/HIR76_RS07530/HIR76_RS04750	mfd/recU/uvsE/ligD/ruvB/recO/recQ/recA/ruvA/mutS/yfjP/recX/aag/mutL/ligV/mutY	16	10	HIR76_RS15055/HIR76_RS13720/HIR76_RS10600/HIR76_RS09340/HIR76_RS15060/HIR76_RS09390/HIR76_RS04695/HIR76_RS20755/HIR76_RS09395/HIR76_RS04750	6	HIR76_RS00335/HIR76_RS12200/HIR76_RS20030/HIR76_RS07525/HIR76_RS04440/HIR76_RS07530
BP	GO:0006974	cellular response to DNA damage stimulus	16/821	30/1443	0.722013	0.99857	HIR76_RS00335/HIR76_RS12200/HIR76_RS20030/HIR76_RS07525/HIR76_RS15055/HIR76_RS13720/HIR76_RS10600/HIR76_RS09340/HIR76_RS15060/HIR76_RS09390/HIR76_RS04440/HIR76_RS04695/HIR76_RS20755/HIR76_RS09395/HIR76_RS07530/HIR76_RS04750	mfd/recU/uvsE/ligD/ruvB/recO/recQ/recA/ruvA/mutS/yfjP/recX/aag/mutL/ligV/mutY	16	10	HIR76_RS15055/HIR76_RS13720/HIR76_RS10600/HIR76_RS09340/HIR76_RS15060/HIR76_RS09390/HIR76_RS04695/HIR76_RS20755/HIR76_RS09395/HIR76_RS04750	6	HIR76_RS00335/HIR76_RS12200/HIR76_RS20030/HIR76_RS07525/HIR76_RS04440/HIR76_RS07530
BP	GO:0065007	biological regulation	148/821	267/1443	0.727394	0.99857	HIR76_RS20465/HIR76_RS12775/HIR76_RS01325/HIR76_RS08540/HIR76_RS15415/HIR76_RS04485/HIR76_RS16340/HIR76_RS13685/HIR76_RS19940/HIR76_RS08535/HIR76_RS07845/HIR76_RS13100/HIR76_RS20660/HIR76_RS14315/HIR76_RS13975/HIR76_RS07595/HIR76_RS17845/HIR76_RS17885/HIR76_RS09045/HIR76_RS15760/HIR76_RS17200/HIR76_RS17890/HIR76_RS15160/HIR76_RS02255/HIR76_RS03930/HIR76_RS21680/HIR76_RS20545/HIR76_RS02660/HIR76_R…	sacT/sigF/ybfA/sigG/gerE/acoL/msmR/rpoD/racA/sigE/kinA/lpdA/ywaE/HIR76_RS14315/HIR76_RS13975/kinE/yusT/cssR/cheY/phoR/comA/cssS/spo0B/ycnK/yesM/walK/slrA/sigB/fur/mcpC/degQ/phoP/rocR/ykoM/yesN/silP/mreC/rsmB/mreD/sigW/spo0F/kdgR/pxpR/glpP/mhqR/ctsR/rbsR/scoC/gcvPB/ytzE/yobQ/licT/mtlR/yisR/kinB/cheB/gltC/treR/yvrG/ywhA/fin/gntR/gcvPA/nusB/frlR/resD/sinI/zur/yvaQ/fruR/yclJ/cidR/hrcA/iolR/ycxD/yesS/…	148	86	HIR76_RS01325/HIR76_RS16340/HIR76_RS20660/HIR76_RS17845/HIR76_RS09045/HIR76_RS17200/HIR76_RS15160/HIR76_RS21680/HIR76_RS20545/HIR76_RS02660/HIR76_RS07825/HIR76_RS21645/HIR76_RS11905/HIR76_RS08745/HIR76_RS01115/HIR76_RS12090/HIR76_RS02335/HIR76_RS00560/HIR76_RS19345/HIR76_RS05705/HIR76_RS13350/HIR76_RS10515/HIR76_RS20985/HIR76_RS06130/HIR76_RS17085/HIR76_RS09090/HIR76_RS10160/HIR76_RS04350/HIR76_R…	62	HIR76_RS20465/HIR76_RS12775/HIR76_RS08540/HIR76_RS15415/HIR76_RS04485/HIR76_RS13685/HIR76_RS19940/HIR76_RS08535/HIR76_RS07845/HIR76_RS13100/HIR76_RS14315/HIR76_RS13975/HIR76_RS07595/HIR76_RS17885/HIR76_RS15760/HIR76_RS17890/HIR76_RS02255/HIR76_RS03930/HIR76_RS12815/HIR76_RS17220/HIR76_RS15765/HIR76_RS07495/HIR76_RS03935/HIR76_RS15210/HIR76_RS15205/HIR76_RS19995/HIR76_RS05175/HIR76_RS07670/HIR76_R…
BP	GO:0006520	cellular amino acid metabolic process	34/821	63/1443	0.729994	0.99857	HIR76_RS08285/HIR76_RS06110/HIR76_RS03740/HIR76_RS20665/HIR76_RS15525/HIR76_RS20325/HIR76_RS15245/HIR76_RS09605/HIR76_RS15520/HIR76_RS16485/HIR76_RS08590/HIR76_RS16055/HIR76_RS15350/HIR76_RS13710/HIR76_RS13715/HIR76_RS00090/HIR76_RS13350/HIR76_RS13110/HIR76_RS14960/HIR76_RS13355/HIR76_RS12535/HIR76_RS00615/HIR76_RS10155/HIR76_RS15145/HIR76_RS15345/HIR76_RS16370/HIR76_RS20920/HIR76_RS12350/HIR76_R…	glsA/asnB/yerD/tyrZ/pheS/rocG/valS/glnA/pheT/asnB/ileS/tyrS/ilvC/glyS/glyQ/serS/gcvPB/bcd/aspS/gcvPA/gudB/cysS/gltB/pheA/leuA/leuS/yxjH/tyrA/asnS/thrS/yxjG/dapF/dfrA/argJ	34	27	HIR76_RS20665/HIR76_RS15525/HIR76_RS20325/HIR76_RS15245/HIR76_RS09605/HIR76_RS15520/HIR76_RS08590/HIR76_RS16055/HIR76_RS15350/HIR76_RS13710/HIR76_RS13715/HIR76_RS00090/HIR76_RS13350/HIR76_RS14960/HIR76_RS13355/HIR76_RS00615/HIR76_RS10155/HIR76_RS15145/HIR76_RS15345/HIR76_RS16370/HIR76_RS20920/HIR76_RS12350/HIR76_RS12225/HIR76_RS20210/HIR76_RS20925/HIR76_RS17445/HIR76_RS06330	7	HIR76_RS08285/HIR76_RS06110/HIR76_RS03740/HIR76_RS16485/HIR76_RS13110/HIR76_RS12535/HIR76_RS11920
BP	GO:0008104	protein localization	10/821	19/1443	0.731024	0.99857	HIR76_RS09055/HIR76_RS03405/HIR76_RS09065/HIR76_RS09075/HIR76_RS09070/HIR76_RS09080/HIR76_RS09060/HIR76_RS15320/HIR76_RS18220/HIR76_RS22055	fliP/tatAY/fliR/flhA/flhB/flhF/fliQ/tig/secG/spoIIIJ	10	7	HIR76_RS09055/HIR76_RS09065/HIR76_RS09075/HIR76_RS09070/HIR76_RS09080/HIR76_RS09060/HIR76_RS22055	3	HIR76_RS03405/HIR76_RS15320/HIR76_RS18220
BP	GO:0033036	macromolecule localization	10/821	19/1443	0.731024	0.99857	HIR76_RS09055/HIR76_RS03405/HIR76_RS09065/HIR76_RS09075/HIR76_RS09070/HIR76_RS09080/HIR76_RS09060/HIR76_RS15320/HIR76_RS18220/HIR76_RS22055	fliP/tatAY/fliR/flhA/flhB/flhF/fliQ/tig/secG/spoIIIJ	10	7	HIR76_RS09055/HIR76_RS09065/HIR76_RS09075/HIR76_RS09070/HIR76_RS09080/HIR76_RS09060/HIR76_RS22055	3	HIR76_RS03405/HIR76_RS15320/HIR76_RS18220
BP	GO:0045184	establishment of protein localization	10/821	19/1443	0.731024	0.99857	HIR76_RS09055/HIR76_RS03405/HIR76_RS09065/HIR76_RS09075/HIR76_RS09070/HIR76_RS09080/HIR76_RS09060/HIR76_RS15320/HIR76_RS18220/HIR76_RS22055	fliP/tatAY/fliR/flhA/flhB/flhF/fliQ/tig/secG/spoIIIJ	10	7	HIR76_RS09055/HIR76_RS09065/HIR76_RS09075/HIR76_RS09070/HIR76_RS09080/HIR76_RS09060/HIR76_RS22055	3	HIR76_RS03405/HIR76_RS15320/HIR76_RS18220
BP	GO:0050794	regulation of cellular process	140/821	253/1443	0.733236	0.99857	HIR76_RS20465/HIR76_RS12775/HIR76_RS01325/HIR76_RS08540/HIR76_RS15415/HIR76_RS04485/HIR76_RS16340/HIR76_RS13685/HIR76_RS19940/HIR76_RS08535/HIR76_RS07845/HIR76_RS13100/HIR76_RS20660/HIR76_RS14315/HIR76_RS13975/HIR76_RS07595/HIR76_RS17845/HIR76_RS17885/HIR76_RS09045/HIR76_RS15760/HIR76_RS17200/HIR76_RS17890/HIR76_RS15160/HIR76_RS02255/HIR76_RS03930/HIR76_RS21680/HIR76_RS20545/HIR76_RS02660/HIR76_R…	sacT/sigF/ybfA/sigG/gerE/acoL/msmR/rpoD/racA/sigE/kinA/lpdA/ywaE/HIR76_RS14315/HIR76_RS13975/kinE/yusT/cssR/cheY/phoR/comA/cssS/spo0B/ycnK/yesM/walK/slrA/sigB/fur/mcpC/degQ/phoP/rocR/ykoM/yesN/silP/mreC/rsmB/mreD/sigW/spo0F/kdgR/pxpR/glpP/mhqR/ctsR/rbsR/scoC/ytzE/yobQ/licT/mtlR/yisR/kinB/cheB/gltC/treR/yvrG/ywhA/gntR/nusB/frlR/resD/sinI/zur/yvaQ/fruR/yclJ/cidR/hrcA/iolR/ycxD/yesS/cspB/lnrK/yvrH/w…	140	82	HIR76_RS01325/HIR76_RS16340/HIR76_RS20660/HIR76_RS17845/HIR76_RS09045/HIR76_RS17200/HIR76_RS15160/HIR76_RS21680/HIR76_RS20545/HIR76_RS02660/HIR76_RS07825/HIR76_RS21645/HIR76_RS11905/HIR76_RS08745/HIR76_RS01115/HIR76_RS12090/HIR76_RS02335/HIR76_RS00560/HIR76_RS19345/HIR76_RS05705/HIR76_RS10515/HIR76_RS20985/HIR76_RS06130/HIR76_RS17085/HIR76_RS09090/HIR76_RS10160/HIR76_RS04350/HIR76_RS17995/HIR76_R…	58	HIR76_RS20465/HIR76_RS12775/HIR76_RS08540/HIR76_RS15415/HIR76_RS04485/HIR76_RS13685/HIR76_RS19940/HIR76_RS08535/HIR76_RS07845/HIR76_RS13100/HIR76_RS14315/HIR76_RS13975/HIR76_RS07595/HIR76_RS17885/HIR76_RS15760/HIR76_RS17890/HIR76_RS02255/HIR76_RS03930/HIR76_RS12815/HIR76_RS17220/HIR76_RS15765/HIR76_RS07495/HIR76_RS03935/HIR76_RS15210/HIR76_RS15205/HIR76_RS19995/HIR76_RS05175/HIR76_RS07670/HIR76_R…
BP	GO:0006811	ion transport	35/821	65/1443	0.738558	0.99857	HIR76_RS19405/HIR76_RS19855/HIR76_RS20830/HIR76_RS18150/HIR76_RS15100/HIR76_RS02565/HIR76_RS18585/HIR76_RS21490/HIR76_RS19860/HIR76_RS18145/HIR76_RS19850/HIR76_RS07240/HIR76_RS01680/HIR76_RS19845/HIR76_RS18500/HIR76_RS18110/HIR76_RS17020/HIR76_RS08115/HIR76_RS19835/HIR76_RS04230/HIR76_RS19840/HIR76_RS05900/HIR76_RS01015/HIR76_RS17375/HIR76_RS03600/HIR76_RS17185/HIR76_RS19825/HIR76_RS03110/HIR76_R…	ywrK/atpE/cimH/copA/alaP/ydbO/aspP/gntP/atpB/cadA/atpF/steT/znuA/atpH/lutP/nhaK/kbfO/ktrC/atpG/maeS/atpA/bioY/ybaR/bioYB/mneS/mrpF/atpC/mneP/yflA/cysP/amtB/mntA/mgtE/copZ/corA	35	17	HIR76_RS20830/HIR76_RS18150/HIR76_RS21490/HIR76_RS18145/HIR76_RS01680/HIR76_RS18500/HIR76_RS18110/HIR76_RS08115/HIR76_RS05900/HIR76_RS01015/HIR76_RS17185/HIR76_RS03110/HIR76_RS04315/HIR76_RS08665/HIR76_RS19660/HIR76_RS18155/HIR76_RS04435	18	HIR76_RS19405/HIR76_RS19855/HIR76_RS15100/HIR76_RS02565/HIR76_RS18585/HIR76_RS19860/HIR76_RS19850/HIR76_RS07240/HIR76_RS19845/HIR76_RS17020/HIR76_RS19835/HIR76_RS04230/HIR76_RS19840/HIR76_RS17375/HIR76_RS03600/HIR76_RS19825/HIR76_RS16600/HIR76_RS07475
BP	GO:0050896	response to stimulus	71/821	130/1443	0.740534	0.99857	HIR76_RS09030/HIR76_RS06125/HIR76_RS07845/HIR76_RS01710/HIR76_RS10110/HIR76_RS07595/HIR76_RS01705/HIR76_RS21070/HIR76_RS01700/HIR76_RS02250/HIR76_RS17885/HIR76_RS09045/HIR76_RS15760/HIR76_RS17200/HIR76_RS17890/HIR76_RS15160/HIR76_RS03930/HIR76_RS21680/HIR76_RS07825/HIR76_RS15765/HIR76_RS00335/HIR76_RS03935/HIR76_RS19995/HIR76_RS05175/HIR76_RS00560/HIR76_RS17085/HIR76_RS09090/HIR76_RS17995/HIR76_R…	fliL/yisQ/kinA/yceE/yoeA/kinE/yceD/yxiE/yceC/ycnJ/cssR/cheY/phoR/comA/cssS/spo0B/yesM/walK/mcpC/phoP/mfd/yesN/spo0F/glpP/ctsR/kinB/cheB/yvrG/recU/resD/uvsE/ligD/yvaQ/mdtK/bioY/yclJ/ruvB/recO/bioYB/lnrK/yvrH/walR/mcpB/cheA/recQ/cheD/yflR/htpG/recA/pbpC/tlpC/ruvA/mutS/tlpB/yfjP/recX/spo0A/rex/dgcK/yfmS/aag/mutL/ycbM/yneI/kinC/dctS/ligV/yxdJ/comK/mutY/cheW	71	41	HIR76_RS09030/HIR76_RS01710/HIR76_RS01705/HIR76_RS01700/HIR76_RS09045/HIR76_RS17200/HIR76_RS15160/HIR76_RS21680/HIR76_RS07825/HIR76_RS00560/HIR76_RS17085/HIR76_RS09090/HIR76_RS17995/HIR76_RS18250/HIR76_RS05900/HIR76_RS02140/HIR76_RS15055/HIR76_RS13720/HIR76_RS18000/HIR76_RS21685/HIR76_RS16970/HIR76_RS09095/HIR76_RS10600/HIR76_RS09110/HIR76_RS04235/HIR76_RS21360/HIR76_RS09340/HIR76_RS01985/HIR76_R…	30	HIR76_RS06125/HIR76_RS07845/HIR76_RS10110/HIR76_RS07595/HIR76_RS21070/HIR76_RS02250/HIR76_RS17885/HIR76_RS15760/HIR76_RS17890/HIR76_RS03930/HIR76_RS15765/HIR76_RS00335/HIR76_RS03935/HIR76_RS19995/HIR76_RS05175/HIR76_RS12200/HIR76_RS12610/HIR76_RS20030/HIR76_RS07525/HIR76_RS10720/HIR76_RS17375/HIR76_RS04590/HIR76_RS02355/HIR76_RS04440/HIR76_RS13185/HIR76_RS03400/HIR76_RS05105/HIR76_RS09880/HIR76_R…
BP	GO:0015833	peptide transport	12/821	23/1443	0.750817	0.99857	HIR76_RS09055/HIR76_RS03405/HIR76_RS09065/HIR76_RS09075/HIR76_RS09070/HIR76_RS07295/HIR76_RS09080/HIR76_RS09060/HIR76_RS07320/HIR76_RS15320/HIR76_RS18220/HIR76_RS06415	fliP/tatAY/fliR/flhA/flhB/dppD/flhF/fliQ/ykfD/tig/secG/appF	12	7	HIR76_RS09055/HIR76_RS09065/HIR76_RS09075/HIR76_RS09070/HIR76_RS09080/HIR76_RS09060/HIR76_RS06415	5	HIR76_RS03405/HIR76_RS07295/HIR76_RS07320/HIR76_RS15320/HIR76_RS18220
BP	GO:0044255	cellular lipid metabolic process	12/821	23/1443	0.750817	0.99857	HIR76_RS13150/HIR76_RS17800/HIR76_RS08485/HIR76_RS08205/HIR76_RS09950/HIR76_RS19145/HIR76_RS06395/HIR76_RS05800/HIR76_RS00600/HIR76_RS13210/HIR76_RS08820/HIR76_RS15810	mmgB/fadN/murG/suhB/plsY/tuaF/fabH/fabHB/ispF/dxs/plsX/accA	12	7	HIR76_RS08205/HIR76_RS09950/HIR76_RS06395/HIR76_RS05800/HIR76_RS00600/HIR76_RS13210/HIR76_RS08820	5	HIR76_RS13150/HIR76_RS17800/HIR76_RS08485/HIR76_RS19145/HIR76_RS15810
BP	GO:0071702	organic substance transport	42/821	78/1443	0.75141	0.99857	HIR76_RS01415/HIR76_RS20830/HIR76_RS09055/HIR76_RS15100/HIR76_RS03405/HIR76_RS18585/HIR76_RS09065/HIR76_RS21490/HIR76_RS09075/HIR76_RS09070/HIR76_RS07240/HIR76_RS20735/HIR76_RS07295/HIR76_RS20455/HIR76_RS09080/HIR76_RS20730/HIR76_RS02365/HIR76_RS18500/HIR76_RS01065/HIR76_RS04340/HIR76_RS09060/HIR76_RS02235/HIR76_RS14680/HIR76_RS05900/HIR76_RS04540/HIR76_RS07805/HIR76_RS03295/HIR76_RS03285/HIR76_R…	ptsG/cimH/fliP/alaP/tatAY/aspP/fliR/gntP/flhA/flhB/steT/celB/dppD/scrA/flhF/licA/mtlR/lutP/murP/treP/fliQ/glcU/levG/bioY/malP/ptsP/celB/gmuB/levE/bioYB/licB/gmuA/ykfD/fruA/sacX/nagE/celB/tig/secG/yflA/appF/manR	42	24	HIR76_RS01415/HIR76_RS20830/HIR76_RS09055/HIR76_RS09065/HIR76_RS21490/HIR76_RS09075/HIR76_RS09070/HIR76_RS20455/HIR76_RS09080/HIR76_RS18500/HIR76_RS04340/HIR76_RS09060/HIR76_RS05900/HIR76_RS07805/HIR76_RS03295/HIR76_RS03285/HIR76_RS03290/HIR76_RS08060/HIR76_RS20640/HIR76_RS04295/HIR76_RS20630/HIR76_RS04315/HIR76_RS06415/HIR76_RS06765	18	HIR76_RS15100/HIR76_RS03405/HIR76_RS18585/HIR76_RS07240/HIR76_RS20735/HIR76_RS07295/HIR76_RS20730/HIR76_RS02365/HIR76_RS01065/HIR76_RS02235/HIR76_RS14680/HIR76_RS04540/HIR76_RS14690/HIR76_RS17375/HIR76_RS20740/HIR76_RS07320/HIR76_RS15320/HIR76_RS18220
BP	GO:0006139	nucleobase-containing compound metabolic process	203/821	366/1443	0.758529	0.99857	HIR76_RS20465/HIR76_RS16005/HIR76_RS12775/HIR76_RS01325/HIR76_RS08540/HIR76_RS15415/HIR76_RS15120/HIR76_RS20675/HIR76_RS16340/HIR76_RS13685/HIR76_RS19940/HIR76_RS13690/HIR76_RS05135/HIR76_RS08535/HIR76_RS21710/HIR76_RS08995/HIR76_RS07845/HIR76_RS20665/HIR76_RS20660/HIR76_RS14315/HIR76_RS13975/HIR76_RS07595/HIR76_RS07560/HIR76_RS17845/HIR76_RS17885/HIR76_RS07710/HIR76_RS13980/HIR76_RS15760/HIR76_R…	sacT/sspA/sigF/ybfA/sigG/gerE/nadA/ywaC/msmR/rpoD/racA/dnaG/yhcR/sigE/purA/fliI/kinA/tyrZ/ywaE/HIR76_RS14315/HIR76_RS13975/kinE/sspD/yusT/cssR/queF/spoIVCA/phoR/comA/rpoB/purE/pheS/dinG/rpoC/holB/ycnK/pyrR/slrA/atpB/pdp/sigB/fur/valS/phoP/rocR/ykoM/pheT/ypvA/mfd/yesN/silP/ileS/atpF/rsmB/sspF/tyrS/ppnKB/sigW/glyS/kdgR/pxpR/glpP/glyQ/serS/mhqR/ctsR/rbsR/scoC/atpD/ytzE/yobQ/licT/atpH/mtlR/yisR/aspS/…	203	116	HIR76_RS01325/HIR76_RS16340/HIR76_RS08995/HIR76_RS20665/HIR76_RS20660/HIR76_RS17845/HIR76_RS07710/HIR76_RS17200/HIR76_RS15525/HIR76_RS00215/HIR76_RS20545/HIR76_RS21150/HIR76_RS02660/HIR76_RS15245/HIR76_RS21645/HIR76_RS15520/HIR76_RS11905/HIR76_RS08590/HIR76_RS08745/HIR76_RS16055/HIR76_RS01115/HIR76_RS13710/HIR76_RS12090/HIR76_RS02335/HIR76_RS13715/HIR76_RS00090/HIR76_RS00560/HIR76_RS19345/HIR76_R…	87	HIR76_RS20465/HIR76_RS16005/HIR76_RS12775/HIR76_RS08540/HIR76_RS15415/HIR76_RS15120/HIR76_RS20675/HIR76_RS13685/HIR76_RS19940/HIR76_RS13690/HIR76_RS05135/HIR76_RS08535/HIR76_RS21710/HIR76_RS07845/HIR76_RS14315/HIR76_RS13975/HIR76_RS07595/HIR76_RS07560/HIR76_RS17885/HIR76_RS13980/HIR76_RS15760/HIR76_RS00680/HIR76_RS03650/HIR76_RS12245/HIR76_RS00685/HIR76_RS02255/HIR76_RS08610/HIR76_RS19860/HIR76_R…
BP	GO:0044271	cellular nitrogen compound biosynthetic process	182/821	329/1443	0.764581	0.99857	HIR76_RS20465/HIR76_RS12775/HIR76_RS01325/HIR76_RS08540/HIR76_RS15415/HIR76_RS15120/HIR76_RS16340/HIR76_RS13685/HIR76_RS19940/HIR76_RS05135/HIR76_RS08535/HIR76_RS21710/HIR76_RS07845/HIR76_RS06110/HIR76_RS20665/HIR76_RS20660/HIR76_RS14315/HIR76_RS13975/HIR76_RS07595/HIR76_RS09125/HIR76_RS17845/HIR76_RS17885/HIR76_RS07710/HIR76_RS15760/HIR76_RS17200/HIR76_RS00680/HIR76_RS03650/HIR76_RS15525/HIR76_R…	sacT/sigF/ybfA/sigG/gerE/nadA/msmR/rpoD/racA/yhcR/sigE/purA/kinA/asnB/tyrZ/ywaE/HIR76_RS14315/HIR76_RS13975/kinE/rpsB/yusT/cssR/queF/phoR/comA/rpoB/purE/pheS/rpoC/ycnK/slrA/ctc/ribD/atpB/sigB/fur/valS/phoP/rocR/ykoM/pheT/asnB/yesN/rpsT/silP/ileS/atpF/rsmB/ribBA/tyrS/ppnKB/sigW/glyS/kdgR/pxpR/glpP/glyQ/serS/mhqR/tsf/ctsR/rbsR/hemD/scoC/ytzE/yobQ/licT/atpH/mtlR/yisR/aspS/rpsI/gltC/rpmEB/thiN/treR/y…	182	96	HIR76_RS01325/HIR76_RS16340/HIR76_RS20665/HIR76_RS20660/HIR76_RS17845/HIR76_RS07710/HIR76_RS17200/HIR76_RS15525/HIR76_RS20545/HIR76_RS12690/HIR76_RS02660/HIR76_RS15245/HIR76_RS21645/HIR76_RS15520/HIR76_RS11905/HIR76_RS08590/HIR76_RS08745/HIR76_RS12680/HIR76_RS16055/HIR76_RS01115/HIR76_RS13710/HIR76_RS12090/HIR76_RS02335/HIR76_RS13715/HIR76_RS00090/HIR76_RS00560/HIR76_RS19345/HIR76_RS05705/HIR76_R…	86	HIR76_RS20465/HIR76_RS12775/HIR76_RS08540/HIR76_RS15415/HIR76_RS15120/HIR76_RS13685/HIR76_RS19940/HIR76_RS05135/HIR76_RS08535/HIR76_RS21710/HIR76_RS07845/HIR76_RS06110/HIR76_RS14315/HIR76_RS13975/HIR76_RS07595/HIR76_RS09125/HIR76_RS17885/HIR76_RS15760/HIR76_RS00680/HIR76_RS03650/HIR76_RS00685/HIR76_RS02255/HIR76_RS00320/HIR76_RS19860/HIR76_RS12815/HIR76_RS15765/HIR76_RS07495/HIR76_RS16485/HIR76_R…
BP	GO:0008652	cellular amino acid biosynthetic process	14/821	27/1443	0.768356	0.99857	HIR76_RS06110/HIR76_RS03740/HIR76_RS09605/HIR76_RS16485/HIR76_RS15350/HIR76_RS10155/HIR76_RS15145/HIR76_RS15345/HIR76_RS20920/HIR76_RS12350/HIR76_RS20925/HIR76_RS17445/HIR76_RS11920/HIR76_RS06330	asnB/yerD/glnA/asnB/ilvC/gltB/pheA/leuA/yxjH/tyrA/yxjG/dapF/dfrA/argJ	14	10	HIR76_RS09605/HIR76_RS15350/HIR76_RS10155/HIR76_RS15145/HIR76_RS15345/HIR76_RS20920/HIR76_RS12350/HIR76_RS20925/HIR76_RS17445/HIR76_RS06330	4	HIR76_RS06110/HIR76_RS03740/HIR76_RS16485/HIR76_RS11920
BP	GO:0050789	regulation of biological process	143/821	260/1443	0.773841	0.99857	HIR76_RS20465/HIR76_RS12775/HIR76_RS01325/HIR76_RS08540/HIR76_RS15415/HIR76_RS04485/HIR76_RS16340/HIR76_RS13685/HIR76_RS19940/HIR76_RS08535/HIR76_RS07845/HIR76_RS13100/HIR76_RS20660/HIR76_RS14315/HIR76_RS13975/HIR76_RS07595/HIR76_RS17845/HIR76_RS17885/HIR76_RS09045/HIR76_RS15760/HIR76_RS17200/HIR76_RS17890/HIR76_RS15160/HIR76_RS02255/HIR76_RS03930/HIR76_RS21680/HIR76_RS20545/HIR76_RS02660/HIR76_R…	sacT/sigF/ybfA/sigG/gerE/acoL/msmR/rpoD/racA/sigE/kinA/lpdA/ywaE/HIR76_RS14315/HIR76_RS13975/kinE/yusT/cssR/cheY/phoR/comA/cssS/spo0B/ycnK/yesM/walK/slrA/sigB/fur/mcpC/degQ/phoP/rocR/ykoM/yesN/silP/mreC/rsmB/mreD/sigW/spo0F/kdgR/pxpR/glpP/mhqR/ctsR/rbsR/scoC/ytzE/yobQ/licT/mtlR/yisR/kinB/cheB/gltC/treR/yvrG/ywhA/fin/gntR/nusB/frlR/resD/sinI/zur/yvaQ/fruR/yclJ/cidR/hrcA/iolR/ycxD/yesS/cspB/lnrK/yv…	143	83	HIR76_RS01325/HIR76_RS16340/HIR76_RS20660/HIR76_RS17845/HIR76_RS09045/HIR76_RS17200/HIR76_RS15160/HIR76_RS21680/HIR76_RS20545/HIR76_RS02660/HIR76_RS07825/HIR76_RS21645/HIR76_RS11905/HIR76_RS08745/HIR76_RS01115/HIR76_RS12090/HIR76_RS02335/HIR76_RS00560/HIR76_RS19345/HIR76_RS05705/HIR76_RS10515/HIR76_RS20985/HIR76_RS06130/HIR76_RS17085/HIR76_RS09090/HIR76_RS10160/HIR76_RS04350/HIR76_RS17995/HIR76_R…	60	HIR76_RS20465/HIR76_RS12775/HIR76_RS08540/HIR76_RS15415/HIR76_RS04485/HIR76_RS13685/HIR76_RS19940/HIR76_RS08535/HIR76_RS07845/HIR76_RS13100/HIR76_RS14315/HIR76_RS13975/HIR76_RS07595/HIR76_RS17885/HIR76_RS15760/HIR76_RS17890/HIR76_RS02255/HIR76_RS03930/HIR76_RS12815/HIR76_RS17220/HIR76_RS15765/HIR76_RS07495/HIR76_RS03935/HIR76_RS15210/HIR76_RS15205/HIR76_RS19995/HIR76_RS05175/HIR76_RS07670/HIR76_R…
BP	GO:0019439	aromatic compound catabolic process	5/821	10/1443	0.778009	0.99857	HIR76_RS05135/HIR76_RS04360/HIR76_RS18370/HIR76_RS17545/HIR76_RS15390	yhcR/yfkN/pgk/yunD/rdgB	5	3	HIR76_RS04360/HIR76_RS17545/HIR76_RS15390	2	HIR76_RS05135/HIR76_RS18370
BP	GO:0034655	nucleobase-containing compound catabolic process	5/821	10/1443	0.778009	0.99857	HIR76_RS05135/HIR76_RS04360/HIR76_RS18370/HIR76_RS17545/HIR76_RS15390	yhcR/yfkN/pgk/yunD/rdgB	5	3	HIR76_RS04360/HIR76_RS17545/HIR76_RS15390	2	HIR76_RS05135/HIR76_RS18370
BP	GO:0046700	heterocycle catabolic process	5/821	10/1443	0.778009	0.99857	HIR76_RS05135/HIR76_RS04360/HIR76_RS18370/HIR76_RS17545/HIR76_RS15390	yhcR/yfkN/pgk/yunD/rdgB	5	3	HIR76_RS04360/HIR76_RS17545/HIR76_RS15390	2	HIR76_RS05135/HIR76_RS18370
BP	GO:0071103	DNA conformation change	5/821	10/1443	0.778009	0.99857	HIR76_RS16005/HIR76_RS07560/HIR76_RS00285/HIR76_RS02415/HIR76_RS09965	sspA/sspD/sspF/topB/parC	5	2	HIR76_RS02415/HIR76_RS09965	3	HIR76_RS16005/HIR76_RS07560/HIR76_RS00285
BP	GO:1901361	organic cyclic compound catabolic process	5/821	10/1443	0.778009	0.99857	HIR76_RS05135/HIR76_RS04360/HIR76_RS18370/HIR76_RS17545/HIR76_RS15390	yhcR/yfkN/pgk/yunD/rdgB	5	3	HIR76_RS04360/HIR76_RS17545/HIR76_RS15390	2	HIR76_RS05135/HIR76_RS18370
BP	GO:1901564	organonitrogen compound metabolic process	144/821	262/1443	0.77884	0.99857	HIR76_RS09505/HIR76_RS12790/HIR76_RS15120/HIR76_RS08285/HIR76_RS20675/HIR76_RS15310/HIR76_RS09580/HIR76_RS10595/HIR76_RS08530/HIR76_RS08525/HIR76_RS15185/HIR76_RS15985/HIR76_RS00400/HIR76_RS00575/HIR76_RS05860/HIR76_RS07420/HIR76_RS21710/HIR76_RS12645/HIR76_RS10135/HIR76_RS18980/HIR76_RS13855/HIR76_RS08995/HIR76_RS06110/HIR76_RS03740/HIR76_RS05865/HIR76_RS20665/HIR76_RS20475/HIR76_RS09125/HIR76_R…	aprX/dacF/nadA/glsA/ywaC/lonB/cwlC/walL/spoIIGA/bpr/spoIVFB/sppA/prkT/clpC/yhfN/isp/purA/dacB/ggt/ctpB/gpr/fliI/asnB/yerD/aprE/tyrZ/vpr/rpsB/queF/purE/pheS/pyrR/lexA/rocG/ctc/ribD/atpB/pdp/valS/epr/glnA/pheT/asnB/HIR76_RS17865/rpsT/ileS/atpF/lipM/ribBA/tyrS/ilvC/ppnKB/mobB/glyS/glyQ/serS/tsf/moaE/hemD/atpD/gcvPB/rsbU/bcd/atpH/htpX/aspS/rpsI/rpmEB/thiN/gnd/gcvPA/pyrG/thiM/pncB/pgk/lplJ/yuxL/cwlD/t…	144	72	HIR76_RS10595/HIR76_RS15985/HIR76_RS00575/HIR76_RS08995/HIR76_RS20665/HIR76_RS07710/HIR76_RS15525/HIR76_RS09835/HIR76_RS20325/HIR76_RS12690/HIR76_RS21150/HIR76_RS15245/HIR76_RS20635/HIR76_RS09605/HIR76_RS15520/HIR76_RS17865/HIR76_RS08590/HIR76_RS13340/HIR76_RS12680/HIR76_RS16055/HIR76_RS15350/HIR76_RS08005/HIR76_RS13710/HIR76_RS13715/HIR76_RS00090/HIR76_RS08010/HIR76_RS13350/HIR76_RS02645/HIR76_R…	72	HIR76_RS09505/HIR76_RS12790/HIR76_RS15120/HIR76_RS08285/HIR76_RS20675/HIR76_RS15310/HIR76_RS09580/HIR76_RS08530/HIR76_RS08525/HIR76_RS15185/HIR76_RS00400/HIR76_RS05860/HIR76_RS07420/HIR76_RS21710/HIR76_RS12645/HIR76_RS10135/HIR76_RS18980/HIR76_RS13855/HIR76_RS06110/HIR76_RS03740/HIR76_RS05865/HIR76_RS20475/HIR76_RS09125/HIR76_RS03650/HIR76_RS08610/HIR76_RS00320/HIR76_RS19860/HIR76_RS16485/HIR76_R…
BP	GO:0006733	oxidoreduction coenzyme metabolic process	6/821	12/1443	0.782324	0.99857	HIR76_RS15120/HIR76_RS15990/HIR76_RS21495/HIR76_RS17240/HIR76_RS18370/HIR76_RS12995	nadA/ppnKB/gnd/pncB/pgk/gndA	6	3	HIR76_RS21495/HIR76_RS17240/HIR76_RS12995	3	HIR76_RS15120/HIR76_RS15990/HIR76_RS18370
BP	GO:0019362	pyridine nucleotide metabolic process	6/821	12/1443	0.782324	0.99857	HIR76_RS15120/HIR76_RS15990/HIR76_RS21495/HIR76_RS17240/HIR76_RS18370/HIR76_RS12995	nadA/ppnKB/gnd/pncB/pgk/gndA	6	3	HIR76_RS21495/HIR76_RS17240/HIR76_RS12995	3	HIR76_RS15120/HIR76_RS15990/HIR76_RS18370
BP	GO:0046496	nicotinamide nucleotide metabolic process	6/821	12/1443	0.782324	0.99857	HIR76_RS15120/HIR76_RS15990/HIR76_RS21495/HIR76_RS17240/HIR76_RS18370/HIR76_RS12995	nadA/ppnKB/gnd/pncB/pgk/gndA	6	3	HIR76_RS21495/HIR76_RS17240/HIR76_RS12995	3	HIR76_RS15120/HIR76_RS15990/HIR76_RS18370
BP	GO:0033554	cellular response to stress	16/821	31/1443	0.784089	0.99857	HIR76_RS00335/HIR76_RS12200/HIR76_RS20030/HIR76_RS07525/HIR76_RS15055/HIR76_RS13720/HIR76_RS10600/HIR76_RS09340/HIR76_RS15060/HIR76_RS09390/HIR76_RS04440/HIR76_RS04695/HIR76_RS20755/HIR76_RS09395/HIR76_RS07530/HIR76_RS04750	mfd/recU/uvsE/ligD/ruvB/recO/recQ/recA/ruvA/mutS/yfjP/recX/aag/mutL/ligV/mutY	16	10	HIR76_RS15055/HIR76_RS13720/HIR76_RS10600/HIR76_RS09340/HIR76_RS15060/HIR76_RS09390/HIR76_RS04695/HIR76_RS20755/HIR76_RS09395/HIR76_RS04750	6	HIR76_RS00335/HIR76_RS12200/HIR76_RS20030/HIR76_RS07525/HIR76_RS04440/HIR76_RS07530
BP	GO:1901605	alpha-amino acid metabolic process	16/821	31/1443	0.784089	0.99857	HIR76_RS08285/HIR76_RS06110/HIR76_RS03740/HIR76_RS09605/HIR76_RS16485/HIR76_RS13350/HIR76_RS13355/HIR76_RS10155/HIR76_RS15145/HIR76_RS15345/HIR76_RS20920/HIR76_RS12350/HIR76_RS20925/HIR76_RS17445/HIR76_RS11920/HIR76_RS06330	glsA/asnB/yerD/glnA/asnB/gcvPB/gcvPA/gltB/pheA/leuA/yxjH/tyrA/yxjG/dapF/dfrA/argJ	16	11	HIR76_RS09605/HIR76_RS13350/HIR76_RS13355/HIR76_RS10155/HIR76_RS15145/HIR76_RS15345/HIR76_RS20920/HIR76_RS12350/HIR76_RS20925/HIR76_RS17445/HIR76_RS06330	5	HIR76_RS08285/HIR76_RS06110/HIR76_RS03740/HIR76_RS16485/HIR76_RS11920
BP	GO:0006766	vitamin metabolic process	7/821	14/1443	0.787399	0.99857	HIR76_RS12690/HIR76_RS12680/HIR76_RS20585/HIR76_RS04930/HIR76_RS12675/HIR76_RS12255/HIR76_RS12260	ribD/ribBA/thiM/thiC/ribH/panC/panB	7	6	HIR76_RS12690/HIR76_RS12680/HIR76_RS20585/HIR76_RS12675/HIR76_RS12255/HIR76_RS12260	1	HIR76_RS04930
BP	GO:0006767	water-soluble vitamin metabolic process	7/821	14/1443	0.787399	0.99857	HIR76_RS12690/HIR76_RS12680/HIR76_RS20585/HIR76_RS04930/HIR76_RS12675/HIR76_RS12255/HIR76_RS12260	ribD/ribBA/thiM/thiC/ribH/panC/panB	7	6	HIR76_RS12690/HIR76_RS12680/HIR76_RS20585/HIR76_RS12675/HIR76_RS12255/HIR76_RS12260	1	HIR76_RS04930
BP	GO:0009110	vitamin biosynthetic process	7/821	14/1443	0.787399	0.99857	HIR76_RS12690/HIR76_RS12680/HIR76_RS20585/HIR76_RS04930/HIR76_RS12675/HIR76_RS12255/HIR76_RS12260	ribD/ribBA/thiM/thiC/ribH/panC/panB	7	6	HIR76_RS12690/HIR76_RS12680/HIR76_RS20585/HIR76_RS12675/HIR76_RS12255/HIR76_RS12260	1	HIR76_RS04930
BP	GO:0042364	water-soluble vitamin biosynthetic process	7/821	14/1443	0.787399	0.99857	HIR76_RS12690/HIR76_RS12680/HIR76_RS20585/HIR76_RS04930/HIR76_RS12675/HIR76_RS12255/HIR76_RS12260	ribD/ribBA/thiM/thiC/ribH/panC/panB	7	6	HIR76_RS12690/HIR76_RS12680/HIR76_RS20585/HIR76_RS12675/HIR76_RS12255/HIR76_RS12260	1	HIR76_RS04930
BP	GO:0009116	nucleoside metabolic process	9/821	18/1443	0.798437	0.99857	HIR76_RS20675/HIR76_RS07710/HIR76_RS08610/HIR76_RS21150/HIR76_RS08000/HIR76_RS12065/HIR76_RS15045/HIR76_RS08655/HIR76_RS10820	ywaC/queF/pyrR/pdp/moeA/xpt/queA/pyrE/deoD	9	6	HIR76_RS07710/HIR76_RS21150/HIR76_RS08000/HIR76_RS15045/HIR76_RS08655/HIR76_RS10820	3	HIR76_RS20675/HIR76_RS08610/HIR76_RS12065
BP	GO:1901657	glycosyl compound metabolic process	9/821	18/1443	0.798437	0.99857	HIR76_RS20675/HIR76_RS07710/HIR76_RS08610/HIR76_RS21150/HIR76_RS08000/HIR76_RS12065/HIR76_RS15045/HIR76_RS08655/HIR76_RS10820	ywaC/queF/pyrR/pdp/moeA/xpt/queA/pyrE/deoD	9	6	HIR76_RS07710/HIR76_RS21150/HIR76_RS08000/HIR76_RS15045/HIR76_RS08655/HIR76_RS10820	3	HIR76_RS20675/HIR76_RS08610/HIR76_RS12065
BP	GO:0055085	transmembrane transport	74/821	138/1443	0.817829	0.99857	HIR76_RS01330/HIR76_RS06125/HIR76_RS18385/HIR76_RS20975/HIR76_RS21635/HIR76_RS19855/HIR76_RS10110/HIR76_RS14425/HIR76_RS06205/HIR76_RS20555/HIR76_RS10795/HIR76_RS21305/HIR76_RS20090/HIR76_RS02565/HIR76_RS18585/HIR76_RS08615/HIR76_RS21490/HIR76_RS05050/HIR76_RS19860/HIR76_RS01790/HIR76_RS21855/HIR76_RS19850/HIR76_RS21355/HIR76_RS07240/HIR76_RS03545/HIR76_RS04395/HIR76_RS16385/HIR76_RS01440/HIR76_R…	ybfB/yisQ/araE/citH/rocE/atpE/yoeA/blt/yitG/vbfA/yodF/iolF/narK/ydbO/aspP/pyrP/gntP/yhcA/atpB/bmr3/yybF/atpF/csbC/steT/iolT/yfkF/yttB/mmuP/bcbE/bmr/yqgE/pbuO/atpH/cydD/exuT/nhaK/ydgF/pbuE/atpG/glcU/maeS/atpA/mdtK/bmrA/ytnA/yvbW/srfT/mneS/cydC/mrpF/hutM/csbX/yvqJ/atpC/pbuX/putP/mneP/pbuG/yqjV/ybxG/ywkB/bacE/ywoG/ywfA/ydeR/yfnC/yjbB/yhjB/yxlH/aapA/yncC/opuE/yybO/corA	74	32	HIR76_RS01330/HIR76_RS10795/HIR76_RS21305/HIR76_RS21490/HIR76_RS01790/HIR76_RS21855/HIR76_RS21355/HIR76_RS03545/HIR76_RS01440/HIR76_RS20815/HIR76_RS06955/HIR76_RS18110/HIR76_RS03190/HIR76_RS03280/HIR76_RS18410/HIR76_RS02025/HIR76_RS20810/HIR76_RS17185/HIR76_RS21145/HIR76_RS15070/HIR76_RS01865/HIR76_RS03110/HIR76_RS20280/HIR76_RS19630/HIR76_RS20305/HIR76_RS03015/HIR76_RS05940/HIR76_RS20765/HIR76_R…	42	HIR76_RS06125/HIR76_RS18385/HIR76_RS20975/HIR76_RS21635/HIR76_RS19855/HIR76_RS10110/HIR76_RS14425/HIR76_RS06205/HIR76_RS20555/HIR76_RS20090/HIR76_RS02565/HIR76_RS18585/HIR76_RS08615/HIR76_RS05050/HIR76_RS19860/HIR76_RS19850/HIR76_RS07240/HIR76_RS04395/HIR76_RS16385/HIR76_RS09295/HIR76_RS13075/HIR76_RS13590/HIR76_RS16215/HIR76_RS19845/HIR76_RS19835/HIR76_RS02235/HIR76_RS04230/HIR76_RS19840/HIR76_R…
BP	GO:0051188	cofactor biosynthetic process	14/821	28/1443	0.82574	0.99857	HIR76_RS15120/HIR76_RS15990/HIR76_RS08005/HIR76_RS08010/HIR76_RS16490/HIR76_RS08775/HIR76_RS17240/HIR76_RS18370/HIR76_RS00465/HIR76_RS08000/HIR76_RS12255/HIR76_RS19770/HIR76_RS08305/HIR76_RS12260	nadA/ppnKB/mobB/moaE/metK/thiN/pncB/pgk/folK/moeA/panC/moaA/ctaA/panB	14	7	HIR76_RS08005/HIR76_RS08010/HIR76_RS17240/HIR76_RS08000/HIR76_RS12255/HIR76_RS19770/HIR76_RS12260	7	HIR76_RS15120/HIR76_RS15990/HIR76_RS16490/HIR76_RS08775/HIR76_RS18370/HIR76_RS00465/HIR76_RS08305
BP	GO:0071840	cellular component organization or biogenesis	25/821	49/1443	0.839344	0.99857	HIR76_RS16005/HIR76_RS19335/HIR76_RS09050/HIR76_RS07560/HIR76_RS12615/HIR76_RS15210/HIR76_RS15200/HIR76_RS00285/HIR76_RS15205/HIR76_RS09875/HIR76_RS17725/HIR76_RS15215/HIR76_RS17470/HIR76_RS08845/HIR76_RS08095/HIR76_RS15285/HIR76_RS19610/HIR76_RS02415/HIR76_RS08885/HIR76_RS05105/HIR76_RS22055/HIR76_RS13805/HIR76_RS09965/HIR76_RS19030/HIR76_RS16025	sspA/pgsC/fliZ/sspD/resC/mreC/minC/sspF/mreD/ccdA/sufD/mreB/yutI/smc/mreBH/hemX/mbl/topB/rimM/dgcK/spoIIIJ/rsmE/parC/fliS/ezrA	25	10	HIR76_RS19335/HIR76_RS09050/HIR76_RS08095/HIR76_RS02415/HIR76_RS08885/HIR76_RS22055/HIR76_RS13805/HIR76_RS09965/HIR76_RS19030/HIR76_RS16025	15	HIR76_RS16005/HIR76_RS07560/HIR76_RS12615/HIR76_RS15210/HIR76_RS15200/HIR76_RS00285/HIR76_RS15205/HIR76_RS09875/HIR76_RS17725/HIR76_RS15215/HIR76_RS17470/HIR76_RS08845/HIR76_RS15285/HIR76_RS19610/HIR76_RS05105
BP	GO:0009847	spore germination	7/821	15/1443	0.856618	0.99857	HIR76_RS12515/HIR76_RS13855/HIR76_RS02125/HIR76_RS02115/HIR76_RS02120/HIR76_RS12740/HIR76_RS17915	ypeB/gpr/gerKB/gerKA/gerKC/spoVAF/gerAA	7	0		7	HIR76_RS12515/HIR76_RS13855/HIR76_RS02125/HIR76_RS02115/HIR76_RS02120/HIR76_RS12740/HIR76_RS17915
BP	GO:0072524	pyridine-containing compound metabolic process	6/821	13/1443	0.856751	0.99857	HIR76_RS15120/HIR76_RS15990/HIR76_RS21495/HIR76_RS17240/HIR76_RS18370/HIR76_RS12995	nadA/ppnKB/gnd/pncB/pgk/gndA	6	3	HIR76_RS21495/HIR76_RS17240/HIR76_RS12995	3	HIR76_RS15120/HIR76_RS15990/HIR76_RS18370
BP	GO:0033013	tetrapyrrole metabolic process	5/821	11/1443	0.858461	0.99857	HIR76_RS15275/HIR76_RS15280/HIR76_RS15270/HIR76_RS15290/HIR76_RS08305	hemD/hemC/hemB/hemA/ctaA	5	0		5	HIR76_RS15275/HIR76_RS15280/HIR76_RS15270/HIR76_RS15290/HIR76_RS08305
BP	GO:0033014	tetrapyrrole biosynthetic process	5/821	11/1443	0.858461	0.99857	HIR76_RS15275/HIR76_RS15280/HIR76_RS15270/HIR76_RS15290/HIR76_RS08305	hemD/hemC/hemB/hemA/ctaA	5	0		5	HIR76_RS15275/HIR76_RS15280/HIR76_RS15270/HIR76_RS15290/HIR76_RS08305
BP	GO:0034660	ncRNA metabolic process	20/821	41/1443	0.889185	0.99857	HIR76_RS20665/HIR76_RS15525/HIR76_RS15245/HIR76_RS15520/HIR76_RS08590/HIR76_RS16055/HIR76_RS13710/HIR76_RS13715/HIR76_RS00090/HIR76_RS14960/HIR76_RS00405/HIR76_RS00615/HIR76_RS16370/HIR76_RS22060/HIR76_RS15040/HIR76_RS12225/HIR76_RS20210/HIR76_RS08885/HIR76_RS13805/HIR76_RS08940	tyrZ/pheS/valS/pheT/ileS/tyrS/glyS/glyQ/serS/aspS/tilS/cysS/leuS/rnpA/tgt/asnS/thrS/rimM/rsmE/trmFO	20	18	HIR76_RS20665/HIR76_RS15525/HIR76_RS15245/HIR76_RS15520/HIR76_RS08590/HIR76_RS16055/HIR76_RS13710/HIR76_RS13715/HIR76_RS00090/HIR76_RS14960/HIR76_RS00615/HIR76_RS16370/HIR76_RS22060/HIR76_RS15040/HIR76_RS12225/HIR76_RS20210/HIR76_RS08885/HIR76_RS13805	2	HIR76_RS00405/HIR76_RS08940
BP	GO:1901360	organic cyclic compound metabolic process	221/821	407/1443	0.904268	0.99857	HIR76_RS20465/HIR76_RS16005/HIR76_RS12775/HIR76_RS01325/HIR76_RS08540/HIR76_RS15415/HIR76_RS15120/HIR76_RS20675/HIR76_RS16340/HIR76_RS13685/HIR76_RS19940/HIR76_RS13690/HIR76_RS05135/HIR76_RS08535/HIR76_RS21710/HIR76_RS08995/HIR76_RS07845/HIR76_RS20665/HIR76_RS20660/HIR76_RS14315/HIR76_RS13975/HIR76_RS07595/HIR76_RS07560/HIR76_RS17845/HIR76_RS17885/HIR76_RS07710/HIR76_RS13980/HIR76_RS15760/HIR76_R…	sacT/sspA/sigF/ybfA/sigG/gerE/nadA/ywaC/msmR/rpoD/racA/dnaG/yhcR/sigE/purA/fliI/kinA/tyrZ/ywaE/HIR76_RS14315/HIR76_RS13975/kinE/sspD/yusT/cssR/queF/spoIVCA/phoR/comA/rpoB/purE/pheS/dinG/rpoC/holB/ycnK/pyrR/slrA/ribD/atpB/pdp/sigB/fur/valS/phoP/rocR/ykoM/pheT/ypvA/mfd/yesN/silP/ileS/atpF/rsmB/ribBA/sspF/tyrS/ppnKB/sigW/mobB/glyS/kdgR/pxpR/glpP/glyQ/serS/mhqR/ctsR/rbsR/moaE/hemD/scoC/atpD/ytzE/yobQ…	221	125	HIR76_RS01325/HIR76_RS16340/HIR76_RS08995/HIR76_RS20665/HIR76_RS20660/HIR76_RS17845/HIR76_RS07710/HIR76_RS17200/HIR76_RS15525/HIR76_RS00215/HIR76_RS20545/HIR76_RS12690/HIR76_RS21150/HIR76_RS02660/HIR76_RS15245/HIR76_RS21645/HIR76_RS15520/HIR76_RS11905/HIR76_RS08590/HIR76_RS08745/HIR76_RS12680/HIR76_RS16055/HIR76_RS01115/HIR76_RS08005/HIR76_RS13710/HIR76_RS12090/HIR76_RS02335/HIR76_RS13715/HIR76_R…	96	HIR76_RS20465/HIR76_RS16005/HIR76_RS12775/HIR76_RS08540/HIR76_RS15415/HIR76_RS15120/HIR76_RS20675/HIR76_RS13685/HIR76_RS19940/HIR76_RS13690/HIR76_RS05135/HIR76_RS08535/HIR76_RS21710/HIR76_RS07845/HIR76_RS14315/HIR76_RS13975/HIR76_RS07595/HIR76_RS07560/HIR76_RS17885/HIR76_RS13980/HIR76_RS15760/HIR76_RS00680/HIR76_RS03650/HIR76_RS12245/HIR76_RS00685/HIR76_RS02255/HIR76_RS08610/HIR76_RS19860/HIR76_R…
BP	GO:0043412	macromolecule modification	11/821	24/1443	0.904541	0.99857	HIR76_RS00400/HIR76_RS13340/HIR76_RS02645/HIR76_RS05840/HIR76_RS12050/HIR76_RS09210/HIR76_RS00890/HIR76_RS15040/HIR76_RS20250/HIR76_RS08760/HIR76_RS08605	prkT/lipM/rsbU/lplJ/bpsB/truB/truA/tgt/ywfL/prkC/rluD	11	9	HIR76_RS13340/HIR76_RS02645/HIR76_RS05840/HIR76_RS09210/HIR76_RS00890/HIR76_RS15040/HIR76_RS20250/HIR76_RS08760/HIR76_RS08605	2	HIR76_RS00400/HIR76_RS12050
BP	GO:0046483	heterocycle metabolic process	219/821	404/1443	0.910495	0.99857	HIR76_RS20465/HIR76_RS16005/HIR76_RS12775/HIR76_RS01325/HIR76_RS08540/HIR76_RS15415/HIR76_RS15120/HIR76_RS20675/HIR76_RS16340/HIR76_RS13685/HIR76_RS19940/HIR76_RS13690/HIR76_RS05135/HIR76_RS08535/HIR76_RS21710/HIR76_RS08995/HIR76_RS07845/HIR76_RS20665/HIR76_RS20660/HIR76_RS14315/HIR76_RS13975/HIR76_RS07595/HIR76_RS07560/HIR76_RS17845/HIR76_RS17885/HIR76_RS07710/HIR76_RS13980/HIR76_RS15760/HIR76_R…	sacT/sspA/sigF/ybfA/sigG/gerE/nadA/ywaC/msmR/rpoD/racA/dnaG/yhcR/sigE/purA/fliI/kinA/tyrZ/ywaE/HIR76_RS14315/HIR76_RS13975/kinE/sspD/yusT/cssR/queF/spoIVCA/phoR/comA/rpoB/purE/pheS/dinG/rpoC/holB/ycnK/pyrR/slrA/ribD/atpB/pdp/sigB/fur/valS/phoP/rocR/ykoM/pheT/ypvA/mfd/yesN/silP/ileS/atpF/rsmB/ribBA/sspF/tyrS/ppnKB/sigW/mobB/glyS/kdgR/pxpR/glpP/glyQ/serS/mhqR/ctsR/rbsR/moaE/hemD/scoC/atpD/ytzE/yobQ…	219	123	HIR76_RS01325/HIR76_RS16340/HIR76_RS08995/HIR76_RS20665/HIR76_RS20660/HIR76_RS17845/HIR76_RS07710/HIR76_RS17200/HIR76_RS15525/HIR76_RS00215/HIR76_RS20545/HIR76_RS12690/HIR76_RS21150/HIR76_RS02660/HIR76_RS15245/HIR76_RS21645/HIR76_RS15520/HIR76_RS11905/HIR76_RS08590/HIR76_RS08745/HIR76_RS12680/HIR76_RS16055/HIR76_RS01115/HIR76_RS08005/HIR76_RS13710/HIR76_RS12090/HIR76_RS02335/HIR76_RS13715/HIR76_R…	96	HIR76_RS20465/HIR76_RS16005/HIR76_RS12775/HIR76_RS08540/HIR76_RS15415/HIR76_RS15120/HIR76_RS20675/HIR76_RS13685/HIR76_RS19940/HIR76_RS13690/HIR76_RS05135/HIR76_RS08535/HIR76_RS21710/HIR76_RS07845/HIR76_RS14315/HIR76_RS13975/HIR76_RS07595/HIR76_RS07560/HIR76_RS17885/HIR76_RS13980/HIR76_RS15760/HIR76_RS00680/HIR76_RS03650/HIR76_RS12245/HIR76_RS00685/HIR76_RS02255/HIR76_RS08610/HIR76_RS19860/HIR76_R…
BP	GO:0090304	nucleic acid metabolic process	167/821	311/1443	0.911344	0.99857	HIR76_RS20465/HIR76_RS16005/HIR76_RS12775/HIR76_RS01325/HIR76_RS08540/HIR76_RS15415/HIR76_RS16340/HIR76_RS13685/HIR76_RS19940/HIR76_RS13690/HIR76_RS08535/HIR76_RS07845/HIR76_RS20665/HIR76_RS20660/HIR76_RS14315/HIR76_RS13975/HIR76_RS07595/HIR76_RS07560/HIR76_RS17845/HIR76_RS17885/HIR76_RS13980/HIR76_RS15760/HIR76_RS17200/HIR76_RS00680/HIR76_RS15525/HIR76_RS00685/HIR76_RS00215/HIR76_RS02255/HIR76_R…	sacT/sspA/sigF/ybfA/sigG/gerE/msmR/rpoD/racA/dnaG/sigE/kinA/tyrZ/ywaE/HIR76_RS14315/HIR76_RS13975/kinE/sspD/yusT/cssR/spoIVCA/phoR/comA/rpoB/pheS/rpoC/holB/ycnK/slrA/sigB/fur/valS/phoP/rocR/ykoM/pheT/mfd/yesN/silP/ileS/rsmB/sspF/tyrS/sigW/glyS/kdgR/pxpR/glpP/glyQ/serS/mhqR/ctsR/rbsR/scoC/ytzE/yobQ/licT/mtlR/yisR/aspS/mrnC/gltC/tilS/treR/recU/ywhA/gntR/nusB/frlR/resD/yoeC/uvsE/ligD/sinI/zur/fruR/c…	167	101	HIR76_RS01325/HIR76_RS16340/HIR76_RS20665/HIR76_RS20660/HIR76_RS17845/HIR76_RS17200/HIR76_RS15525/HIR76_RS00215/HIR76_RS20545/HIR76_RS02660/HIR76_RS15245/HIR76_RS21645/HIR76_RS15520/HIR76_RS11905/HIR76_RS08590/HIR76_RS08745/HIR76_RS16055/HIR76_RS01115/HIR76_RS13710/HIR76_RS12090/HIR76_RS02335/HIR76_RS13715/HIR76_RS00090/HIR76_RS00560/HIR76_RS19345/HIR76_RS05705/HIR76_RS10515/HIR76_RS20985/HIR76_R…	66	HIR76_RS20465/HIR76_RS16005/HIR76_RS12775/HIR76_RS08540/HIR76_RS15415/HIR76_RS13685/HIR76_RS19940/HIR76_RS13690/HIR76_RS08535/HIR76_RS07845/HIR76_RS14315/HIR76_RS13975/HIR76_RS07595/HIR76_RS07560/HIR76_RS17885/HIR76_RS13980/HIR76_RS15760/HIR76_RS00680/HIR76_RS00685/HIR76_RS02255/HIR76_RS12815/HIR76_RS15765/HIR76_RS07495/HIR76_RS00335/HIR76_RS03935/HIR76_RS00285/HIR76_RS05175/HIR76_RS07670/HIR76_R…
BP	GO:0006725	cellular aromatic compound metabolic process	215/821	397/1443	0.911985	0.99857	HIR76_RS20465/HIR76_RS16005/HIR76_RS12775/HIR76_RS01325/HIR76_RS08540/HIR76_RS15415/HIR76_RS15120/HIR76_RS20675/HIR76_RS16340/HIR76_RS13685/HIR76_RS19940/HIR76_RS13690/HIR76_RS05135/HIR76_RS08535/HIR76_RS21710/HIR76_RS08995/HIR76_RS07845/HIR76_RS20665/HIR76_RS20660/HIR76_RS14315/HIR76_RS13975/HIR76_RS07595/HIR76_RS07560/HIR76_RS17845/HIR76_RS17885/HIR76_RS07710/HIR76_RS13980/HIR76_RS15760/HIR76_R…	sacT/sspA/sigF/ybfA/sigG/gerE/nadA/ywaC/msmR/rpoD/racA/dnaG/yhcR/sigE/purA/fliI/kinA/tyrZ/ywaE/HIR76_RS14315/HIR76_RS13975/kinE/sspD/yusT/cssR/queF/spoIVCA/phoR/comA/rpoB/purE/pheS/dinG/rpoC/holB/ycnK/pyrR/slrA/atpB/pdp/sigB/fur/valS/phoP/rocR/ykoM/pheT/ypvA/mfd/yesN/silP/ileS/atpF/rsmB/sspF/tyrS/ppnKB/sigW/glyS/kdgR/pxpR/glpP/glyQ/serS/mhqR/ctsR/rbsR/hemD/scoC/atpD/ytzE/yobQ/licT/atpH/mtlR/yisR/…	215	119	HIR76_RS01325/HIR76_RS16340/HIR76_RS08995/HIR76_RS20665/HIR76_RS20660/HIR76_RS17845/HIR76_RS07710/HIR76_RS17200/HIR76_RS15525/HIR76_RS00215/HIR76_RS20545/HIR76_RS21150/HIR76_RS02660/HIR76_RS15245/HIR76_RS21645/HIR76_RS15520/HIR76_RS11905/HIR76_RS08590/HIR76_RS08745/HIR76_RS16055/HIR76_RS01115/HIR76_RS13710/HIR76_RS12090/HIR76_RS02335/HIR76_RS13715/HIR76_RS00090/HIR76_RS00560/HIR76_RS19345/HIR76_R…	96	HIR76_RS20465/HIR76_RS16005/HIR76_RS12775/HIR76_RS08540/HIR76_RS15415/HIR76_RS15120/HIR76_RS20675/HIR76_RS13685/HIR76_RS19940/HIR76_RS13690/HIR76_RS05135/HIR76_RS08535/HIR76_RS21710/HIR76_RS07845/HIR76_RS14315/HIR76_RS13975/HIR76_RS07595/HIR76_RS07560/HIR76_RS17885/HIR76_RS13980/HIR76_RS15760/HIR76_RS00680/HIR76_RS03650/HIR76_RS12245/HIR76_RS00685/HIR76_RS02255/HIR76_RS08610/HIR76_RS19860/HIR76_R…
BP	GO:0009057	macromolecule catabolic process	4/821	10/1443	0.919121	0.99857	HIR76_RS09580/HIR76_RS00915/HIR76_RS13165/HIR76_RS07210	cwlC/cwlD/yqiI/xlyA	4	1	HIR76_RS13165	3	HIR76_RS09580/HIR76_RS00915/HIR76_RS07210
BP	GO:0072525	pyridine-containing compound biosynthetic process	4/821	10/1443	0.919121	0.99857	HIR76_RS15120/HIR76_RS15990/HIR76_RS17240/HIR76_RS18370	nadA/ppnKB/pncB/pgk	4	1	HIR76_RS17240	3	HIR76_RS15120/HIR76_RS15990/HIR76_RS18370
BP	GO:1901576	organic substance biosynthetic process	218/821	404/1443	0.928112	0.99857	HIR76_RS20465/HIR76_RS12775/HIR76_RS01325/HIR76_RS08540/HIR76_RS20365/HIR76_RS15415/HIR76_RS15120/HIR76_RS16340/HIR76_RS13685/HIR76_RS19940/HIR76_RS13690/HIR76_RS05135/HIR76_RS08535/HIR76_RS21710/HIR76_RS07845/HIR76_RS06110/HIR76_RS03740/HIR76_RS19335/HIR76_RS20665/HIR76_RS20660/HIR76_RS14315/HIR76_RS13975/HIR76_RS07595/HIR76_RS09125/HIR76_RS17845/HIR76_RS17885/HIR76_RS07710/HIR76_RS15760/HIR76_R…	sacT/sigF/ybfA/sigG/spsE/gerE/nadA/msmR/rpoD/racA/dnaG/yhcR/sigE/purA/kinA/asnB/yerD/pgsC/tyrZ/ywaE/HIR76_RS14315/HIR76_RS13975/kinE/rpsB/yusT/cssR/queF/phoR/comA/rpoB/purE/pheS/rpoC/holB/ycnK/slrA/ctc/ribD/atpB/sigB/fur/valS/budA/phoP/rocR/ykoM/glnA/pheT/asnB/yesN/rpsT/silP/ileS/atpF/rsmB/ribBA/tyrS/ilvC/ppnKB/sigW/mobB/glyS/kdgR/pxpR/glpP/glyQ/serS/mhqR/tsf/ctsR/rbsR/moaE/hemD/plsY/scoC/tuaF/gl…	218	122	HIR76_RS01325/HIR76_RS16340/HIR76_RS19335/HIR76_RS20665/HIR76_RS20660/HIR76_RS17845/HIR76_RS07710/HIR76_RS17200/HIR76_RS15525/HIR76_RS00215/HIR76_RS20545/HIR76_RS12690/HIR76_RS02660/HIR76_RS15245/HIR76_RS21645/HIR76_RS09605/HIR76_RS15520/HIR76_RS11905/HIR76_RS08590/HIR76_RS08745/HIR76_RS12680/HIR76_RS16055/HIR76_RS15350/HIR76_RS01115/HIR76_RS08005/HIR76_RS13710/HIR76_RS12090/HIR76_RS02335/HIR76_R…	96	HIR76_RS20465/HIR76_RS12775/HIR76_RS08540/HIR76_RS20365/HIR76_RS15415/HIR76_RS15120/HIR76_RS13685/HIR76_RS19940/HIR76_RS13690/HIR76_RS05135/HIR76_RS08535/HIR76_RS21710/HIR76_RS07845/HIR76_RS06110/HIR76_RS03740/HIR76_RS14315/HIR76_RS13975/HIR76_RS07595/HIR76_RS09125/HIR76_RS17885/HIR76_RS15760/HIR76_RS00680/HIR76_RS03650/HIR76_RS00685/HIR76_RS02255/HIR76_RS00320/HIR76_RS19860/HIR76_RS12815/HIR76_R…
BP	GO:0043170	macromolecule metabolic process	238/821	440/1443	0.930762	0.99857	HIR76_RS09505/HIR76_RS20465/HIR76_RS16005/HIR76_RS12775/HIR76_RS12790/HIR76_RS01325/HIR76_RS08540/HIR76_RS15415/HIR76_RS15310/HIR76_RS09580/HIR76_RS10595/HIR76_RS08530/HIR76_RS08525/HIR76_RS16340/HIR76_RS15185/HIR76_RS15985/HIR76_RS00400/HIR76_RS13685/HIR76_RS19940/HIR76_RS00575/HIR76_RS05860/HIR76_RS13690/HIR76_RS08535/HIR76_RS07420/HIR76_RS12645/HIR76_RS18980/HIR76_RS13855/HIR76_RS07845/HIR76_R…	aprX/sacT/sspA/sigF/dacF/ybfA/sigG/gerE/lonB/cwlC/walL/spoIIGA/bpr/msmR/spoIVFB/sppA/prkT/rpoD/racA/clpC/yhfN/dnaG/sigE/isp/dacB/ctpB/gpr/kinA/aprE/pgsC/tyrZ/ywaE/HIR76_RS14315/HIR76_RS13975/kinE/vpr/sspD/rpsB/yusT/cssR/spoIVCA/phoR/comA/rpoB/pheS/rpoC/holB/ycnK/slrA/lexA/ctc/sigB/fur/valS/phoP/rocR/epr/ykoM/pheT/mfd/HIR76_RS17865/yesN/rpsT/silP/ileS/rsmB/lipM/sspF/tyrS/sigW/mobB/glyS/kdgR/pxpR/g…	238	132	HIR76_RS01325/HIR76_RS10595/HIR76_RS16340/HIR76_RS15985/HIR76_RS00575/HIR76_RS19335/HIR76_RS20665/HIR76_RS20660/HIR76_RS17845/HIR76_RS17200/HIR76_RS15525/HIR76_RS00215/HIR76_RS20545/HIR76_RS09835/HIR76_RS02660/HIR76_RS15245/HIR76_RS21645/HIR76_RS20635/HIR76_RS15520/HIR76_RS17865/HIR76_RS11905/HIR76_RS08590/HIR76_RS08745/HIR76_RS13340/HIR76_RS16055/HIR76_RS01115/HIR76_RS08005/HIR76_RS13710/HIR76_R…	106	HIR76_RS09505/HIR76_RS20465/HIR76_RS16005/HIR76_RS12775/HIR76_RS12790/HIR76_RS08540/HIR76_RS15415/HIR76_RS15310/HIR76_RS09580/HIR76_RS08530/HIR76_RS08525/HIR76_RS15185/HIR76_RS00400/HIR76_RS13685/HIR76_RS19940/HIR76_RS05860/HIR76_RS13690/HIR76_RS08535/HIR76_RS07420/HIR76_RS12645/HIR76_RS18980/HIR76_RS13855/HIR76_RS07845/HIR76_RS05865/HIR76_RS14315/HIR76_RS13975/HIR76_RS07595/HIR76_RS20475/HIR76_R…
BP	GO:0006396	RNA processing	13/821	29/1443	0.934438	0.99857	HIR76_RS00620/HIR76_RS00405/HIR76_RS03810/HIR76_RS00625/HIR76_RS09210/HIR76_RS22060/HIR76_RS15040/HIR76_RS09225/HIR76_RS08885/HIR76_RS13805/HIR76_RS08940/HIR76_RS04445/HIR76_RS05010	mrnC/tilS/rlmD/rlmB/truB/rnpA/tgt/pnp/rimM/rsmE/trmFO/rlmD/trmL	13	8	HIR76_RS00620/HIR76_RS00625/HIR76_RS09210/HIR76_RS22060/HIR76_RS15040/HIR76_RS08885/HIR76_RS13805/HIR76_RS04445	5	HIR76_RS00405/HIR76_RS03810/HIR76_RS09225/HIR76_RS08940/HIR76_RS05010
BP	GO:0043603	cellular amide metabolic process	41/821	83/1443	0.937065	0.99857	HIR76_RS10135/HIR76_RS06110/HIR76_RS20665/HIR76_RS09125/HIR76_RS15525/HIR76_RS00320/HIR76_RS15245/HIR76_RS15520/HIR76_RS16485/HIR76_RS13860/HIR76_RS08590/HIR76_RS16055/HIR76_RS13710/HIR76_RS13715/HIR76_RS00090/HIR76_RS09130/HIR76_RS14960/HIR76_RS00900/HIR76_RS16565/HIR76_RS19440/HIR76_RS00615/HIR76_RS00895/HIR76_RS16370/HIR76_RS21975/HIR76_RS00465/HIR76_RS00845/HIR76_RS12255/HIR76_RS00780/HIR76_R…	ggt/asnB/tyrZ/rpsB/pheS/ctc/valS/pheT/asnB/rpsT/ileS/tyrS/glyS/glyQ/serS/tsf/aspS/rpsI/rpmEB/ggt/cysS/rplM/leuS/rpsR/folK/infA/panC/rplX/rpmA/rpsN/ureA/asnS/thrS/rplL/folB/panB/rpmF/rplC/rpsN/rpsM/rpsS	41	23	HIR76_RS20665/HIR76_RS15525/HIR76_RS15245/HIR76_RS15520/HIR76_RS08590/HIR76_RS16055/HIR76_RS13710/HIR76_RS13715/HIR76_RS00090/HIR76_RS14960/HIR76_RS19440/HIR76_RS00615/HIR76_RS16370/HIR76_RS00845/HIR76_RS12255/HIR76_RS00780/HIR76_RS00790/HIR76_RS12225/HIR76_RS20210/HIR76_RS12260/HIR76_RS04975/HIR76_RS00855/HIR76_RS00745	18	HIR76_RS10135/HIR76_RS06110/HIR76_RS09125/HIR76_RS00320/HIR76_RS16485/HIR76_RS13860/HIR76_RS09130/HIR76_RS00900/HIR76_RS16565/HIR76_RS00895/HIR76_RS21975/HIR76_RS00465/HIR76_RS15170/HIR76_RS19740/HIR76_RS00670/HIR76_RS00460/HIR76_RS08415/HIR76_RS00725
BP	GO:0008610	lipid biosynthetic process	8/821	19/1443	0.937996	0.99857	HIR76_RS09950/HIR76_RS19145/HIR76_RS06395/HIR76_RS05800/HIR76_RS00600/HIR76_RS13210/HIR76_RS08820/HIR76_RS15810	plsY/tuaF/fabH/fabHB/ispF/dxs/plsX/accA	8	6	HIR76_RS09950/HIR76_RS06395/HIR76_RS05800/HIR76_RS00600/HIR76_RS13210/HIR76_RS08820	2	HIR76_RS19145/HIR76_RS15810
BP	GO:0051179	localization	168/821	316/1443	0.942667	0.99857	HIR76_RS01330/HIR76_RS16345/HIR76_RS01415/HIR76_RS18260/HIR76_RS09030/HIR76_RS09020/HIR76_RS09035/HIR76_RS16280/HIR76_RS06125/HIR76_RS18385/HIR76_RS18310/HIR76_RS18265/HIR76_RS09000/HIR76_RS18305/HIR76_RS18315/HIR76_RS16350/HIR76_RS20975/HIR76_RS19405/HIR76_RS21635/HIR76_RS19855/HIR76_RS10110/HIR76_RS08970/HIR76_RS20830/HIR76_RS18255/HIR76_RS14425/HIR76_RS06205/HIR76_RS09055/HIR76_RS08975/HIR76_R…	ybfB/msmE/ptsG/opuBC/fliL/flgG/fliM/rmgP/yisQ/araE/opuCC/opuBB/fliJ/opuCD/opuCB/msmF/citH/ywrK/rocE/atpE/yoeA/flgC/cimH/opuBD/blt/yitG/fliP/fliE/copA/vbfA/alaP/yodF/iolF/narK/tatAY/ydbO/aspP/fliR/pyrP/gntP/yhcA/atpB/msmG/flhA/cadA/flhB/bmr3/yybF/atpF/csbC/steT/flgB/rhgP/iolT/yfkF/yttB/mmuP/bcbE/celB/bmr/yqgE/ganP/pstA/pbuO/dppD/scrA/flhF/metP/znuA/licA/atpH/srfP/mtlR/lutP/cydD/dctB/hag/pstC/exuT/…	168	95	HIR76_RS01330/HIR76_RS16345/HIR76_RS01415/HIR76_RS18260/HIR76_RS09030/HIR76_RS09020/HIR76_RS09035/HIR76_RS18310/HIR76_RS18265/HIR76_RS09000/HIR76_RS18305/HIR76_RS18315/HIR76_RS16350/HIR76_RS08970/HIR76_RS20830/HIR76_RS18255/HIR76_RS09055/HIR76_RS08975/HIR76_RS18150/HIR76_RS10795/HIR76_RS21305/HIR76_RS09065/HIR76_RS21490/HIR76_RS16355/HIR76_RS09075/HIR76_RS18145/HIR76_RS09070/HIR76_RS01790/HIR76_R…	73	HIR76_RS16280/HIR76_RS06125/HIR76_RS18385/HIR76_RS20975/HIR76_RS19405/HIR76_RS21635/HIR76_RS19855/HIR76_RS10110/HIR76_RS14425/HIR76_RS06205/HIR76_RS20555/HIR76_RS15100/HIR76_RS20090/HIR76_RS03405/HIR76_RS02565/HIR76_RS18585/HIR76_RS08615/HIR76_RS05050/HIR76_RS19860/HIR76_RS19850/HIR76_RS07240/HIR76_RS03945/HIR76_RS04395/HIR76_RS16385/HIR76_RS09295/HIR76_RS20735/HIR76_RS13075/HIR76_RS13590/HIR76_R…
BP	GO:0009058	biosynthetic process	241/821	447/1443	0.943826	0.99857	HIR76_RS20465/HIR76_RS12775/HIR76_RS01325/HIR76_RS08540/HIR76_RS20365/HIR76_RS10075/HIR76_RS15415/HIR76_RS15120/HIR76_RS16700/HIR76_RS16695/HIR76_RS04090/HIR76_RS16340/HIR76_RS13685/HIR76_RS19940/HIR76_RS20350/HIR76_RS13690/HIR76_RS05135/HIR76_RS08535/HIR76_RS21710/HIR76_RS07845/HIR76_RS06110/HIR76_RS03740/HIR76_RS19335/HIR76_RS20665/HIR76_RS20660/HIR76_RS02015/HIR76_RS14315/HIR76_RS13975/HIR76_R…	sacT/sigF/ybfA/sigG/spsE/ppsE/gerE/nadA/glgC/glgD/spmH/msmR/rpoD/racA/spsI/dnaG/yhcR/sigE/purA/kinA/asnB/yerD/pgsC/tyrZ/ywaE/srfAC/HIR76_RS14315/HIR76_RS13975/kinE/pgsB/rpsB/yusT/cssR/queF/phoR/folC/comA/rpoB/purE/murF/pheS/srfAD/rpoC/holB/dapX/ycnK/slrA/ctc/ribD/atpB/purU/kbl/sigB/fur/valS/budA/phoP/rocR/ykoM/glnA/pheT/asnB/dhbF/fmt/yesN/rpsT/silP/ileS/atpF/rsmB/ribBA/tyrS/ilvC/ppnKB/sigW/mobB/g…	241	134	HIR76_RS01325/HIR76_RS16340/HIR76_RS19335/HIR76_RS20665/HIR76_RS20660/HIR76_RS02015/HIR76_RS19340/HIR76_RS17845/HIR76_RS07710/HIR76_RS15240/HIR76_RS17200/HIR76_RS15525/HIR76_RS02020/HIR76_RS00215/HIR76_RS20545/HIR76_RS12690/HIR76_RS07375/HIR76_RS02660/HIR76_RS15245/HIR76_RS21645/HIR76_RS09605/HIR76_RS15520/HIR76_RS17340/HIR76_RS08740/HIR76_RS11905/HIR76_RS08590/HIR76_RS08745/HIR76_RS12680/HIR76_R…	107	HIR76_RS20465/HIR76_RS12775/HIR76_RS08540/HIR76_RS20365/HIR76_RS10075/HIR76_RS15415/HIR76_RS15120/HIR76_RS16700/HIR76_RS16695/HIR76_RS04090/HIR76_RS13685/HIR76_RS19940/HIR76_RS20350/HIR76_RS13690/HIR76_RS05135/HIR76_RS08535/HIR76_RS21710/HIR76_RS07845/HIR76_RS06110/HIR76_RS03740/HIR76_RS14315/HIR76_RS13975/HIR76_RS07595/HIR76_RS09125/HIR76_RS17885/HIR76_RS15760/HIR76_RS00680/HIR76_RS03650/HIR76_R…
BP	GO:0008033	tRNA processing	4/821	11/1443	0.953783	0.99857	HIR76_RS00405/HIR76_RS22060/HIR76_RS15040/HIR76_RS08940	tilS/rnpA/tgt/trmFO	4	2	HIR76_RS22060/HIR76_RS15040	2	HIR76_RS00405/HIR76_RS08940
BP	GO:1901566	organonitrogen compound biosynthetic process	81/821	159/1443	0.954217	0.99857	HIR76_RS15120/HIR76_RS21710/HIR76_RS06110/HIR76_RS03740/HIR76_RS20665/HIR76_RS09125/HIR76_RS07710/HIR76_RS03650/HIR76_RS15525/HIR76_RS00320/HIR76_RS12690/HIR76_RS19860/HIR76_RS15245/HIR76_RS09605/HIR76_RS15520/HIR76_RS16485/HIR76_RS13860/HIR76_RS08590/HIR76_RS19850/HIR76_RS12680/HIR76_RS16055/HIR76_RS15350/HIR76_RS15990/HIR76_RS08005/HIR76_RS13710/HIR76_RS13715/HIR76_RS00090/HIR76_RS09130/HIR76_R…	nadA/purA/asnB/yerD/tyrZ/rpsB/queF/purE/pheS/ctc/ribD/atpB/valS/glnA/pheT/asnB/rpsT/ileS/atpF/ribBA/tyrS/ilvC/ppnKB/mobB/glyS/glyQ/serS/tsf/moaE/hemD/atpH/aspS/rpsI/rpmEB/thiN/pyrG/thiM/pncB/pgk/thiC/atpG/atpA/cysS/gltB/pheA/rplM/ribH/leuA/leuS/hemC/rpsR/hemB/folK/infA/yxjH/moeA/hemA/panC/rplX/tyrA/rpmA/rpsN/atpC/queA/asnS/thrS/yxjG/moaA/pyrF/rplL/ctaA/dapF/panB/rpmF/dfrA/rplC/argJ/purH/rpsN/rpsM…	81	44	HIR76_RS20665/HIR76_RS07710/HIR76_RS15525/HIR76_RS12690/HIR76_RS15245/HIR76_RS09605/HIR76_RS15520/HIR76_RS08590/HIR76_RS12680/HIR76_RS16055/HIR76_RS15350/HIR76_RS08005/HIR76_RS13710/HIR76_RS13715/HIR76_RS00090/HIR76_RS08010/HIR76_RS14960/HIR76_RS20585/HIR76_RS17240/HIR76_RS00615/HIR76_RS10155/HIR76_RS15145/HIR76_RS12675/HIR76_RS15345/HIR76_RS16370/HIR76_RS00845/HIR76_RS20920/HIR76_RS08000/HIR76_R…	37	HIR76_RS15120/HIR76_RS21710/HIR76_RS06110/HIR76_RS03740/HIR76_RS09125/HIR76_RS03650/HIR76_RS00320/HIR76_RS19860/HIR76_RS16485/HIR76_RS13860/HIR76_RS19850/HIR76_RS15990/HIR76_RS09130/HIR76_RS15275/HIR76_RS19845/HIR76_RS00900/HIR76_RS16565/HIR76_RS08775/HIR76_RS20005/HIR76_RS18370/HIR76_RS04930/HIR76_RS19835/HIR76_RS19840/HIR76_RS00895/HIR76_RS15280/HIR76_RS21975/HIR76_RS15270/HIR76_RS00465/HIR76_R…
BP	GO:0009059	macromolecule biosynthetic process	152/821	289/1443	0.956755	0.99857	HIR76_RS20465/HIR76_RS12775/HIR76_RS01325/HIR76_RS08540/HIR76_RS15415/HIR76_RS16340/HIR76_RS13685/HIR76_RS19940/HIR76_RS13690/HIR76_RS08535/HIR76_RS07845/HIR76_RS19335/HIR76_RS20665/HIR76_RS20660/HIR76_RS14315/HIR76_RS13975/HIR76_RS07595/HIR76_RS09125/HIR76_RS17845/HIR76_RS17885/HIR76_RS15760/HIR76_RS17200/HIR76_RS00680/HIR76_RS15525/HIR76_RS00685/HIR76_RS00215/HIR76_RS02255/HIR76_RS20545/HIR76_R…	sacT/sigF/ybfA/sigG/gerE/msmR/rpoD/racA/dnaG/sigE/kinA/pgsC/tyrZ/ywaE/HIR76_RS14315/HIR76_RS13975/kinE/rpsB/yusT/cssR/phoR/comA/rpoB/pheS/rpoC/holB/ycnK/slrA/ctc/sigB/fur/valS/phoP/rocR/ykoM/pheT/yesN/rpsT/silP/ileS/rsmB/tyrS/sigW/glyS/kdgR/pxpR/glpP/glyQ/serS/mhqR/tsf/ctsR/rbsR/scoC/tuaF/ytzE/yobQ/licT/mtlR/yisR/aspS/rpsI/gltC/rpmEB/treR/ywhA/gntR/nusB/frlR/resD/sinI/zur/fruR/cysS/yclJ/cidR/hrcA…	152	88	HIR76_RS01325/HIR76_RS16340/HIR76_RS19335/HIR76_RS20665/HIR76_RS20660/HIR76_RS17845/HIR76_RS17200/HIR76_RS15525/HIR76_RS00215/HIR76_RS20545/HIR76_RS02660/HIR76_RS15245/HIR76_RS21645/HIR76_RS15520/HIR76_RS11905/HIR76_RS08590/HIR76_RS08745/HIR76_RS16055/HIR76_RS01115/HIR76_RS13710/HIR76_RS12090/HIR76_RS02335/HIR76_RS13715/HIR76_RS00090/HIR76_RS00560/HIR76_RS19345/HIR76_RS05705/HIR76_RS10515/HIR76_R…	64	HIR76_RS20465/HIR76_RS12775/HIR76_RS08540/HIR76_RS15415/HIR76_RS13685/HIR76_RS19940/HIR76_RS13690/HIR76_RS08535/HIR76_RS07845/HIR76_RS14315/HIR76_RS13975/HIR76_RS07595/HIR76_RS09125/HIR76_RS17885/HIR76_RS15760/HIR76_RS00680/HIR76_RS00685/HIR76_RS02255/HIR76_RS00320/HIR76_RS12815/HIR76_RS15765/HIR76_RS07495/HIR76_RS03935/HIR76_RS13860/HIR76_RS05175/HIR76_RS07670/HIR76_RS09130/HIR76_RS19145/HIR76_R…
BP	GO:0044249	cellular biosynthetic process	213/821	399/1443	0.957538	0.99857	HIR76_RS20465/HIR76_RS12775/HIR76_RS01325/HIR76_RS08540/HIR76_RS15415/HIR76_RS15120/HIR76_RS16340/HIR76_RS13685/HIR76_RS19940/HIR76_RS13690/HIR76_RS05135/HIR76_RS08535/HIR76_RS21710/HIR76_RS07845/HIR76_RS06110/HIR76_RS03740/HIR76_RS19335/HIR76_RS20665/HIR76_RS20660/HIR76_RS14315/HIR76_RS13975/HIR76_RS07595/HIR76_RS09125/HIR76_RS17845/HIR76_RS17885/HIR76_RS07710/HIR76_RS15760/HIR76_RS17200/HIR76_R…	sacT/sigF/ybfA/sigG/gerE/nadA/msmR/rpoD/racA/dnaG/yhcR/sigE/purA/kinA/asnB/yerD/pgsC/tyrZ/ywaE/HIR76_RS14315/HIR76_RS13975/kinE/rpsB/yusT/cssR/queF/phoR/comA/rpoB/purE/pheS/rpoC/holB/ycnK/slrA/ctc/ribD/atpB/sigB/fur/valS/budA/phoP/rocR/ykoM/glnA/pheT/asnB/yesN/rpsT/silP/ileS/atpF/rsmB/ribBA/tyrS/ilvC/ppnKB/sigW/mobB/glyS/kdgR/pxpR/glpP/glyQ/serS/mhqR/tsf/ctsR/rbsR/moaE/hemD/plsY/scoC/tuaF/ytzE/yo…	213	120	HIR76_RS01325/HIR76_RS16340/HIR76_RS19335/HIR76_RS20665/HIR76_RS20660/HIR76_RS17845/HIR76_RS07710/HIR76_RS17200/HIR76_RS15525/HIR76_RS00215/HIR76_RS20545/HIR76_RS12690/HIR76_RS02660/HIR76_RS15245/HIR76_RS21645/HIR76_RS09605/HIR76_RS15520/HIR76_RS11905/HIR76_RS08590/HIR76_RS08745/HIR76_RS12680/HIR76_RS16055/HIR76_RS15350/HIR76_RS01115/HIR76_RS08005/HIR76_RS13710/HIR76_RS12090/HIR76_RS02335/HIR76_R…	93	HIR76_RS20465/HIR76_RS12775/HIR76_RS08540/HIR76_RS15415/HIR76_RS15120/HIR76_RS13685/HIR76_RS19940/HIR76_RS13690/HIR76_RS05135/HIR76_RS08535/HIR76_RS21710/HIR76_RS07845/HIR76_RS06110/HIR76_RS03740/HIR76_RS14315/HIR76_RS13975/HIR76_RS07595/HIR76_RS09125/HIR76_RS17885/HIR76_RS15760/HIR76_RS00680/HIR76_RS03650/HIR76_RS00685/HIR76_RS02255/HIR76_RS00320/HIR76_RS19860/HIR76_RS12815/HIR76_RS19390/HIR76_R…
BP	GO:0010467	gene expression	158/821	300/1443	0.957686	0.99857	HIR76_RS20465/HIR76_RS12775/HIR76_RS01325/HIR76_RS08540/HIR76_RS15415/HIR76_RS16340/HIR76_RS13685/HIR76_RS19940/HIR76_RS08535/HIR76_RS07845/HIR76_RS20665/HIR76_RS20660/HIR76_RS14315/HIR76_RS13975/HIR76_RS07595/HIR76_RS09125/HIR76_RS17845/HIR76_RS17885/HIR76_RS15760/HIR76_RS17200/HIR76_RS00680/HIR76_RS15525/HIR76_RS00685/HIR76_RS02255/HIR76_RS20545/HIR76_RS00320/HIR76_RS02660/HIR76_RS12815/HIR76_R…	sacT/sigF/ybfA/sigG/gerE/msmR/rpoD/racA/sigE/kinA/tyrZ/ywaE/HIR76_RS14315/HIR76_RS13975/kinE/rpsB/yusT/cssR/phoR/comA/rpoB/pheS/rpoC/ycnK/slrA/ctc/sigB/fur/valS/phoP/rocR/ykoM/pheT/yesN/rpsT/silP/ileS/rsmB/tyrS/sigW/glyS/kdgR/pxpR/glpP/glyQ/serS/mhqR/tsf/ctsR/rbsR/scoC/ytzE/yobQ/licT/mtlR/yisR/aspS/mrnC/rpsI/gltC/tilS/rpmEB/treR/ywhA/fin/gntR/nusB/frlR/resD/sinI/zur/fruR/cysS/yclJ/cidR/hrcA/rlmD/…	158	90	HIR76_RS01325/HIR76_RS16340/HIR76_RS20665/HIR76_RS20660/HIR76_RS17845/HIR76_RS17200/HIR76_RS15525/HIR76_RS20545/HIR76_RS02660/HIR76_RS15245/HIR76_RS21645/HIR76_RS15520/HIR76_RS11905/HIR76_RS08590/HIR76_RS08745/HIR76_RS16055/HIR76_RS01115/HIR76_RS13710/HIR76_RS12090/HIR76_RS02335/HIR76_RS13715/HIR76_RS00090/HIR76_RS00560/HIR76_RS19345/HIR76_RS05705/HIR76_RS10515/HIR76_RS20985/HIR76_RS06130/HIR76_R…	68	HIR76_RS20465/HIR76_RS12775/HIR76_RS08540/HIR76_RS15415/HIR76_RS13685/HIR76_RS19940/HIR76_RS08535/HIR76_RS07845/HIR76_RS14315/HIR76_RS13975/HIR76_RS07595/HIR76_RS09125/HIR76_RS17885/HIR76_RS15760/HIR76_RS00680/HIR76_RS00685/HIR76_RS02255/HIR76_RS00320/HIR76_RS12815/HIR76_RS15765/HIR76_RS07495/HIR76_RS03935/HIR76_RS13860/HIR76_RS05175/HIR76_RS07670/HIR76_RS09130/HIR76_RS16230/HIR76_RS02365/HIR76_R…
BP	GO:0044085	cellular component biogenesis	9/821	22/1443	0.958713	0.99857	HIR76_RS12615/HIR76_RS09875/HIR76_RS17725/HIR76_RS17470/HIR76_RS15285/HIR76_RS08885/HIR76_RS13805/HIR76_RS19030/HIR76_RS16025	resC/ccdA/sufD/yutI/hemX/rimM/rsmE/fliS/ezrA	9	4	HIR76_RS08885/HIR76_RS13805/HIR76_RS19030/HIR76_RS16025	5	HIR76_RS12615/HIR76_RS09875/HIR76_RS17725/HIR76_RS17470/HIR76_RS15285
BP	GO:0006810	transport	158/821	301/1443	0.963787	0.99857	HIR76_RS01330/HIR76_RS16345/HIR76_RS01415/HIR76_RS18260/HIR76_RS16280/HIR76_RS06125/HIR76_RS18385/HIR76_RS18310/HIR76_RS18265/HIR76_RS18305/HIR76_RS18315/HIR76_RS16350/HIR76_RS20975/HIR76_RS19405/HIR76_RS21635/HIR76_RS19855/HIR76_RS10110/HIR76_RS20830/HIR76_RS18255/HIR76_RS14425/HIR76_RS06205/HIR76_RS09055/HIR76_RS18150/HIR76_RS20555/HIR76_RS15100/HIR76_RS10795/HIR76_RS21305/HIR76_RS20090/HIR76_R…	ybfB/msmE/ptsG/opuBC/rmgP/yisQ/araE/opuCC/opuBB/opuCD/opuCB/msmF/citH/ywrK/rocE/atpE/yoeA/cimH/opuBD/blt/yitG/fliP/copA/vbfA/alaP/yodF/iolF/narK/tatAY/ydbO/aspP/fliR/pyrP/gntP/yhcA/atpB/msmG/flhA/cadA/flhB/bmr3/yybF/atpF/csbC/steT/rhgP/iolT/yfkF/yttB/mmuP/bcbE/celB/bmr/yqgE/ganP/pstA/pbuO/dppD/scrA/flhF/metP/znuA/licA/atpH/srfP/mtlR/lutP/cydD/dctB/pstC/exuT/nhaK/kbfO/murP/ydgF/pbuE/treP/fliQ/ktrC…	158	85	HIR76_RS01330/HIR76_RS16345/HIR76_RS01415/HIR76_RS18260/HIR76_RS18310/HIR76_RS18265/HIR76_RS18305/HIR76_RS18315/HIR76_RS16350/HIR76_RS20830/HIR76_RS18255/HIR76_RS09055/HIR76_RS18150/HIR76_RS10795/HIR76_RS21305/HIR76_RS09065/HIR76_RS21490/HIR76_RS16355/HIR76_RS09075/HIR76_RS18145/HIR76_RS09070/HIR76_RS01790/HIR76_RS21855/HIR76_RS21355/HIR76_RS03545/HIR76_RS01440/HIR76_RS18480/HIR76_RS20455/HIR76_R…	73	HIR76_RS16280/HIR76_RS06125/HIR76_RS18385/HIR76_RS20975/HIR76_RS19405/HIR76_RS21635/HIR76_RS19855/HIR76_RS10110/HIR76_RS14425/HIR76_RS06205/HIR76_RS20555/HIR76_RS15100/HIR76_RS20090/HIR76_RS03405/HIR76_RS02565/HIR76_RS18585/HIR76_RS08615/HIR76_RS05050/HIR76_RS19860/HIR76_RS19850/HIR76_RS07240/HIR76_RS03945/HIR76_RS04395/HIR76_RS16385/HIR76_RS09295/HIR76_RS20735/HIR76_RS13075/HIR76_RS13590/HIR76_R…
BP	GO:0051234	establishment of localization	159/821	303/1443	0.964853	0.99857	HIR76_RS01330/HIR76_RS16345/HIR76_RS01415/HIR76_RS18260/HIR76_RS16280/HIR76_RS06125/HIR76_RS18385/HIR76_RS18310/HIR76_RS18265/HIR76_RS18305/HIR76_RS18315/HIR76_RS16350/HIR76_RS20975/HIR76_RS19405/HIR76_RS21635/HIR76_RS19855/HIR76_RS10110/HIR76_RS20830/HIR76_RS18255/HIR76_RS14425/HIR76_RS06205/HIR76_RS09055/HIR76_RS18150/HIR76_RS20555/HIR76_RS15100/HIR76_RS10795/HIR76_RS21305/HIR76_RS20090/HIR76_R…	ybfB/msmE/ptsG/opuBC/rmgP/yisQ/araE/opuCC/opuBB/opuCD/opuCB/msmF/citH/ywrK/rocE/atpE/yoeA/cimH/opuBD/blt/yitG/fliP/copA/vbfA/alaP/yodF/iolF/narK/tatAY/ydbO/aspP/fliR/pyrP/gntP/yhcA/atpB/msmG/flhA/cadA/flhB/bmr3/yybF/atpF/csbC/steT/rhgP/iolT/yfkF/yttB/mmuP/bcbE/celB/bmr/yqgE/ganP/pstA/pbuO/dppD/scrA/flhF/metP/znuA/licA/atpH/srfP/mtlR/lutP/cydD/dctB/pstC/exuT/nhaK/kbfO/murP/ydgF/pbuE/treP/fliQ/ktrC…	159	86	HIR76_RS01330/HIR76_RS16345/HIR76_RS01415/HIR76_RS18260/HIR76_RS18310/HIR76_RS18265/HIR76_RS18305/HIR76_RS18315/HIR76_RS16350/HIR76_RS20830/HIR76_RS18255/HIR76_RS09055/HIR76_RS18150/HIR76_RS10795/HIR76_RS21305/HIR76_RS09065/HIR76_RS21490/HIR76_RS16355/HIR76_RS09075/HIR76_RS18145/HIR76_RS09070/HIR76_RS01790/HIR76_RS21855/HIR76_RS21355/HIR76_RS03545/HIR76_RS01440/HIR76_RS18480/HIR76_RS20455/HIR76_R…	73	HIR76_RS16280/HIR76_RS06125/HIR76_RS18385/HIR76_RS20975/HIR76_RS19405/HIR76_RS21635/HIR76_RS19855/HIR76_RS10110/HIR76_RS14425/HIR76_RS06205/HIR76_RS20555/HIR76_RS15100/HIR76_RS20090/HIR76_RS03405/HIR76_RS02565/HIR76_RS18585/HIR76_RS08615/HIR76_RS05050/HIR76_RS19860/HIR76_RS19850/HIR76_RS07240/HIR76_RS03945/HIR76_RS04395/HIR76_RS16385/HIR76_RS09295/HIR76_RS20735/HIR76_RS13075/HIR76_RS13590/HIR76_R…
BP	GO:0051716	cellular response to stimulus	54/821	110/1443	0.965135	0.99857	HIR76_RS07845/HIR76_RS07595/HIR76_RS17885/HIR76_RS09045/HIR76_RS15760/HIR76_RS17200/HIR76_RS17890/HIR76_RS15160/HIR76_RS03930/HIR76_RS21680/HIR76_RS07825/HIR76_RS15765/HIR76_RS00335/HIR76_RS03935/HIR76_RS19995/HIR76_RS17085/HIR76_RS09090/HIR76_RS17995/HIR76_RS12200/HIR76_RS12610/HIR76_RS20030/HIR76_RS07525/HIR76_RS18250/HIR76_RS02140/HIR76_RS15055/HIR76_RS13720/HIR76_RS04590/HIR76_RS18000/HIR76_R…	kinA/kinE/cssR/cheY/phoR/comA/cssS/spo0B/yesM/walK/mcpC/phoP/mfd/yesN/spo0F/kinB/cheB/yvrG/recU/resD/uvsE/ligD/yvaQ/yclJ/ruvB/recO/lnrK/yvrH/walR/mcpB/cheA/recQ/yflR/recA/tlpC/ruvA/mutS/tlpB/yfjP/recX/spo0A/dgcK/yfmS/aag/mutL/ycbM/yneI/kinC/dctS/ligV/yxdJ/comK/mutY/cheW	54	33	HIR76_RS09045/HIR76_RS17200/HIR76_RS15160/HIR76_RS21680/HIR76_RS07825/HIR76_RS17085/HIR76_RS09090/HIR76_RS17995/HIR76_RS18250/HIR76_RS02140/HIR76_RS15055/HIR76_RS13720/HIR76_RS18000/HIR76_RS21685/HIR76_RS16970/HIR76_RS09095/HIR76_RS10600/HIR76_RS04235/HIR76_RS09340/HIR76_RS01985/HIR76_RS15060/HIR76_RS09390/HIR76_RS16955/HIR76_RS04695/HIR76_RS04135/HIR76_RS20755/HIR76_RS09395/HIR76_RS01520/HIR76_R…	21	HIR76_RS07845/HIR76_RS07595/HIR76_RS17885/HIR76_RS15760/HIR76_RS17890/HIR76_RS03930/HIR76_RS15765/HIR76_RS00335/HIR76_RS03935/HIR76_RS19995/HIR76_RS12200/HIR76_RS12610/HIR76_RS20030/HIR76_RS07525/HIR76_RS04590/HIR76_RS04440/HIR76_RS13185/HIR76_RS05105/HIR76_RS09880/HIR76_RS07530/HIR76_RS05925
BP	GO:0034645	cellular macromolecule biosynthetic process	150/821	287/1443	0.966591	0.99857	HIR76_RS20465/HIR76_RS12775/HIR76_RS01325/HIR76_RS08540/HIR76_RS15415/HIR76_RS16340/HIR76_RS13685/HIR76_RS19940/HIR76_RS13690/HIR76_RS08535/HIR76_RS07845/HIR76_RS19335/HIR76_RS20665/HIR76_RS20660/HIR76_RS14315/HIR76_RS13975/HIR76_RS07595/HIR76_RS09125/HIR76_RS17845/HIR76_RS17885/HIR76_RS15760/HIR76_RS17200/HIR76_RS00680/HIR76_RS15525/HIR76_RS00685/HIR76_RS00215/HIR76_RS02255/HIR76_RS20545/HIR76_R…	sacT/sigF/ybfA/sigG/gerE/msmR/rpoD/racA/dnaG/sigE/kinA/pgsC/tyrZ/ywaE/HIR76_RS14315/HIR76_RS13975/kinE/rpsB/yusT/cssR/phoR/comA/rpoB/pheS/rpoC/holB/ycnK/slrA/ctc/sigB/fur/valS/phoP/rocR/ykoM/pheT/yesN/rpsT/silP/ileS/rsmB/tyrS/sigW/glyS/kdgR/pxpR/glpP/glyQ/serS/mhqR/tsf/ctsR/rbsR/scoC/tuaF/ytzE/yobQ/licT/mtlR/yisR/aspS/rpsI/gltC/rpmEB/treR/ywhA/gntR/nusB/frlR/resD/sinI/zur/fruR/cysS/yclJ/cidR/hrcA…	150	86	HIR76_RS01325/HIR76_RS16340/HIR76_RS19335/HIR76_RS20665/HIR76_RS20660/HIR76_RS17845/HIR76_RS17200/HIR76_RS15525/HIR76_RS00215/HIR76_RS20545/HIR76_RS02660/HIR76_RS15245/HIR76_RS21645/HIR76_RS15520/HIR76_RS11905/HIR76_RS08590/HIR76_RS08745/HIR76_RS16055/HIR76_RS01115/HIR76_RS13710/HIR76_RS12090/HIR76_RS02335/HIR76_RS13715/HIR76_RS00090/HIR76_RS00560/HIR76_RS19345/HIR76_RS05705/HIR76_RS10515/HIR76_R…	64	HIR76_RS20465/HIR76_RS12775/HIR76_RS08540/HIR76_RS15415/HIR76_RS13685/HIR76_RS19940/HIR76_RS13690/HIR76_RS08535/HIR76_RS07845/HIR76_RS14315/HIR76_RS13975/HIR76_RS07595/HIR76_RS09125/HIR76_RS17885/HIR76_RS15760/HIR76_RS00680/HIR76_RS00685/HIR76_RS02255/HIR76_RS00320/HIR76_RS12815/HIR76_RS15765/HIR76_RS07495/HIR76_RS03935/HIR76_RS13860/HIR76_RS05175/HIR76_RS07670/HIR76_RS09130/HIR76_RS19145/HIR76_R…
BP	GO:0007165	signal transduction	37/821	78/1443	0.967464	0.99857	HIR76_RS07845/HIR76_RS07595/HIR76_RS17885/HIR76_RS09045/HIR76_RS15760/HIR76_RS17200/HIR76_RS17890/HIR76_RS15160/HIR76_RS03930/HIR76_RS21680/HIR76_RS07825/HIR76_RS15765/HIR76_RS03935/HIR76_RS19995/HIR76_RS17085/HIR76_RS09090/HIR76_RS17995/HIR76_RS12610/HIR76_RS18250/HIR76_RS02140/HIR76_RS04590/HIR76_RS18000/HIR76_RS21685/HIR76_RS16970/HIR76_RS09095/HIR76_RS04235/HIR76_RS01985/HIR76_RS16955/HIR76_R…	kinA/kinE/cssR/cheY/phoR/comA/cssS/spo0B/yesM/walK/mcpC/phoP/yesN/spo0F/kinB/cheB/yvrG/resD/yvaQ/yclJ/lnrK/yvrH/walR/mcpB/cheA/yflR/tlpC/tlpB/spo0A/dgcK/yfmS/ycbM/yneI/kinC/dctS/yxdJ/cheW	37	23	HIR76_RS09045/HIR76_RS17200/HIR76_RS15160/HIR76_RS21680/HIR76_RS07825/HIR76_RS17085/HIR76_RS09090/HIR76_RS17995/HIR76_RS18250/HIR76_RS02140/HIR76_RS18000/HIR76_RS21685/HIR76_RS16970/HIR76_RS09095/HIR76_RS04235/HIR76_RS01985/HIR76_RS16955/HIR76_RS04135/HIR76_RS01520/HIR76_RS08105/HIR76_RS02515/HIR76_RS21280/HIR76_RS09100	14	HIR76_RS07845/HIR76_RS07595/HIR76_RS17885/HIR76_RS15760/HIR76_RS17890/HIR76_RS03930/HIR76_RS15765/HIR76_RS03935/HIR76_RS19995/HIR76_RS12610/HIR76_RS04590/HIR76_RS13185/HIR76_RS05105/HIR76_RS09880
BP	GO:0023052	signaling	37/821	78/1443	0.967464	0.99857	HIR76_RS07845/HIR76_RS07595/HIR76_RS17885/HIR76_RS09045/HIR76_RS15760/HIR76_RS17200/HIR76_RS17890/HIR76_RS15160/HIR76_RS03930/HIR76_RS21680/HIR76_RS07825/HIR76_RS15765/HIR76_RS03935/HIR76_RS19995/HIR76_RS17085/HIR76_RS09090/HIR76_RS17995/HIR76_RS12610/HIR76_RS18250/HIR76_RS02140/HIR76_RS04590/HIR76_RS18000/HIR76_RS21685/HIR76_RS16970/HIR76_RS09095/HIR76_RS04235/HIR76_RS01985/HIR76_RS16955/HIR76_R…	kinA/kinE/cssR/cheY/phoR/comA/cssS/spo0B/yesM/walK/mcpC/phoP/yesN/spo0F/kinB/cheB/yvrG/resD/yvaQ/yclJ/lnrK/yvrH/walR/mcpB/cheA/yflR/tlpC/tlpB/spo0A/dgcK/yfmS/ycbM/yneI/kinC/dctS/yxdJ/cheW	37	23	HIR76_RS09045/HIR76_RS17200/HIR76_RS15160/HIR76_RS21680/HIR76_RS07825/HIR76_RS17085/HIR76_RS09090/HIR76_RS17995/HIR76_RS18250/HIR76_RS02140/HIR76_RS18000/HIR76_RS21685/HIR76_RS16970/HIR76_RS09095/HIR76_RS04235/HIR76_RS01985/HIR76_RS16955/HIR76_RS04135/HIR76_RS01520/HIR76_RS08105/HIR76_RS02515/HIR76_RS21280/HIR76_RS09100	14	HIR76_RS07845/HIR76_RS07595/HIR76_RS17885/HIR76_RS15760/HIR76_RS17890/HIR76_RS03930/HIR76_RS15765/HIR76_RS03935/HIR76_RS19995/HIR76_RS12610/HIR76_RS04590/HIR76_RS13185/HIR76_RS05105/HIR76_RS09880
BP	GO:0007154	cell communication	38/821	80/1443	0.968188	0.99857	HIR76_RS07845/HIR76_RS07595/HIR76_RS17885/HIR76_RS09045/HIR76_RS15760/HIR76_RS17200/HIR76_RS17890/HIR76_RS15160/HIR76_RS03930/HIR76_RS21680/HIR76_RS07825/HIR76_RS15765/HIR76_RS03935/HIR76_RS19995/HIR76_RS17085/HIR76_RS09090/HIR76_RS17995/HIR76_RS12610/HIR76_RS18250/HIR76_RS02140/HIR76_RS04590/HIR76_RS18000/HIR76_RS21685/HIR76_RS16970/HIR76_RS09095/HIR76_RS04235/HIR76_RS01985/HIR76_RS16955/HIR76_R…	kinA/kinE/cssR/cheY/phoR/comA/cssS/spo0B/yesM/walK/mcpC/phoP/yesN/spo0F/kinB/cheB/yvrG/resD/yvaQ/yclJ/lnrK/yvrH/walR/mcpB/cheA/yflR/tlpC/tlpB/spo0A/dgcK/yfmS/ycbM/yneI/kinC/dctS/yxdJ/comK/cheW	38	23	HIR76_RS09045/HIR76_RS17200/HIR76_RS15160/HIR76_RS21680/HIR76_RS07825/HIR76_RS17085/HIR76_RS09090/HIR76_RS17995/HIR76_RS18250/HIR76_RS02140/HIR76_RS18000/HIR76_RS21685/HIR76_RS16970/HIR76_RS09095/HIR76_RS04235/HIR76_RS01985/HIR76_RS16955/HIR76_RS04135/HIR76_RS01520/HIR76_RS08105/HIR76_RS02515/HIR76_RS21280/HIR76_RS09100	15	HIR76_RS07845/HIR76_RS07595/HIR76_RS17885/HIR76_RS15760/HIR76_RS17890/HIR76_RS03930/HIR76_RS15765/HIR76_RS03935/HIR76_RS19995/HIR76_RS12610/HIR76_RS04590/HIR76_RS13185/HIR76_RS05105/HIR76_RS09880/HIR76_RS05925
BP	GO:0071705	nitrogen compound transport	19/821	43/1443	0.968318	0.99857	HIR76_RS09055/HIR76_RS15100/HIR76_RS03405/HIR76_RS18585/HIR76_RS09065/HIR76_RS09075/HIR76_RS09070/HIR76_RS07240/HIR76_RS07295/HIR76_RS09080/HIR76_RS09060/HIR76_RS05900/HIR76_RS17375/HIR76_RS07320/HIR76_RS15320/HIR76_RS18220/HIR76_RS04315/HIR76_RS06415/HIR76_RS19660	fliP/alaP/tatAY/aspP/fliR/flhA/flhB/steT/dppD/flhF/fliQ/bioY/bioYB/ykfD/tig/secG/yflA/appF/amtB	19	10	HIR76_RS09055/HIR76_RS09065/HIR76_RS09075/HIR76_RS09070/HIR76_RS09080/HIR76_RS09060/HIR76_RS05900/HIR76_RS04315/HIR76_RS06415/HIR76_RS19660	9	HIR76_RS15100/HIR76_RS03405/HIR76_RS18585/HIR76_RS07240/HIR76_RS07295/HIR76_RS17375/HIR76_RS07320/HIR76_RS15320/HIR76_RS18220
BP	GO:0044267	cellular protein metabolic process	43/821	90/1443	0.971687	0.99857	HIR76_RS00400/HIR76_RS20665/HIR76_RS09125/HIR76_RS15525/HIR76_RS00320/HIR76_RS15245/HIR76_RS15520/HIR76_RS13860/HIR76_RS08590/HIR76_RS13340/HIR76_RS16055/HIR76_RS08005/HIR76_RS13710/HIR76_RS13715/HIR76_RS00090/HIR76_RS09130/HIR76_RS08010/HIR76_RS02645/HIR76_RS14960/HIR76_RS00900/HIR76_RS16565/HIR76_RS05840/HIR76_RS00615/HIR76_RS00895/HIR76_RS16370/HIR76_RS21975/HIR76_RS00845/HIR76_RS08000/HIR76_R…	prkT/tyrZ/rpsB/pheS/ctc/valS/pheT/rpsT/ileS/lipM/tyrS/mobB/glyS/glyQ/serS/tsf/moaE/rsbU/aspS/rpsI/rpmEB/lplJ/cysS/rplM/leuS/rpsR/infA/moeA/bpsB/rplX/rpmA/rpsN/ywfL/asnS/thrS/moaA/rplL/prkC/rpmF/rplC/rpsN/rpsM/rpsS	43	29	HIR76_RS20665/HIR76_RS15525/HIR76_RS15245/HIR76_RS15520/HIR76_RS08590/HIR76_RS13340/HIR76_RS16055/HIR76_RS08005/HIR76_RS13710/HIR76_RS13715/HIR76_RS00090/HIR76_RS08010/HIR76_RS02645/HIR76_RS14960/HIR76_RS05840/HIR76_RS00615/HIR76_RS16370/HIR76_RS00845/HIR76_RS08000/HIR76_RS00780/HIR76_RS00790/HIR76_RS20250/HIR76_RS12225/HIR76_RS20210/HIR76_RS19770/HIR76_RS08760/HIR76_RS04975/HIR76_RS00855/HIR76_R…	14	HIR76_RS00400/HIR76_RS09125/HIR76_RS00320/HIR76_RS13860/HIR76_RS09130/HIR76_RS00900/HIR76_RS16565/HIR76_RS00895/HIR76_RS21975/HIR76_RS12050/HIR76_RS15170/HIR76_RS00670/HIR76_RS08415/HIR76_RS00725
BP	GO:0044260	cellular macromolecule metabolic process	183/821	348/1443	0.972717	0.99857	HIR76_RS20465/HIR76_RS16005/HIR76_RS12775/HIR76_RS01325/HIR76_RS08540/HIR76_RS15415/HIR76_RS16340/HIR76_RS00400/HIR76_RS13685/HIR76_RS19940/HIR76_RS13690/HIR76_RS08535/HIR76_RS07845/HIR76_RS19335/HIR76_RS20665/HIR76_RS20660/HIR76_RS14315/HIR76_RS13975/HIR76_RS07595/HIR76_RS07560/HIR76_RS09125/HIR76_RS17845/HIR76_RS17885/HIR76_RS13980/HIR76_RS15760/HIR76_RS17200/HIR76_RS00680/HIR76_RS15525/HIR76_R…	sacT/sspA/sigF/ybfA/sigG/gerE/msmR/prkT/rpoD/racA/dnaG/sigE/kinA/pgsC/tyrZ/ywaE/HIR76_RS14315/HIR76_RS13975/kinE/sspD/rpsB/yusT/cssR/spoIVCA/phoR/comA/rpoB/pheS/rpoC/holB/ycnK/slrA/ctc/sigB/fur/valS/phoP/rocR/ykoM/pheT/mfd/yesN/rpsT/silP/ileS/rsmB/lipM/sspF/tyrS/sigW/mobB/glyS/kdgR/pxpR/glpP/glyQ/serS/mhqR/tsf/ctsR/rbsR/moaE/scoC/tuaF/ytzE/rsbU/yobQ/licT/mtlR/yisR/aspS/rpsI/gltC/rpmEB/treR/recU/y…	183	107	HIR76_RS01325/HIR76_RS16340/HIR76_RS19335/HIR76_RS20665/HIR76_RS20660/HIR76_RS17845/HIR76_RS17200/HIR76_RS15525/HIR76_RS00215/HIR76_RS20545/HIR76_RS02660/HIR76_RS15245/HIR76_RS21645/HIR76_RS15520/HIR76_RS11905/HIR76_RS08590/HIR76_RS08745/HIR76_RS13340/HIR76_RS16055/HIR76_RS01115/HIR76_RS08005/HIR76_RS13710/HIR76_RS12090/HIR76_RS02335/HIR76_RS13715/HIR76_RS00090/HIR76_RS00560/HIR76_RS19345/HIR76_R…	76	HIR76_RS20465/HIR76_RS16005/HIR76_RS12775/HIR76_RS08540/HIR76_RS15415/HIR76_RS00400/HIR76_RS13685/HIR76_RS19940/HIR76_RS13690/HIR76_RS08535/HIR76_RS07845/HIR76_RS14315/HIR76_RS13975/HIR76_RS07595/HIR76_RS07560/HIR76_RS09125/HIR76_RS17885/HIR76_RS13980/HIR76_RS15760/HIR76_RS00680/HIR76_RS00685/HIR76_RS02255/HIR76_RS00320/HIR76_RS12815/HIR76_RS15765/HIR76_RS07495/HIR76_RS00335/HIR76_RS03935/HIR76_R…
BP	GO:0015711	organic anion transport	9/821	23/1443	0.973755	0.99857	HIR76_RS20830/HIR76_RS15100/HIR76_RS18585/HIR76_RS21490/HIR76_RS07240/HIR76_RS18500/HIR76_RS05900/HIR76_RS17375/HIR76_RS04315	cimH/alaP/aspP/gntP/steT/lutP/bioY/bioYB/yflA	9	5	HIR76_RS20830/HIR76_RS21490/HIR76_RS18500/HIR76_RS05900/HIR76_RS04315	4	HIR76_RS15100/HIR76_RS18585/HIR76_RS07240/HIR76_RS17375
BP	GO:0009451	RNA modification	4/821	12/1443	0.974252	0.99857	HIR76_RS09210/HIR76_RS00890/HIR76_RS15040/HIR76_RS08605	truB/truA/tgt/rluD	4	4	HIR76_RS09210/HIR76_RS00890/HIR76_RS15040/HIR76_RS08605	0
BP	GO:0043604	amide biosynthetic process	37/821	79/1443	0.975327	0.99857	HIR76_RS06110/HIR76_RS20665/HIR76_RS09125/HIR76_RS15525/HIR76_RS00320/HIR76_RS15245/HIR76_RS15520/HIR76_RS16485/HIR76_RS13860/HIR76_RS08590/HIR76_RS16055/HIR76_RS13710/HIR76_RS13715/HIR76_RS00090/HIR76_RS09130/HIR76_RS14960/HIR76_RS00900/HIR76_RS16565/HIR76_RS00615/HIR76_RS00895/HIR76_RS16370/HIR76_RS21975/HIR76_RS00465/HIR76_RS00845/HIR76_RS12255/HIR76_RS00780/HIR76_RS15170/HIR76_RS00790/HIR76_R…	asnB/tyrZ/rpsB/pheS/ctc/valS/pheT/asnB/rpsT/ileS/tyrS/glyS/glyQ/serS/tsf/aspS/rpsI/rpmEB/cysS/rplM/leuS/rpsR/folK/infA/panC/rplX/rpmA/rpsN/asnS/thrS/rplL/panB/rpmF/rplC/rpsN/rpsM/rpsS	37	22	HIR76_RS20665/HIR76_RS15525/HIR76_RS15245/HIR76_RS15520/HIR76_RS08590/HIR76_RS16055/HIR76_RS13710/HIR76_RS13715/HIR76_RS00090/HIR76_RS14960/HIR76_RS00615/HIR76_RS16370/HIR76_RS00845/HIR76_RS12255/HIR76_RS00780/HIR76_RS00790/HIR76_RS12225/HIR76_RS20210/HIR76_RS12260/HIR76_RS04975/HIR76_RS00855/HIR76_RS00745	15	HIR76_RS06110/HIR76_RS09125/HIR76_RS00320/HIR76_RS16485/HIR76_RS13860/HIR76_RS09130/HIR76_RS00900/HIR76_RS16565/HIR76_RS00895/HIR76_RS21975/HIR76_RS00465/HIR76_RS15170/HIR76_RS00670/HIR76_RS08415/HIR76_RS00725
BP	GO:0015849	organic acid transport	8/821	21/1443	0.975444	0.99857	HIR76_RS15100/HIR76_RS18585/HIR76_RS21490/HIR76_RS07240/HIR76_RS18500/HIR76_RS05900/HIR76_RS17375/HIR76_RS04315	alaP/aspP/gntP/steT/lutP/bioY/bioYB/yflA	8	4	HIR76_RS21490/HIR76_RS18500/HIR76_RS05900/HIR76_RS04315	4	HIR76_RS15100/HIR76_RS18585/HIR76_RS07240/HIR76_RS17375
BP	GO:0046942	carboxylic acid transport	8/821	21/1443	0.975444	0.99857	HIR76_RS15100/HIR76_RS18585/HIR76_RS21490/HIR76_RS07240/HIR76_RS18500/HIR76_RS05900/HIR76_RS17375/HIR76_RS04315	alaP/aspP/gntP/steT/lutP/bioY/bioYB/yflA	8	4	HIR76_RS21490/HIR76_RS18500/HIR76_RS05900/HIR76_RS04315	4	HIR76_RS15100/HIR76_RS18585/HIR76_RS07240/HIR76_RS17375
BP	GO:0006259	DNA metabolic process	27/821	60/1443	0.978532	0.99857	HIR76_RS16005/HIR76_RS13690/HIR76_RS07560/HIR76_RS13980/HIR76_RS00215/HIR76_RS00335/HIR76_RS00285/HIR76_RS12200/HIR76_RS10125/HIR76_RS20030/HIR76_RS07525/HIR76_RS15055/HIR76_RS13720/HIR76_RS10600/HIR76_RS09340/HIR76_RS13865/HIR76_RS15060/HIR76_RS09390/HIR76_RS04440/HIR76_RS04695/HIR76_RS02415/HIR76_RS20755/HIR76_RS09395/HIR76_RS09565/HIR76_RS09965/HIR76_RS07530/HIR76_RS04750	sspA/dnaG/sspD/spoIVCA/holB/mfd/sspF/recU/yoeC/uvsE/ligD/ruvB/recO/recQ/recA/holA/ruvA/mutS/yfjP/recX/topB/aag/mutL/nrdE/parC/ligV/mutY	27	15	HIR76_RS00215/HIR76_RS10125/HIR76_RS15055/HIR76_RS13720/HIR76_RS10600/HIR76_RS09340/HIR76_RS13865/HIR76_RS15060/HIR76_RS09390/HIR76_RS04695/HIR76_RS02415/HIR76_RS20755/HIR76_RS09395/HIR76_RS09965/HIR76_RS04750	12	HIR76_RS16005/HIR76_RS13690/HIR76_RS07560/HIR76_RS13980/HIR76_RS00335/HIR76_RS00285/HIR76_RS12200/HIR76_RS20030/HIR76_RS07525/HIR76_RS04440/HIR76_RS09565/HIR76_RS07530
BP	GO:0098656	anion transmembrane transport	3/821	10/1443	0.979843	0.99857	HIR76_RS18585/HIR76_RS21490/HIR76_RS07240	aspP/gntP/steT	3	1	HIR76_RS21490	2	HIR76_RS18585/HIR76_RS07240
BP	GO:1903825	organic acid transmembrane transport	3/821	10/1443	0.979843	0.99857	HIR76_RS18585/HIR76_RS21490/HIR76_RS07240	aspP/gntP/steT	3	1	HIR76_RS21490	2	HIR76_RS18585/HIR76_RS07240
BP	GO:1905039	carboxylic acid transmembrane transport	3/821	10/1443	0.979843	0.99857	HIR76_RS18585/HIR76_RS21490/HIR76_RS07240	aspP/gntP/steT	3	1	HIR76_RS21490	2	HIR76_RS18585/HIR76_RS07240
BP	GO:0006518	peptide metabolic process	34/821	75/1443	0.985593	0.99857	HIR76_RS10135/HIR76_RS20665/HIR76_RS09125/HIR76_RS15525/HIR76_RS00320/HIR76_RS15245/HIR76_RS15520/HIR76_RS13860/HIR76_RS08590/HIR76_RS16055/HIR76_RS13710/HIR76_RS13715/HIR76_RS00090/HIR76_RS09130/HIR76_RS14960/HIR76_RS00900/HIR76_RS16565/HIR76_RS19440/HIR76_RS00615/HIR76_RS00895/HIR76_RS16370/HIR76_RS21975/HIR76_RS00845/HIR76_RS00780/HIR76_RS15170/HIR76_RS00790/HIR76_RS12225/HIR76_RS20210/HIR76_R…	ggt/tyrZ/rpsB/pheS/ctc/valS/pheT/rpsT/ileS/tyrS/glyS/glyQ/serS/tsf/aspS/rpsI/rpmEB/ggt/cysS/rplM/leuS/rpsR/infA/rplX/rpmA/rpsN/asnS/thrS/rplL/rpmF/rplC/rpsN/rpsM/rpsS	34	21	HIR76_RS20665/HIR76_RS15525/HIR76_RS15245/HIR76_RS15520/HIR76_RS08590/HIR76_RS16055/HIR76_RS13710/HIR76_RS13715/HIR76_RS00090/HIR76_RS14960/HIR76_RS19440/HIR76_RS00615/HIR76_RS16370/HIR76_RS00845/HIR76_RS00780/HIR76_RS00790/HIR76_RS12225/HIR76_RS20210/HIR76_RS04975/HIR76_RS00855/HIR76_RS00745	13	HIR76_RS10135/HIR76_RS09125/HIR76_RS00320/HIR76_RS13860/HIR76_RS09130/HIR76_RS00900/HIR76_RS16565/HIR76_RS00895/HIR76_RS21975/HIR76_RS15170/HIR76_RS00670/HIR76_RS08415/HIR76_RS00725
BP	GO:0034641	cellular nitrogen compound metabolic process	242/821	460/1443	0.989367	0.99857	HIR76_RS20465/HIR76_RS16005/HIR76_RS12775/HIR76_RS01325/HIR76_RS08540/HIR76_RS15415/HIR76_RS15120/HIR76_RS20675/HIR76_RS16340/HIR76_RS13685/HIR76_RS19940/HIR76_RS13690/HIR76_RS05135/HIR76_RS08535/HIR76_RS21710/HIR76_RS10135/HIR76_RS08995/HIR76_RS07845/HIR76_RS06110/HIR76_RS20665/HIR76_RS20660/HIR76_RS14315/HIR76_RS13975/HIR76_RS07595/HIR76_RS07560/HIR76_RS09125/HIR76_RS17845/HIR76_RS17885/HIR76_R…	sacT/sspA/sigF/ybfA/sigG/gerE/nadA/ywaC/msmR/rpoD/racA/dnaG/yhcR/sigE/purA/ggt/fliI/kinA/asnB/tyrZ/ywaE/HIR76_RS14315/HIR76_RS13975/kinE/sspD/rpsB/yusT/cssR/queF/spoIVCA/phoR/comA/rpoB/purE/pheS/dinG/rpoC/holB/ycnK/pyrR/slrA/ctc/ribD/atpB/pdp/sigB/fur/valS/phoP/rocR/ykoM/pheT/ypvA/asnB/mfd/yesN/rpsT/silP/ileS/atpF/rsmB/ribBA/sspF/tyrS/ppnKB/sigW/glyS/kdgR/pxpR/glpP/glyQ/serS/mhqR/tsf/ctsR/rbsR/he…	242	130	HIR76_RS01325/HIR76_RS16340/HIR76_RS08995/HIR76_RS20665/HIR76_RS20660/HIR76_RS17845/HIR76_RS07710/HIR76_RS17200/HIR76_RS15525/HIR76_RS00215/HIR76_RS20545/HIR76_RS12690/HIR76_RS21150/HIR76_RS02660/HIR76_RS15245/HIR76_RS21645/HIR76_RS15520/HIR76_RS11905/HIR76_RS08590/HIR76_RS08745/HIR76_RS12680/HIR76_RS16055/HIR76_RS01115/HIR76_RS13710/HIR76_RS12090/HIR76_RS02335/HIR76_RS13715/HIR76_RS00090/HIR76_R…	112	HIR76_RS20465/HIR76_RS16005/HIR76_RS12775/HIR76_RS08540/HIR76_RS15415/HIR76_RS15120/HIR76_RS20675/HIR76_RS13685/HIR76_RS19940/HIR76_RS13690/HIR76_RS05135/HIR76_RS08535/HIR76_RS21710/HIR76_RS10135/HIR76_RS07845/HIR76_RS06110/HIR76_RS14315/HIR76_RS13975/HIR76_RS07595/HIR76_RS07560/HIR76_RS09125/HIR76_RS17885/HIR76_RS13980/HIR76_RS15760/HIR76_RS00680/HIR76_RS03650/HIR76_RS12245/HIR76_RS00685/HIR76_R…
BP	GO:0006260	DNA replication	5/821	16/1443	0.990337	0.99857	HIR76_RS13690/HIR76_RS00215/HIR76_RS10600/HIR76_RS13865/HIR76_RS09565	dnaG/holB/recQ/holA/nrdE	5	3	HIR76_RS00215/HIR76_RS10600/HIR76_RS13865	2	HIR76_RS13690/HIR76_RS09565
BP	GO:0006820	anion transport	12/821	32/1443	0.992063	0.99857	HIR76_RS19405/HIR76_RS20830/HIR76_RS15100/HIR76_RS18585/HIR76_RS21490/HIR76_RS07240/HIR76_RS18500/HIR76_RS05900/HIR76_RS01015/HIR76_RS17375/HIR76_RS04315/HIR76_RS08665	ywrK/cimH/alaP/aspP/gntP/steT/lutP/bioY/ybaR/bioYB/yflA/cysP	12	7	HIR76_RS20830/HIR76_RS21490/HIR76_RS18500/HIR76_RS05900/HIR76_RS01015/HIR76_RS04315/HIR76_RS08665	5	HIR76_RS19405/HIR76_RS15100/HIR76_RS18585/HIR76_RS07240/HIR76_RS17375
BP	GO:0006412	translation	32/821	73/1443	0.992272	0.99857	HIR76_RS20665/HIR76_RS09125/HIR76_RS15525/HIR76_RS00320/HIR76_RS15245/HIR76_RS15520/HIR76_RS13860/HIR76_RS08590/HIR76_RS16055/HIR76_RS13710/HIR76_RS13715/HIR76_RS00090/HIR76_RS09130/HIR76_RS14960/HIR76_RS00900/HIR76_RS16565/HIR76_RS00615/HIR76_RS00895/HIR76_RS16370/HIR76_RS21975/HIR76_RS00845/HIR76_RS00780/HIR76_RS15170/HIR76_RS00790/HIR76_RS12225/HIR76_RS20210/HIR76_RS00670/HIR76_RS08415/HIR76_R…	tyrZ/rpsB/pheS/ctc/valS/pheT/rpsT/ileS/tyrS/glyS/glyQ/serS/tsf/aspS/rpsI/rpmEB/cysS/rplM/leuS/rpsR/infA/rplX/rpmA/rpsN/asnS/thrS/rplL/rpmF/rplC/rpsN/rpsM/rpsS	32	20	HIR76_RS20665/HIR76_RS15525/HIR76_RS15245/HIR76_RS15520/HIR76_RS08590/HIR76_RS16055/HIR76_RS13710/HIR76_RS13715/HIR76_RS00090/HIR76_RS14960/HIR76_RS00615/HIR76_RS16370/HIR76_RS00845/HIR76_RS00780/HIR76_RS00790/HIR76_RS12225/HIR76_RS20210/HIR76_RS04975/HIR76_RS00855/HIR76_RS00745	12	HIR76_RS09125/HIR76_RS00320/HIR76_RS13860/HIR76_RS09130/HIR76_RS00900/HIR76_RS16565/HIR76_RS00895/HIR76_RS21975/HIR76_RS15170/HIR76_RS00670/HIR76_RS08415/HIR76_RS00725
BP	GO:0043043	peptide biosynthetic process	32/821	73/1443	0.992272	0.99857	HIR76_RS20665/HIR76_RS09125/HIR76_RS15525/HIR76_RS00320/HIR76_RS15245/HIR76_RS15520/HIR76_RS13860/HIR76_RS08590/HIR76_RS16055/HIR76_RS13710/HIR76_RS13715/HIR76_RS00090/HIR76_RS09130/HIR76_RS14960/HIR76_RS00900/HIR76_RS16565/HIR76_RS00615/HIR76_RS00895/HIR76_RS16370/HIR76_RS21975/HIR76_RS00845/HIR76_RS00780/HIR76_RS15170/HIR76_RS00790/HIR76_RS12225/HIR76_RS20210/HIR76_RS00670/HIR76_RS08415/HIR76_R…	tyrZ/rpsB/pheS/ctc/valS/pheT/rpsT/ileS/tyrS/glyS/glyQ/serS/tsf/aspS/rpsI/rpmEB/cysS/rplM/leuS/rpsR/infA/rplX/rpmA/rpsN/asnS/thrS/rplL/rpmF/rplC/rpsN/rpsM/rpsS	32	20	HIR76_RS20665/HIR76_RS15525/HIR76_RS15245/HIR76_RS15520/HIR76_RS08590/HIR76_RS16055/HIR76_RS13710/HIR76_RS13715/HIR76_RS00090/HIR76_RS14960/HIR76_RS00615/HIR76_RS16370/HIR76_RS00845/HIR76_RS00780/HIR76_RS00790/HIR76_RS12225/HIR76_RS20210/HIR76_RS04975/HIR76_RS00855/HIR76_RS00745	12	HIR76_RS09125/HIR76_RS00320/HIR76_RS13860/HIR76_RS09130/HIR76_RS00900/HIR76_RS16565/HIR76_RS00895/HIR76_RS21975/HIR76_RS15170/HIR76_RS00670/HIR76_RS08415/HIR76_RS00725
BP	GO:0034470	ncRNA processing	6/821	19/1443	0.993382	0.99857	HIR76_RS00405/HIR76_RS22060/HIR76_RS15040/HIR76_RS08885/HIR76_RS13805/HIR76_RS08940	tilS/rnpA/tgt/rimM/rsmE/trmFO	6	4	HIR76_RS22060/HIR76_RS15040/HIR76_RS08885/HIR76_RS13805	2	HIR76_RS00405/HIR76_RS08940
BP	GO:0006865	amino acid transport	4/821	15/1443	0.996045	0.99857	HIR76_RS15100/HIR76_RS18585/HIR76_RS07240/HIR76_RS04315	alaP/aspP/steT/yflA	4	1	HIR76_RS04315	3	HIR76_RS15100/HIR76_RS18585/HIR76_RS07240
BP	GO:0000160	phosphorelay signal transduction system	21/821	53/1443	0.996691	0.99857	HIR76_RS17885/HIR76_RS09045/HIR76_RS17200/HIR76_RS15160/HIR76_RS03930/HIR76_RS15765/HIR76_RS03935/HIR76_RS19995/HIR76_RS09090/HIR76_RS12610/HIR76_RS02140/HIR76_RS04590/HIR76_RS18000/HIR76_RS21685/HIR76_RS09095/HIR76_RS04235/HIR76_RS13185/HIR76_RS05105/HIR76_RS09880/HIR76_RS02515/HIR76_RS21280	cssR/cheY/comA/spo0B/yesM/phoP/yesN/spo0F/cheB/resD/yclJ/lnrK/yvrH/walR/cheA/yflR/spo0A/dgcK/yneI/dctS/yxdJ	21	11	HIR76_RS09045/HIR76_RS17200/HIR76_RS15160/HIR76_RS09090/HIR76_RS02140/HIR76_RS18000/HIR76_RS21685/HIR76_RS09095/HIR76_RS04235/HIR76_RS02515/HIR76_RS21280	10	HIR76_RS17885/HIR76_RS03930/HIR76_RS15765/HIR76_RS03935/HIR76_RS19995/HIR76_RS12610/HIR76_RS04590/HIR76_RS13185/HIR76_RS05105/HIR76_RS09880
BP	GO:0035556	intracellular signal transduction	21/821	53/1443	0.996691	0.99857	HIR76_RS17885/HIR76_RS09045/HIR76_RS17200/HIR76_RS15160/HIR76_RS03930/HIR76_RS15765/HIR76_RS03935/HIR76_RS19995/HIR76_RS09090/HIR76_RS12610/HIR76_RS02140/HIR76_RS04590/HIR76_RS18000/HIR76_RS21685/HIR76_RS09095/HIR76_RS04235/HIR76_RS13185/HIR76_RS05105/HIR76_RS09880/HIR76_RS02515/HIR76_RS21280	cssR/cheY/comA/spo0B/yesM/phoP/yesN/spo0F/cheB/resD/yclJ/lnrK/yvrH/walR/cheA/yflR/spo0A/dgcK/yneI/dctS/yxdJ	21	11	HIR76_RS09045/HIR76_RS17200/HIR76_RS15160/HIR76_RS09090/HIR76_RS02140/HIR76_RS18000/HIR76_RS21685/HIR76_RS09095/HIR76_RS04235/HIR76_RS02515/HIR76_RS21280	10	HIR76_RS17885/HIR76_RS03930/HIR76_RS15765/HIR76_RS03935/HIR76_RS19995/HIR76_RS12610/HIR76_RS04590/HIR76_RS13185/HIR76_RS05105/HIR76_RS09880
BP	GO:0009072	aromatic amino acid family metabolic process	2/821	11/1443	0.99857	0.99857	HIR76_RS15145/HIR76_RS12350	pheA/tyrA	2	2	HIR76_RS15145/HIR76_RS12350	0
CC	GO:0005886	plasma membrane	9/284	15/555	0.33434	0.997093	HIR76_RS09950/HIR76_RS18500/HIR76_RS05900/HIR76_RS17375/HIR76_RS06380/HIR76_RS04805/HIR76_RS20575/HIR76_RS17645/HIR76_RS17130	plsY/lutP/bioY/bioYB/med/ygzB/efeU/ugpC/nupN	9	5	HIR76_RS09950/HIR76_RS18500/HIR76_RS05900/HIR76_RS06380/HIR76_RS17645	4	HIR76_RS17375/HIR76_RS04805/HIR76_RS20575/HIR76_RS17130
CC	GO:1902494	catalytic complex	9/284	15/555	0.33434	0.997093	HIR76_RS00215/HIR76_RS18470/HIR76_RS12675/HIR76_RS13865/HIR76_RS15060/HIR76_RS20575/HIR76_RS17645/HIR76_RS03995/HIR76_RS15810	holB/ganA/ribH/holA/ruvA/efeU/ugpC/yesZ/accA	9	6	HIR76_RS00215/HIR76_RS18470/HIR76_RS12675/HIR76_RS13865/HIR76_RS15060/HIR76_RS17645	3	HIR76_RS20575/HIR76_RS03995/HIR76_RS15810
CC	GO:0071944	cell periphery	10/284	17/555	0.347743	0.997093	HIR76_RS09950/HIR76_RS18500/HIR76_RS05900/HIR76_RS17375/HIR76_RS06380/HIR76_RS04805/HIR76_RS20575/HIR76_RS17645/HIR76_RS17130/HIR76_RS16025	plsY/lutP/bioY/bioYB/med/ygzB/efeU/ugpC/nupN/ezrA	10	6	HIR76_RS09950/HIR76_RS18500/HIR76_RS05900/HIR76_RS06380/HIR76_RS17645/HIR76_RS16025	4	HIR76_RS17375/HIR76_RS04805/HIR76_RS20575/HIR76_RS17130
CC	GO:0005623	cell	70/284	136/555	0.507463	0.997093	HIR76_RS09030/HIR76_RS09035/HIR76_RS09000/HIR76_RS02250/HIR76_RS09125/HIR76_RS15525/HIR76_RS08975/HIR76_RS09925/HIR76_RS00215/HIR76_RS02255/HIR76_RS00320/HIR76_RS19860/HIR76_RS13105/HIR76_RS15245/HIR76_RS13860/HIR76_RS19850/HIR76_RS13710/HIR76_RS13715/HIR76_RS09130/HIR76_RS09950/HIR76_RS16230/HIR76_RS18360/HIR76_RS18500/HIR76_RS14960/HIR76_RS09090/HIR76_RS00900/HIR76_RS00405/HIR76_RS16565/HIR76_R…	fliL/fliM/fliJ/ycnJ/rpsB/pheS/fliE/sspN/holB/ycnK/ctc/atpB/buk/valS/rpsT/atpF/glyS/glyQ/tsf/plsY/ytzE/gpmI/lutP/aspS/cheB/rpsI/tilS/rpmEB/dctB/recU/atpG/smc/fruR/cysS/bioY/iolR/rplM/ribH/levE/bioYB/rpsR/cheA/recQ/rplX/rpmA/rpsN/holA/ruvA/spo0A/rex/HIR76_RS03735/med/moaA/rplL/ygzB/yflP/efeU/parC/rpmF/rplC/groES/ugpC/nupN/ppaC/accA/ezrA/rpsN/rhaR/rpsM/rpsS	70	35	HIR76_RS09030/HIR76_RS09035/HIR76_RS09000/HIR76_RS15525/HIR76_RS08975/HIR76_RS00215/HIR76_RS15245/HIR76_RS13710/HIR76_RS13715/HIR76_RS09950/HIR76_RS18500/HIR76_RS14960/HIR76_RS09090/HIR76_RS02510/HIR76_RS08050/HIR76_RS00615/HIR76_RS05900/HIR76_RS21335/HIR76_RS12675/HIR76_RS09095/HIR76_RS10600/HIR76_RS00780/HIR76_RS00790/HIR76_RS13865/HIR76_RS15060/HIR76_RS06380/HIR76_RS19770/HIR76_RS04245/HIR76_R…	35	HIR76_RS02250/HIR76_RS09125/HIR76_RS09925/HIR76_RS02255/HIR76_RS00320/HIR76_RS19860/HIR76_RS13105/HIR76_RS13860/HIR76_RS19850/HIR76_RS09130/HIR76_RS16230/HIR76_RS18360/HIR76_RS00900/HIR76_RS00405/HIR76_RS16565/HIR76_RS12200/HIR76_RS19835/HIR76_RS08845/HIR76_RS00895/HIR76_RS14690/HIR76_RS17375/HIR76_RS21975/HIR76_RS15170/HIR76_RS13185/HIR76_RS03400/HIR76_RS03735/HIR76_RS00670/HIR76_RS04805/HIR76_R…
CC	GO:0044464	cell part	70/284	136/555	0.507463	0.997093	HIR76_RS09030/HIR76_RS09035/HIR76_RS09000/HIR76_RS02250/HIR76_RS09125/HIR76_RS15525/HIR76_RS08975/HIR76_RS09925/HIR76_RS00215/HIR76_RS02255/HIR76_RS00320/HIR76_RS19860/HIR76_RS13105/HIR76_RS15245/HIR76_RS13860/HIR76_RS19850/HIR76_RS13710/HIR76_RS13715/HIR76_RS09130/HIR76_RS09950/HIR76_RS16230/HIR76_RS18360/HIR76_RS18500/HIR76_RS14960/HIR76_RS09090/HIR76_RS00900/HIR76_RS00405/HIR76_RS16565/HIR76_R…	fliL/fliM/fliJ/ycnJ/rpsB/pheS/fliE/sspN/holB/ycnK/ctc/atpB/buk/valS/rpsT/atpF/glyS/glyQ/tsf/plsY/ytzE/gpmI/lutP/aspS/cheB/rpsI/tilS/rpmEB/dctB/recU/atpG/smc/fruR/cysS/bioY/iolR/rplM/ribH/levE/bioYB/rpsR/cheA/recQ/rplX/rpmA/rpsN/holA/ruvA/spo0A/rex/HIR76_RS03735/med/moaA/rplL/ygzB/yflP/efeU/parC/rpmF/rplC/groES/ugpC/nupN/ppaC/accA/ezrA/rpsN/rhaR/rpsM/rpsS	70	35	HIR76_RS09030/HIR76_RS09035/HIR76_RS09000/HIR76_RS15525/HIR76_RS08975/HIR76_RS00215/HIR76_RS15245/HIR76_RS13710/HIR76_RS13715/HIR76_RS09950/HIR76_RS18500/HIR76_RS14960/HIR76_RS09090/HIR76_RS02510/HIR76_RS08050/HIR76_RS00615/HIR76_RS05900/HIR76_RS21335/HIR76_RS12675/HIR76_RS09095/HIR76_RS10600/HIR76_RS00780/HIR76_RS00790/HIR76_RS13865/HIR76_RS15060/HIR76_RS06380/HIR76_RS19770/HIR76_RS04245/HIR76_R…	35	HIR76_RS02250/HIR76_RS09125/HIR76_RS09925/HIR76_RS02255/HIR76_RS00320/HIR76_RS19860/HIR76_RS13105/HIR76_RS13860/HIR76_RS19850/HIR76_RS09130/HIR76_RS16230/HIR76_RS18360/HIR76_RS00900/HIR76_RS00405/HIR76_RS16565/HIR76_RS12200/HIR76_RS19835/HIR76_RS08845/HIR76_RS00895/HIR76_RS14690/HIR76_RS17375/HIR76_RS21975/HIR76_RS15170/HIR76_RS13185/HIR76_RS03400/HIR76_RS03735/HIR76_RS00670/HIR76_RS04805/HIR76_R…
CC	GO:0016020	membrane	222/284	434/555	0.547512	0.997093	HIR76_RS01330/HIR76_RS20380/HIR76_RS08045/HIR76_RS01415/HIR76_RS10595/HIR76_RS16280/HIR76_RS06125/HIR76_RS18385/HIR76_RS18265/HIR76_RS18305/HIR76_RS18315/HIR76_RS16350/HIR76_RS20975/HIR76_RS19335/HIR76_RS01715/HIR76_RS09050/HIR76_RS08030/HIR76_RS19405/HIR76_RS21635/HIR76_RS19855/HIR76_RS10110/HIR76_RS20830/HIR76_RS18600/HIR76_RS03205/HIR76_RS18255/HIR76_RS02250/HIR76_RS03410/HIR76_RS19165/HIR76_R…	ybfB/spsB/skiZ/ptsG/walL/rmgP/yisQ/araE/opuBB/opuCD/opuCB/msmF/citH/pgsC/yceF/fliZ/yknW/ywrK/rocE/atpE/yoeA/cimH/psmB/ydgH/opuBD/ycnJ/tatC/tuaB/blt/yitG/gltT/fliP/ythB/cssS/yjbE/vbfA/alaP/yodF/dctP/ythQ/spoVB/ykvU/iolF/walI/narK/yesM/ydbO/aspP/walK/fliR/HIR76_RS18595/pyrP/gntP/yhcA/atpB/msmG/mcpC/flhA/flhB/ctaB/ctaE/bmr3/yybF/gltP/gerKB/atpF/csbC/steT/rhgP/iolT/gerKA/yfkF/mreD/spoVE/yttB/mmuP/cta…	222	114	HIR76_RS01330/HIR76_RS08045/HIR76_RS01415/HIR76_RS10595/HIR76_RS18265/HIR76_RS18305/HIR76_RS18315/HIR76_RS16350/HIR76_RS19335/HIR76_RS01715/HIR76_RS09050/HIR76_RS08030/HIR76_RS20830/HIR76_RS03205/HIR76_RS18255/HIR76_RS05825/HIR76_RS09055/HIR76_RS10795/HIR76_RS02525/HIR76_RS16220/HIR76_RS21305/HIR76_RS21670/HIR76_RS21680/HIR76_RS09065/HIR76_RS21490/HIR76_RS16355/HIR76_RS07825/HIR76_RS09075/HIR76_R…	108	HIR76_RS20380/HIR76_RS16280/HIR76_RS06125/HIR76_RS18385/HIR76_RS20975/HIR76_RS19405/HIR76_RS21635/HIR76_RS19855/HIR76_RS10110/HIR76_RS18600/HIR76_RS02250/HIR76_RS03410/HIR76_RS19165/HIR76_RS14425/HIR76_RS06205/HIR76_RS16575/HIR76_RS17890/HIR76_RS06485/HIR76_RS20555/HIR76_RS15100/HIR76_RS15020/HIR76_RS07760/HIR76_RS20090/HIR76_RS03930/HIR76_RS02565/HIR76_RS18585/HIR76_RS18595/HIR76_RS08615/HIR76_R…
CC	GO:0044425	membrane part	114/284	226/555	0.644723	0.997093	HIR76_RS01330/HIR76_RS18385/HIR76_RS20975/HIR76_RS01715/HIR76_RS09050/HIR76_RS19405/HIR76_RS19855/HIR76_RS20830/HIR76_RS18600/HIR76_RS02250/HIR76_RS03410/HIR76_RS14425/HIR76_RS06205/HIR76_RS05825/HIR76_RS17890/HIR76_RS06485/HIR76_RS02525/HIR76_RS16220/HIR76_RS21305/HIR76_RS21670/HIR76_RS20090/HIR76_RS03930/HIR76_RS02565/HIR76_RS21680/HIR76_RS18595/HIR76_RS05050/HIR76_RS19860/HIR76_RS07825/HIR76_R…	ybfB/araE/citH/yceF/fliZ/ywrK/atpE/cimH/psmB/ycnJ/tatC/blt/yitG/gltT/cssS/yjbE/dctP/ythQ/iolF/walI/narK/yesM/ydbO/walK/HIR76_RS18595/yhcA/atpB/mcpC/ctaB/bmr3/yybF/gltP/gerKB/atpF/csbC/iolT/gerKA/yfkF/mreD/spoVE/yttB/ctaD/bcbE/bmr/ctaF/yqgE/rodA/yplQ/lutP/cidA/ycgA/cydD/tcyP/qoxB/exuT/nhaK/coxB/pbuE/yunE/spoVAF/atpG/glcU/yvaQ/ywzA/levG/rarD/ybaR/bmrA/ykkD/mleN/qoxA/ydhB/srfT/mneS/mcpB/cydC/yyaM/mr…	114	56	HIR76_RS01330/HIR76_RS01715/HIR76_RS09050/HIR76_RS20830/HIR76_RS05825/HIR76_RS02525/HIR76_RS16220/HIR76_RS21305/HIR76_RS21670/HIR76_RS21680/HIR76_RS07825/HIR76_RS01790/HIR76_RS21855/HIR76_RS21355/HIR76_RS03545/HIR76_RS11910/HIR76_RS18500/HIR76_RS20595/HIR76_RS20815/HIR76_RS05110/HIR76_RS20510/HIR76_RS06955/HIR76_RS18110/HIR76_RS03280/HIR76_RS17550/HIR76_RS18250/HIR76_RS10745/HIR76_RS01015/HIR76_R…	58	HIR76_RS18385/HIR76_RS20975/HIR76_RS19405/HIR76_RS19855/HIR76_RS18600/HIR76_RS02250/HIR76_RS03410/HIR76_RS14425/HIR76_RS06205/HIR76_RS17890/HIR76_RS06485/HIR76_RS20090/HIR76_RS03930/HIR76_RS02565/HIR76_RS18595/HIR76_RS05050/HIR76_RS19860/HIR76_RS08310/HIR76_RS01410/HIR76_RS02125/HIR76_RS19850/HIR76_RS02115/HIR76_RS04395/HIR76_RS15205/HIR76_RS08480/HIR76_RS16385/HIR76_RS08320/HIR76_RS09295/HIR76_R…
CC	GO:0016021	integral component of membrane	110/284	222/555	0.761363	0.997093	HIR76_RS01330/HIR76_RS18385/HIR76_RS20975/HIR76_RS01715/HIR76_RS09050/HIR76_RS19405/HIR76_RS20830/HIR76_RS18600/HIR76_RS02250/HIR76_RS03410/HIR76_RS14425/HIR76_RS06205/HIR76_RS05825/HIR76_RS17890/HIR76_RS06485/HIR76_RS02525/HIR76_RS16220/HIR76_RS21305/HIR76_RS21670/HIR76_RS20090/HIR76_RS03930/HIR76_RS02565/HIR76_RS21680/HIR76_RS18595/HIR76_RS05050/HIR76_RS07825/HIR76_RS08310/HIR76_RS01790/HIR76_R…	ybfB/araE/citH/yceF/fliZ/ywrK/cimH/psmB/ycnJ/tatC/blt/yitG/gltT/cssS/yjbE/dctP/ythQ/iolF/walI/narK/yesM/ydbO/walK/HIR76_RS18595/yhcA/mcpC/ctaB/bmr3/yybF/gltP/gerKB/csbC/iolT/gerKA/yfkF/mreD/spoVE/yttB/ctaD/bcbE/bmr/ctaF/yqgE/rodA/yplQ/lutP/cidA/ycgA/cydD/tcyP/qoxB/exuT/nhaK/coxB/pbuE/yunE/spoVAF/glcU/yvaQ/ywzA/levG/rarD/ybaR/bmrA/ykkD/mleN/qoxA/ydhB/srfT/mneS/mcpB/cydC/yyaM/mrpF/bpsB/qoxD/csbX/nf…	110	56	HIR76_RS01330/HIR76_RS01715/HIR76_RS09050/HIR76_RS20830/HIR76_RS05825/HIR76_RS02525/HIR76_RS16220/HIR76_RS21305/HIR76_RS21670/HIR76_RS21680/HIR76_RS07825/HIR76_RS01790/HIR76_RS21855/HIR76_RS21355/HIR76_RS03545/HIR76_RS11910/HIR76_RS18500/HIR76_RS20595/HIR76_RS20815/HIR76_RS05110/HIR76_RS20510/HIR76_RS06955/HIR76_RS18110/HIR76_RS03280/HIR76_RS17550/HIR76_RS18250/HIR76_RS10745/HIR76_RS01015/HIR76_R…	54	HIR76_RS18385/HIR76_RS20975/HIR76_RS19405/HIR76_RS18600/HIR76_RS02250/HIR76_RS03410/HIR76_RS14425/HIR76_RS06205/HIR76_RS17890/HIR76_RS06485/HIR76_RS20090/HIR76_RS03930/HIR76_RS02565/HIR76_RS18595/HIR76_RS05050/HIR76_RS08310/HIR76_RS01410/HIR76_RS02125/HIR76_RS02115/HIR76_RS04395/HIR76_RS15205/HIR76_RS08480/HIR76_RS16385/HIR76_RS08320/HIR76_RS09295/HIR76_RS13075/HIR76_RS08330/HIR76_RS13590/HIR76_R…
CC	GO:0031224	intrinsic component of membrane	110/284	222/555	0.761363	0.997093	HIR76_RS01330/HIR76_RS18385/HIR76_RS20975/HIR76_RS01715/HIR76_RS09050/HIR76_RS19405/HIR76_RS20830/HIR76_RS18600/HIR76_RS02250/HIR76_RS03410/HIR76_RS14425/HIR76_RS06205/HIR76_RS05825/HIR76_RS17890/HIR76_RS06485/HIR76_RS02525/HIR76_RS16220/HIR76_RS21305/HIR76_RS21670/HIR76_RS20090/HIR76_RS03930/HIR76_RS02565/HIR76_RS21680/HIR76_RS18595/HIR76_RS05050/HIR76_RS07825/HIR76_RS08310/HIR76_RS01790/HIR76_R…	ybfB/araE/citH/yceF/fliZ/ywrK/cimH/psmB/ycnJ/tatC/blt/yitG/gltT/cssS/yjbE/dctP/ythQ/iolF/walI/narK/yesM/ydbO/walK/HIR76_RS18595/yhcA/mcpC/ctaB/bmr3/yybF/gltP/gerKB/csbC/iolT/gerKA/yfkF/mreD/spoVE/yttB/ctaD/bcbE/bmr/ctaF/yqgE/rodA/yplQ/lutP/cidA/ycgA/cydD/tcyP/qoxB/exuT/nhaK/coxB/pbuE/yunE/spoVAF/glcU/yvaQ/ywzA/levG/rarD/ybaR/bmrA/ykkD/mleN/qoxA/ydhB/srfT/mneS/mcpB/cydC/yyaM/mrpF/bpsB/qoxD/csbX/nf…	110	56	HIR76_RS01330/HIR76_RS01715/HIR76_RS09050/HIR76_RS20830/HIR76_RS05825/HIR76_RS02525/HIR76_RS16220/HIR76_RS21305/HIR76_RS21670/HIR76_RS21680/HIR76_RS07825/HIR76_RS01790/HIR76_RS21855/HIR76_RS21355/HIR76_RS03545/HIR76_RS11910/HIR76_RS18500/HIR76_RS20595/HIR76_RS20815/HIR76_RS05110/HIR76_RS20510/HIR76_RS06955/HIR76_RS18110/HIR76_RS03280/HIR76_RS17550/HIR76_RS18250/HIR76_RS10745/HIR76_RS01015/HIR76_R…	54	HIR76_RS18385/HIR76_RS20975/HIR76_RS19405/HIR76_RS18600/HIR76_RS02250/HIR76_RS03410/HIR76_RS14425/HIR76_RS06205/HIR76_RS17890/HIR76_RS06485/HIR76_RS20090/HIR76_RS03930/HIR76_RS02565/HIR76_RS18595/HIR76_RS05050/HIR76_RS08310/HIR76_RS01410/HIR76_RS02125/HIR76_RS02115/HIR76_RS04395/HIR76_RS15205/HIR76_RS08480/HIR76_RS16385/HIR76_RS08320/HIR76_RS09295/HIR76_RS13075/HIR76_RS08330/HIR76_RS13590/HIR76_R…
CC	GO:0005622	intracellular	51/284	107/555	0.820045	0.997093	HIR76_RS09125/HIR76_RS15525/HIR76_RS00215/HIR76_RS02255/HIR76_RS00320/HIR76_RS19860/HIR76_RS13105/HIR76_RS15245/HIR76_RS13860/HIR76_RS19850/HIR76_RS13710/HIR76_RS13715/HIR76_RS09130/HIR76_RS16230/HIR76_RS18360/HIR76_RS14960/HIR76_RS09090/HIR76_RS00900/HIR76_RS00405/HIR76_RS16565/HIR76_RS12200/HIR76_RS19835/HIR76_RS08845/HIR76_RS08050/HIR76_RS00615/HIR76_RS21335/HIR76_RS00895/HIR76_RS14690/HIR76_R…	rpsB/pheS/holB/ycnK/ctc/atpB/buk/valS/rpsT/atpF/glyS/glyQ/tsf/ytzE/gpmI/aspS/cheB/rpsI/tilS/rpmEB/recU/atpG/smc/fruR/cysS/iolR/rplM/levE/rpsR/cheA/recQ/rplX/rpmA/rpsN/holA/ruvA/spo0A/rex/HIR76_RS03735/rplL/parC/rpmF/rplC/groES/ppaC/accA/ezrA/rpsN/rhaR/rpsM/rpsS	51	22	HIR76_RS15525/HIR76_RS00215/HIR76_RS15245/HIR76_RS13710/HIR76_RS13715/HIR76_RS14960/HIR76_RS09090/HIR76_RS08050/HIR76_RS00615/HIR76_RS21335/HIR76_RS09095/HIR76_RS10600/HIR76_RS00780/HIR76_RS00790/HIR76_RS13865/HIR76_RS15060/HIR76_RS09965/HIR76_RS16025/HIR76_RS04975/HIR76_RS16945/HIR76_RS00855/HIR76_RS00745	29	HIR76_RS09125/HIR76_RS02255/HIR76_RS00320/HIR76_RS19860/HIR76_RS13105/HIR76_RS13860/HIR76_RS19850/HIR76_RS09130/HIR76_RS16230/HIR76_RS18360/HIR76_RS00900/HIR76_RS00405/HIR76_RS16565/HIR76_RS12200/HIR76_RS19835/HIR76_RS08845/HIR76_RS00895/HIR76_RS14690/HIR76_RS21975/HIR76_RS15170/HIR76_RS13185/HIR76_RS03400/HIR76_RS03735/HIR76_RS00670/HIR76_RS08415/HIR76_RS00725/HIR76_RS03425/HIR76_RS21780/HIR76_R…
CC	GO:0032991	protein-containing complex	32/284	70/555	0.865417	0.997093	HIR76_RS20825/HIR76_RS19855/HIR76_RS09125/HIR76_RS00215/HIR76_RS16570/HIR76_RS00320/HIR76_RS19860/HIR76_RS13860/HIR76_RS19850/HIR76_RS00900/HIR76_RS16565/HIR76_RS18470/HIR76_RS19835/HIR76_RS00895/HIR76_RS12675/HIR76_RS21975/HIR76_RS00780/HIR76_RS15170/HIR76_RS00790/HIR76_RS13865/HIR76_RS15060/HIR76_RS19770/HIR76_RS00670/HIR76_RS20575/HIR76_RS08415/HIR76_RS00725/HIR76_RS17645/HIR76_RS03995/HIR76_R…	cydA/atpE/rpsB/holB/ythA/ctc/atpB/rpsT/atpF/rpsI/rpmEB/ganA/atpG/rplM/ribH/rpsR/rplX/rpmA/rpsN/holA/ruvA/moaA/rplL/efeU/rpmF/rplC/ugpC/yesZ/accA/rpsN/rpsM/rpsS	32	13	HIR76_RS20825/HIR76_RS00215/HIR76_RS18470/HIR76_RS12675/HIR76_RS00780/HIR76_RS00790/HIR76_RS13865/HIR76_RS15060/HIR76_RS19770/HIR76_RS17645/HIR76_RS04975/HIR76_RS00855/HIR76_RS00745	19	HIR76_RS19855/HIR76_RS09125/HIR76_RS16570/HIR76_RS00320/HIR76_RS19860/HIR76_RS13860/HIR76_RS19850/HIR76_RS00900/HIR76_RS16565/HIR76_RS19835/HIR76_RS00895/HIR76_RS21975/HIR76_RS15170/HIR76_RS00670/HIR76_RS20575/HIR76_RS08415/HIR76_RS00725/HIR76_RS03995/HIR76_RS15810
CC	GO:0044424	intracellular part	42/284	93/555	0.916934	0.997093	HIR76_RS09125/HIR76_RS15525/HIR76_RS00215/HIR76_RS00320/HIR76_RS19860/HIR76_RS15245/HIR76_RS13860/HIR76_RS19850/HIR76_RS13710/HIR76_RS13715/HIR76_RS18360/HIR76_RS14960/HIR76_RS09090/HIR76_RS00900/HIR76_RS00405/HIR76_RS16565/HIR76_RS12200/HIR76_RS19835/HIR76_RS08845/HIR76_RS00615/HIR76_RS00895/HIR76_RS14690/HIR76_RS21975/HIR76_RS09095/HIR76_RS00780/HIR76_RS15170/HIR76_RS00790/HIR76_RS13865/HIR76_R…	rpsB/pheS/holB/ctc/atpB/valS/rpsT/atpF/glyS/glyQ/gpmI/aspS/cheB/rpsI/tilS/rpmEB/recU/atpG/smc/cysS/rplM/levE/rpsR/cheA/rplX/rpmA/rpsN/holA/ruvA/spo0A/rex/rplL/parC/rpmF/rplC/groES/ppaC/accA/ezrA/rpsN/rpsM/rpsS	42	18	HIR76_RS15525/HIR76_RS00215/HIR76_RS15245/HIR76_RS13710/HIR76_RS13715/HIR76_RS14960/HIR76_RS09090/HIR76_RS00615/HIR76_RS09095/HIR76_RS00780/HIR76_RS00790/HIR76_RS13865/HIR76_RS15060/HIR76_RS09965/HIR76_RS16025/HIR76_RS04975/HIR76_RS00855/HIR76_RS00745	24	HIR76_RS09125/HIR76_RS00320/HIR76_RS19860/HIR76_RS13860/HIR76_RS19850/HIR76_RS18360/HIR76_RS00900/HIR76_RS00405/HIR76_RS16565/HIR76_RS12200/HIR76_RS19835/HIR76_RS08845/HIR76_RS00895/HIR76_RS14690/HIR76_RS21975/HIR76_RS15170/HIR76_RS13185/HIR76_RS03400/HIR76_RS00670/HIR76_RS08415/HIR76_RS00725/HIR76_RS03425/HIR76_RS21780/HIR76_RS15810
CC	GO:0005737	cytoplasm	34/284	79/555	0.953934	0.997093	HIR76_RS09125/HIR76_RS15525/HIR76_RS00320/HIR76_RS15245/HIR76_RS13860/HIR76_RS13710/HIR76_RS13715/HIR76_RS18360/HIR76_RS14960/HIR76_RS09090/HIR76_RS00900/HIR76_RS00405/HIR76_RS16565/HIR76_RS12200/HIR76_RS00615/HIR76_RS00895/HIR76_RS14690/HIR76_RS21975/HIR76_RS09095/HIR76_RS00780/HIR76_RS15170/HIR76_RS00790/HIR76_RS13185/HIR76_RS03400/HIR76_RS00670/HIR76_RS08415/HIR76_RS00725/HIR76_RS03425/HIR76_R…	rpsB/pheS/ctc/valS/rpsT/glyS/glyQ/gpmI/aspS/cheB/rpsI/tilS/rpmEB/recU/cysS/rplM/levE/rpsR/cheA/rplX/rpmA/rpsN/spo0A/rex/rplL/rpmF/rplC/groES/ppaC/accA/ezrA/rpsN/rpsM/rpsS	34	14	HIR76_RS15525/HIR76_RS15245/HIR76_RS13710/HIR76_RS13715/HIR76_RS14960/HIR76_RS09090/HIR76_RS00615/HIR76_RS09095/HIR76_RS00780/HIR76_RS00790/HIR76_RS16025/HIR76_RS04975/HIR76_RS00855/HIR76_RS00745	20	HIR76_RS09125/HIR76_RS00320/HIR76_RS13860/HIR76_RS18360/HIR76_RS00900/HIR76_RS00405/HIR76_RS16565/HIR76_RS12200/HIR76_RS00895/HIR76_RS14690/HIR76_RS21975/HIR76_RS15170/HIR76_RS13185/HIR76_RS03400/HIR76_RS00670/HIR76_RS08415/HIR76_RS00725/HIR76_RS03425/HIR76_RS21780/HIR76_RS15810
CC	GO:0043226	organelle	23/284	57/555	0.96915	0.997093	HIR76_RS09030/HIR76_RS09035/HIR76_RS09000/HIR76_RS09125/HIR76_RS08975/HIR76_RS00320/HIR76_RS13860/HIR76_RS00900/HIR76_RS16565/HIR76_RS08845/HIR76_RS00895/HIR76_RS21975/HIR76_RS00780/HIR76_RS15170/HIR76_RS00790/HIR76_RS00670/HIR76_RS09965/HIR76_RS08415/HIR76_RS00725/HIR76_RS16025/HIR76_RS04975/HIR76_RS00855/HIR76_RS00745	fliL/fliM/fliJ/rpsB/fliE/ctc/rpsT/rpsI/rpmEB/smc/rplM/rpsR/rplX/rpmA/rpsN/rplL/parC/rpmF/rplC/ezrA/rpsN/rpsM/rpsS	23	11	HIR76_RS09030/HIR76_RS09035/HIR76_RS09000/HIR76_RS08975/HIR76_RS00780/HIR76_RS00790/HIR76_RS09965/HIR76_RS16025/HIR76_RS04975/HIR76_RS00855/HIR76_RS00745	12	HIR76_RS09125/HIR76_RS00320/HIR76_RS13860/HIR76_RS00900/HIR76_RS16565/HIR76_RS08845/HIR76_RS00895/HIR76_RS21975/HIR76_RS15170/HIR76_RS00670/HIR76_RS08415/HIR76_RS00725
CC	GO:0043228	non-membrane-bounded organelle	23/284	57/555	0.96915	0.997093	HIR76_RS09030/HIR76_RS09035/HIR76_RS09000/HIR76_RS09125/HIR76_RS08975/HIR76_RS00320/HIR76_RS13860/HIR76_RS00900/HIR76_RS16565/HIR76_RS08845/HIR76_RS00895/HIR76_RS21975/HIR76_RS00780/HIR76_RS15170/HIR76_RS00790/HIR76_RS00670/HIR76_RS09965/HIR76_RS08415/HIR76_RS00725/HIR76_RS16025/HIR76_RS04975/HIR76_RS00855/HIR76_RS00745	fliL/fliM/fliJ/rpsB/fliE/ctc/rpsT/rpsI/rpmEB/smc/rplM/rpsR/rplX/rpmA/rpsN/rplL/parC/rpmF/rplC/ezrA/rpsN/rpsM/rpsS	23	11	HIR76_RS09030/HIR76_RS09035/HIR76_RS09000/HIR76_RS08975/HIR76_RS00780/HIR76_RS00790/HIR76_RS09965/HIR76_RS16025/HIR76_RS04975/HIR76_RS00855/HIR76_RS00745	12	HIR76_RS09125/HIR76_RS00320/HIR76_RS13860/HIR76_RS00900/HIR76_RS16565/HIR76_RS08845/HIR76_RS00895/HIR76_RS21975/HIR76_RS15170/HIR76_RS00670/HIR76_RS08415/HIR76_RS00725
CC	GO:0043229	intracellular organelle	19/284	52/555	0.991186	0.997093	HIR76_RS09125/HIR76_RS00320/HIR76_RS13860/HIR76_RS00900/HIR76_RS16565/HIR76_RS08845/HIR76_RS00895/HIR76_RS21975/HIR76_RS00780/HIR76_RS15170/HIR76_RS00790/HIR76_RS00670/HIR76_RS09965/HIR76_RS08415/HIR76_RS00725/HIR76_RS16025/HIR76_RS04975/HIR76_RS00855/HIR76_RS00745	rpsB/ctc/rpsT/rpsI/rpmEB/smc/rplM/rpsR/rplX/rpmA/rpsN/rplL/parC/rpmF/rplC/ezrA/rpsN/rpsM/rpsS	19	7	HIR76_RS00780/HIR76_RS00790/HIR76_RS09965/HIR76_RS16025/HIR76_RS04975/HIR76_RS00855/HIR76_RS00745	12	HIR76_RS09125/HIR76_RS00320/HIR76_RS13860/HIR76_RS00900/HIR76_RS16565/HIR76_RS08845/HIR76_RS00895/HIR76_RS21975/HIR76_RS15170/HIR76_RS00670/HIR76_RS08415/HIR76_RS00725
CC	GO:0043232	intracellular non-membrane-bounded organelle	19/284	52/555	0.991186	0.997093	HIR76_RS09125/HIR76_RS00320/HIR76_RS13860/HIR76_RS00900/HIR76_RS16565/HIR76_RS08845/HIR76_RS00895/HIR76_RS21975/HIR76_RS00780/HIR76_RS15170/HIR76_RS00790/HIR76_RS00670/HIR76_RS09965/HIR76_RS08415/HIR76_RS00725/HIR76_RS16025/HIR76_RS04975/HIR76_RS00855/HIR76_RS00745	rpsB/ctc/rpsT/rpsI/rpmEB/smc/rplM/rpsR/rplX/rpmA/rpsN/rplL/parC/rpmF/rplC/ezrA/rpsN/rpsM/rpsS	19	7	HIR76_RS00780/HIR76_RS00790/HIR76_RS09965/HIR76_RS16025/HIR76_RS04975/HIR76_RS00855/HIR76_RS00745	12	HIR76_RS09125/HIR76_RS00320/HIR76_RS13860/HIR76_RS00900/HIR76_RS16565/HIR76_RS08845/HIR76_RS00895/HIR76_RS21975/HIR76_RS15170/HIR76_RS00670/HIR76_RS08415/HIR76_RS00725
CC	GO:0044444	cytoplasmic part	18/284	50/555	0.992017	0.997093	HIR76_RS09125/HIR76_RS00320/HIR76_RS13860/HIR76_RS00900/HIR76_RS16565/HIR76_RS00895/HIR76_RS21975/HIR76_RS00780/HIR76_RS15170/HIR76_RS00790/HIR76_RS00670/HIR76_RS08415/HIR76_RS00725/HIR76_RS15810/HIR76_RS16025/HIR76_RS04975/HIR76_RS00855/HIR76_RS00745	rpsB/ctc/rpsT/rpsI/rpmEB/rplM/rpsR/rplX/rpmA/rpsN/rplL/rpmF/rplC/accA/ezrA/rpsN/rpsM/rpsS	18	6	HIR76_RS00780/HIR76_RS00790/HIR76_RS16025/HIR76_RS04975/HIR76_RS00855/HIR76_RS00745	12	HIR76_RS09125/HIR76_RS00320/HIR76_RS13860/HIR76_RS00900/HIR76_RS16565/HIR76_RS00895/HIR76_RS21975/HIR76_RS15170/HIR76_RS00670/HIR76_RS08415/HIR76_RS00725/HIR76_RS15810
CC	GO:0005840	ribosome	16/284	47/555	0.995673	0.997093	HIR76_RS09125/HIR76_RS00320/HIR76_RS13860/HIR76_RS00900/HIR76_RS16565/HIR76_RS00895/HIR76_RS21975/HIR76_RS00780/HIR76_RS15170/HIR76_RS00790/HIR76_RS00670/HIR76_RS08415/HIR76_RS00725/HIR76_RS04975/HIR76_RS00855/HIR76_RS00745	rpsB/ctc/rpsT/rpsI/rpmEB/rplM/rpsR/rplX/rpmA/rpsN/rplL/rpmF/rplC/rpsN/rpsM/rpsS	16	5	HIR76_RS00780/HIR76_RS00790/HIR76_RS04975/HIR76_RS00855/HIR76_RS00745	11	HIR76_RS09125/HIR76_RS00320/HIR76_RS13860/HIR76_RS00900/HIR76_RS16565/HIR76_RS00895/HIR76_RS21975/HIR76_RS15170/HIR76_RS00670/HIR76_RS08415/HIR76_RS00725
CC	GO:1990904	ribonucleoprotein complex	16/284	48/555	0.997093	0.997093	HIR76_RS09125/HIR76_RS00320/HIR76_RS13860/HIR76_RS00900/HIR76_RS16565/HIR76_RS00895/HIR76_RS21975/HIR76_RS00780/HIR76_RS15170/HIR76_RS00790/HIR76_RS00670/HIR76_RS08415/HIR76_RS00725/HIR76_RS04975/HIR76_RS00855/HIR76_RS00745	rpsB/ctc/rpsT/rpsI/rpmEB/rplM/rpsR/rplX/rpmA/rpsN/rplL/rpmF/rplC/rpsN/rpsM/rpsS	16	5	HIR76_RS00780/HIR76_RS00790/HIR76_RS04975/HIR76_RS00855/HIR76_RS00745	11	HIR76_RS09125/HIR76_RS00320/HIR76_RS13860/HIR76_RS00900/HIR76_RS16565/HIR76_RS00895/HIR76_RS21975/HIR76_RS15170/HIR76_RS00670/HIR76_RS08415/HIR76_RS00725
MF	GO:0020037	heme binding	17/915	20/1643	0.00562228	0.39637	HIR76_RS07340/HIR76_RS20760/HIR76_RS01905/HIR76_RS04945/HIR76_RS06875/HIR76_RS14745/HIR76_RS04080/HIR76_RS12615/HIR76_RS08320/HIR76_RS20970/HIR76_RS20510/HIR76_RS08315/HIR76_RS18995/HIR76_RS12315/HIR76_RS18115/HIR76_RS15285/HIR76_RS01295	hmpA/katX/nasD/katA/yjiB/cypB/cypD/resC/ctaD/katE/qoxB/coxB/cccB/qcrC/cysI/hemX/cypC	17	4	HIR76_RS07340/HIR76_RS01905/HIR76_RS14745/HIR76_RS20510	13	HIR76_RS20760/HIR76_RS04945/HIR76_RS06875/HIR76_RS04080/HIR76_RS12615/HIR76_RS08320/HIR76_RS20970/HIR76_RS08315/HIR76_RS18995/HIR76_RS12315/HIR76_RS18115/HIR76_RS15285/HIR76_RS01295
MF	GO:0046906	tetrapyrrole binding	17/915	20/1643	0.00562228	0.39637	HIR76_RS07340/HIR76_RS20760/HIR76_RS01905/HIR76_RS04945/HIR76_RS06875/HIR76_RS14745/HIR76_RS04080/HIR76_RS12615/HIR76_RS08320/HIR76_RS20970/HIR76_RS20510/HIR76_RS08315/HIR76_RS18995/HIR76_RS12315/HIR76_RS18115/HIR76_RS15285/HIR76_RS01295	hmpA/katX/nasD/katA/yjiB/cypB/cypD/resC/ctaD/katE/qoxB/coxB/cccB/qcrC/cysI/hemX/cypC	17	4	HIR76_RS07340/HIR76_RS01905/HIR76_RS14745/HIR76_RS20510	13	HIR76_RS20760/HIR76_RS04945/HIR76_RS06875/HIR76_RS04080/HIR76_RS12615/HIR76_RS08320/HIR76_RS20970/HIR76_RS08315/HIR76_RS18995/HIR76_RS12315/HIR76_RS18115/HIR76_RS15285/HIR76_RS01295
MF	GO:0004553	hydrolase activity, hydrolyzing O-glycosyl compounds	21/915	27/1643	0.0143462	0.581395	HIR76_RS10595/HIR76_RS16705/HIR76_RS15620/HIR76_RS21110/HIR76_RS14595/HIR76_RS20980/HIR76_RS20725/HIR76_RS01055/HIR76_RS16360/HIR76_RS09980/HIR76_RS09675/HIR76_RS15575/HIR76_RS09995/HIR76_RS04530/HIR76_RS18470/HIR76_RS18465/HIR76_RS17395/HIR76_RS03300/HIR76_RS15460/HIR76_RS18665/HIR76_RS03995	walL/glgB/abnA/abnB/csn/bglS/licH/nagZ/melA/eglS/xynB/abfA/xynD/glvA/ganA/ganB/spsC/gmuD/abfB/mdxD/yesZ	21	7	HIR76_RS10595/HIR76_RS16360/HIR76_RS09980/HIR76_RS09675/HIR76_RS18470/HIR76_RS18465/HIR76_RS03300	14	HIR76_RS16705/HIR76_RS15620/HIR76_RS21110/HIR76_RS14595/HIR76_RS20980/HIR76_RS20725/HIR76_RS01055/HIR76_RS15575/HIR76_RS09995/HIR76_RS04530/HIR76_RS17395/HIR76_RS15460/HIR76_RS18665/HIR76_RS03995
MF	GO:0016491	oxidoreductase activity	134/915	214/1643	0.0168858	0.581395	HIR76_RS16860/HIR76_RS16865/HIR76_RS10665/HIR76_RS07340/HIR76_RS04485/HIR76_RS13145/HIR76_RS10050/HIR76_RS13150/HIR76_RS20760/HIR76_RS05910/HIR76_RS17800/HIR76_RS17790/HIR76_RS16265/HIR76_RS08490/HIR76_RS04470/HIR76_RS17410/HIR76_RS01900/HIR76_RS12585/HIR76_RS21330/HIR76_RS01905/HIR76_RS08155/HIR76_RS04945/HIR76_RS03740/HIR76_RS20070/HIR76_RS13100/HIR76_RS20825/HIR76_RS18375/HIR76_RS20725/HIR76_R…	gbsB/betB/sodF/hmpA/acoL/mmgC/ldeJ/mmgB/katX/yhfW/fadN/fadE/rmgT/murB/acoA/yumB/nirD/serA/iolA/nasD/pdhA/katA/yerD/narG/lpdA/cydA/gap/licH/yurZ/bfmBAA/pruA/ykuV/ahpC/yjiB/tuaD/stoA/ahpA/queF/cypB/cypD/melA/hpaB/iolG/cotA/ythA/allD/ahpF/rocG/ribD/gltD/ribE/ctaE/yneN/zwf/dhaS/yobN/yhjR/ilvC/yxeK/ctaD/folD/yhcB/gabD/mleA/namA/katE/gcvPB/yutJ/glvA/acdA/bcd/gnd/qoxB/gcvPA/bdhJ/qoxC/coxB/yoaE/malS/resA…	134	66	HIR76_RS16860/HIR76_RS16865/HIR76_RS07340/HIR76_RS01900/HIR76_RS12585/HIR76_RS21330/HIR76_RS01905/HIR76_RS08155/HIR76_RS20825/HIR76_RS20320/HIR76_RS07710/HIR76_RS14745/HIR76_RS16360/HIR76_RS21300/HIR76_RS06935/HIR76_RS20325/HIR76_RS12690/HIR76_RS10150/HIR76_RS12685/HIR76_RS12990/HIR76_RS15350/HIR76_RS21210/HIR76_RS02230/HIR76_RS12830/HIR76_RS12970/HIR76_RS13350/HIR76_RS17460/HIR76_RS21495/HIR76_R…	68	HIR76_RS10665/HIR76_RS04485/HIR76_RS13145/HIR76_RS10050/HIR76_RS13150/HIR76_RS20760/HIR76_RS05910/HIR76_RS17800/HIR76_RS17790/HIR76_RS16265/HIR76_RS08490/HIR76_RS04470/HIR76_RS17410/HIR76_RS04945/HIR76_RS03740/HIR76_RS20070/HIR76_RS13100/HIR76_RS18375/HIR76_RS20725/HIR76_RS17740/HIR76_RS13095/HIR76_RS07975/HIR76_RS21500/HIR76_RS06875/HIR76_RS19155/HIR76_RS07765/HIR76_RS07970/HIR76_RS04080/HIR76_R…
MF	GO:1901681	sulfur compound binding	14/915	17/1643	0.0206169	0.581395	HIR76_RS08460/HIR76_RS20185/HIR76_RS14825/HIR76_RS21315/HIR76_RS19395/HIR76_RS15360/HIR76_RS16625/HIR76_RS01290/HIR76_RS12205/HIR76_RS08775/HIR76_RS17105/HIR76_RS08455/HIR76_RS02355/HIR76_RS05770	spoVD/pbpG/pbpI/iolD/alsS/ilvB/menD/blaOXA/ponA/thiN/pbpD/pbpB/pbpC/pbpF	14	3	HIR76_RS21315/HIR76_RS15360/HIR76_RS17105	11	HIR76_RS08460/HIR76_RS20185/HIR76_RS14825/HIR76_RS19395/HIR76_RS16625/HIR76_RS01290/HIR76_RS12205/HIR76_RS08775/HIR76_RS08455/HIR76_RS02355/HIR76_RS05770
MF	GO:0016209	antioxidant activity	13/915	16/1643	0.0312007	0.681683	HIR76_RS10665/HIR76_RS20760/HIR76_RS04945/HIR76_RS17740/HIR76_RS07975/HIR76_RS21500/HIR76_RS07765/HIR76_RS07970/HIR76_RS09915/HIR76_RS20970/HIR76_RS12625/HIR76_RS03065/HIR76_RS04795	sodF/katX/katA/yurZ/ykuV/ahpC/stoA/ahpA/yneN/katE/resA/ydfG/bcp	13	3	HIR76_RS12625/HIR76_RS03065/HIR76_RS04795	10	HIR76_RS10665/HIR76_RS20760/HIR76_RS04945/HIR76_RS17740/HIR76_RS07975/HIR76_RS21500/HIR76_RS07765/HIR76_RS07970/HIR76_RS09915/HIR76_RS20970
MF	GO:0016798	hydrolase activity, acting on glycosyl bonds	22/915	30/1643	0.0355753	0.681683	HIR76_RS10595/HIR76_RS16705/HIR76_RS15620/HIR76_RS21110/HIR76_RS14595/HIR76_RS20980/HIR76_RS20725/HIR76_RS01055/HIR76_RS16360/HIR76_RS09980/HIR76_RS09675/HIR76_RS15575/HIR76_RS09995/HIR76_RS04530/HIR76_RS18470/HIR76_RS18465/HIR76_RS17395/HIR76_RS03300/HIR76_RS20755/HIR76_RS15460/HIR76_RS18665/HIR76_RS03995	walL/glgB/abnA/abnB/csn/bglS/licH/nagZ/melA/eglS/xynB/abfA/xynD/glvA/ganA/ganB/spsC/gmuD/aag/abfB/mdxD/yesZ	22	8	HIR76_RS10595/HIR76_RS16360/HIR76_RS09980/HIR76_RS09675/HIR76_RS18470/HIR76_RS18465/HIR76_RS03300/HIR76_RS20755	14	HIR76_RS16705/HIR76_RS15620/HIR76_RS21110/HIR76_RS14595/HIR76_RS20980/HIR76_RS20725/HIR76_RS01055/HIR76_RS15575/HIR76_RS09995/HIR76_RS04530/HIR76_RS17395/HIR76_RS15460/HIR76_RS18665/HIR76_RS03995
MF	GO:0015144	carbohydrate transmembrane transporter activity	18/915	24/1643	0.0410005	0.681683	HIR76_RS01415/HIR76_RS21490/HIR76_RS20735/HIR76_RS20455/HIR76_RS02365/HIR76_RS01065/HIR76_RS04340/HIR76_RS02235/HIR76_RS04540/HIR76_RS03295/HIR76_RS03285/HIR76_RS14690/HIR76_RS20740/HIR76_RS08060/HIR76_RS20640/HIR76_RS04295/HIR76_RS20630/HIR76_RS06765	ptsG/gntP/celB/scrA/mtlR/murP/treP/glcU/malP/celB/gmuB/levE/licB/fruA/sacX/nagE/celB/manR	18	11	HIR76_RS01415/HIR76_RS21490/HIR76_RS20455/HIR76_RS04340/HIR76_RS03295/HIR76_RS03285/HIR76_RS08060/HIR76_RS20640/HIR76_RS04295/HIR76_RS20630/HIR76_RS06765	7	HIR76_RS20735/HIR76_RS02365/HIR76_RS01065/HIR76_RS02235/HIR76_RS04540/HIR76_RS14690/HIR76_RS20740
MF	GO:0008982	protein-N(PI)-phosphohistidine-sugar phosphotransferase activity	16/915	21/1643	0.0435117	0.681683	HIR76_RS01415/HIR76_RS20735/HIR76_RS20455/HIR76_RS02365/HIR76_RS01065/HIR76_RS04340/HIR76_RS04540/HIR76_RS03295/HIR76_RS03285/HIR76_RS14690/HIR76_RS20740/HIR76_RS08060/HIR76_RS20640/HIR76_RS04295/HIR76_RS20630/HIR76_RS06765	ptsG/celB/scrA/mtlR/murP/treP/malP/celB/gmuB/levE/licB/fruA/sacX/nagE/celB/manR	16	10	HIR76_RS01415/HIR76_RS20455/HIR76_RS04340/HIR76_RS03295/HIR76_RS03285/HIR76_RS08060/HIR76_RS20640/HIR76_RS04295/HIR76_RS20630/HIR76_RS06765	6	HIR76_RS20735/HIR76_RS02365/HIR76_RS01065/HIR76_RS04540/HIR76_RS14690/HIR76_RS20740
MF	GO:0008658	penicillin binding	9/915	11/1643	0.070561	0.829092	HIR76_RS08460/HIR76_RS20185/HIR76_RS14825/HIR76_RS01290/HIR76_RS12205/HIR76_RS17105/HIR76_RS08455/HIR76_RS02355/HIR76_RS05770	spoVD/pbpG/pbpI/blaOXA/ponA/pbpD/pbpB/pbpC/pbpF	9	1	HIR76_RS17105	8	HIR76_RS08460/HIR76_RS20185/HIR76_RS14825/HIR76_RS01290/HIR76_RS12205/HIR76_RS08455/HIR76_RS02355/HIR76_RS05770
MF	GO:0033218	amide binding	9/915	11/1643	0.070561	0.829092	HIR76_RS08460/HIR76_RS20185/HIR76_RS14825/HIR76_RS01290/HIR76_RS12205/HIR76_RS17105/HIR76_RS08455/HIR76_RS02355/HIR76_RS05770	spoVD/pbpG/pbpI/blaOXA/ponA/pbpD/pbpB/pbpC/pbpF	9	1	HIR76_RS17105	8	HIR76_RS08460/HIR76_RS20185/HIR76_RS14825/HIR76_RS01290/HIR76_RS12205/HIR76_RS08455/HIR76_RS02355/HIR76_RS05770
MF	GO:0033293	monocarboxylic acid binding	9/915	11/1643	0.070561	0.829092	HIR76_RS08460/HIR76_RS20185/HIR76_RS14825/HIR76_RS01290/HIR76_RS12205/HIR76_RS17105/HIR76_RS08455/HIR76_RS02355/HIR76_RS05770	spoVD/pbpG/pbpI/blaOXA/ponA/pbpD/pbpB/pbpC/pbpF	9	1	HIR76_RS17105	8	HIR76_RS08460/HIR76_RS20185/HIR76_RS14825/HIR76_RS01290/HIR76_RS12205/HIR76_RS08455/HIR76_RS02355/HIR76_RS05770
MF	GO:0016788	hydrolase activity, acting on ester bonds	27/915	40/1643	0.0855707	0.900525	HIR76_RS10075/HIR76_RS04085/HIR76_RS02015/HIR76_RS17640/HIR76_RS04300/HIR76_RS02020/HIR76_RS15245/HIR76_RS17340/HIR76_RS08590/HIR76_RS17500/HIR76_RS00325/HIR76_RS20170/HIR76_RS03250/HIR76_RS19975/HIR76_RS00620/HIR76_RS09090/HIR76_RS20030/HIR76_RS21555/HIR76_RS06185/HIR76_RS16370/HIR76_RS18735/HIR76_RS11930/HIR76_RS22060/HIR76_RS05245/HIR76_RS09225/HIR76_RS13160/HIR76_RS06795	ppsE/ltaS1/srfAC/bsnA/ltaS/srfAD/valS/dhbF/ileS/yutG/pth/ywhH/phoB/glpX/mrnC/cheB/uvsE/fbp/slpH/leuS/whiA/ypjQ/rnpA/phoA/pnp/glpQ/ybaK	27	13	HIR76_RS02015/HIR76_RS02020/HIR76_RS15245/HIR76_RS17340/HIR76_RS08590/HIR76_RS20170/HIR76_RS00620/HIR76_RS09090/HIR76_RS21555/HIR76_RS16370/HIR76_RS22060/HIR76_RS13160/HIR76_RS06795	14	HIR76_RS10075/HIR76_RS04085/HIR76_RS17640/HIR76_RS04300/HIR76_RS17500/HIR76_RS00325/HIR76_RS03250/HIR76_RS19975/HIR76_RS20030/HIR76_RS06185/HIR76_RS18735/HIR76_RS11930/HIR76_RS05245/HIR76_RS09225
MF	GO:0008236	serine-type peptidase activity	17/915	24/1643	0.0958006	0.900525	HIR76_RS09505/HIR76_RS12790/HIR76_RS15310/HIR76_RS08525/HIR76_RS07420/HIR76_RS12645/HIR76_RS18980/HIR76_RS05865/HIR76_RS20475/HIR76_RS09835/HIR76_RS20635/HIR76_RS17475/HIR76_RS00075/HIR76_RS08395/HIR76_RS01360/HIR76_RS10100/HIR76_RS10800	aprX/dacF/lonB/bpr/isp/dacB/ctpB/aprE/vpr/lexA/epr/yuxL/dacA/ddcP/mpr/dacB/ctpA	17	5	HIR76_RS09835/HIR76_RS20635/HIR76_RS00075/HIR76_RS08395/HIR76_RS10800	12	HIR76_RS09505/HIR76_RS12790/HIR76_RS15310/HIR76_RS08525/HIR76_RS07420/HIR76_RS12645/HIR76_RS18980/HIR76_RS05865/HIR76_RS20475/HIR76_RS17475/HIR76_RS01360/HIR76_RS10100
MF	GO:0017171	serine hydrolase activity	17/915	24/1643	0.0958006	0.900525	HIR76_RS09505/HIR76_RS12790/HIR76_RS15310/HIR76_RS08525/HIR76_RS07420/HIR76_RS12645/HIR76_RS18980/HIR76_RS05865/HIR76_RS20475/HIR76_RS09835/HIR76_RS20635/HIR76_RS17475/HIR76_RS00075/HIR76_RS08395/HIR76_RS01360/HIR76_RS10100/HIR76_RS10800	aprX/dacF/lonB/bpr/isp/dacB/ctpB/aprE/vpr/lexA/epr/yuxL/dacA/ddcP/mpr/dacB/ctpA	17	5	HIR76_RS09835/HIR76_RS20635/HIR76_RS00075/HIR76_RS08395/HIR76_RS10800	12	HIR76_RS09505/HIR76_RS12790/HIR76_RS15310/HIR76_RS08525/HIR76_RS07420/HIR76_RS12645/HIR76_RS18980/HIR76_RS05865/HIR76_RS20475/HIR76_RS17475/HIR76_RS01360/HIR76_RS10100
MF	GO:0051536	iron-sulfur cluster binding	19/915	28/1643	0.131833	0.998004	HIR76_RS15120/HIR76_RS05910/HIR76_RS01900/HIR76_RS01905/HIR76_RS07705/HIR76_RS09375/HIR76_RS20020/HIR76_RS10150/HIR76_RS13800/HIR76_RS17470/HIR76_RS04930/HIR76_RS18115/HIR76_RS15425/HIR76_RS20115/HIR76_RS16310/HIR76_RS04415/HIR76_RS19770/HIR76_RS16455/HIR76_RS08750	nadA/yhfW/nirD/nasD/queE/miaB/fadF/gltD/mtaB/yutI/thiC/cysI/sdhB/albA/bioB/yfkAB/moaA/ytqA/rlmN	19	9	HIR76_RS01900/HIR76_RS01905/HIR76_RS07705/HIR76_RS10150/HIR76_RS13800/HIR76_RS15425/HIR76_RS19770/HIR76_RS16455/HIR76_RS08750	10	HIR76_RS15120/HIR76_RS05910/HIR76_RS09375/HIR76_RS20020/HIR76_RS17470/HIR76_RS04930/HIR76_RS18115/HIR76_RS20115/HIR76_RS16310/HIR76_RS04415
MF	GO:0051540	metal cluster binding	19/915	28/1643	0.131833	0.998004	HIR76_RS15120/HIR76_RS05910/HIR76_RS01900/HIR76_RS01905/HIR76_RS07705/HIR76_RS09375/HIR76_RS20020/HIR76_RS10150/HIR76_RS13800/HIR76_RS17470/HIR76_RS04930/HIR76_RS18115/HIR76_RS15425/HIR76_RS20115/HIR76_RS16310/HIR76_RS04415/HIR76_RS19770/HIR76_RS16455/HIR76_RS08750	nadA/yhfW/nirD/nasD/queE/miaB/fadF/gltD/mtaB/yutI/thiC/cysI/sdhB/albA/bioB/yfkAB/moaA/ytqA/rlmN	19	9	HIR76_RS01900/HIR76_RS01905/HIR76_RS07705/HIR76_RS10150/HIR76_RS13800/HIR76_RS15425/HIR76_RS19770/HIR76_RS16455/HIR76_RS08750	10	HIR76_RS15120/HIR76_RS05910/HIR76_RS09375/HIR76_RS20020/HIR76_RS17470/HIR76_RS04930/HIR76_RS18115/HIR76_RS20115/HIR76_RS16310/HIR76_RS04415
MF	GO:0016787	hydrolase activity	178/915	304/1643	0.147111	0.998004	HIR76_RS12445/HIR76_RS09505/HIR76_RS12790/HIR76_RS10075/HIR76_RS08285/HIR76_RS15310/HIR76_RS09580/HIR76_RS04085/HIR76_RS10595/HIR76_RS08530/HIR76_RS08525/HIR76_RS08040/HIR76_RS15185/HIR76_RS00935/HIR76_RS15985/HIR76_RS20850/HIR76_RS16705/HIR76_RS18320/HIR76_RS15620/HIR76_RS05860/HIR76_RS09035/HIR76_RS21110/HIR76_RS13690/HIR76_RS14595/HIR76_RS05135/HIR76_RS07420/HIR76_RS12645/HIR76_RS10135/HIR76_R…	spoIVA/aprX/dacF/ppsE/glsA/lonB/cwlC/ltaS1/walL/spoIIGA/bpr/yknY/spoIVFB/pdaB/sppA/msmX/glgB/opuCA/abnA/yhfN/fliM/abnB/dnaG/csn/yhcR/isp/dacB/ggt/ctpB/opuBA/gpr/fliY/aprE/bglS/cwlJ/srfAC/licH/vpr/maf/ythP/nagZ/lipA/bsnA/melA/fliE/ltaS/srfAD/dinG/lexA/ftsZ/eglS/valS/epr/pstBA/ypvA/sleB/dhbF/HIR76_RS17865/rbsA/xynB/ileS/abfA/pstBB/yutG/xynD/ytcJ/sufC/pdaA/pth/rocB/albC/ywhH/addA/yxeO/dppD/phoB/glpX…	178	89	HIR76_RS10595/HIR76_RS08040/HIR76_RS15985/HIR76_RS20850/HIR76_RS18320/HIR76_RS09035/HIR76_RS18270/HIR76_RS09040/HIR76_RS02015/HIR76_RS16225/HIR76_RS01600/HIR76_RS16360/HIR76_RS08975/HIR76_RS02020/HIR76_RS09835/HIR76_RS09980/HIR76_RS15245/HIR76_RS20635/HIR76_RS17340/HIR76_RS17865/HIR76_RS19360/HIR76_RS09675/HIR76_RS08590/HIR76_RS15995/HIR76_RS20315/HIR76_RS20170/HIR76_RS06030/HIR76_RS21190/HIR76_R…	89	HIR76_RS12445/HIR76_RS09505/HIR76_RS12790/HIR76_RS10075/HIR76_RS08285/HIR76_RS15310/HIR76_RS09580/HIR76_RS04085/HIR76_RS08530/HIR76_RS08525/HIR76_RS15185/HIR76_RS00935/HIR76_RS16705/HIR76_RS15620/HIR76_RS05860/HIR76_RS21110/HIR76_RS13690/HIR76_RS14595/HIR76_RS05135/HIR76_RS07420/HIR76_RS12645/HIR76_RS10135/HIR76_RS18980/HIR76_RS13855/HIR76_RS05865/HIR76_RS20980/HIR76_RS01545/HIR76_RS20725/HIR76_R…
MF	GO:0008233	peptidase activity	33/915	52/1643	0.157565	0.998004	HIR76_RS09505/HIR76_RS12790/HIR76_RS15310/HIR76_RS08530/HIR76_RS08525/HIR76_RS15185/HIR76_RS15985/HIR76_RS05860/HIR76_RS07420/HIR76_RS12645/HIR76_RS10135/HIR76_RS18980/HIR76_RS13855/HIR76_RS05865/HIR76_RS20475/HIR76_RS09835/HIR76_RS20635/HIR76_RS17865/HIR76_RS07570/HIR76_RS08220/HIR76_RS06265/HIR76_RS17475/HIR76_RS00075/HIR76_RS19440/HIR76_RS08395/HIR76_RS12070/HIR76_RS01360/HIR76_RS10100/HIR76_R…	aprX/dacF/lonB/spoIIGA/bpr/spoIVFB/sppA/yhfN/isp/dacB/ggt/ctpB/gpr/aprE/vpr/lexA/epr/HIR76_RS17865/htpX/nprE/nprB/yuxL/dacA/ggt/ddcP/ypwA/mpr/dacB/ldcB/pepF/ywhC/ctpA/yrrO	33	12	HIR76_RS15985/HIR76_RS09835/HIR76_RS20635/HIR76_RS17865/HIR76_RS07570/HIR76_RS06265/HIR76_RS00075/HIR76_RS19440/HIR76_RS08395/HIR76_RS10815/HIR76_RS20195/HIR76_RS10800	21	HIR76_RS09505/HIR76_RS12790/HIR76_RS15310/HIR76_RS08530/HIR76_RS08525/HIR76_RS15185/HIR76_RS05860/HIR76_RS07420/HIR76_RS12645/HIR76_RS10135/HIR76_RS18980/HIR76_RS13855/HIR76_RS05865/HIR76_RS20475/HIR76_RS08220/HIR76_RS17475/HIR76_RS12070/HIR76_RS01360/HIR76_RS10100/HIR76_RS06510/HIR76_RS14840
MF	GO:0004252	serine-type endopeptidase activity	10/915	14/1643	0.179513	0.998004	HIR76_RS09505/HIR76_RS15310/HIR76_RS08525/HIR76_RS07420/HIR76_RS05865/HIR76_RS20475/HIR76_RS09835/HIR76_RS20635/HIR76_RS08395/HIR76_RS01360	aprX/lonB/bpr/isp/aprE/vpr/lexA/epr/ddcP/mpr	10	3	HIR76_RS09835/HIR76_RS20635/HIR76_RS08395	7	HIR76_RS09505/HIR76_RS15310/HIR76_RS08525/HIR76_RS07420/HIR76_RS05865/HIR76_RS20475/HIR76_RS01360
MF	GO:0016874	ligase activity	29/915	46/1643	0.193261	0.998004	HIR76_RS21710/HIR76_RS06110/HIR76_RS20665/HIR76_RS15240/HIR76_RS02580/HIR76_RS15525/HIR76_RS15245/HIR76_RS09605/HIR76_RS15520/HIR76_RS16485/HIR76_RS08590/HIR76_RS07995/HIR76_RS16055/HIR76_RS13710/HIR76_RS13715/HIR76_RS00090/HIR76_RS14960/HIR76_RS02575/HIR76_RS00405/HIR76_RS20005/HIR76_RS07525/HIR76_RS00615/HIR76_RS16370/HIR76_RS03790/HIR76_RS12255/HIR76_RS12225/HIR76_RS20210/HIR76_RS08475/HIR76_R…	purA/asnB/tyrZ/folC/murF/pheS/valS/glnA/pheT/asnB/ileS/moeB/tyrS/glyS/glyQ/serS/aspS/ddlA/tilS/pyrG/ligD/cysS/leuS/gatB/panC/asnS/thrS/murD/accA	29	20	HIR76_RS20665/HIR76_RS15240/HIR76_RS15525/HIR76_RS15245/HIR76_RS09605/HIR76_RS15520/HIR76_RS08590/HIR76_RS07995/HIR76_RS16055/HIR76_RS13710/HIR76_RS13715/HIR76_RS00090/HIR76_RS14960/HIR76_RS00615/HIR76_RS16370/HIR76_RS03790/HIR76_RS12255/HIR76_RS12225/HIR76_RS20210/HIR76_RS08475	9	HIR76_RS21710/HIR76_RS06110/HIR76_RS02580/HIR76_RS16485/HIR76_RS02575/HIR76_RS00405/HIR76_RS20005/HIR76_RS07525/HIR76_RS15810
MF	GO:0070011	peptidase activity, acting on L-amino acid peptides	29/915	46/1643	0.193261	0.998004	HIR76_RS09505/HIR76_RS12790/HIR76_RS15310/HIR76_RS08530/HIR76_RS08525/HIR76_RS15185/HIR76_RS05860/HIR76_RS07420/HIR76_RS12645/HIR76_RS10135/HIR76_RS18980/HIR76_RS05865/HIR76_RS20475/HIR76_RS09835/HIR76_RS20635/HIR76_RS17865/HIR76_RS07570/HIR76_RS08220/HIR76_RS06265/HIR76_RS17475/HIR76_RS00075/HIR76_RS19440/HIR76_RS08395/HIR76_RS12070/HIR76_RS01360/HIR76_RS10100/HIR76_RS06510/HIR76_RS20195/HIR76_R…	aprX/dacF/lonB/spoIIGA/bpr/spoIVFB/yhfN/isp/dacB/ggt/ctpB/aprE/vpr/lexA/epr/HIR76_RS17865/htpX/nprE/nprB/yuxL/dacA/ggt/ddcP/ypwA/mpr/dacB/pepF/ywhC/ctpA	29	10	HIR76_RS09835/HIR76_RS20635/HIR76_RS17865/HIR76_RS07570/HIR76_RS06265/HIR76_RS00075/HIR76_RS19440/HIR76_RS08395/HIR76_RS20195/HIR76_RS10800	19	HIR76_RS09505/HIR76_RS12790/HIR76_RS15310/HIR76_RS08530/HIR76_RS08525/HIR76_RS15185/HIR76_RS05860/HIR76_RS07420/HIR76_RS12645/HIR76_RS10135/HIR76_RS18980/HIR76_RS05865/HIR76_RS20475/HIR76_RS08220/HIR76_RS17475/HIR76_RS12070/HIR76_RS01360/HIR76_RS10100/HIR76_RS06510
MF	GO:0004812	aminoacyl-tRNA ligase activity	14/915	21/1643	0.213731	0.998004	HIR76_RS20665/HIR76_RS15525/HIR76_RS15245/HIR76_RS15520/HIR76_RS08590/HIR76_RS16055/HIR76_RS13710/HIR76_RS13715/HIR76_RS00090/HIR76_RS14960/HIR76_RS00615/HIR76_RS16370/HIR76_RS12225/HIR76_RS20210	tyrZ/pheS/valS/pheT/ileS/tyrS/glyS/glyQ/serS/aspS/cysS/leuS/asnS/thrS	14	14	HIR76_RS20665/HIR76_RS15525/HIR76_RS15245/HIR76_RS15520/HIR76_RS08590/HIR76_RS16055/HIR76_RS13710/HIR76_RS13715/HIR76_RS00090/HIR76_RS14960/HIR76_RS00615/HIR76_RS16370/HIR76_RS12225/HIR76_RS20210	0
MF	GO:0016875	ligase activity, forming carbon-oxygen bonds	14/915	21/1643	0.213731	0.998004	HIR76_RS20665/HIR76_RS15525/HIR76_RS15245/HIR76_RS15520/HIR76_RS08590/HIR76_RS16055/HIR76_RS13710/HIR76_RS13715/HIR76_RS00090/HIR76_RS14960/HIR76_RS00615/HIR76_RS16370/HIR76_RS12225/HIR76_RS20210	tyrZ/pheS/valS/pheT/ileS/tyrS/glyS/glyQ/serS/aspS/cysS/leuS/asnS/thrS	14	14	HIR76_RS20665/HIR76_RS15525/HIR76_RS15245/HIR76_RS15520/HIR76_RS08590/HIR76_RS16055/HIR76_RS13710/HIR76_RS13715/HIR76_RS00090/HIR76_RS14960/HIR76_RS00615/HIR76_RS16370/HIR76_RS12225/HIR76_RS20210	0
MF	GO:0009055	electron transfer activity	9/915	13/1643	0.242584	0.998004	HIR76_RS20825/HIR76_RS16570/HIR76_RS08320/HIR76_RS20510/HIR76_RS08315/HIR76_RS18995/HIR76_RS12315/HIR76_RS15425/HIR76_RS12320	cydA/ythA/ctaD/qoxB/coxB/cccB/qcrC/sdhB/qcrB	9	3	HIR76_RS20825/HIR76_RS20510/HIR76_RS15425	6	HIR76_RS16570/HIR76_RS08320/HIR76_RS08315/HIR76_RS18995/HIR76_RS12315/HIR76_RS12320
MF	GO:0015078	proton transmembrane transporter activity	9/915	13/1643	0.242584	0.998004	HIR76_RS19855/HIR76_RS19860/HIR76_RS19850/HIR76_RS08320/HIR76_RS19845/HIR76_RS20510/HIR76_RS18110/HIR76_RS08315/HIR76_RS19835	atpE/atpB/atpF/ctaD/atpH/qoxB/nhaK/coxB/atpG	9	2	HIR76_RS20510/HIR76_RS18110	7	HIR76_RS19855/HIR76_RS19860/HIR76_RS19850/HIR76_RS08320/HIR76_RS19845/HIR76_RS08315/HIR76_RS19835
MF	GO:0016879	ligase activity, forming carbon-nitrogen bonds	9/915	13/1643	0.242584	0.998004	HIR76_RS21710/HIR76_RS06110/HIR76_RS09605/HIR76_RS16485/HIR76_RS02575/HIR76_RS00405/HIR76_RS20005/HIR76_RS03790/HIR76_RS12255	purA/asnB/glnA/asnB/ddlA/tilS/pyrG/gatB/panC	9	3	HIR76_RS09605/HIR76_RS03790/HIR76_RS12255	6	HIR76_RS21710/HIR76_RS06110/HIR76_RS16485/HIR76_RS02575/HIR76_RS00405/HIR76_RS20005
MF	GO:0140098	catalytic activity, acting on RNA	29/915	47/1643	0.245312	0.998004	HIR76_RS13690/HIR76_RS20665/HIR76_RS00680/HIR76_RS15525/HIR76_RS00685/HIR76_RS15245/HIR76_RS15520/HIR76_RS08590/HIR76_RS16055/HIR76_RS13710/HIR76_RS13715/HIR76_RS00325/HIR76_RS00090/HIR76_RS20170/HIR76_RS14960/HIR76_RS00620/HIR76_RS00615/HIR76_RS03810/HIR76_RS00625/HIR76_RS16370/HIR76_RS15290/HIR76_RS22060/HIR76_RS09225/HIR76_RS12225/HIR76_RS20210/HIR76_RS18505/HIR76_RS04445/HIR76_RS05010/HIR76_R…	dnaG/tyrZ/rpoB/pheS/rpoC/valS/pheT/ileS/tyrS/glyS/glyQ/pth/serS/ywhH/aspS/mrnC/cysS/rlmD/rlmB/leuS/hemA/rnpA/pnp/asnS/thrS/rpoN/rlmD/trmL/ybaK	29	20	HIR76_RS20665/HIR76_RS15525/HIR76_RS15245/HIR76_RS15520/HIR76_RS08590/HIR76_RS16055/HIR76_RS13710/HIR76_RS13715/HIR76_RS00090/HIR76_RS20170/HIR76_RS14960/HIR76_RS00620/HIR76_RS00615/HIR76_RS00625/HIR76_RS16370/HIR76_RS22060/HIR76_RS12225/HIR76_RS20210/HIR76_RS04445/HIR76_RS06795	9	HIR76_RS13690/HIR76_RS00680/HIR76_RS00685/HIR76_RS00325/HIR76_RS03810/HIR76_RS15290/HIR76_RS09225/HIR76_RS18505/HIR76_RS05010
MF	GO:0004175	endopeptidase activity	19/915	30/1643	0.254619	0.998004	HIR76_RS09505/HIR76_RS15310/HIR76_RS08530/HIR76_RS08525/HIR76_RS15185/HIR76_RS05860/HIR76_RS07420/HIR76_RS05865/HIR76_RS20475/HIR76_RS09835/HIR76_RS20635/HIR76_RS17865/HIR76_RS07570/HIR76_RS08220/HIR76_RS06265/HIR76_RS08395/HIR76_RS01360/HIR76_RS06510/HIR76_RS20195	aprX/lonB/spoIIGA/bpr/spoIVFB/yhfN/isp/aprE/vpr/lexA/epr/HIR76_RS17865/htpX/nprE/nprB/ddcP/mpr/pepF/ywhC	19	7	HIR76_RS09835/HIR76_RS20635/HIR76_RS17865/HIR76_RS07570/HIR76_RS06265/HIR76_RS08395/HIR76_RS20195	12	HIR76_RS09505/HIR76_RS15310/HIR76_RS08530/HIR76_RS08525/HIR76_RS15185/HIR76_RS05860/HIR76_RS07420/HIR76_RS05865/HIR76_RS20475/HIR76_RS08220/HIR76_RS01360/HIR76_RS06510
MF	GO:0043169	cation binding	54/915	91/1643	0.270944	0.998004	HIR76_RS16860/HIR76_RS10665/HIR76_RS16705/HIR76_RS13690/HIR76_RS20070/HIR76_RS20140/HIR76_RS02250/HIR76_RS06875/HIR76_RS21315/HIR76_RS14745/HIR76_RS04080/HIR76_RS18150/HIR76_RS20135/HIR76_RS03585/HIR76_RS19395/HIR76_RS15360/HIR76_RS18145/HIR76_RS15520/HIR76_RS16625/HIR76_RS06020/HIR76_RS10700/HIR76_RS08320/HIR76_RS09235/HIR76_RS16635/HIR76_RS01680/HIR76_RS18360/HIR76_RS02605/HIR76_RS20510/HIR76_R…	gbsB/sodF/glgB/dnaG/narG/albF/ycnJ/yjiB/iolD/cypB/cypD/copA/albE/cotA/alsS/ilvB/cadA/pheT/menD/yhjR/sodC/ctaD/mlpA/yteA/znuA/gpmI/acpS/qoxB/bdhJ/coxB/yoaE/yutI/manA/nasC/slpH/iolJ/hemB/yxjH/csoR/mrgA/ureA/spo0A/yxjG/zinT/HIR76_RS14405/hutG/clpX/cypC/yyaE/bdhK/mntA/speB/ymfH/copZ	54	25	HIR76_RS16860/HIR76_RS21315/HIR76_RS14745/HIR76_RS18150/HIR76_RS15360/HIR76_RS18145/HIR76_RS15520/HIR76_RS01680/HIR76_RS02605/HIR76_RS20510/HIR76_RS17045/HIR76_RS10215/HIR76_RS19285/HIR76_RS01910/HIR76_RS21285/HIR76_RS20920/HIR76_RS18160/HIR76_RS20925/HIR76_RS14405/HIR76_RS21140/HIR76_RS15315/HIR76_RS21995/HIR76_RS17040/HIR76_RS20175/HIR76_RS18155	29	HIR76_RS10665/HIR76_RS16705/HIR76_RS13690/HIR76_RS20070/HIR76_RS20140/HIR76_RS02250/HIR76_RS06875/HIR76_RS04080/HIR76_RS20135/HIR76_RS03585/HIR76_RS19395/HIR76_RS16625/HIR76_RS06020/HIR76_RS10700/HIR76_RS08320/HIR76_RS09235/HIR76_RS16635/HIR76_RS18360/HIR76_RS08315/HIR76_RS17470/HIR76_RS06185/HIR76_RS15270/HIR76_RS17875/HIR76_RS19740/HIR76_RS13185/HIR76_RS14565/HIR76_RS01295/HIR76_RS16600/HIR76_R…
MF	GO:0008238	exopeptidase activity	7/915	10/1643	0.28023	0.998004	HIR76_RS12790/HIR76_RS12645/HIR76_RS10135/HIR76_RS00075/HIR76_RS19440/HIR76_RS12070/HIR76_RS10100	dacF/dacB/ggt/dacA/ggt/ypwA/dacB	7	2	HIR76_RS00075/HIR76_RS19440	5	HIR76_RS12790/HIR76_RS12645/HIR76_RS10135/HIR76_RS12070/HIR76_RS10100
MF	GO:0046872	metal ion binding	52/915	88/1643	0.292276	0.998004	HIR76_RS16860/HIR76_RS10665/HIR76_RS13690/HIR76_RS20070/HIR76_RS20140/HIR76_RS02250/HIR76_RS06875/HIR76_RS21315/HIR76_RS14745/HIR76_RS04080/HIR76_RS18150/HIR76_RS20135/HIR76_RS03585/HIR76_RS19395/HIR76_RS15360/HIR76_RS18145/HIR76_RS15520/HIR76_RS06020/HIR76_RS10700/HIR76_RS08320/HIR76_RS09235/HIR76_RS16635/HIR76_RS01680/HIR76_RS18360/HIR76_RS02605/HIR76_RS20510/HIR76_RS17045/HIR76_RS08315/HIR76_R…	gbsB/sodF/dnaG/narG/albF/ycnJ/yjiB/iolD/cypB/cypD/copA/albE/cotA/alsS/ilvB/cadA/pheT/yhjR/sodC/ctaD/mlpA/yteA/znuA/gpmI/acpS/qoxB/bdhJ/coxB/yoaE/yutI/manA/nasC/slpH/iolJ/hemB/yxjH/csoR/mrgA/ureA/spo0A/yxjG/zinT/HIR76_RS14405/hutG/clpX/cypC/yyaE/bdhK/mntA/speB/ymfH/copZ	52	25	HIR76_RS16860/HIR76_RS21315/HIR76_RS14745/HIR76_RS18150/HIR76_RS15360/HIR76_RS18145/HIR76_RS15520/HIR76_RS01680/HIR76_RS02605/HIR76_RS20510/HIR76_RS17045/HIR76_RS10215/HIR76_RS19285/HIR76_RS01910/HIR76_RS21285/HIR76_RS20920/HIR76_RS18160/HIR76_RS20925/HIR76_RS14405/HIR76_RS21140/HIR76_RS15315/HIR76_RS21995/HIR76_RS17040/HIR76_RS20175/HIR76_RS18155	27	HIR76_RS10665/HIR76_RS13690/HIR76_RS20070/HIR76_RS20140/HIR76_RS02250/HIR76_RS06875/HIR76_RS04080/HIR76_RS20135/HIR76_RS03585/HIR76_RS19395/HIR76_RS06020/HIR76_RS10700/HIR76_RS08320/HIR76_RS09235/HIR76_RS16635/HIR76_RS18360/HIR76_RS08315/HIR76_RS17470/HIR76_RS06185/HIR76_RS15270/HIR76_RS17875/HIR76_RS19740/HIR76_RS13185/HIR76_RS14565/HIR76_RS01295/HIR76_RS16600/HIR76_RS09305
MF	GO:0016757	transferase activity, transferring glycosyl groups	11/915	17/1643	0.309354	0.998004	HIR76_RS20355/HIR76_RS08485/HIR76_RS16685/HIR76_RS06880/HIR76_RS21150/HIR76_RS03240/HIR76_RS17240/HIR76_RS10710/HIR76_RS15040/HIR76_RS18575/HIR76_RS12380	spsG/murG/glgP/ppuG/pdp/ydhE/pncB/yojK/tgt/sacB/trpD	11	3	HIR76_RS21150/HIR76_RS17240/HIR76_RS15040	8	HIR76_RS20355/HIR76_RS08485/HIR76_RS16685/HIR76_RS06880/HIR76_RS03240/HIR76_RS10710/HIR76_RS18575/HIR76_RS12380
MF	GO:0004222	metalloendopeptidase activity	8/915	12/1643	0.321055	0.998004	HIR76_RS15185/HIR76_RS05860/HIR76_RS17865/HIR76_RS07570/HIR76_RS08220/HIR76_RS06265/HIR76_RS06510/HIR76_RS20195	spoIVFB/yhfN/HIR76_RS17865/htpX/nprE/nprB/pepF/ywhC	8	4	HIR76_RS17865/HIR76_RS07570/HIR76_RS06265/HIR76_RS20195	4	HIR76_RS15185/HIR76_RS05860/HIR76_RS08220/HIR76_RS06510
MF	GO:0140101	catalytic activity, acting on a tRNA	19/915	31/1643	0.32827	0.998004	HIR76_RS20665/HIR76_RS15525/HIR76_RS15245/HIR76_RS15520/HIR76_RS08590/HIR76_RS16055/HIR76_RS13710/HIR76_RS13715/HIR76_RS00325/HIR76_RS00090/HIR76_RS20170/HIR76_RS14960/HIR76_RS00615/HIR76_RS16370/HIR76_RS15290/HIR76_RS22060/HIR76_RS12225/HIR76_RS20210/HIR76_RS06795	tyrZ/pheS/valS/pheT/ileS/tyrS/glyS/glyQ/pth/serS/ywhH/aspS/cysS/leuS/hemA/rnpA/asnS/thrS/ybaK	19	17	HIR76_RS20665/HIR76_RS15525/HIR76_RS15245/HIR76_RS15520/HIR76_RS08590/HIR76_RS16055/HIR76_RS13710/HIR76_RS13715/HIR76_RS00090/HIR76_RS20170/HIR76_RS14960/HIR76_RS00615/HIR76_RS16370/HIR76_RS22060/HIR76_RS12225/HIR76_RS20210/HIR76_RS06795	2	HIR76_RS00325/HIR76_RS15290
MF	GO:0048037	cofactor binding	83/915	144/1643	0.343698	0.998004	HIR76_RS07340/HIR76_RS15120/HIR76_RS04485/HIR76_RS13145/HIR76_RS10050/HIR76_RS20760/HIR76_RS05910/HIR76_RS17790/HIR76_RS08490/HIR76_RS01900/HIR76_RS12585/HIR76_RS01905/HIR76_RS04945/HIR76_RS07705/HIR76_RS13100/HIR76_RS21640/HIR76_RS06875/HIR76_RS19155/HIR76_RS21315/HIR76_RS14745/HIR76_RS04080/HIR76_RS09375/HIR76_RS07850/HIR76_RS19395/HIR76_RS20020/HIR76_RS16650/HIR76_RS15360/HIR76_RS09370/HIR76_R…	hmpA/nadA/acoL/mmgC/ldeJ/katX/yhfW/fadE/murB/nirD/serA/nasD/katA/queE/lpdA/rocD/yjiB/tuaD/iolD/cypB/cypD/miaB/dapX/alsS/fadF/ytcB/ilvB/kbl/gltD/zwf/resC/ydaG/menD/ctaD/yhxA/mtaB/mleA/namA/katE/ytbQ/acdA/hemL/sucD/bacF/yhdR/qoxB/coxB/malS/yutI/thiC/cccB/yitY/yvcT/ycxD/yugH/qcrC/hemA/cysI/sdhB/albA/ygaK/hemX/bioB/rex/yfkAB/moaA/ydeL/ytcA/paiB/yhjG/fldP/trmFO/ytqA/rlmN/cypC/yhdI/lpdA/yisV/gsaB/glcD/…	83	34	HIR76_RS07340/HIR76_RS01900/HIR76_RS12585/HIR76_RS01905/HIR76_RS07705/HIR76_RS21315/HIR76_RS14745/HIR76_RS15360/HIR76_RS10150/HIR76_RS12990/HIR76_RS13800/HIR76_RS12830/HIR76_RS12970/HIR76_RS08925/HIR76_RS20275/HIR76_RS05325/HIR76_RS20510/HIR76_RS06315/HIR76_RS18695/HIR76_RS02040/HIR76_RS17060/HIR76_RS15425/HIR76_RS19770/HIR76_RS02980/HIR76_RS17430/HIR76_RS05965/HIR76_RS16455/HIR76_RS08750/HIR76_R…	49	HIR76_RS15120/HIR76_RS04485/HIR76_RS13145/HIR76_RS10050/HIR76_RS20760/HIR76_RS05910/HIR76_RS17790/HIR76_RS08490/HIR76_RS04945/HIR76_RS13100/HIR76_RS21640/HIR76_RS06875/HIR76_RS19155/HIR76_RS04080/HIR76_RS09375/HIR76_RS07850/HIR76_RS19395/HIR76_RS20020/HIR76_RS16650/HIR76_RS09370/HIR76_RS12615/HIR76_RS02395/HIR76_RS16625/HIR76_RS08320/HIR76_RS05170/HIR76_RS20970/HIR76_RS16300/HIR76_RS20015/HIR76_R…
MF	GO:0008237	metallopeptidase activity	9/915	14/1643	0.356112	0.998004	HIR76_RS15185/HIR76_RS05860/HIR76_RS17865/HIR76_RS07570/HIR76_RS08220/HIR76_RS06265/HIR76_RS12070/HIR76_RS06510/HIR76_RS20195	spoIVFB/yhfN/HIR76_RS17865/htpX/nprE/nprB/ypwA/pepF/ywhC	9	4	HIR76_RS17865/HIR76_RS07570/HIR76_RS06265/HIR76_RS20195	5	HIR76_RS15185/HIR76_RS05860/HIR76_RS08220/HIR76_RS12070/HIR76_RS06510
MF	GO:0031406	carboxylic acid binding	9/915	14/1643	0.356112	0.998004	HIR76_RS08460/HIR76_RS20185/HIR76_RS14825/HIR76_RS01290/HIR76_RS12205/HIR76_RS17105/HIR76_RS08455/HIR76_RS02355/HIR76_RS05770	spoVD/pbpG/pbpI/blaOXA/ponA/pbpD/pbpB/pbpC/pbpF	9	1	HIR76_RS17105	8	HIR76_RS08460/HIR76_RS20185/HIR76_RS14825/HIR76_RS01290/HIR76_RS12205/HIR76_RS08455/HIR76_RS02355/HIR76_RS05770
MF	GO:0043177	organic acid binding	9/915	14/1643	0.356112	0.998004	HIR76_RS08460/HIR76_RS20185/HIR76_RS14825/HIR76_RS01290/HIR76_RS12205/HIR76_RS17105/HIR76_RS08455/HIR76_RS02355/HIR76_RS05770	spoVD/pbpG/pbpI/blaOXA/ponA/pbpD/pbpB/pbpC/pbpF	9	1	HIR76_RS17105	8	HIR76_RS08460/HIR76_RS20185/HIR76_RS14825/HIR76_RS01290/HIR76_RS12205/HIR76_RS08455/HIR76_RS02355/HIR76_RS05770
MF	GO:0003700	DNA-binding transcription factor activity	61/915	106/1643	0.384585	0.998004	HIR76_RS12775/HIR76_RS01325/HIR76_RS08540/HIR76_RS13685/HIR76_RS08535/HIR76_RS20660/HIR76_RS14315/HIR76_RS13975/HIR76_RS17845/HIR76_RS02255/HIR76_RS02660/HIR76_RS12815/HIR76_RS07495/HIR76_RS03935/HIR76_RS01115/HIR76_RS07670/HIR76_RS05705/HIR76_RS16230/HIR76_RS10515/HIR76_RS06130/HIR76_RS10160/HIR76_RS04350/HIR76_RS20205/HIR76_RS21480/HIR76_RS17650/HIR76_RS13635/HIR76_RS08050/HIR76_RS20590/HIR76_R…	sigF/ybfA/sigG/rpoD/sigE/ywaE/HIR76_RS14315/HIR76_RS13975/yusT/ycnK/sigB/fur/ykoM/yesN/sigW/mhqR/scoC/ytzE/yobQ/yisR/gltC/treR/ywhA/gntR/frlR/zur/fruR/cidR/iolR/ycxD/yesS/yczG/ymfC/gamR/ysmB/deoR/czrA/yvbU/cysL/yybE/spo0A/HIR76_RS03735/ydeL/rpoN/yhjH/lutR/sigM/yhdI/garR/sigV/rmgR/sigX/ycgK/yisV/ydgJ/glvR/ydcH/gmuR/ytlI/ccpC/rhaR	61	36	HIR76_RS01325/HIR76_RS20660/HIR76_RS17845/HIR76_RS02660/HIR76_RS01115/HIR76_RS05705/HIR76_RS10515/HIR76_RS06130/HIR76_RS10160/HIR76_RS04350/HIR76_RS20205/HIR76_RS21480/HIR76_RS17650/HIR76_RS08050/HIR76_RS20590/HIR76_RS21335/HIR76_RS02040/HIR76_RS09290/HIR76_RS01425/HIR76_RS21165/HIR76_RS10550/HIR76_RS18400/HIR76_RS20255/HIR76_RS21860/HIR76_RS02980/HIR76_RS05970/HIR76_RS18495/HIR76_RS05280/HIR76_R…	25	HIR76_RS12775/HIR76_RS08540/HIR76_RS13685/HIR76_RS08535/HIR76_RS14315/HIR76_RS13975/HIR76_RS02255/HIR76_RS12815/HIR76_RS07495/HIR76_RS03935/HIR76_RS07670/HIR76_RS16230/HIR76_RS13635/HIR76_RS03960/HIR76_RS02215/HIR76_RS15410/HIR76_RS13185/HIR76_RS03735/HIR76_RS18505/HIR76_RS05300/HIR76_RS14725/HIR76_RS16285/HIR76_RS12600/HIR76_RS03215/HIR76_RS04535
MF	GO:0140110	transcription regulator activity	61/915	106/1643	0.384585	0.998004	HIR76_RS12775/HIR76_RS01325/HIR76_RS08540/HIR76_RS13685/HIR76_RS08535/HIR76_RS20660/HIR76_RS14315/HIR76_RS13975/HIR76_RS17845/HIR76_RS02255/HIR76_RS02660/HIR76_RS12815/HIR76_RS07495/HIR76_RS03935/HIR76_RS01115/HIR76_RS07670/HIR76_RS05705/HIR76_RS16230/HIR76_RS10515/HIR76_RS06130/HIR76_RS10160/HIR76_RS04350/HIR76_RS20205/HIR76_RS21480/HIR76_RS17650/HIR76_RS13635/HIR76_RS08050/HIR76_RS20590/HIR76_R…	sigF/ybfA/sigG/rpoD/sigE/ywaE/HIR76_RS14315/HIR76_RS13975/yusT/ycnK/sigB/fur/ykoM/yesN/sigW/mhqR/scoC/ytzE/yobQ/yisR/gltC/treR/ywhA/gntR/frlR/zur/fruR/cidR/iolR/ycxD/yesS/yczG/ymfC/gamR/ysmB/deoR/czrA/yvbU/cysL/yybE/spo0A/HIR76_RS03735/ydeL/rpoN/yhjH/lutR/sigM/yhdI/garR/sigV/rmgR/sigX/ycgK/yisV/ydgJ/glvR/ydcH/gmuR/ytlI/ccpC/rhaR	61	36	HIR76_RS01325/HIR76_RS20660/HIR76_RS17845/HIR76_RS02660/HIR76_RS01115/HIR76_RS05705/HIR76_RS10515/HIR76_RS06130/HIR76_RS10160/HIR76_RS04350/HIR76_RS20205/HIR76_RS21480/HIR76_RS17650/HIR76_RS08050/HIR76_RS20590/HIR76_RS21335/HIR76_RS02040/HIR76_RS09290/HIR76_RS01425/HIR76_RS21165/HIR76_RS10550/HIR76_RS18400/HIR76_RS20255/HIR76_RS21860/HIR76_RS02980/HIR76_RS05970/HIR76_RS18495/HIR76_RS05280/HIR76_R…	25	HIR76_RS12775/HIR76_RS08540/HIR76_RS13685/HIR76_RS08535/HIR76_RS14315/HIR76_RS13975/HIR76_RS02255/HIR76_RS12815/HIR76_RS07495/HIR76_RS03935/HIR76_RS07670/HIR76_RS16230/HIR76_RS13635/HIR76_RS03960/HIR76_RS02215/HIR76_RS15410/HIR76_RS13185/HIR76_RS03735/HIR76_RS18505/HIR76_RS05300/HIR76_RS14725/HIR76_RS16285/HIR76_RS12600/HIR76_RS03215/HIR76_RS04535
MF	GO:0022804	active transmembrane transporter activity	33/915	57/1643	0.420613	0.998004	HIR76_RS01415/HIR76_RS06125/HIR76_RS10110/HIR76_RS05825/HIR76_RS15100/HIR76_RS02525/HIR76_RS01410/HIR76_RS20735/HIR76_RS20455/HIR76_RS19845/HIR76_RS02365/HIR76_RS20815/HIR76_RS05110/HIR76_RS18110/HIR76_RS01065/HIR76_RS04340/HIR76_RS19835/HIR76_RS10720/HIR76_RS04540/HIR76_RS18770/HIR76_RS03295/HIR76_RS03285/HIR76_RS14690/HIR76_RS20740/HIR76_RS20810/HIR76_RS08060/HIR76_RS20640/HIR76_RS04295/HIR76_R…	ptsG/yisQ/yoeA/gltT/alaP/dctP/gltP/celB/scrA/atpH/mtlR/cydD/tcyP/nhaK/murP/treP/atpG/mdtK/malP/bmrA/celB/gmuB/levE/licB/cydC/fruA/sacX/nagE/celB/secG/yflA/manR/cysP	33	18	HIR76_RS01415/HIR76_RS05825/HIR76_RS02525/HIR76_RS20455/HIR76_RS20815/HIR76_RS05110/HIR76_RS18110/HIR76_RS04340/HIR76_RS03295/HIR76_RS03285/HIR76_RS20810/HIR76_RS08060/HIR76_RS20640/HIR76_RS04295/HIR76_RS20630/HIR76_RS04315/HIR76_RS06765/HIR76_RS08665	15	HIR76_RS06125/HIR76_RS10110/HIR76_RS15100/HIR76_RS01410/HIR76_RS20735/HIR76_RS19845/HIR76_RS02365/HIR76_RS01065/HIR76_RS19835/HIR76_RS10720/HIR76_RS04540/HIR76_RS18770/HIR76_RS14690/HIR76_RS20740/HIR76_RS18220
MF	GO:0140096	catalytic activity, acting on a protein	52/915	91/1643	0.430686	0.998004	HIR76_RS09505/HIR76_RS12790/HIR76_RS15310/HIR76_RS08530/HIR76_RS08525/HIR76_RS15185/HIR76_RS15985/HIR76_RS00400/HIR76_RS05860/HIR76_RS07420/HIR76_RS12645/HIR76_RS10135/HIR76_RS18980/HIR76_RS13855/HIR76_RS07845/HIR76_RS05865/HIR76_RS07595/HIR76_RS20475/HIR76_RS15760/HIR76_RS17890/HIR76_RS15160/HIR76_RS03930/HIR76_RS21680/HIR76_RS09835/HIR76_RS20635/HIR76_RS17865/HIR76_RS07570/HIR76_RS08220/HIR76_R…	aprX/dacF/lonB/spoIIGA/bpr/spoIVFB/sppA/prkT/yhfN/isp/dacB/ggt/ctpB/gpr/kinA/aprE/kinE/vpr/phoR/cssS/spo0B/yesM/walK/lexA/epr/HIR76_RS17865/htpX/nprE/kinB/cheB/yvrG/nprB/yuxL/dacA/ggt/ddcP/cheA/bpsB/yflR/ypwA/mpr/dacB/ldcB/pepF/dgcK/prkC/ywhC/ycbM/kinC/dctS/ctpA/yrrO	52	23	HIR76_RS15985/HIR76_RS15160/HIR76_RS21680/HIR76_RS09835/HIR76_RS20635/HIR76_RS17865/HIR76_RS07570/HIR76_RS17085/HIR76_RS09090/HIR76_RS17995/HIR76_RS06265/HIR76_RS00075/HIR76_RS19440/HIR76_RS08395/HIR76_RS09095/HIR76_RS04235/HIR76_RS10815/HIR76_RS08760/HIR76_RS20195/HIR76_RS01520/HIR76_RS08105/HIR76_RS02515/HIR76_RS10800	29	HIR76_RS09505/HIR76_RS12790/HIR76_RS15310/HIR76_RS08530/HIR76_RS08525/HIR76_RS15185/HIR76_RS00400/HIR76_RS05860/HIR76_RS07420/HIR76_RS12645/HIR76_RS10135/HIR76_RS18980/HIR76_RS13855/HIR76_RS07845/HIR76_RS05865/HIR76_RS07595/HIR76_RS20475/HIR76_RS15760/HIR76_RS17890/HIR76_RS03930/HIR76_RS08220/HIR76_RS17475/HIR76_RS12050/HIR76_RS12070/HIR76_RS01360/HIR76_RS10100/HIR76_RS06510/HIR76_RS05105/HIR76_R…
MF	GO:0016779	nucleotidyltransferase activity	16/915	27/1643	0.431153	0.998004	HIR76_RS16700/HIR76_RS16695/HIR76_RS04090/HIR76_RS20350/HIR76_RS13690/HIR76_RS00680/HIR76_RS00685/HIR76_RS00215/HIR76_RS06175/HIR76_RS20525/HIR76_RS08670/HIR76_RS16010/HIR76_RS13865/HIR76_RS00310/HIR76_RS18505/HIR76_RS19200	glgC/glgD/spmH/spsI/dnaG/rpoB/rpoC/holB/sat/galT/sat/thiI/holA/glmU/rpoN/galU	16	4	HIR76_RS00215/HIR76_RS08670/HIR76_RS16010/HIR76_RS13865	12	HIR76_RS16700/HIR76_RS16695/HIR76_RS04090/HIR76_RS20350/HIR76_RS13690/HIR76_RS00680/HIR76_RS00685/HIR76_RS06175/HIR76_RS20525/HIR76_RS00310/HIR76_RS18505/HIR76_RS19200
MF	GO:0005506	iron ion binding	8/915	13/1643	0.446608	0.998004	HIR76_RS06875/HIR76_RS14745/HIR76_RS04080/HIR76_RS08320/HIR76_RS20510/HIR76_RS17470/HIR76_RS17875/HIR76_RS01295	yjiB/cypB/cypD/ctaD/qoxB/yutI/mrgA/cypC	8	2	HIR76_RS14745/HIR76_RS20510	6	HIR76_RS06875/HIR76_RS04080/HIR76_RS08320/HIR76_RS17470/HIR76_RS17875/HIR76_RS01295
MF	GO:0016705	oxidoreductase activity, acting on paired donors, with incorporation or reduction of molecular oxygen	8/915	13/1643	0.446608	0.998004	HIR76_RS06875/HIR76_RS14745/HIR76_RS04080/HIR76_RS21210/HIR76_RS04965/HIR76_RS04260/HIR76_RS01295/HIR76_RS15885	yjiB/cypB/cypD/yxeK/ssuD/nosA/cypC/cmoO	8	5	HIR76_RS14745/HIR76_RS21210/HIR76_RS04965/HIR76_RS04260/HIR76_RS15885	3	HIR76_RS06875/HIR76_RS04080/HIR76_RS01295
MF	GO:0016746	transferase activity, transferring acyl groups	36/915	63/1643	0.459128	0.998004	HIR76_RS01325/HIR76_RS13140/HIR76_RS04480/HIR76_RS13155/HIR76_RS20370/HIR76_RS21955/HIR76_RS17795/HIR76_RS13085/HIR76_RS03915/HIR76_RS07950/HIR76_RS08165/HIR76_RS16835/HIR76_RS05870/HIR76_RS21205/HIR76_RS09950/HIR76_RS21615/HIR76_RS13115/HIR76_RS12670/HIR76_RS05310/HIR76_RS05260/HIR76_RS07590/HIR76_RS14430/HIR76_RS15345/HIR76_RS06395/HIR76_RS10520/HIR76_RS18725/HIR76_RS05800/HIR76_RS07820/HIR76_R…	ybfA/mmgD/acoC/mmgA/spsD/maa/fadA/bfmBB/yesJ/dapD/pdhC/yuaI/yhfO/snaB/plsY/yycN/yqiS/ribT/plsC/citA/ykrP/bltD/leuA/fabH/yobR/yvcN/fabHB/ykwB/yvbK/satA/odhB/icaC/plsX/argJ/acuA/rimI	36	21	HIR76_RS01325/HIR76_RS07950/HIR76_RS08165/HIR76_RS16835/HIR76_RS05870/HIR76_RS21205/HIR76_RS09950/HIR76_RS05310/HIR76_RS05260/HIR76_RS07590/HIR76_RS15345/HIR76_RS06395/HIR76_RS10520/HIR76_RS05800/HIR76_RS07820/HIR76_RS21895/HIR76_RS10680/HIR76_RS08820/HIR76_RS06330/HIR76_RS16065/HIR76_RS03380	15	HIR76_RS13140/HIR76_RS04480/HIR76_RS13155/HIR76_RS20370/HIR76_RS21955/HIR76_RS17795/HIR76_RS13085/HIR76_RS03915/HIR76_RS21615/HIR76_RS13115/HIR76_RS12670/HIR76_RS14430/HIR76_RS18725/HIR76_RS18350/HIR76_RS04620
MF	GO:0016987	sigma factor activity	13/915	22/1643	0.46069	0.998004	HIR76_RS12775/HIR76_RS08540/HIR76_RS13685/HIR76_RS08535/HIR76_RS14315/HIR76_RS13975/HIR76_RS02660/HIR76_RS01115/HIR76_RS21165/HIR76_RS18505/HIR76_RS05300/HIR76_RS14725/HIR76_RS12600	sigF/sigG/rpoD/sigE/HIR76_RS14315/HIR76_RS13975/sigB/sigW/deoR/rpoN/sigM/sigV/sigX	13	3	HIR76_RS02660/HIR76_RS01115/HIR76_RS21165	10	HIR76_RS12775/HIR76_RS08540/HIR76_RS13685/HIR76_RS08535/HIR76_RS14315/HIR76_RS13975/HIR76_RS18505/HIR76_RS05300/HIR76_RS14725/HIR76_RS12600
MF	GO:0022890	inorganic cation transmembrane transporter activity	13/915	22/1643	0.46069	0.998004	HIR76_RS19855/HIR76_RS15100/HIR76_RS19860/HIR76_RS19850/HIR76_RS08320/HIR76_RS19845/HIR76_RS20510/HIR76_RS18110/HIR76_RS08315/HIR76_RS19835/HIR76_RS04315/HIR76_RS20575/HIR76_RS04435	atpE/alaP/atpB/atpF/ctaD/atpH/qoxB/nhaK/coxB/atpG/yflA/efeU/corA	13	4	HIR76_RS20510/HIR76_RS18110/HIR76_RS04315/HIR76_RS04435	9	HIR76_RS19855/HIR76_RS15100/HIR76_RS19860/HIR76_RS19850/HIR76_RS08320/HIR76_RS19845/HIR76_RS08315/HIR76_RS19835/HIR76_RS20575
MF	GO:0022857	transmembrane transporter activity	62/915	110/1643	0.48229	0.998004	HIR76_RS01415/HIR76_RS06125/HIR76_RS18385/HIR76_RS19405/HIR76_RS19855/HIR76_RS10110/HIR76_RS20830/HIR76_RS05825/HIR76_RS15100/HIR76_RS02525/HIR76_RS02565/HIR76_RS18585/HIR76_RS21490/HIR76_RS19860/HIR76_RS01410/HIR76_RS19850/HIR76_RS21355/HIR76_RS07240/HIR76_RS03545/HIR76_RS08320/HIR76_RS20735/HIR76_RS20455/HIR76_RS19845/HIR76_RS02365/HIR76_RS18500/HIR76_RS20815/HIR76_RS05110/HIR76_RS20510/HIR76_R…	ptsG/yisQ/araE/ywrK/atpE/yoeA/cimH/gltT/alaP/dctP/ydbO/aspP/gntP/atpB/gltP/atpF/csbC/steT/iolT/ctaD/celB/scrA/atpH/mtlR/lutP/cydD/tcyP/qoxB/nhaK/coxB/murP/treP/ktrC/atpG/glcU/mdtK/bioY/ybaR/malP/bmrA/celB/gmuB/levE/bioYB/licB/mneS/cydC/fruA/mrpF/sacX/nagE/celB/secG/mneP/yflA/manR/cysP/amtB/efeU/mgtE/yncC/corA	62	32	HIR76_RS01415/HIR76_RS20830/HIR76_RS05825/HIR76_RS02525/HIR76_RS21490/HIR76_RS21355/HIR76_RS03545/HIR76_RS20455/HIR76_RS18500/HIR76_RS20815/HIR76_RS05110/HIR76_RS20510/HIR76_RS18110/HIR76_RS04340/HIR76_RS08115/HIR76_RS05900/HIR76_RS01015/HIR76_RS03295/HIR76_RS03285/HIR76_RS20810/HIR76_RS08060/HIR76_RS17185/HIR76_RS20640/HIR76_RS04295/HIR76_RS20630/HIR76_RS03110/HIR76_RS04315/HIR76_RS06765/HIR76_R…	30	HIR76_RS06125/HIR76_RS18385/HIR76_RS19405/HIR76_RS19855/HIR76_RS10110/HIR76_RS15100/HIR76_RS02565/HIR76_RS18585/HIR76_RS19860/HIR76_RS01410/HIR76_RS19850/HIR76_RS07240/HIR76_RS08320/HIR76_RS20735/HIR76_RS19845/HIR76_RS02365/HIR76_RS08315/HIR76_RS01065/HIR76_RS19835/HIR76_RS02235/HIR76_RS10720/HIR76_RS04540/HIR76_RS18770/HIR76_RS14690/HIR76_RS17375/HIR76_RS20740/HIR76_RS03600/HIR76_RS18220/HIR76_R…
MF	GO:0015077	monovalent inorganic cation transmembrane transporter activity	11/915	19/1643	0.51849	0.998004	HIR76_RS19855/HIR76_RS15100/HIR76_RS19860/HIR76_RS19850/HIR76_RS08320/HIR76_RS19845/HIR76_RS20510/HIR76_RS18110/HIR76_RS08315/HIR76_RS19835/HIR76_RS04315	atpE/alaP/atpB/atpF/ctaD/atpH/qoxB/nhaK/coxB/atpG/yflA	11	3	HIR76_RS20510/HIR76_RS18110/HIR76_RS04315	8	HIR76_RS19855/HIR76_RS15100/HIR76_RS19860/HIR76_RS19850/HIR76_RS08320/HIR76_RS19845/HIR76_RS08315/HIR76_RS19835
MF	GO:0016740	transferase activity	155/915	279/1643	0.546833	0.998004	HIR76_RS01325/HIR76_RS15120/HIR76_RS20380/HIR76_RS16700/HIR76_RS16695/HIR76_RS13140/HIR76_RS01415/HIR76_RS04090/HIR76_RS04480/HIR76_RS13155/HIR76_RS20370/HIR76_RS21955/HIR76_RS00400/HIR76_RS00570/HIR76_RS20355/HIR76_RS20350/HIR76_RS08485/HIR76_RS20935/HIR76_RS13690/HIR76_RS16685/HIR76_RS17795/HIR76_RS07845/HIR76_RS21485/HIR76_RS20940/HIR76_RS21640/HIR76_RS13085/HIR76_RS07595/HIR76_RS06880/HIR76_R…	ybfA/nadA/spsB/glgC/glgD/mmgD/ptsG/spmH/acoC/mmgA/spsD/maa/prkT/mcsB/spsG/spsI/murG/scoB/dnaG/glgP/fadA/kinA/gntK/scoA/rocD/bfmBB/kinE/ppuG/yesJ/phoR/rpoB/cssS/rpoC/holB/sat/spo0B/galT/dapD/yesM/walK/purU/pdhC/pdp/buk/yuaI/ctaB/fmt/yhfO/rsmB/ppnKB/snaB/yhxA/celB/yodH/rsmI/scrA/plsY/ydhE/yycN/rlmI/yqiS/rlmG/mtlR/aroA/kinB/ribT/metK/plsC/hemL/thiN/yvrG/acpS/thiM/pncB/citA/murP/ykrP/pgk/treP/bltD/yv…	155	81	HIR76_RS01325/HIR76_RS01415/HIR76_RS00570/HIR76_RS21485/HIR76_RS00215/HIR76_RS15160/HIR76_RS07950/HIR76_RS21680/HIR76_RS07375/HIR76_RS08165/HIR76_RS21150/HIR76_RS16835/HIR76_RS08740/HIR76_RS05870/HIR76_RS08745/HIR76_RS21205/HIR76_RS00240/HIR76_RS20455/HIR76_RS09950/HIR76_RS20615/HIR76_RS12345/HIR76_RS17085/HIR76_RS05310/HIR76_RS17995/HIR76_RS02605/HIR76_RS20585/HIR76_RS17240/HIR76_RS05260/HIR76_R…	74	HIR76_RS15120/HIR76_RS20380/HIR76_RS16700/HIR76_RS16695/HIR76_RS13140/HIR76_RS04090/HIR76_RS04480/HIR76_RS13155/HIR76_RS20370/HIR76_RS21955/HIR76_RS00400/HIR76_RS20355/HIR76_RS20350/HIR76_RS08485/HIR76_RS20935/HIR76_RS13690/HIR76_RS16685/HIR76_RS17795/HIR76_RS07845/HIR76_RS20940/HIR76_RS21640/HIR76_RS13085/HIR76_RS07595/HIR76_RS06880/HIR76_RS03915/HIR76_RS15760/HIR76_RS00680/HIR76_RS17890/HIR76_R…
MF	GO:0050660	flavin adenine dinucleotide binding	13/915	23/1643	0.55484	0.998004	HIR76_RS04485/HIR76_RS13145/HIR76_RS10050/HIR76_RS17790/HIR76_RS08490/HIR76_RS13100/HIR76_RS20015/HIR76_RS06315/HIR76_RS04935/HIR76_RS05965/HIR76_RS08940/HIR76_RS08170/HIR76_RS15550	acoL/mmgC/ldeJ/fadE/murB/lpdA/acdA/yitY/ygaK/yhjG/trmFO/lpdA/glcD	13	3	HIR76_RS06315/HIR76_RS05965/HIR76_RS08170	10	HIR76_RS04485/HIR76_RS13145/HIR76_RS10050/HIR76_RS17790/HIR76_RS08490/HIR76_RS13100/HIR76_RS20015/HIR76_RS04935/HIR76_RS08940/HIR76_RS15550
MF	GO:0008324	cation transmembrane transporter activity	19/915	34/1643	0.562625	0.998004	HIR76_RS19855/HIR76_RS15100/HIR76_RS02565/HIR76_RS19860/HIR76_RS19850/HIR76_RS08320/HIR76_RS19845/HIR76_RS20510/HIR76_RS18110/HIR76_RS08315/HIR76_RS08115/HIR76_RS19835/HIR76_RS03600/HIR76_RS03110/HIR76_RS04315/HIR76_RS19660/HIR76_RS20575/HIR76_RS07475/HIR76_RS04435	atpE/alaP/ydbO/atpB/atpF/ctaD/atpH/qoxB/nhaK/coxB/ktrC/atpG/mneS/mneP/yflA/amtB/efeU/mgtE/corA	19	7	HIR76_RS20510/HIR76_RS18110/HIR76_RS08115/HIR76_RS03110/HIR76_RS04315/HIR76_RS19660/HIR76_RS04435	12	HIR76_RS19855/HIR76_RS15100/HIR76_RS02565/HIR76_RS19860/HIR76_RS19850/HIR76_RS08320/HIR76_RS19845/HIR76_RS08315/HIR76_RS19835/HIR76_RS03600/HIR76_RS20575/HIR76_RS07475
MF	GO:0016627	oxidoreductase activity, acting on the CH-CH group of donors	8/915	14/1643	0.567271	0.998004	HIR76_RS13145/HIR76_RS10050/HIR76_RS17790/HIR76_RS10250/HIR76_RS20015/HIR76_RS12350/HIR76_RS15435/HIR76_RS08305	mmgC/ldeJ/fadE/hpaB/acdA/tyrA/sdhC/ctaA	8	2	HIR76_RS12350/HIR76_RS15435	6	HIR76_RS13145/HIR76_RS10050/HIR76_RS17790/HIR76_RS10250/HIR76_RS20015/HIR76_RS08305
MF	GO:0043565	sequence-specific DNA binding	14/915	25/1643	0.570754	0.998004	HIR76_RS21645/HIR76_RS12850/HIR76_RS03935/HIR76_RS18230/HIR76_RS10515/HIR76_RS06130/HIR76_RS03960/HIR76_RS13380/HIR76_RS03735/HIR76_RS10325/HIR76_RS13120/HIR76_RS04985/HIR76_RS16285/HIR76_RS07030	rocR/ansR/yesN/yvzC/yobQ/yisR/yesS/sinR/HIR76_RS03735/yozG/bkdR/ygzD/rmgR/xre	14	8	HIR76_RS21645/HIR76_RS12850/HIR76_RS18230/HIR76_RS10515/HIR76_RS06130/HIR76_RS10325/HIR76_RS04985/HIR76_RS07030	6	HIR76_RS03935/HIR76_RS03960/HIR76_RS13380/HIR76_RS03735/HIR76_RS13120/HIR76_RS16285
MF	GO:0016772	transferase activity, transferring phosphorus-containing groups	70/915	127/1643	0.591324	0.998004	HIR76_RS20380/HIR76_RS16700/HIR76_RS16695/HIR76_RS01415/HIR76_RS04090/HIR76_RS00400/HIR76_RS00570/HIR76_RS20350/HIR76_RS13690/HIR76_RS07845/HIR76_RS21485/HIR76_RS07595/HIR76_RS15760/HIR76_RS00680/HIR76_RS17890/HIR76_RS00685/HIR76_RS00215/HIR76_RS06175/HIR76_RS15160/HIR76_RS20525/HIR76_RS03930/HIR76_RS21680/HIR76_RS13105/HIR76_RS15990/HIR76_RS20735/HIR76_RS20455/HIR76_RS02365/HIR76_RS17085/HIR76_R…	spsB/glgC/glgD/ptsG/spmH/prkT/mcsB/spsI/dnaG/kinA/gntK/kinE/phoR/rpoB/cssS/rpoC/holB/sat/spo0B/galT/yesM/walK/buk/ppnKB/celB/scrA/mtlR/kinB/thiN/yvrG/acpS/thiM/murP/pgk/treP/yvkC/malP/ptsP/celB/gmuB/levE/licB/folK/sat/cheA/thiI/fruA/yloV/yflR/sacX/nagE/celB/holA/xylB/coaA/glmU/dgcK/rpoN/manR/prkC/tdk/ycbM/kinC/dctS/galU/bmrU/araB/coaX/dagK/rhaB	70	36	HIR76_RS01415/HIR76_RS00570/HIR76_RS21485/HIR76_RS00215/HIR76_RS15160/HIR76_RS21680/HIR76_RS20455/HIR76_RS17085/HIR76_RS17995/HIR76_RS02605/HIR76_RS20585/HIR76_RS04340/HIR76_RS18955/HIR76_RS07805/HIR76_RS03295/HIR76_RS03285/HIR76_RS08670/HIR76_RS09095/HIR76_RS16010/HIR76_RS08060/HIR76_RS08795/HIR76_RS04235/HIR76_RS20640/HIR76_RS04295/HIR76_RS20630/HIR76_RS13865/HIR76_RS09690/HIR76_RS12940/HIR76_R…	34	HIR76_RS20380/HIR76_RS16700/HIR76_RS16695/HIR76_RS04090/HIR76_RS00400/HIR76_RS20350/HIR76_RS13690/HIR76_RS07845/HIR76_RS07595/HIR76_RS15760/HIR76_RS00680/HIR76_RS17890/HIR76_RS00685/HIR76_RS06175/HIR76_RS20525/HIR76_RS03930/HIR76_RS13105/HIR76_RS15990/HIR76_RS20735/HIR76_RS02365/HIR76_RS08775/HIR76_RS01065/HIR76_RS18370/HIR76_RS04540/HIR76_RS14690/HIR76_RS20740/HIR76_RS00465/HIR76_RS00310/HIR76_R…
MF	GO:0016773	phosphotransferase activity, alcohol group as acceptor	41/915	75/1643	0.619895	0.998004	HIR76_RS01415/HIR76_RS00400/HIR76_RS07845/HIR76_RS21485/HIR76_RS07595/HIR76_RS15760/HIR76_RS17890/HIR76_RS15160/HIR76_RS03930/HIR76_RS21680/HIR76_RS15990/HIR76_RS20735/HIR76_RS20455/HIR76_RS02365/HIR76_RS17085/HIR76_RS17995/HIR76_RS20585/HIR76_RS01065/HIR76_RS04340/HIR76_RS04540/HIR76_RS03295/HIR76_RS03285/HIR76_RS14690/HIR76_RS20740/HIR76_RS09095/HIR76_RS08060/HIR76_RS08795/HIR76_RS04235/HIR76_R…	ptsG/prkT/kinA/gntK/kinE/phoR/cssS/spo0B/yesM/walK/ppnKB/celB/scrA/mtlR/kinB/yvrG/thiM/murP/treP/malP/celB/gmuB/levE/licB/cheA/fruA/yloV/yflR/sacX/nagE/celB/xylB/dgcK/manR/prkC/ycbM/kinC/dctS/araB/coaX/rhaB	41	26	HIR76_RS01415/HIR76_RS21485/HIR76_RS15160/HIR76_RS21680/HIR76_RS20455/HIR76_RS17085/HIR76_RS17995/HIR76_RS20585/HIR76_RS04340/HIR76_RS03295/HIR76_RS03285/HIR76_RS09095/HIR76_RS08060/HIR76_RS08795/HIR76_RS04235/HIR76_RS20640/HIR76_RS04295/HIR76_RS20630/HIR76_RS09690/HIR76_RS06765/HIR76_RS08760/HIR76_RS01520/HIR76_RS08105/HIR76_RS02515/HIR76_RS00420/HIR76_RS16940	15	HIR76_RS00400/HIR76_RS07845/HIR76_RS07595/HIR76_RS15760/HIR76_RS17890/HIR76_RS03930/HIR76_RS15990/HIR76_RS20735/HIR76_RS02365/HIR76_RS01065/HIR76_RS04540/HIR76_RS14690/HIR76_RS20740/HIR76_RS05105/HIR76_RS15610
MF	GO:0016616	oxidoreductase activity, acting on the CH-OH group of donors, NAD or NADP as acceptor	20/915	37/1643	0.646047	0.998004	HIR76_RS13150/HIR76_RS17800/HIR76_RS08490/HIR76_RS12585/HIR76_RS20725/HIR76_RS19155/HIR76_RS16360/HIR76_RS12690/HIR76_RS12990/HIR76_RS15350/HIR76_RS12830/HIR76_RS04530/HIR76_RS21495/HIR76_RS19950/HIR76_RS18695/HIR76_RS12995/HIR76_RS02280/HIR76_RS16645/HIR76_RS15340/HIR76_RS16160	mmgB/fadN/murB/serA/licH/tuaD/melA/ribD/zwf/ilvC/mleA/glvA/gnd/malS/yvcT/gndA/ycsA/ytcA/leuB/maeC	20	11	HIR76_RS12585/HIR76_RS16360/HIR76_RS12690/HIR76_RS12990/HIR76_RS15350/HIR76_RS12830/HIR76_RS21495/HIR76_RS18695/HIR76_RS12995/HIR76_RS02280/HIR76_RS15340	9	HIR76_RS13150/HIR76_RS17800/HIR76_RS08490/HIR76_RS20725/HIR76_RS19155/HIR76_RS04530/HIR76_RS19950/HIR76_RS16645/HIR76_RS16160
MF	GO:0015293	symporter activity	6/915	11/1643	0.651219	0.998004	HIR76_RS05825/HIR76_RS15100/HIR76_RS02525/HIR76_RS01410/HIR76_RS05110/HIR76_RS04315	gltT/alaP/dctP/gltP/tcyP/yflA	6	4	HIR76_RS05825/HIR76_RS02525/HIR76_RS05110/HIR76_RS04315	2	HIR76_RS15100/HIR76_RS01410
MF	GO:0016765	transferase activity, transferring alkyl or aryl (other than methyl) groups	6/915	11/1643	0.651219	0.998004	HIR76_RS15120/HIR76_RS08310/HIR76_RS12345/HIR76_RS16490/HIR76_RS15280/HIR76_RS19805	nadA/ctaB/aroA/metK/hemC/murA	6	1	HIR76_RS12345	5	HIR76_RS15120/HIR76_RS08310/HIR76_RS16490/HIR76_RS15280/HIR76_RS19805
MF	GO:0016866	intramolecular transferase activity	6/915	11/1643	0.651219	0.998004	HIR76_RS18360/HIR76_RS09210/HIR76_RS00890/HIR76_RS05195/HIR76_RS01135/HIR76_RS08605	gpmI/truB/truA/pgcA/glmM/rluD	6	5	HIR76_RS09210/HIR76_RS00890/HIR76_RS05195/HIR76_RS01135/HIR76_RS08605	1	HIR76_RS18360
MF	GO:0016811	hydrolase activity, acting on carbon-nitrogen (but not peptide) bonds, in linear amides	7/915	13/1643	0.663216	0.998004	HIR76_RS08285/HIR76_RS09580/HIR76_RS00915/HIR76_RS13165/HIR76_RS19280/HIR76_RS07210/HIR76_RS09110	glsA/cwlC/cwlD/yqiI/lytD/xlyA/cheD	7	3	HIR76_RS13165/HIR76_RS19280/HIR76_RS09110	4	HIR76_RS08285/HIR76_RS09580/HIR76_RS00915/HIR76_RS07210
MF	GO:0019842	vitamin binding	18/915	34/1643	0.69304	0.998004	HIR76_RS21640/HIR76_RS21315/HIR76_RS07850/HIR76_RS19395/HIR76_RS15360/HIR76_RS09370/HIR76_RS16625/HIR76_RS05170/HIR76_RS15265/HIR76_RS08775/HIR76_RS20275/HIR76_RS05325/HIR76_RS02040/HIR76_RS17060/HIR76_RS02980/HIR76_RS05280/HIR76_RS06155/HIR76_RS04790	rocD/iolD/dapX/alsS/ilvB/kbl/menD/yhxA/hemL/thiN/bacF/yhdR/ycxD/yugH/ydeL/yhdI/yisV/gsaB	18	10	HIR76_RS21315/HIR76_RS15360/HIR76_RS20275/HIR76_RS05325/HIR76_RS02040/HIR76_RS17060/HIR76_RS02980/HIR76_RS05280/HIR76_RS06155/HIR76_RS04790	8	HIR76_RS21640/HIR76_RS07850/HIR76_RS19395/HIR76_RS09370/HIR76_RS16625/HIR76_RS05170/HIR76_RS15265/HIR76_RS08775
MF	GO:0015291	secondary active transmembrane transporter activity	11/915	21/1643	0.702921	0.998004	HIR76_RS06125/HIR76_RS10110/HIR76_RS05825/HIR76_RS15100/HIR76_RS02525/HIR76_RS01410/HIR76_RS05110/HIR76_RS18110/HIR76_RS10720/HIR76_RS04315/HIR76_RS08665	yisQ/yoeA/gltT/alaP/dctP/gltP/tcyP/nhaK/mdtK/yflA/cysP	11	6	HIR76_RS05825/HIR76_RS02525/HIR76_RS05110/HIR76_RS18110/HIR76_RS04315/HIR76_RS08665	5	HIR76_RS06125/HIR76_RS10110/HIR76_RS15100/HIR76_RS01410/HIR76_RS10720
MF	GO:0005515	protein binding	34/915	64/1643	0.709709	0.998004	HIR76_RS07685/HIR76_RS07270/HIR76_RS00575/HIR76_RS10440/HIR76_RS18980/HIR76_RS06990/HIR76_RS07845/HIR76_RS17880/HIR76_RS13190/HIR76_RS19765/HIR76_RS20160/HIR76_RS15450/HIR76_RS20545/HIR76_RS15325/HIR76_RS21620/HIR76_RS13825/HIR76_RS21645/HIR76_RS11905/HIR76_RS13815/HIR76_RS09130/HIR76_RS12205/HIR76_RS13375/HIR76_RS08845/HIR76_RS08515/HIR76_RS12340/HIR76_RS08395/HIR76_RS13380/HIR76_RS03500/HIR76_R…	clpE/htrA/clpC/rapK/ctpB/rapA/kinA/htrB/spoIVB/rapB/rapF/uvrC/slrA/ddcA/rapG/grpE/rocR/silP/dnaJ/tsf/ponA/sinI/smc/ftsA/ypiA/ddcP/sinR/gutR/htpG/yvcD/clpX/bkdR/ctpA/minJ	34	17	HIR76_RS07685/HIR76_RS00575/HIR76_RS19765/HIR76_RS20160/HIR76_RS15450/HIR76_RS20545/HIR76_RS15325/HIR76_RS13825/HIR76_RS21645/HIR76_RS11905/HIR76_RS13815/HIR76_RS08395/HIR76_RS03500/HIR76_RS21360/HIR76_RS15315/HIR76_RS10800/HIR76_RS18970	17	HIR76_RS07270/HIR76_RS10440/HIR76_RS18980/HIR76_RS06990/HIR76_RS07845/HIR76_RS17880/HIR76_RS13190/HIR76_RS21620/HIR76_RS09130/HIR76_RS12205/HIR76_RS13375/HIR76_RS08845/HIR76_RS08515/HIR76_RS12340/HIR76_RS13380/HIR76_RS18765/HIR76_RS13120
MF	GO:0005215	transporter activity	85/915	158/1643	0.722301	0.998004	HIR76_RS01415/HIR76_RS18260/HIR76_RS06125/HIR76_RS18385/HIR76_RS18310/HIR76_RS19405/HIR76_RS19855/HIR76_RS10110/HIR76_RS20830/HIR76_RS05825/HIR76_RS20555/HIR76_RS15100/HIR76_RS10795/HIR76_RS02525/HIR76_RS03405/HIR76_RS02565/HIR76_RS18585/HIR76_RS08615/HIR76_RS21490/HIR76_RS19860/HIR76_RS01410/HIR76_RS19850/HIR76_RS21355/HIR76_RS07240/HIR76_RS03545/HIR76_RS08320/HIR76_RS20735/HIR76_RS16215/HIR76_R…	ptsG/opuBC/yisQ/araE/opuCC/ywrK/atpE/yoeA/cimH/gltT/vbfA/alaP/yodF/dctP/tatAY/ydbO/aspP/pyrP/gntP/atpB/gltP/atpF/csbC/steT/iolT/ctaD/celB/pbuO/scrA/atpH/srfP/mtlR/lutP/feuB/cydD/tcyP/qoxB/nhaK/coxB/murP/treP/ktrC/atpG/glcU/maeS/mdtK/bioY/opuD/motA/ybaR/malP/bmrA/celB/gmuB/levE/mntH/bioYB/licB/mneS/cydC/fruA/mrpF/sacX/nagE/celB/rbsC/secG/pbuX/putP/mneP/yflA/pbuG/manR/cysP/amtB/fecD/efeU/yclN/yhjB/…	85	42	HIR76_RS01415/HIR76_RS18260/HIR76_RS18310/HIR76_RS20830/HIR76_RS05825/HIR76_RS10795/HIR76_RS02525/HIR76_RS21490/HIR76_RS21355/HIR76_RS03545/HIR76_RS20455/HIR76_RS03800/HIR76_RS18500/HIR76_RS20815/HIR76_RS05110/HIR76_RS20510/HIR76_RS18110/HIR76_RS04340/HIR76_RS08115/HIR76_RS05900/HIR76_RS07680/HIR76_RS01015/HIR76_RS03295/HIR76_RS03285/HIR76_RS20810/HIR76_RS08060/HIR76_RS17185/HIR76_RS20640/HIR76_R…	43	HIR76_RS06125/HIR76_RS18385/HIR76_RS19405/HIR76_RS19855/HIR76_RS10110/HIR76_RS20555/HIR76_RS15100/HIR76_RS03405/HIR76_RS02565/HIR76_RS18585/HIR76_RS08615/HIR76_RS19860/HIR76_RS01410/HIR76_RS19850/HIR76_RS07240/HIR76_RS08320/HIR76_RS20735/HIR76_RS16215/HIR76_RS19845/HIR76_RS02365/HIR76_RS01035/HIR76_RS08315/HIR76_RS01065/HIR76_RS19835/HIR76_RS02235/HIR76_RS04230/HIR76_RS10720/HIR76_RS16250/HIR76_R…
MF	GO:0016810	hydrolase activity, acting on carbon-nitrogen (but not peptide) bonds	17/915	33/1643	0.747783	0.998004	HIR76_RS08285/HIR76_RS09580/HIR76_RS00935/HIR76_RS15995/HIR76_RS04425/HIR76_RS00915/HIR76_RS20845/HIR76_RS17565/HIR76_RS13165/HIR76_RS19280/HIR76_RS07210/HIR76_RS21135/HIR76_RS08120/HIR76_RS09110/HIR76_RS01925/HIR76_RS06820/HIR76_RS03700	glsA/cwlC/pdaB/ytcJ/pdaA/cwlD/yxkH/pucH/yqiI/lytD/xlyA/hutI/ade/cheD/folEB/pdaC/purH	17	8	HIR76_RS15995/HIR76_RS20845/HIR76_RS13165/HIR76_RS19280/HIR76_RS21135/HIR76_RS08120/HIR76_RS09110/HIR76_RS01925	9	HIR76_RS08285/HIR76_RS09580/HIR76_RS00935/HIR76_RS04425/HIR76_RS00915/HIR76_RS17565/HIR76_RS07210/HIR76_RS06820/HIR76_RS03700
MF	GO:0000287	magnesium ion binding	6/915	12/1643	0.755856	0.998004	HIR76_RS21315/HIR76_RS19395/HIR76_RS15360/HIR76_RS15520/HIR76_RS02605/HIR76_RS06185	iolD/alsS/ilvB/pheT/acpS/slpH	6	4	HIR76_RS21315/HIR76_RS15360/HIR76_RS15520/HIR76_RS02605	2	HIR76_RS19395/HIR76_RS06185
MF	GO:0016747	transferase activity, transferring acyl groups other than amino-acyl groups	27/915	52/1643	0.75795	0.998004	HIR76_RS01325/HIR76_RS13155/HIR76_RS20370/HIR76_RS21955/HIR76_RS17795/HIR76_RS03915/HIR76_RS07950/HIR76_RS16835/HIR76_RS05870/HIR76_RS21205/HIR76_RS09950/HIR76_RS21615/HIR76_RS12670/HIR76_RS07590/HIR76_RS14430/HIR76_RS06395/HIR76_RS10520/HIR76_RS18725/HIR76_RS05800/HIR76_RS07820/HIR76_RS18350/HIR76_RS21895/HIR76_RS04620/HIR76_RS08820/HIR76_RS06330/HIR76_RS16065/HIR76_RS03380	ybfA/mmgA/spsD/maa/fadA/yesJ/dapD/yuaI/yhfO/snaB/plsY/yycN/ribT/ykrP/bltD/fabH/yobR/yvcN/fabHB/ykwB/yvbK/satA/icaC/plsX/argJ/acuA/rimI	27	16	HIR76_RS01325/HIR76_RS07950/HIR76_RS16835/HIR76_RS05870/HIR76_RS21205/HIR76_RS09950/HIR76_RS07590/HIR76_RS06395/HIR76_RS10520/HIR76_RS05800/HIR76_RS07820/HIR76_RS21895/HIR76_RS08820/HIR76_RS06330/HIR76_RS16065/HIR76_RS03380	11	HIR76_RS13155/HIR76_RS20370/HIR76_RS21955/HIR76_RS17795/HIR76_RS03915/HIR76_RS21615/HIR76_RS12670/HIR76_RS14430/HIR76_RS18725/HIR76_RS18350/HIR76_RS04620
MF	GO:0016830	carbon-carbon lyase activity	8/915	16/1643	0.763047	0.998004	HIR76_RS19390/HIR76_RS12680/HIR76_RS18555/HIR76_RS21285/HIR76_RS12375/HIR76_RS08650/HIR76_RS16495/HIR76_RS00460	budA/ribBA/padC/iolJ/trpC/pyrF/pckA/folB	8	4	HIR76_RS12680/HIR76_RS18555/HIR76_RS21285/HIR76_RS08650	4	HIR76_RS19390/HIR76_RS12375/HIR76_RS16495/HIR76_RS00460
MF	GO:0003723	RNA binding	31/915	60/1643	0.780285	0.998004	HIR76_RS20465/HIR76_RS20665/HIR76_RS15525/HIR76_RS00320/HIR76_RS15520/HIR76_RS13860/HIR76_RS08745/HIR76_RS16055/HIR76_RS09130/HIR76_RS08580/HIR76_RS20985/HIR76_RS13730/HIR76_RS13235/HIR76_RS19900/HIR76_RS10165/HIR76_RS00625/HIR76_RS00845/HIR76_RS16010/HIR76_RS10510/HIR76_RS09210/HIR76_RS22060/HIR76_RS00890/HIR76_RS00355/HIR76_RS09225/HIR76_RS18205/HIR76_RS13205/HIR76_RS08605/HIR76_RS05010/HIR76_R…	sacT/tyrZ/pheS/ctc/pheT/rpsT/rsmB/tyrS/tsf/ylmH/licT/era/nusB/tsaC/proB/rlmB/infA/thiI/csaA/truB/rnpA/truA/hslR/pnp/smpB/yqxC/rluD/trmL/hfq/rpsM/proB	31	20	HIR76_RS20665/HIR76_RS15525/HIR76_RS15520/HIR76_RS08745/HIR76_RS16055/HIR76_RS08580/HIR76_RS20985/HIR76_RS13730/HIR76_RS10165/HIR76_RS00625/HIR76_RS00845/HIR76_RS16010/HIR76_RS10510/HIR76_RS09210/HIR76_RS22060/HIR76_RS00890/HIR76_RS00355/HIR76_RS13205/HIR76_RS08605/HIR76_RS00855	11	HIR76_RS20465/HIR76_RS00320/HIR76_RS13860/HIR76_RS09130/HIR76_RS13235/HIR76_RS19900/HIR76_RS09225/HIR76_RS18205/HIR76_RS05010/HIR76_RS09545/HIR76_RS07380
MF	GO:0016614	oxidoreductase activity, acting on CH-OH group of donors	23/915	45/1643	0.782559	0.998004	HIR76_RS13150/HIR76_RS17800/HIR76_RS08490/HIR76_RS12585/HIR76_RS20725/HIR76_RS19155/HIR76_RS16360/HIR76_RS12690/HIR76_RS12990/HIR76_RS15350/HIR76_RS12830/HIR76_RS04530/HIR76_RS21495/HIR76_RS19950/HIR76_RS06315/HIR76_RS18695/HIR76_RS04935/HIR76_RS12995/HIR76_RS02280/HIR76_RS16645/HIR76_RS15340/HIR76_RS15550/HIR76_RS16160	mmgB/fadN/murB/serA/licH/tuaD/melA/ribD/zwf/ilvC/mleA/glvA/gnd/malS/yitY/yvcT/ygaK/gndA/ycsA/ytcA/leuB/glcD/maeC	23	12	HIR76_RS12585/HIR76_RS16360/HIR76_RS12690/HIR76_RS12990/HIR76_RS15350/HIR76_RS12830/HIR76_RS21495/HIR76_RS06315/HIR76_RS18695/HIR76_RS12995/HIR76_RS02280/HIR76_RS15340	11	HIR76_RS13150/HIR76_RS17800/HIR76_RS08490/HIR76_RS20725/HIR76_RS19155/HIR76_RS04530/HIR76_RS19950/HIR76_RS04935/HIR76_RS16645/HIR76_RS15550/HIR76_RS16160
MF	GO:0016741	transferase activity, transferring one-carbon groups	23/915	45/1643	0.782559	0.998004	HIR76_RS07375/HIR76_RS08740/HIR76_RS08745/HIR76_RS10805/HIR76_RS00240/HIR76_RS20615/HIR76_RS00675/HIR76_RS03810/HIR76_RS00625/HIR76_RS20920/HIR76_RS00350/HIR76_RS03695/HIR76_RS00230/HIR76_RS12050/HIR76_RS20925/HIR76_RS13805/HIR76_RS13205/HIR76_RS04445/HIR76_RS08680/HIR76_RS12260/HIR76_RS03700/HIR76_RS00905/HIR76_RS05010	purU/fmt/rsmB/yodH/rsmI/rlmI/rlmG/rlmD/rlmB/yxjH/mazG/purN/trmNF/bpsB/yxjG/rsmE/yqxC/rlmD/cobA/panB/purH/ybaJ/trmL	23	16	HIR76_RS07375/HIR76_RS08740/HIR76_RS08745/HIR76_RS00240/HIR76_RS20615/HIR76_RS00625/HIR76_RS20920/HIR76_RS00350/HIR76_RS00230/HIR76_RS20925/HIR76_RS13805/HIR76_RS13205/HIR76_RS04445/HIR76_RS08680/HIR76_RS12260/HIR76_RS00905	7	HIR76_RS10805/HIR76_RS00675/HIR76_RS03810/HIR76_RS03695/HIR76_RS12050/HIR76_RS03700/HIR76_RS05010
MF	GO:0030554	adenyl nucleotide binding	104/915	195/1643	0.783325	0.998004	HIR76_RS07685/HIR76_RS12445/HIR76_RS10040/HIR76_RS08275/HIR76_RS15310/HIR76_RS08040/HIR76_RS20850/HIR76_RS00400/HIR76_RS18320/HIR76_RS00575/HIR76_RS13690/HIR76_RS18270/HIR76_RS08995/HIR76_RS20665/HIR76_RS13365/HIR76_RS09585/HIR76_RS16225/HIR76_RS19340/HIR76_RS15240/HIR76_RS02580/HIR76_RS15525/HIR76_RS12245/HIR76_RS13755/HIR76_RS13825/HIR76_RS15245/HIR76_RS21645/HIR76_RS13565/HIR76_RS15520/HIR76_R…	clpE/spoIVA/ldeHA/ylaK/lonB/yknY/msmX/prkT/opuCA/clpC/dnaG/opuBA/fliI/tyrZ/yqhH/spoVK/ythP/pgsB/folC/murF/pheS/dinG/phoH/grpE/valS/rocR/pstBA/pheT/ypvA/mfd/rbsA/silP/ileS/yjoB/pstBB/tyrS/glyS/glyQ/sufC/serS/albC/addA/yxeO/dppD/atpD/aspS/tilS/thiN/uvrA/cydD/ettA/hslU/ylmA/ytlC/ligD/smc/atpA/cysS/yvkC/yvrO/recG/ftsE/bmrA/leuS/feuV/sftA/essC/yjcD/metN/thrB/ytrE/ykfD/recQ/cydC/gutR/htpG/recA/ecsA/ruv…	104	67	HIR76_RS07685/HIR76_RS08040/HIR76_RS20850/HIR76_RS18320/HIR76_RS00575/HIR76_RS18270/HIR76_RS08995/HIR76_RS20665/HIR76_RS16225/HIR76_RS19340/HIR76_RS15240/HIR76_RS15525/HIR76_RS13825/HIR76_RS15245/HIR76_RS21645/HIR76_RS15520/HIR76_RS19360/HIR76_RS11905/HIR76_RS08590/HIR76_RS06985/HIR76_RS16055/HIR76_RS13710/HIR76_RS13715/HIR76_RS00090/HIR76_RS06030/HIR76_RS21190/HIR76_RS14960/HIR76_RS18940/HIR76_R…	37	HIR76_RS12445/HIR76_RS10040/HIR76_RS08275/HIR76_RS15310/HIR76_RS00400/HIR76_RS13690/HIR76_RS13365/HIR76_RS09585/HIR76_RS02580/HIR76_RS12245/HIR76_RS13755/HIR76_RS13565/HIR76_RS12105/HIR76_RS00335/HIR76_RS13560/HIR76_RS17730/HIR76_RS20125/HIR76_RS07295/HIR76_RS19830/HIR76_RS00405/HIR76_RS08775/HIR76_RS08955/HIR76_RS16515/HIR76_RS07525/HIR76_RS08845/HIR76_RS19840/HIR76_RS18035/HIR76_RS08810/HIR76_R…
MF	GO:0032559	adenyl ribonucleotide binding	103/915	194/1643	0.803221	0.998004	HIR76_RS07685/HIR76_RS12445/HIR76_RS10040/HIR76_RS08275/HIR76_RS15310/HIR76_RS08040/HIR76_RS20850/HIR76_RS00400/HIR76_RS18320/HIR76_RS00575/HIR76_RS13690/HIR76_RS18270/HIR76_RS08995/HIR76_RS20665/HIR76_RS13365/HIR76_RS09585/HIR76_RS16225/HIR76_RS19340/HIR76_RS15240/HIR76_RS02580/HIR76_RS15525/HIR76_RS12245/HIR76_RS13755/HIR76_RS15245/HIR76_RS21645/HIR76_RS13565/HIR76_RS15520/HIR76_RS12105/HIR76_R…	clpE/spoIVA/ldeHA/ylaK/lonB/yknY/msmX/prkT/opuCA/clpC/dnaG/opuBA/fliI/tyrZ/yqhH/spoVK/ythP/pgsB/folC/murF/pheS/dinG/phoH/valS/rocR/pstBA/pheT/ypvA/mfd/rbsA/silP/ileS/yjoB/pstBB/tyrS/glyS/glyQ/sufC/serS/albC/addA/yxeO/dppD/atpD/aspS/tilS/thiN/uvrA/cydD/ettA/hslU/ylmA/ytlC/ligD/smc/atpA/cysS/yvkC/yvrO/recG/ftsE/bmrA/leuS/feuV/sftA/essC/yjcD/metN/thrB/ytrE/ykfD/recQ/cydC/gutR/htpG/recA/ecsA/ruvA/mut…	103	66	HIR76_RS07685/HIR76_RS08040/HIR76_RS20850/HIR76_RS18320/HIR76_RS00575/HIR76_RS18270/HIR76_RS08995/HIR76_RS20665/HIR76_RS16225/HIR76_RS19340/HIR76_RS15240/HIR76_RS15525/HIR76_RS15245/HIR76_RS21645/HIR76_RS15520/HIR76_RS19360/HIR76_RS11905/HIR76_RS08590/HIR76_RS06985/HIR76_RS16055/HIR76_RS13710/HIR76_RS13715/HIR76_RS00090/HIR76_RS06030/HIR76_RS21190/HIR76_RS14960/HIR76_RS18940/HIR76_RS20815/HIR76_R…	37	HIR76_RS12445/HIR76_RS10040/HIR76_RS08275/HIR76_RS15310/HIR76_RS00400/HIR76_RS13690/HIR76_RS13365/HIR76_RS09585/HIR76_RS02580/HIR76_RS12245/HIR76_RS13755/HIR76_RS13565/HIR76_RS12105/HIR76_RS00335/HIR76_RS13560/HIR76_RS17730/HIR76_RS20125/HIR76_RS07295/HIR76_RS19830/HIR76_RS00405/HIR76_RS08775/HIR76_RS08955/HIR76_RS16515/HIR76_RS07525/HIR76_RS08845/HIR76_RS19840/HIR76_RS18035/HIR76_RS08810/HIR76_R…
MF	GO:0005524	ATP binding	102/915	193/1643	0.822047	0.998004	HIR76_RS07685/HIR76_RS12445/HIR76_RS10040/HIR76_RS08275/HIR76_RS15310/HIR76_RS08040/HIR76_RS20850/HIR76_RS00400/HIR76_RS18320/HIR76_RS00575/HIR76_RS13690/HIR76_RS18270/HIR76_RS08995/HIR76_RS20665/HIR76_RS13365/HIR76_RS09585/HIR76_RS16225/HIR76_RS19340/HIR76_RS15240/HIR76_RS02580/HIR76_RS15525/HIR76_RS12245/HIR76_RS13755/HIR76_RS15245/HIR76_RS21645/HIR76_RS13565/HIR76_RS15520/HIR76_RS12105/HIR76_R…	clpE/spoIVA/ldeHA/ylaK/lonB/yknY/msmX/prkT/opuCA/clpC/dnaG/opuBA/fliI/tyrZ/yqhH/spoVK/ythP/pgsB/folC/murF/pheS/dinG/phoH/valS/rocR/pstBA/pheT/ypvA/mfd/rbsA/silP/ileS/yjoB/pstBB/tyrS/glyS/glyQ/sufC/serS/albC/addA/yxeO/dppD/atpD/aspS/tilS/thiN/uvrA/cydD/ettA/hslU/ylmA/ytlC/ligD/smc/atpA/cysS/yvkC/yvrO/recG/ftsE/bmrA/leuS/feuV/sftA/essC/yjcD/metN/thrB/ytrE/ykfD/recQ/cydC/htpG/recA/ecsA/ruvA/mutS/mrf…	102	65	HIR76_RS07685/HIR76_RS08040/HIR76_RS20850/HIR76_RS18320/HIR76_RS00575/HIR76_RS18270/HIR76_RS08995/HIR76_RS20665/HIR76_RS16225/HIR76_RS19340/HIR76_RS15240/HIR76_RS15525/HIR76_RS15245/HIR76_RS21645/HIR76_RS15520/HIR76_RS19360/HIR76_RS11905/HIR76_RS08590/HIR76_RS06985/HIR76_RS16055/HIR76_RS13710/HIR76_RS13715/HIR76_RS00090/HIR76_RS06030/HIR76_RS21190/HIR76_RS14960/HIR76_RS18940/HIR76_RS20815/HIR76_R…	37	HIR76_RS12445/HIR76_RS10040/HIR76_RS08275/HIR76_RS15310/HIR76_RS00400/HIR76_RS13690/HIR76_RS13365/HIR76_RS09585/HIR76_RS02580/HIR76_RS12245/HIR76_RS13755/HIR76_RS13565/HIR76_RS12105/HIR76_RS00335/HIR76_RS13560/HIR76_RS17730/HIR76_RS20125/HIR76_RS07295/HIR76_RS19830/HIR76_RS00405/HIR76_RS08775/HIR76_RS08955/HIR76_RS16515/HIR76_RS07525/HIR76_RS08845/HIR76_RS19840/HIR76_RS18035/HIR76_RS08810/HIR76_R…
MF	GO:0046914	transition metal ion binding	25/915	50/1643	0.833352	0.998004	HIR76_RS13690/HIR76_RS20070/HIR76_RS02250/HIR76_RS06875/HIR76_RS14745/HIR76_RS04080/HIR76_RS03585/HIR76_RS08320/HIR76_RS16635/HIR76_RS18360/HIR76_RS20510/HIR76_RS08315/HIR76_RS10215/HIR76_RS17470/HIR76_RS19285/HIR76_RS01910/HIR76_RS21285/HIR76_RS20920/HIR76_RS17875/HIR76_RS19740/HIR76_RS20925/HIR76_RS14565/HIR76_RS15315/HIR76_RS01295/HIR76_RS21995	dnaG/narG/ycnJ/yjiB/cypB/cypD/cotA/ctaD/yteA/gpmI/qoxB/coxB/yoaE/yutI/manA/nasC/iolJ/yxjH/mrgA/ureA/yxjG/zinT/clpX/cypC/yyaE	25	10	HIR76_RS14745/HIR76_RS20510/HIR76_RS10215/HIR76_RS19285/HIR76_RS01910/HIR76_RS21285/HIR76_RS20920/HIR76_RS20925/HIR76_RS15315/HIR76_RS21995	15	HIR76_RS13690/HIR76_RS20070/HIR76_RS02250/HIR76_RS06875/HIR76_RS04080/HIR76_RS03585/HIR76_RS08320/HIR76_RS16635/HIR76_RS18360/HIR76_RS08315/HIR76_RS17470/HIR76_RS17875/HIR76_RS19740/HIR76_RS14565/HIR76_RS01295
MF	GO:0008144	drug binding	124/915	234/1643	0.833673	0.998004	HIR76_RS07685/HIR76_RS12445/HIR76_RS10040/HIR76_RS08460/HIR76_RS08275/HIR76_RS15310/HIR76_RS20185/HIR76_RS14825/HIR76_RS08040/HIR76_RS20850/HIR76_RS00400/HIR76_RS18320/HIR76_RS00575/HIR76_RS13690/HIR76_RS18270/HIR76_RS08995/HIR76_RS21640/HIR76_RS20665/HIR76_RS13365/HIR76_RS09585/HIR76_RS16225/HIR76_RS19340/HIR76_RS15240/HIR76_RS02580/HIR76_RS15525/HIR76_RS12245/HIR76_RS07850/HIR76_RS13755/HIR76_R…	clpE/spoIVA/ldeHA/spoVD/ylaK/lonB/pbpG/pbpI/yknY/msmX/prkT/opuCA/clpC/dnaG/opuBA/fliI/rocD/tyrZ/yqhH/spoVK/ythP/pgsB/folC/murF/pheS/dinG/dapX/phoH/kbl/valS/rocR/pstBA/pheT/ypvA/mfd/rbsA/silP/ileS/yjoB/pstBB/tyrS/yhxA/glyS/glyQ/sufC/serS/albC/addA/yxeO/dppD/atpD/blaOXA/ponA/aspS/hemL/tilS/thiN/bacF/uvrA/cydD/ettA/yhdR/hslU/pbpD/pbpB/ylmA/ytlC/ligD/smc/atpA/cysS/yvkC/yvrO/recG/ftsE/ycxD/bmrA/yugH/l…	124	74	HIR76_RS07685/HIR76_RS08040/HIR76_RS20850/HIR76_RS18320/HIR76_RS00575/HIR76_RS18270/HIR76_RS08995/HIR76_RS20665/HIR76_RS16225/HIR76_RS19340/HIR76_RS15240/HIR76_RS15525/HIR76_RS15245/HIR76_RS21645/HIR76_RS15520/HIR76_RS19360/HIR76_RS11905/HIR76_RS08590/HIR76_RS06985/HIR76_RS16055/HIR76_RS13710/HIR76_RS13715/HIR76_RS00090/HIR76_RS06030/HIR76_RS21190/HIR76_RS14960/HIR76_RS20275/HIR76_RS18940/HIR76_R…	50	HIR76_RS12445/HIR76_RS10040/HIR76_RS08460/HIR76_RS08275/HIR76_RS15310/HIR76_RS20185/HIR76_RS14825/HIR76_RS00400/HIR76_RS13690/HIR76_RS21640/HIR76_RS13365/HIR76_RS09585/HIR76_RS02580/HIR76_RS12245/HIR76_RS07850/HIR76_RS13755/HIR76_RS09370/HIR76_RS13565/HIR76_RS12105/HIR76_RS00335/HIR76_RS13560/HIR76_RS05170/HIR76_RS17730/HIR76_RS20125/HIR76_RS07295/HIR76_RS19830/HIR76_RS01290/HIR76_RS12205/HIR76_R…
MF	GO:0004518	nuclease activity	6/915	13/1643	0.835262	0.998004	HIR76_RS17640/HIR76_RS00620/HIR76_RS20030/HIR76_RS18735/HIR76_RS22060/HIR76_RS09225	bsnA/mrnC/uvsE/whiA/rnpA/pnp	6	2	HIR76_RS00620/HIR76_RS22060	4	HIR76_RS17640/HIR76_RS20030/HIR76_RS18735/HIR76_RS09225
MF	GO:0043167	ion binding	201/915	375/1643	0.838176	0.998004	HIR76_RS07685/HIR76_RS12445/HIR76_RS16860/HIR76_RS10040/HIR76_RS10665/HIR76_RS04485/HIR76_RS08460/HIR76_RS08275/HIR76_RS15310/HIR76_RS13145/HIR76_RS10050/HIR76_RS20185/HIR76_RS17790/HIR76_RS14825/HIR76_RS08040/HIR76_RS20850/HIR76_RS00400/HIR76_RS16705/HIR76_RS18320/HIR76_RS08490/HIR76_RS00575/HIR76_RS13690/HIR76_RS21710/HIR76_RS18270/HIR76_RS08995/HIR76_RS20070/HIR76_RS13100/HIR76_RS21640/HIR76_R…	clpE/spoIVA/gbsB/ldeHA/sodF/acoL/spoVD/ylaK/lonB/mmgC/ldeJ/pbpG/fadE/pbpI/yknY/msmX/prkT/glgB/opuCA/murB/clpC/dnaG/purA/opuBA/fliI/narG/lpdA/rocD/tyrZ/albF/ycnJ/yqhH/spoVK/ythP/pgsB/yjiB/iolD/folC/cypB/cypD/murF/pheS/copA/dinG/albE/dapX/cotA/alsS/phoH/ilvB/kbl/valS/rocR/pstBA/cadA/pheT/ypvA/mfd/rbsA/silP/ileS/yjoB/pstBB/menD/yhjR/sodC/tyrS/ctaD/codY/yhxA/mobB/glyS/glyQ/sufC/serS/albC/mlpA/addA/yx…	201	110	HIR76_RS07685/HIR76_RS16860/HIR76_RS08040/HIR76_RS20850/HIR76_RS18320/HIR76_RS00575/HIR76_RS18270/HIR76_RS08995/HIR76_RS20665/HIR76_RS16225/HIR76_RS19340/HIR76_RS21315/HIR76_RS15240/HIR76_RS14745/HIR76_RS15525/HIR76_RS18150/HIR76_RS15360/HIR76_RS15245/HIR76_RS21645/HIR76_RS18145/HIR76_RS15520/HIR76_RS19360/HIR76_RS11905/HIR76_RS08590/HIR76_RS06985/HIR76_RS16055/HIR76_RS08005/HIR76_RS13710/HIR76_R…	91	HIR76_RS12445/HIR76_RS10040/HIR76_RS10665/HIR76_RS04485/HIR76_RS08460/HIR76_RS08275/HIR76_RS15310/HIR76_RS13145/HIR76_RS10050/HIR76_RS20185/HIR76_RS17790/HIR76_RS14825/HIR76_RS00400/HIR76_RS16705/HIR76_RS08490/HIR76_RS13690/HIR76_RS21710/HIR76_RS20070/HIR76_RS13100/HIR76_RS21640/HIR76_RS20140/HIR76_RS02250/HIR76_RS13365/HIR76_RS09585/HIR76_RS06875/HIR76_RS04080/HIR76_RS02580/HIR76_RS12245/HIR76_R…
MF	GO:0016860	intramolecular oxidoreductase activity	5/915	11/1643	0.838876	0.998004	HIR76_RS06925/HIR76_RS21325/HIR76_RS18365/HIR76_RS19285/HIR76_RS12095	uxaC/iolB/tpiA/manA/kduI	5	4	HIR76_RS06925/HIR76_RS21325/HIR76_RS19285/HIR76_RS12095	1	HIR76_RS18365
MF	GO:0016861	intramolecular oxidoreductase activity, interconverting aldoses and ketoses	5/915	11/1643	0.838876	0.998004	HIR76_RS06925/HIR76_RS21325/HIR76_RS18365/HIR76_RS19285/HIR76_RS12095	uxaC/iolB/tpiA/manA/kduI	5	4	HIR76_RS06925/HIR76_RS21325/HIR76_RS19285/HIR76_RS12095	1	HIR76_RS18365
MF	GO:0015075	ion transmembrane transporter activity	29/915	58/1643	0.846778	0.998004	HIR76_RS19405/HIR76_RS19855/HIR76_RS20830/HIR76_RS15100/HIR76_RS02565/HIR76_RS18585/HIR76_RS21490/HIR76_RS19860/HIR76_RS19850/HIR76_RS07240/HIR76_RS08320/HIR76_RS19845/HIR76_RS18500/HIR76_RS20510/HIR76_RS18110/HIR76_RS08315/HIR76_RS08115/HIR76_RS19835/HIR76_RS05900/HIR76_RS01015/HIR76_RS17375/HIR76_RS03600/HIR76_RS17185/HIR76_RS03110/HIR76_RS04315/HIR76_RS19660/HIR76_RS20575/HIR76_RS07475/HIR76_R…	ywrK/atpE/cimH/alaP/ydbO/aspP/gntP/atpB/atpF/steT/ctaD/atpH/lutP/qoxB/nhaK/coxB/ktrC/atpG/bioY/ybaR/bioYB/mneS/mrpF/mneP/yflA/amtB/efeU/mgtE/corA	29	13	HIR76_RS20830/HIR76_RS21490/HIR76_RS18500/HIR76_RS20510/HIR76_RS18110/HIR76_RS08115/HIR76_RS05900/HIR76_RS01015/HIR76_RS17185/HIR76_RS03110/HIR76_RS04315/HIR76_RS19660/HIR76_RS04435	16	HIR76_RS19405/HIR76_RS19855/HIR76_RS15100/HIR76_RS02565/HIR76_RS18585/HIR76_RS19860/HIR76_RS19850/HIR76_RS07240/HIR76_RS08320/HIR76_RS19845/HIR76_RS08315/HIR76_RS19835/HIR76_RS17375/HIR76_RS03600/HIR76_RS20575/HIR76_RS07475
MF	GO:0050662	coenzyme binding	47/915	93/1643	0.872162	0.998004	HIR76_RS04485/HIR76_RS13145/HIR76_RS10050/HIR76_RS17790/HIR76_RS08490/HIR76_RS12585/HIR76_RS13100/HIR76_RS21640/HIR76_RS19155/HIR76_RS21315/HIR76_RS14745/HIR76_RS04080/HIR76_RS07850/HIR76_RS19395/HIR76_RS16650/HIR76_RS15360/HIR76_RS09370/HIR76_RS12990/HIR76_RS16625/HIR76_RS05170/HIR76_RS12830/HIR76_RS12970/HIR76_RS16300/HIR76_RS20015/HIR76_RS15265/HIR76_RS20275/HIR76_RS05325/HIR76_RS19950/HIR76_R…	acoL/mmgC/ldeJ/fadE/murB/serA/lpdA/rocD/tuaD/iolD/cypB/cypD/dapX/alsS/ytcB/ilvB/kbl/zwf/menD/yhxA/mleA/namA/ytbQ/acdA/hemL/bacF/yhdR/malS/yitY/yvcT/ycxD/yugH/hemA/ygaK/ydeL/ytcA/yhjG/fldP/trmFO/yhdI/lpdA/yisV/gsaB/glcD/yqiG/yfhF/maeC	47	21	HIR76_RS12585/HIR76_RS21315/HIR76_RS14745/HIR76_RS15360/HIR76_RS12990/HIR76_RS12830/HIR76_RS12970/HIR76_RS20275/HIR76_RS05325/HIR76_RS06315/HIR76_RS18695/HIR76_RS02040/HIR76_RS17060/HIR76_RS02980/HIR76_RS05965/HIR76_RS05280/HIR76_RS08170/HIR76_RS06155/HIR76_RS04790/HIR76_RS13180/HIR76_RS04690	26	HIR76_RS04485/HIR76_RS13145/HIR76_RS10050/HIR76_RS17790/HIR76_RS08490/HIR76_RS13100/HIR76_RS21640/HIR76_RS19155/HIR76_RS04080/HIR76_RS07850/HIR76_RS19395/HIR76_RS16650/HIR76_RS09370/HIR76_RS16625/HIR76_RS05170/HIR76_RS16300/HIR76_RS20015/HIR76_RS15265/HIR76_RS19950/HIR76_RS15290/HIR76_RS04935/HIR76_RS16645/HIR76_RS07945/HIR76_RS08940/HIR76_RS15550/HIR76_RS16160
MF	GO:0042623	ATPase activity, coupled	11/915	24/1643	0.881945	0.998004	HIR76_RS15310/HIR76_RS12245/HIR76_RS12105/HIR76_RS19845/HIR76_RS20815/HIR76_RS19835/HIR76_RS18770/HIR76_RS08395/HIR76_RS10600/HIR76_RS20810/HIR76_RS09965	lonB/dinG/ypvA/atpH/cydD/atpG/bmrA/ddcP/recQ/cydC/parC	11	5	HIR76_RS20815/HIR76_RS08395/HIR76_RS10600/HIR76_RS20810/HIR76_RS09965	6	HIR76_RS15310/HIR76_RS12245/HIR76_RS12105/HIR76_RS19845/HIR76_RS19835/HIR76_RS18770
MF	GO:0030170	pyridoxal phosphate binding	13/915	28/1643	0.882091	0.998004	HIR76_RS21640/HIR76_RS07850/HIR76_RS09370/HIR76_RS05170/HIR76_RS15265/HIR76_RS20275/HIR76_RS05325/HIR76_RS02040/HIR76_RS17060/HIR76_RS02980/HIR76_RS05280/HIR76_RS06155/HIR76_RS04790	rocD/dapX/kbl/yhxA/hemL/bacF/yhdR/ycxD/yugH/ydeL/yhdI/yisV/gsaB	13	8	HIR76_RS20275/HIR76_RS05325/HIR76_RS02040/HIR76_RS17060/HIR76_RS02980/HIR76_RS05280/HIR76_RS06155/HIR76_RS04790	5	HIR76_RS21640/HIR76_RS07850/HIR76_RS09370/HIR76_RS05170/HIR76_RS15265
MF	GO:0070279	vitamin B6 binding	13/915	28/1643	0.882091	0.998004	HIR76_RS21640/HIR76_RS07850/HIR76_RS09370/HIR76_RS05170/HIR76_RS15265/HIR76_RS20275/HIR76_RS05325/HIR76_RS02040/HIR76_RS17060/HIR76_RS02980/HIR76_RS05280/HIR76_RS06155/HIR76_RS04790	rocD/dapX/kbl/yhxA/hemL/bacF/yhdR/ycxD/yugH/ydeL/yhdI/yisV/gsaB	13	8	HIR76_RS20275/HIR76_RS05325/HIR76_RS02040/HIR76_RS17060/HIR76_RS02980/HIR76_RS05280/HIR76_RS06155/HIR76_RS04790	5	HIR76_RS21640/HIR76_RS07850/HIR76_RS09370/HIR76_RS05170/HIR76_RS15265
MF	GO:0008514	organic anion transmembrane transporter activity	9/915	20/1643	0.883604	0.998004	HIR76_RS20830/HIR76_RS15100/HIR76_RS18585/HIR76_RS21490/HIR76_RS07240/HIR76_RS18500/HIR76_RS05900/HIR76_RS17375/HIR76_RS04315	cimH/alaP/aspP/gntP/steT/lutP/bioY/bioYB/yflA	9	5	HIR76_RS20830/HIR76_RS21490/HIR76_RS18500/HIR76_RS05900/HIR76_RS04315	4	HIR76_RS15100/HIR76_RS18585/HIR76_RS07240/HIR76_RS17375
MF	GO:0004672	protein kinase activity	17/915	36/1643	0.885383	0.998004	HIR76_RS00400/HIR76_RS07845/HIR76_RS07595/HIR76_RS15760/HIR76_RS17890/HIR76_RS15160/HIR76_RS03930/HIR76_RS21680/HIR76_RS17085/HIR76_RS17995/HIR76_RS09095/HIR76_RS04235/HIR76_RS05105/HIR76_RS08760/HIR76_RS01520/HIR76_RS08105/HIR76_RS02515	prkT/kinA/kinE/phoR/cssS/spo0B/yesM/walK/kinB/yvrG/cheA/yflR/dgcK/prkC/ycbM/kinC/dctS	17	10	HIR76_RS15160/HIR76_RS21680/HIR76_RS17085/HIR76_RS17995/HIR76_RS09095/HIR76_RS04235/HIR76_RS08760/HIR76_RS01520/HIR76_RS08105/HIR76_RS02515	7	HIR76_RS00400/HIR76_RS07845/HIR76_RS07595/HIR76_RS15760/HIR76_RS17890/HIR76_RS03930/HIR76_RS05105
MF	GO:0005342	organic acid transmembrane transporter activity	8/915	18/1643	0.885449	0.998004	HIR76_RS15100/HIR76_RS18585/HIR76_RS21490/HIR76_RS07240/HIR76_RS18500/HIR76_RS05900/HIR76_RS17375/HIR76_RS04315	alaP/aspP/gntP/steT/lutP/bioY/bioYB/yflA	8	4	HIR76_RS21490/HIR76_RS18500/HIR76_RS05900/HIR76_RS04315	4	HIR76_RS15100/HIR76_RS18585/HIR76_RS07240/HIR76_RS17375
MF	GO:0046943	carboxylic acid transmembrane transporter activity	8/915	18/1643	0.885449	0.998004	HIR76_RS15100/HIR76_RS18585/HIR76_RS21490/HIR76_RS07240/HIR76_RS18500/HIR76_RS05900/HIR76_RS17375/HIR76_RS04315	alaP/aspP/gntP/steT/lutP/bioY/bioYB/yflA	8	4	HIR76_RS21490/HIR76_RS18500/HIR76_RS05900/HIR76_RS04315	4	HIR76_RS15100/HIR76_RS18585/HIR76_RS07240/HIR76_RS17375
MF	GO:0008168	methyltransferase activity	18/915	38/1643	0.886578	0.998004	HIR76_RS08745/HIR76_RS10805/HIR76_RS00240/HIR76_RS20615/HIR76_RS00675/HIR76_RS03810/HIR76_RS00625/HIR76_RS20920/HIR76_RS00350/HIR76_RS00230/HIR76_RS12050/HIR76_RS20925/HIR76_RS13805/HIR76_RS13205/HIR76_RS04445/HIR76_RS08680/HIR76_RS00905/HIR76_RS05010	rsmB/yodH/rsmI/rlmI/rlmG/rlmD/rlmB/yxjH/mazG/trmNF/bpsB/yxjG/rsmE/yqxC/rlmD/cobA/ybaJ/trmL	18	13	HIR76_RS08745/HIR76_RS00240/HIR76_RS20615/HIR76_RS00625/HIR76_RS20920/HIR76_RS00350/HIR76_RS00230/HIR76_RS20925/HIR76_RS13805/HIR76_RS13205/HIR76_RS04445/HIR76_RS08680/HIR76_RS00905	5	HIR76_RS10805/HIR76_RS00675/HIR76_RS03810/HIR76_RS12050/HIR76_RS05010
MF	GO:0051287	NAD binding	7/915	16/1643	0.888253	0.998004	HIR76_RS12585/HIR76_RS19155/HIR76_RS12830/HIR76_RS19950/HIR76_RS18695/HIR76_RS16645/HIR76_RS16160	serA/tuaD/mleA/malS/yvcT/ytcA/maeC	7	3	HIR76_RS12585/HIR76_RS12830/HIR76_RS18695	4	HIR76_RS19155/HIR76_RS19950/HIR76_RS16645/HIR76_RS16160
MF	GO:0016462	pyrophosphatase activity	54/915	107/1643	0.889595	0.998004	HIR76_RS12445/HIR76_RS15310/HIR76_RS08040/HIR76_RS20850/HIR76_RS18320/HIR76_RS09035/HIR76_RS13690/HIR76_RS18270/HIR76_RS15225/HIR76_RS16225/HIR76_RS08975/HIR76_RS12245/HIR76_RS08520/HIR76_RS13565/HIR76_RS12105/HIR76_RS19360/HIR76_RS13560/HIR76_RS17730/HIR76_RS20125/HIR76_RS21190/HIR76_RS07295/HIR76_RS19845/HIR76_RS18940/HIR76_RS20815/HIR76_RS04140/HIR76_RS08545/HIR76_RS16515/HIR76_RS19835/HIR76_R…	spoIVA/lonB/yknY/msmX/opuCA/fliM/dnaG/opuBA/maf/ythP/fliE/dinG/ftsZ/pstBA/ypvA/rbsA/pstBB/sufC/albC/yxeO/dppD/atpH/uvrA/cydD/ettA/ylmA/ytlC/atpG/yvrO/ruvB/ftsE/bmrA/ddcP/feuV/metN/ytrE/ykfD/recQ/cydC/uppP/ecsA/ruvA/rsgA/appF/yojN/ydbJ/ssuB/parC/tcyN/rdgB/ugpC/ykpA/ycbN/ppaC	54	31	HIR76_RS08040/HIR76_RS20850/HIR76_RS18320/HIR76_RS09035/HIR76_RS18270/HIR76_RS16225/HIR76_RS08975/HIR76_RS19360/HIR76_RS21190/HIR76_RS18940/HIR76_RS20815/HIR76_RS04140/HIR76_RS08545/HIR76_RS15055/HIR76_RS18990/HIR76_RS08395/HIR76_RS10600/HIR76_RS20810/HIR76_RS05735/HIR76_RS15060/HIR76_RS08765/HIR76_RS06415/HIR76_RS10695/HIR76_RS02535/HIR76_RS04950/HIR76_RS09965/HIR76_RS15890/HIR76_RS15390/HIR76_R…	23	HIR76_RS12445/HIR76_RS15310/HIR76_RS13690/HIR76_RS15225/HIR76_RS12245/HIR76_RS08520/HIR76_RS13565/HIR76_RS12105/HIR76_RS13560/HIR76_RS17730/HIR76_RS20125/HIR76_RS07295/HIR76_RS19845/HIR76_RS16515/HIR76_RS19835/HIR76_RS18035/HIR76_RS18770/HIR76_RS17855/HIR76_RS17755/HIR76_RS16420/HIR76_RS07320/HIR76_RS16915/HIR76_RS21780
MF	GO:0016817	hydrolase activity, acting on acid anhydrides	54/915	107/1643	0.889595	0.998004	HIR76_RS12445/HIR76_RS15310/HIR76_RS08040/HIR76_RS20850/HIR76_RS18320/HIR76_RS09035/HIR76_RS13690/HIR76_RS18270/HIR76_RS15225/HIR76_RS16225/HIR76_RS08975/HIR76_RS12245/HIR76_RS08520/HIR76_RS13565/HIR76_RS12105/HIR76_RS19360/HIR76_RS13560/HIR76_RS17730/HIR76_RS20125/HIR76_RS21190/HIR76_RS07295/HIR76_RS19845/HIR76_RS18940/HIR76_RS20815/HIR76_RS04140/HIR76_RS08545/HIR76_RS16515/HIR76_RS19835/HIR76_R…	spoIVA/lonB/yknY/msmX/opuCA/fliM/dnaG/opuBA/maf/ythP/fliE/dinG/ftsZ/pstBA/ypvA/rbsA/pstBB/sufC/albC/yxeO/dppD/atpH/uvrA/cydD/ettA/ylmA/ytlC/atpG/yvrO/ruvB/ftsE/bmrA/ddcP/feuV/metN/ytrE/ykfD/recQ/cydC/uppP/ecsA/ruvA/rsgA/appF/yojN/ydbJ/ssuB/parC/tcyN/rdgB/ugpC/ykpA/ycbN/ppaC	54	31	HIR76_RS08040/HIR76_RS20850/HIR76_RS18320/HIR76_RS09035/HIR76_RS18270/HIR76_RS16225/HIR76_RS08975/HIR76_RS19360/HIR76_RS21190/HIR76_RS18940/HIR76_RS20815/HIR76_RS04140/HIR76_RS08545/HIR76_RS15055/HIR76_RS18990/HIR76_RS08395/HIR76_RS10600/HIR76_RS20810/HIR76_RS05735/HIR76_RS15060/HIR76_RS08765/HIR76_RS06415/HIR76_RS10695/HIR76_RS02535/HIR76_RS04950/HIR76_RS09965/HIR76_RS15890/HIR76_RS15390/HIR76_R…	23	HIR76_RS12445/HIR76_RS15310/HIR76_RS13690/HIR76_RS15225/HIR76_RS12245/HIR76_RS08520/HIR76_RS13565/HIR76_RS12105/HIR76_RS13560/HIR76_RS17730/HIR76_RS20125/HIR76_RS07295/HIR76_RS19845/HIR76_RS16515/HIR76_RS19835/HIR76_RS18035/HIR76_RS18770/HIR76_RS17855/HIR76_RS17755/HIR76_RS16420/HIR76_RS07320/HIR76_RS16915/HIR76_RS21780
MF	GO:0016818	hydrolase activity, acting on acid anhydrides, in phosphorus-containing anhydrides	54/915	107/1643	0.889595	0.998004	HIR76_RS12445/HIR76_RS15310/HIR76_RS08040/HIR76_RS20850/HIR76_RS18320/HIR76_RS09035/HIR76_RS13690/HIR76_RS18270/HIR76_RS15225/HIR76_RS16225/HIR76_RS08975/HIR76_RS12245/HIR76_RS08520/HIR76_RS13565/HIR76_RS12105/HIR76_RS19360/HIR76_RS13560/HIR76_RS17730/HIR76_RS20125/HIR76_RS21190/HIR76_RS07295/HIR76_RS19845/HIR76_RS18940/HIR76_RS20815/HIR76_RS04140/HIR76_RS08545/HIR76_RS16515/HIR76_RS19835/HIR76_R…	spoIVA/lonB/yknY/msmX/opuCA/fliM/dnaG/opuBA/maf/ythP/fliE/dinG/ftsZ/pstBA/ypvA/rbsA/pstBB/sufC/albC/yxeO/dppD/atpH/uvrA/cydD/ettA/ylmA/ytlC/atpG/yvrO/ruvB/ftsE/bmrA/ddcP/feuV/metN/ytrE/ykfD/recQ/cydC/uppP/ecsA/ruvA/rsgA/appF/yojN/ydbJ/ssuB/parC/tcyN/rdgB/ugpC/ykpA/ycbN/ppaC	54	31	HIR76_RS08040/HIR76_RS20850/HIR76_RS18320/HIR76_RS09035/HIR76_RS18270/HIR76_RS16225/HIR76_RS08975/HIR76_RS19360/HIR76_RS21190/HIR76_RS18940/HIR76_RS20815/HIR76_RS04140/HIR76_RS08545/HIR76_RS15055/HIR76_RS18990/HIR76_RS08395/HIR76_RS10600/HIR76_RS20810/HIR76_RS05735/HIR76_RS15060/HIR76_RS08765/HIR76_RS06415/HIR76_RS10695/HIR76_RS02535/HIR76_RS04950/HIR76_RS09965/HIR76_RS15890/HIR76_RS15390/HIR76_R…	23	HIR76_RS12445/HIR76_RS15310/HIR76_RS13690/HIR76_RS15225/HIR76_RS12245/HIR76_RS08520/HIR76_RS13565/HIR76_RS12105/HIR76_RS13560/HIR76_RS17730/HIR76_RS20125/HIR76_RS07295/HIR76_RS19845/HIR76_RS16515/HIR76_RS19835/HIR76_RS18035/HIR76_RS18770/HIR76_RS17855/HIR76_RS17755/HIR76_RS16420/HIR76_RS07320/HIR76_RS16915/HIR76_RS21780
MF	GO:0015318	inorganic molecular entity transmembrane transporter activity	22/915	46/1643	0.892132	0.998004	HIR76_RS19405/HIR76_RS19855/HIR76_RS15100/HIR76_RS18585/HIR76_RS21490/HIR76_RS19860/HIR76_RS19850/HIR76_RS07240/HIR76_RS08320/HIR76_RS19845/HIR76_RS18500/HIR76_RS20510/HIR76_RS18110/HIR76_RS08315/HIR76_RS19835/HIR76_RS05900/HIR76_RS01015/HIR76_RS17375/HIR76_RS04315/HIR76_RS08665/HIR76_RS20575/HIR76_RS04435	ywrK/atpE/alaP/aspP/gntP/atpB/atpF/steT/ctaD/atpH/lutP/qoxB/nhaK/coxB/atpG/bioY/ybaR/bioYB/yflA/cysP/efeU/corA	22	9	HIR76_RS21490/HIR76_RS18500/HIR76_RS20510/HIR76_RS18110/HIR76_RS05900/HIR76_RS01015/HIR76_RS04315/HIR76_RS08665/HIR76_RS04435	13	HIR76_RS19405/HIR76_RS19855/HIR76_RS15100/HIR76_RS18585/HIR76_RS19860/HIR76_RS19850/HIR76_RS07240/HIR76_RS08320/HIR76_RS19845/HIR76_RS08315/HIR76_RS19835/HIR76_RS17375/HIR76_RS20575
MF	GO:0097367	carbohydrate derivative binding	122/915	234/1643	0.894713	0.998004	HIR76_RS07685/HIR76_RS12445/HIR76_RS10040/HIR76_RS08275/HIR76_RS15310/HIR76_RS09580/HIR76_RS08040/HIR76_RS20850/HIR76_RS00400/HIR76_RS18320/HIR76_RS00575/HIR76_RS13690/HIR76_RS21710/HIR76_RS18270/HIR76_RS08995/HIR76_RS20665/HIR76_RS13365/HIR76_RS09585/HIR76_RS16225/HIR76_RS19340/HIR76_RS15240/HIR76_RS14745/HIR76_RS04080/HIR76_RS02580/HIR76_RS15525/HIR76_RS12245/HIR76_RS15230/HIR76_RS13755/HIR76_R…	clpE/spoIVA/ldeHA/ylaK/lonB/cwlC/yknY/msmX/prkT/opuCA/clpC/dnaG/purA/opuBA/fliI/tyrZ/yqhH/spoVK/ythP/pgsB/folC/cypB/cypD/murF/pheS/dinG/spoIIB/phoH/valS/rocR/pstBA/pheT/ypvA/mfd/rbsA/silP/ileS/yjoB/pstBB/tyrS/codY/mobB/glyS/glyQ/sufC/serS/albC/addA/yxeO/dppD/flhF/namA/obgE/atpD/adeR/aspS/era/tilS/thiN/uvrA/cydD/ettA/hslU/ylmA/ytlC/ligD/smc/glmS/atpA/cysS/yvkC/yvrO/recG/ftsE/bmrA/ylqF/leuS/frlB/fe…	122	77	HIR76_RS07685/HIR76_RS08040/HIR76_RS20850/HIR76_RS18320/HIR76_RS00575/HIR76_RS18270/HIR76_RS08995/HIR76_RS20665/HIR76_RS16225/HIR76_RS19340/HIR76_RS15240/HIR76_RS14745/HIR76_RS15525/HIR76_RS15245/HIR76_RS21645/HIR76_RS15520/HIR76_RS19360/HIR76_RS11905/HIR76_RS08590/HIR76_RS06985/HIR76_RS16055/HIR76_RS08005/HIR76_RS13710/HIR76_RS13715/HIR76_RS00090/HIR76_RS06030/HIR76_RS21190/HIR76_RS09080/HIR76_R…	45	HIR76_RS12445/HIR76_RS10040/HIR76_RS08275/HIR76_RS15310/HIR76_RS09580/HIR76_RS00400/HIR76_RS13690/HIR76_RS21710/HIR76_RS13365/HIR76_RS09585/HIR76_RS04080/HIR76_RS02580/HIR76_RS12245/HIR76_RS15230/HIR76_RS13755/HIR76_RS13565/HIR76_RS12105/HIR76_RS00335/HIR76_RS13560/HIR76_RS08960/HIR76_RS17730/HIR76_RS20125/HIR76_RS07295/HIR76_RS19830/HIR76_RS00405/HIR76_RS08775/HIR76_RS08955/HIR76_RS16515/HIR76_R…
MF	GO:0003677	DNA binding	102/915	197/1643	0.895133	0.998004	HIR76_RS16005/HIR76_RS12775/HIR76_RS08540/HIR76_RS15415/HIR76_RS16035/HIR76_RS16340/HIR76_RS13685/HIR76_RS19940/HIR76_RS13690/HIR76_RS08535/HIR76_RS15480/HIR76_RS08100/HIR76_RS14315/HIR76_RS13975/HIR76_RS07560/HIR76_RS17885/HIR76_RS13980/HIR76_RS17200/HIR76_RS00680/HIR76_RS12245/HIR76_RS00685/HIR76_RS00215/HIR76_RS00340/HIR76_RS18590/HIR76_RS02660/HIR76_RS15765/HIR76_RS21645/HIR76_RS12850/HIR76_R…	sspA/sigF/sigG/gerE/refZ/msmR/rpoD/racA/dnaG/sigE/fadR/abhA/HIR76_RS14315/HIR76_RS13975/sspD/cssR/spoIVCA/comA/rpoB/dinG/rpoC/holB/spoVT/HIR76_RS18590/sigB/phoP/rocR/ansR/exnP/yesN/sspF/codY/sigW/kdgR/pxpR/yvzC/ctsR/rbsR/radC/yccF/yobQ/adeR/yisR/treR/ettA/frlR/resD/yoeC/yclJ/ruvB/hrcA/yesS/cspB/lnrK/yerO/yvrH/sftA/essC/walR/fatR/sinR/ydeS/ymfC/exuR/gamR/recA/csoR/deoR/holA/yhgD/mta/slrC/yvkB/mdxR…	102	58	HIR76_RS16340/HIR76_RS17200/HIR76_RS00215/HIR76_RS02660/HIR76_RS21645/HIR76_RS12850/HIR76_RS12025/HIR76_RS01115/HIR76_RS12090/HIR76_RS02335/HIR76_RS18230/HIR76_RS00560/HIR76_RS19345/HIR76_RS01610/HIR76_RS10515/HIR76_RS17320/HIR76_RS06130/HIR76_RS04350/HIR76_RS04140/HIR76_RS17650/HIR76_RS10125/HIR76_RS02140/HIR76_RS15055/HIR76_RS13830/HIR76_RS05095/HIR76_RS03795/HIR76_RS18000/HIR76_RS16120/HIR76_R…	44	HIR76_RS16005/HIR76_RS12775/HIR76_RS08540/HIR76_RS15415/HIR76_RS16035/HIR76_RS13685/HIR76_RS19940/HIR76_RS13690/HIR76_RS08535/HIR76_RS15480/HIR76_RS08100/HIR76_RS14315/HIR76_RS13975/HIR76_RS07560/HIR76_RS17885/HIR76_RS13980/HIR76_RS00680/HIR76_RS12245/HIR76_RS00685/HIR76_RS00340/HIR76_RS18590/HIR76_RS15765/HIR76_RS03935/HIR76_RS00285/HIR76_RS08960/HIR76_RS15220/HIR76_RS12610/HIR76_RS03960/HIR76_R…
MF	GO:0016831	carboxy-lyase activity	5/915	12/1643	0.898176	0.998004	HIR76_RS19390/HIR76_RS18555/HIR76_RS12375/HIR76_RS08650/HIR76_RS16495	budA/padC/trpC/pyrF/pckA	5	2	HIR76_RS18555/HIR76_RS08650	3	HIR76_RS19390/HIR76_RS12375/HIR76_RS16495
MF	GO:0043168	anion binding	156/915	297/1643	0.899208	0.998004	HIR76_RS07685/HIR76_RS12445/HIR76_RS10040/HIR76_RS04485/HIR76_RS08460/HIR76_RS08275/HIR76_RS15310/HIR76_RS13145/HIR76_RS10050/HIR76_RS20185/HIR76_RS17790/HIR76_RS14825/HIR76_RS08040/HIR76_RS20850/HIR76_RS00400/HIR76_RS18320/HIR76_RS08490/HIR76_RS00575/HIR76_RS13690/HIR76_RS21710/HIR76_RS18270/HIR76_RS08995/HIR76_RS13100/HIR76_RS21640/HIR76_RS20665/HIR76_RS13365/HIR76_RS09585/HIR76_RS16225/HIR76_R…	clpE/spoIVA/ldeHA/acoL/spoVD/ylaK/lonB/mmgC/ldeJ/pbpG/fadE/pbpI/yknY/msmX/prkT/opuCA/murB/clpC/dnaG/purA/opuBA/fliI/lpdA/rocD/tyrZ/yqhH/spoVK/ythP/pgsB/iolD/folC/cypB/cypD/murF/pheS/dinG/dapX/alsS/phoH/ilvB/kbl/valS/rocR/pstBA/pheT/ypvA/mfd/rbsA/silP/ileS/yjoB/pstBB/menD/tyrS/codY/yhxA/mobB/glyS/glyQ/sufC/serS/albC/addA/yxeO/dppD/flhF/namA/obgE/atpD/blaOXA/acdA/adeR/ponA/aspS/era/hemL/tilS/thiN/b…	156	90	HIR76_RS07685/HIR76_RS08040/HIR76_RS20850/HIR76_RS18320/HIR76_RS00575/HIR76_RS18270/HIR76_RS08995/HIR76_RS20665/HIR76_RS16225/HIR76_RS19340/HIR76_RS21315/HIR76_RS15240/HIR76_RS14745/HIR76_RS15525/HIR76_RS15360/HIR76_RS15245/HIR76_RS21645/HIR76_RS15520/HIR76_RS19360/HIR76_RS11905/HIR76_RS08590/HIR76_RS06985/HIR76_RS16055/HIR76_RS08005/HIR76_RS13710/HIR76_RS13715/HIR76_RS00090/HIR76_RS06030/HIR76_R…	66	HIR76_RS12445/HIR76_RS10040/HIR76_RS04485/HIR76_RS08460/HIR76_RS08275/HIR76_RS15310/HIR76_RS13145/HIR76_RS10050/HIR76_RS20185/HIR76_RS17790/HIR76_RS14825/HIR76_RS00400/HIR76_RS08490/HIR76_RS13690/HIR76_RS21710/HIR76_RS13100/HIR76_RS21640/HIR76_RS13365/HIR76_RS09585/HIR76_RS04080/HIR76_RS02580/HIR76_RS12245/HIR76_RS07850/HIR76_RS19395/HIR76_RS13755/HIR76_RS09370/HIR76_RS13565/HIR76_RS12105/HIR76_R…
MF	GO:0017076	purine nucleotide binding	113/915	218/1643	0.90366	0.998004	HIR76_RS07685/HIR76_RS12445/HIR76_RS10040/HIR76_RS08275/HIR76_RS15310/HIR76_RS08040/HIR76_RS20850/HIR76_RS00400/HIR76_RS18320/HIR76_RS00575/HIR76_RS13690/HIR76_RS21710/HIR76_RS18270/HIR76_RS08995/HIR76_RS20665/HIR76_RS13365/HIR76_RS09585/HIR76_RS16225/HIR76_RS19340/HIR76_RS15240/HIR76_RS02580/HIR76_RS15525/HIR76_RS12245/HIR76_RS13755/HIR76_RS13825/HIR76_RS15245/HIR76_RS21645/HIR76_RS13565/HIR76_R…	clpE/spoIVA/ldeHA/ylaK/lonB/yknY/msmX/prkT/opuCA/clpC/dnaG/purA/opuBA/fliI/tyrZ/yqhH/spoVK/ythP/pgsB/folC/murF/pheS/dinG/phoH/grpE/valS/rocR/pstBA/pheT/ypvA/mfd/rbsA/silP/ileS/yjoB/pstBB/tyrS/codY/mobB/glyS/glyQ/sufC/serS/albC/addA/yxeO/dppD/flhF/obgE/atpD/adeR/aspS/era/tilS/thiN/uvrA/cydD/ettA/hslU/ylmA/ytlC/ligD/smc/atpA/cysS/yvkC/yvrO/recG/ftsE/bmrA/ylqF/leuS/feuV/sftA/essC/yjcD/metN/thrB/ytrE…	113	74	HIR76_RS07685/HIR76_RS08040/HIR76_RS20850/HIR76_RS18320/HIR76_RS00575/HIR76_RS18270/HIR76_RS08995/HIR76_RS20665/HIR76_RS16225/HIR76_RS19340/HIR76_RS15240/HIR76_RS15525/HIR76_RS13825/HIR76_RS15245/HIR76_RS21645/HIR76_RS15520/HIR76_RS19360/HIR76_RS11905/HIR76_RS08590/HIR76_RS06985/HIR76_RS16055/HIR76_RS08005/HIR76_RS13710/HIR76_RS13715/HIR76_RS00090/HIR76_RS06030/HIR76_RS21190/HIR76_RS09080/HIR76_R…	39	HIR76_RS12445/HIR76_RS10040/HIR76_RS08275/HIR76_RS15310/HIR76_RS00400/HIR76_RS13690/HIR76_RS21710/HIR76_RS13365/HIR76_RS09585/HIR76_RS02580/HIR76_RS12245/HIR76_RS13755/HIR76_RS13565/HIR76_RS12105/HIR76_RS00335/HIR76_RS13560/HIR76_RS08960/HIR76_RS17730/HIR76_RS20125/HIR76_RS07295/HIR76_RS19830/HIR76_RS00405/HIR76_RS08775/HIR76_RS08955/HIR76_RS16515/HIR76_RS07525/HIR76_RS08845/HIR76_RS19840/HIR76_R…
MF	GO:0032553	ribonucleotide binding	117/915	226/1643	0.911252	0.998004	HIR76_RS07685/HIR76_RS12445/HIR76_RS10040/HIR76_RS08275/HIR76_RS15310/HIR76_RS08040/HIR76_RS20850/HIR76_RS00400/HIR76_RS18320/HIR76_RS00575/HIR76_RS13690/HIR76_RS21710/HIR76_RS18270/HIR76_RS08995/HIR76_RS20665/HIR76_RS13365/HIR76_RS09585/HIR76_RS16225/HIR76_RS19340/HIR76_RS15240/HIR76_RS14745/HIR76_RS04080/HIR76_RS02580/HIR76_RS15525/HIR76_RS12245/HIR76_RS13755/HIR76_RS15245/HIR76_RS21645/HIR76_R…	clpE/spoIVA/ldeHA/ylaK/lonB/yknY/msmX/prkT/opuCA/clpC/dnaG/purA/opuBA/fliI/tyrZ/yqhH/spoVK/ythP/pgsB/folC/cypB/cypD/murF/pheS/dinG/phoH/valS/rocR/pstBA/pheT/ypvA/mfd/rbsA/silP/ileS/yjoB/pstBB/tyrS/codY/mobB/glyS/glyQ/sufC/serS/albC/addA/yxeO/dppD/flhF/namA/obgE/atpD/adeR/aspS/era/tilS/thiN/uvrA/cydD/ettA/hslU/ylmA/ytlC/ligD/smc/atpA/cysS/yvkC/yvrO/recG/ftsE/bmrA/ylqF/leuS/feuV/sftA/essC/yjcD/metN…	117	76	HIR76_RS07685/HIR76_RS08040/HIR76_RS20850/HIR76_RS18320/HIR76_RS00575/HIR76_RS18270/HIR76_RS08995/HIR76_RS20665/HIR76_RS16225/HIR76_RS19340/HIR76_RS15240/HIR76_RS14745/HIR76_RS15525/HIR76_RS15245/HIR76_RS21645/HIR76_RS15520/HIR76_RS19360/HIR76_RS11905/HIR76_RS08590/HIR76_RS06985/HIR76_RS16055/HIR76_RS08005/HIR76_RS13710/HIR76_RS13715/HIR76_RS00090/HIR76_RS06030/HIR76_RS21190/HIR76_RS09080/HIR76_R…	41	HIR76_RS12445/HIR76_RS10040/HIR76_RS08275/HIR76_RS15310/HIR76_RS00400/HIR76_RS13690/HIR76_RS21710/HIR76_RS13365/HIR76_RS09585/HIR76_RS04080/HIR76_RS02580/HIR76_RS12245/HIR76_RS13755/HIR76_RS13565/HIR76_RS12105/HIR76_RS00335/HIR76_RS13560/HIR76_RS08960/HIR76_RS17730/HIR76_RS20125/HIR76_RS07295/HIR76_RS19830/HIR76_RS00405/HIR76_RS08775/HIR76_RS08955/HIR76_RS16515/HIR76_RS07525/HIR76_RS08845/HIR76_R…
MF	GO:0035639	purine ribonucleoside triphosphate binding	111/915	215/1643	0.912867	0.998004	HIR76_RS07685/HIR76_RS12445/HIR76_RS10040/HIR76_RS08275/HIR76_RS15310/HIR76_RS08040/HIR76_RS20850/HIR76_RS00400/HIR76_RS18320/HIR76_RS00575/HIR76_RS13690/HIR76_RS21710/HIR76_RS18270/HIR76_RS08995/HIR76_RS20665/HIR76_RS13365/HIR76_RS09585/HIR76_RS16225/HIR76_RS19340/HIR76_RS15240/HIR76_RS02580/HIR76_RS15525/HIR76_RS12245/HIR76_RS13755/HIR76_RS15245/HIR76_RS21645/HIR76_RS13565/HIR76_RS15520/HIR76_R…	clpE/spoIVA/ldeHA/ylaK/lonB/yknY/msmX/prkT/opuCA/clpC/dnaG/purA/opuBA/fliI/tyrZ/yqhH/spoVK/ythP/pgsB/folC/murF/pheS/dinG/phoH/valS/rocR/pstBA/pheT/ypvA/mfd/rbsA/silP/ileS/yjoB/pstBB/tyrS/codY/mobB/glyS/glyQ/sufC/serS/albC/addA/yxeO/dppD/flhF/obgE/atpD/adeR/aspS/era/tilS/thiN/uvrA/cydD/ettA/hslU/ylmA/ytlC/ligD/smc/atpA/cysS/yvkC/yvrO/recG/ftsE/bmrA/ylqF/leuS/feuV/sftA/essC/yjcD/metN/thrB/ytrE/ykfD…	111	72	HIR76_RS07685/HIR76_RS08040/HIR76_RS20850/HIR76_RS18320/HIR76_RS00575/HIR76_RS18270/HIR76_RS08995/HIR76_RS20665/HIR76_RS16225/HIR76_RS19340/HIR76_RS15240/HIR76_RS15525/HIR76_RS15245/HIR76_RS21645/HIR76_RS15520/HIR76_RS19360/HIR76_RS11905/HIR76_RS08590/HIR76_RS06985/HIR76_RS16055/HIR76_RS08005/HIR76_RS13710/HIR76_RS13715/HIR76_RS00090/HIR76_RS06030/HIR76_RS21190/HIR76_RS09080/HIR76_RS15155/HIR76_R…	39	HIR76_RS12445/HIR76_RS10040/HIR76_RS08275/HIR76_RS15310/HIR76_RS00400/HIR76_RS13690/HIR76_RS21710/HIR76_RS13365/HIR76_RS09585/HIR76_RS02580/HIR76_RS12245/HIR76_RS13755/HIR76_RS13565/HIR76_RS12105/HIR76_RS00335/HIR76_RS13560/HIR76_RS08960/HIR76_RS17730/HIR76_RS20125/HIR76_RS07295/HIR76_RS19830/HIR76_RS00405/HIR76_RS08775/HIR76_RS08955/HIR76_RS16515/HIR76_RS07525/HIR76_RS08845/HIR76_RS19840/HIR76_R…
MF	GO:0032555	purine ribonucleotide binding	112/915	217/1643	0.914648	0.998004	HIR76_RS07685/HIR76_RS12445/HIR76_RS10040/HIR76_RS08275/HIR76_RS15310/HIR76_RS08040/HIR76_RS20850/HIR76_RS00400/HIR76_RS18320/HIR76_RS00575/HIR76_RS13690/HIR76_RS21710/HIR76_RS18270/HIR76_RS08995/HIR76_RS20665/HIR76_RS13365/HIR76_RS09585/HIR76_RS16225/HIR76_RS19340/HIR76_RS15240/HIR76_RS02580/HIR76_RS15525/HIR76_RS12245/HIR76_RS13755/HIR76_RS15245/HIR76_RS21645/HIR76_RS13565/HIR76_RS15520/HIR76_R…	clpE/spoIVA/ldeHA/ylaK/lonB/yknY/msmX/prkT/opuCA/clpC/dnaG/purA/opuBA/fliI/tyrZ/yqhH/spoVK/ythP/pgsB/folC/murF/pheS/dinG/phoH/valS/rocR/pstBA/pheT/ypvA/mfd/rbsA/silP/ileS/yjoB/pstBB/tyrS/codY/mobB/glyS/glyQ/sufC/serS/albC/addA/yxeO/dppD/flhF/obgE/atpD/adeR/aspS/era/tilS/thiN/uvrA/cydD/ettA/hslU/ylmA/ytlC/ligD/smc/atpA/cysS/yvkC/yvrO/recG/ftsE/bmrA/ylqF/leuS/feuV/sftA/essC/yjcD/metN/thrB/ytrE/ykfD…	112	73	HIR76_RS07685/HIR76_RS08040/HIR76_RS20850/HIR76_RS18320/HIR76_RS00575/HIR76_RS18270/HIR76_RS08995/HIR76_RS20665/HIR76_RS16225/HIR76_RS19340/HIR76_RS15240/HIR76_RS15525/HIR76_RS15245/HIR76_RS21645/HIR76_RS15520/HIR76_RS19360/HIR76_RS11905/HIR76_RS08590/HIR76_RS06985/HIR76_RS16055/HIR76_RS08005/HIR76_RS13710/HIR76_RS13715/HIR76_RS00090/HIR76_RS06030/HIR76_RS21190/HIR76_RS09080/HIR76_RS15155/HIR76_R…	39	HIR76_RS12445/HIR76_RS10040/HIR76_RS08275/HIR76_RS15310/HIR76_RS00400/HIR76_RS13690/HIR76_RS21710/HIR76_RS13365/HIR76_RS09585/HIR76_RS02580/HIR76_RS12245/HIR76_RS13755/HIR76_RS13565/HIR76_RS12105/HIR76_RS00335/HIR76_RS13560/HIR76_RS08960/HIR76_RS17730/HIR76_RS20125/HIR76_RS07295/HIR76_RS19830/HIR76_RS00405/HIR76_RS08775/HIR76_RS08955/HIR76_RS16515/HIR76_RS07525/HIR76_RS08845/HIR76_RS19840/HIR76_R…
MF	GO:0000155	phosphorelay sensor kinase activity	15/915	33/1643	0.914664	0.998004	HIR76_RS07845/HIR76_RS07595/HIR76_RS15760/HIR76_RS17890/HIR76_RS15160/HIR76_RS03930/HIR76_RS21680/HIR76_RS17085/HIR76_RS17995/HIR76_RS09095/HIR76_RS04235/HIR76_RS05105/HIR76_RS01520/HIR76_RS08105/HIR76_RS02515	kinA/kinE/phoR/cssS/spo0B/yesM/walK/kinB/yvrG/cheA/yflR/dgcK/ycbM/kinC/dctS	15	9	HIR76_RS15160/HIR76_RS21680/HIR76_RS17085/HIR76_RS17995/HIR76_RS09095/HIR76_RS04235/HIR76_RS01520/HIR76_RS08105/HIR76_RS02515	6	HIR76_RS07845/HIR76_RS07595/HIR76_RS15760/HIR76_RS17890/HIR76_RS03930/HIR76_RS05105
MF	GO:0004673	protein histidine kinase activity	15/915	33/1643	0.914664	0.998004	HIR76_RS07845/HIR76_RS07595/HIR76_RS15760/HIR76_RS17890/HIR76_RS15160/HIR76_RS03930/HIR76_RS21680/HIR76_RS17085/HIR76_RS17995/HIR76_RS09095/HIR76_RS04235/HIR76_RS05105/HIR76_RS01520/HIR76_RS08105/HIR76_RS02515	kinA/kinE/phoR/cssS/spo0B/yesM/walK/kinB/yvrG/cheA/yflR/dgcK/ycbM/kinC/dctS	15	9	HIR76_RS15160/HIR76_RS21680/HIR76_RS17085/HIR76_RS17995/HIR76_RS09095/HIR76_RS04235/HIR76_RS01520/HIR76_RS08105/HIR76_RS02515	6	HIR76_RS07845/HIR76_RS07595/HIR76_RS15760/HIR76_RS17890/HIR76_RS03930/HIR76_RS05105
MF	GO:0016775	phosphotransferase activity, nitrogenous group as acceptor	15/915	33/1643	0.914664	0.998004	HIR76_RS07845/HIR76_RS07595/HIR76_RS15760/HIR76_RS17890/HIR76_RS15160/HIR76_RS03930/HIR76_RS21680/HIR76_RS17085/HIR76_RS17995/HIR76_RS09095/HIR76_RS04235/HIR76_RS05105/HIR76_RS01520/HIR76_RS08105/HIR76_RS02515	kinA/kinE/phoR/cssS/spo0B/yesM/walK/kinB/yvrG/cheA/yflR/dgcK/ycbM/kinC/dctS	15	9	HIR76_RS15160/HIR76_RS21680/HIR76_RS17085/HIR76_RS17995/HIR76_RS09095/HIR76_RS04235/HIR76_RS01520/HIR76_RS08105/HIR76_RS02515	6	HIR76_RS07845/HIR76_RS07595/HIR76_RS15760/HIR76_RS17890/HIR76_RS03930/HIR76_RS05105
MF	GO:0016853	isomerase activity	20/915	43/1643	0.916308	0.998004	HIR76_RS20335/HIR76_RS06925/HIR76_RS18565/HIR76_RS10105/HIR76_RS21325/HIR76_RS18365/HIR76_RS18360/HIR76_RS19285/HIR76_RS12095/HIR76_RS15405/HIR76_RS09210/HIR76_RS00890/HIR76_RS05195/HIR76_RS19885/HIR76_RS15045/HIR76_RS02415/HIR76_RS01135/HIR76_RS17445/HIR76_RS09965/HIR76_RS08605	spsL/uxaC/racX/galM/iolB/tpiA/gpmI/manA/kduI/racE/truB/truA/pgcA/rpiB/queA/topB/glmM/dapF/parC/rluD	20	15	HIR76_RS06925/HIR76_RS18565/HIR76_RS21325/HIR76_RS19285/HIR76_RS12095/HIR76_RS09210/HIR76_RS00890/HIR76_RS05195/HIR76_RS19885/HIR76_RS15045/HIR76_RS02415/HIR76_RS01135/HIR76_RS17445/HIR76_RS09965/HIR76_RS08605	5	HIR76_RS20335/HIR76_RS10105/HIR76_RS18365/HIR76_RS18360/HIR76_RS15405
MF	GO:0016301	kinase activity	29/915	61/1643	0.924247	0.998004	HIR76_RS00400/HIR76_RS00570/HIR76_RS07845/HIR76_RS07595/HIR76_RS15760/HIR76_RS17890/HIR76_RS15160/HIR76_RS03930/HIR76_RS21680/HIR76_RS13105/HIR76_RS15990/HIR76_RS17085/HIR76_RS17995/HIR76_RS20585/HIR76_RS18370/HIR76_RS18955/HIR76_RS09095/HIR76_RS08795/HIR76_RS04235/HIR76_RS12940/HIR76_RS05105/HIR76_RS08760/HIR76_RS19955/HIR76_RS01520/HIR76_RS08105/HIR76_RS02515/HIR76_RS13070/HIR76_RS00420/HIR76_R…	prkT/mcsB/kinA/kinE/phoR/cssS/spo0B/yesM/walK/buk/ppnKB/kinB/yvrG/thiM/pgk/yvkC/cheA/yloV/yflR/coaA/dgcK/prkC/tdk/ycbM/kinC/dctS/bmrU/coaX/dagK	29	17	HIR76_RS00570/HIR76_RS15160/HIR76_RS21680/HIR76_RS17085/HIR76_RS17995/HIR76_RS20585/HIR76_RS18955/HIR76_RS09095/HIR76_RS08795/HIR76_RS04235/HIR76_RS12940/HIR76_RS08760/HIR76_RS19955/HIR76_RS01520/HIR76_RS08105/HIR76_RS02515/HIR76_RS00420	12	HIR76_RS00400/HIR76_RS07845/HIR76_RS07595/HIR76_RS15760/HIR76_RS17890/HIR76_RS03930/HIR76_RS13105/HIR76_RS15990/HIR76_RS18370/HIR76_RS05105/HIR76_RS13070/HIR76_RS03805
MF	GO:0015399	primary active transmembrane transporter activity	6/915	15/1643	0.931581	0.998004	HIR76_RS19845/HIR76_RS20815/HIR76_RS19835/HIR76_RS18770/HIR76_RS20810/HIR76_RS18220	atpH/cydD/atpG/bmrA/cydC/secG	6	2	HIR76_RS20815/HIR76_RS20810	4	HIR76_RS19845/HIR76_RS19835/HIR76_RS18770/HIR76_RS18220
MF	GO:0015405	P-P-bond-hydrolysis-driven transmembrane transporter activity	6/915	15/1643	0.931581	0.998004	HIR76_RS19845/HIR76_RS20815/HIR76_RS19835/HIR76_RS18770/HIR76_RS20810/HIR76_RS18220	atpH/cydD/atpG/bmrA/cydC/secG	6	2	HIR76_RS20815/HIR76_RS20810	4	HIR76_RS19845/HIR76_RS19835/HIR76_RS18770/HIR76_RS18220
MF	GO:0016407	acetyltransferase activity	19/915	42/1643	0.937611	0.998004	HIR76_RS01325/HIR76_RS20370/HIR76_RS21955/HIR76_RS03915/HIR76_RS07950/HIR76_RS16835/HIR76_RS05870/HIR76_RS21205/HIR76_RS21615/HIR76_RS12670/HIR76_RS14430/HIR76_RS10520/HIR76_RS18725/HIR76_RS07820/HIR76_RS18350/HIR76_RS21895/HIR76_RS06330/HIR76_RS16065/HIR76_RS03380	ybfA/spsD/maa/yesJ/dapD/yuaI/yhfO/snaB/yycN/ribT/bltD/yobR/yvcN/ykwB/yvbK/satA/argJ/acuA/rimI	19	11	HIR76_RS01325/HIR76_RS07950/HIR76_RS16835/HIR76_RS05870/HIR76_RS21205/HIR76_RS10520/HIR76_RS07820/HIR76_RS21895/HIR76_RS06330/HIR76_RS16065/HIR76_RS03380	8	HIR76_RS20370/HIR76_RS21955/HIR76_RS03915/HIR76_RS21615/HIR76_RS12670/HIR76_RS14430/HIR76_RS18725/HIR76_RS18350
MF	GO:0000166	nucleotide binding	141/915	273/1643	0.937895	0.998004	HIR76_RS07685/HIR76_RS12445/HIR76_RS10040/HIR76_RS08700/HIR76_RS04485/HIR76_RS08275/HIR76_RS15310/HIR76_RS13145/HIR76_RS10050/HIR76_RS17790/HIR76_RS08040/HIR76_RS20850/HIR76_RS00400/HIR76_RS18320/HIR76_RS08490/HIR76_RS00575/HIR76_RS13690/HIR76_RS21710/HIR76_RS12585/HIR76_RS18270/HIR76_RS08995/HIR76_RS13100/HIR76_RS20665/HIR76_RS13365/HIR76_RS09585/HIR76_RS16225/HIR76_RS19340/HIR76_RS19155/HIR76_R…	clpE/spoIVA/ldeHA/tcaB/acoL/ylaK/lonB/mmgC/ldeJ/fadE/yknY/msmX/prkT/opuCA/murB/clpC/dnaG/purA/serA/opuBA/fliI/lpdA/tyrZ/yqhH/spoVK/ythP/pgsB/tuaD/folC/cypB/cypD/murF/pheS/dinG/phoH/grpE/valS/rocR/pstBA/pheT/ypvA/mfd/rbsA/zwf/silP/ileS/yjoB/pstBB/tyrS/codY/mobB/glyS/glyQ/sufC/serS/albC/addA/yxeO/dppD/mleA/flhF/namA/obgE/atpD/acdA/adeR/aspS/era/tilS/thiN/uvrA/cydD/ettA/hslU/malS/ylmA/ytlC/ligD/smc/…	141	84	HIR76_RS07685/HIR76_RS08040/HIR76_RS20850/HIR76_RS18320/HIR76_RS00575/HIR76_RS12585/HIR76_RS18270/HIR76_RS08995/HIR76_RS20665/HIR76_RS16225/HIR76_RS19340/HIR76_RS15240/HIR76_RS14745/HIR76_RS15525/HIR76_RS13825/HIR76_RS15245/HIR76_RS21645/HIR76_RS15520/HIR76_RS19360/HIR76_RS12990/HIR76_RS11905/HIR76_RS08590/HIR76_RS06985/HIR76_RS16055/HIR76_RS08005/HIR76_RS13710/HIR76_RS13715/HIR76_RS00090/HIR76_R…	57	HIR76_RS12445/HIR76_RS10040/HIR76_RS08700/HIR76_RS04485/HIR76_RS08275/HIR76_RS15310/HIR76_RS13145/HIR76_RS10050/HIR76_RS17790/HIR76_RS00400/HIR76_RS08490/HIR76_RS13690/HIR76_RS21710/HIR76_RS13100/HIR76_RS13365/HIR76_RS09585/HIR76_RS19155/HIR76_RS04080/HIR76_RS02580/HIR76_RS12245/HIR76_RS13755/HIR76_RS13565/HIR76_RS12105/HIR76_RS00335/HIR76_RS13560/HIR76_RS08960/HIR76_RS17730/HIR76_RS20125/HIR76_R…
MF	GO:1901265	nucleoside phosphate binding	141/915	273/1643	0.937895	0.998004	HIR76_RS07685/HIR76_RS12445/HIR76_RS10040/HIR76_RS08700/HIR76_RS04485/HIR76_RS08275/HIR76_RS15310/HIR76_RS13145/HIR76_RS10050/HIR76_RS17790/HIR76_RS08040/HIR76_RS20850/HIR76_RS00400/HIR76_RS18320/HIR76_RS08490/HIR76_RS00575/HIR76_RS13690/HIR76_RS21710/HIR76_RS12585/HIR76_RS18270/HIR76_RS08995/HIR76_RS13100/HIR76_RS20665/HIR76_RS13365/HIR76_RS09585/HIR76_RS16225/HIR76_RS19340/HIR76_RS19155/HIR76_R…	clpE/spoIVA/ldeHA/tcaB/acoL/ylaK/lonB/mmgC/ldeJ/fadE/yknY/msmX/prkT/opuCA/murB/clpC/dnaG/purA/serA/opuBA/fliI/lpdA/tyrZ/yqhH/spoVK/ythP/pgsB/tuaD/folC/cypB/cypD/murF/pheS/dinG/phoH/grpE/valS/rocR/pstBA/pheT/ypvA/mfd/rbsA/zwf/silP/ileS/yjoB/pstBB/tyrS/codY/mobB/glyS/glyQ/sufC/serS/albC/addA/yxeO/dppD/mleA/flhF/namA/obgE/atpD/acdA/adeR/aspS/era/tilS/thiN/uvrA/cydD/ettA/hslU/malS/ylmA/ytlC/ligD/smc/…	141	84	HIR76_RS07685/HIR76_RS08040/HIR76_RS20850/HIR76_RS18320/HIR76_RS00575/HIR76_RS12585/HIR76_RS18270/HIR76_RS08995/HIR76_RS20665/HIR76_RS16225/HIR76_RS19340/HIR76_RS15240/HIR76_RS14745/HIR76_RS15525/HIR76_RS13825/HIR76_RS15245/HIR76_RS21645/HIR76_RS15520/HIR76_RS19360/HIR76_RS12990/HIR76_RS11905/HIR76_RS08590/HIR76_RS06985/HIR76_RS16055/HIR76_RS08005/HIR76_RS13710/HIR76_RS13715/HIR76_RS00090/HIR76_R…	57	HIR76_RS12445/HIR76_RS10040/HIR76_RS08700/HIR76_RS04485/HIR76_RS08275/HIR76_RS15310/HIR76_RS13145/HIR76_RS10050/HIR76_RS17790/HIR76_RS00400/HIR76_RS08490/HIR76_RS13690/HIR76_RS21710/HIR76_RS13100/HIR76_RS13365/HIR76_RS09585/HIR76_RS19155/HIR76_RS04080/HIR76_RS02580/HIR76_RS12245/HIR76_RS13755/HIR76_RS13565/HIR76_RS12105/HIR76_RS00335/HIR76_RS13560/HIR76_RS08960/HIR76_RS17730/HIR76_RS20125/HIR76_R…
MF	GO:0036094	small molecule binding	168/915	323/1643	0.938902	0.998004	HIR76_RS07685/HIR76_RS12445/HIR76_RS10040/HIR76_RS08700/HIR76_RS04485/HIR76_RS08460/HIR76_RS08275/HIR76_RS15310/HIR76_RS13145/HIR76_RS10050/HIR76_RS20185/HIR76_RS17790/HIR76_RS14825/HIR76_RS08040/HIR76_RS20850/HIR76_RS00400/HIR76_RS18320/HIR76_RS08490/HIR76_RS00575/HIR76_RS13690/HIR76_RS21710/HIR76_RS12585/HIR76_RS18270/HIR76_RS08995/HIR76_RS13100/HIR76_RS21640/HIR76_RS20665/HIR76_RS13365/HIR76_R…	clpE/spoIVA/ldeHA/tcaB/acoL/spoVD/ylaK/lonB/mmgC/ldeJ/pbpG/fadE/pbpI/yknY/msmX/prkT/opuCA/murB/clpC/dnaG/purA/serA/opuBA/fliI/lpdA/rocD/tyrZ/yqhH/spoVK/ythP/pgsB/tuaD/iolD/folC/cypB/cypD/murF/pheS/dinG/dapX/alsS/phoH/ilvB/kbl/grpE/valS/rocR/pstBA/pheT/ypvA/mfd/rbsA/zwf/silP/ileS/yjoB/pstBB/menD/tyrS/codY/yhxA/mobB/glyS/glyQ/sufC/serS/albC/addA/yxeO/dppD/mleA/flhF/namA/obgE/atpD/blaOXA/acdA/adeR/p…	168	96	HIR76_RS07685/HIR76_RS08040/HIR76_RS20850/HIR76_RS18320/HIR76_RS00575/HIR76_RS12585/HIR76_RS18270/HIR76_RS08995/HIR76_RS20665/HIR76_RS16225/HIR76_RS19340/HIR76_RS21315/HIR76_RS15240/HIR76_RS14745/HIR76_RS15525/HIR76_RS15360/HIR76_RS13825/HIR76_RS15245/HIR76_RS21645/HIR76_RS15520/HIR76_RS19360/HIR76_RS12990/HIR76_RS11905/HIR76_RS08590/HIR76_RS06985/HIR76_RS16055/HIR76_RS08005/HIR76_RS13710/HIR76_R…	72	HIR76_RS12445/HIR76_RS10040/HIR76_RS08700/HIR76_RS04485/HIR76_RS08460/HIR76_RS08275/HIR76_RS15310/HIR76_RS13145/HIR76_RS10050/HIR76_RS20185/HIR76_RS17790/HIR76_RS14825/HIR76_RS00400/HIR76_RS08490/HIR76_RS13690/HIR76_RS21710/HIR76_RS13100/HIR76_RS21640/HIR76_RS13365/HIR76_RS09585/HIR76_RS19155/HIR76_RS04080/HIR76_RS02580/HIR76_RS12245/HIR76_RS07850/HIR76_RS19395/HIR76_RS13755/HIR76_RS09370/HIR76_R…
MF	GO:0016887	ATPase activity	43/915	89/1643	0.939039	0.998004	HIR76_RS12445/HIR76_RS15310/HIR76_RS08040/HIR76_RS20850/HIR76_RS18320/HIR76_RS18270/HIR76_RS16225/HIR76_RS12245/HIR76_RS13565/HIR76_RS12105/HIR76_RS19360/HIR76_RS13560/HIR76_RS17730/HIR76_RS20125/HIR76_RS21190/HIR76_RS07295/HIR76_RS19845/HIR76_RS18940/HIR76_RS20815/HIR76_RS04140/HIR76_RS08545/HIR76_RS16515/HIR76_RS19835/HIR76_RS18035/HIR76_RS18990/HIR76_RS18770/HIR76_RS08395/HIR76_RS17855/HIR76_R…	spoIVA/lonB/yknY/msmX/opuCA/opuBA/ythP/dinG/pstBA/ypvA/rbsA/pstBB/sufC/albC/yxeO/dppD/atpH/uvrA/cydD/ettA/ylmA/ytlC/atpG/yvrO/ftsE/bmrA/ddcP/feuV/metN/ytrE/ykfD/recQ/cydC/ecsA/appF/yojN/ydbJ/ssuB/parC/tcyN/ugpC/ykpA/ycbN	43	25	HIR76_RS08040/HIR76_RS20850/HIR76_RS18320/HIR76_RS18270/HIR76_RS16225/HIR76_RS19360/HIR76_RS21190/HIR76_RS18940/HIR76_RS20815/HIR76_RS04140/HIR76_RS08545/HIR76_RS18990/HIR76_RS08395/HIR76_RS10600/HIR76_RS20810/HIR76_RS05735/HIR76_RS06415/HIR76_RS10695/HIR76_RS02535/HIR76_RS04950/HIR76_RS09965/HIR76_RS15890/HIR76_RS17645/HIR76_RS08075/HIR76_RS01525	18	HIR76_RS12445/HIR76_RS15310/HIR76_RS12245/HIR76_RS13565/HIR76_RS12105/HIR76_RS13560/HIR76_RS17730/HIR76_RS20125/HIR76_RS07295/HIR76_RS19845/HIR76_RS16515/HIR76_RS19835/HIR76_RS18035/HIR76_RS18770/HIR76_RS17855/HIR76_RS17755/HIR76_RS16420/HIR76_RS07320
MF	GO:0140097	catalytic activity, acting on DNA	11/915	26/1643	0.942948	0.998004	HIR76_RS13690/HIR76_RS13980/HIR76_RS00215/HIR76_RS07525/HIR76_RS15055/HIR76_RS10600/HIR76_RS13865/HIR76_RS15060/HIR76_RS02415/HIR76_RS20755/HIR76_RS09965	dnaG/spoIVCA/holB/ligD/ruvB/recQ/holA/ruvA/topB/aag/parC	11	8	HIR76_RS00215/HIR76_RS15055/HIR76_RS10600/HIR76_RS13865/HIR76_RS15060/HIR76_RS02415/HIR76_RS20755/HIR76_RS09965	3	HIR76_RS13690/HIR76_RS13980/HIR76_RS07525
MF	GO:0017111	nucleoside-triphosphatase activity	50/915	103/1643	0.945986	0.998004	HIR76_RS12445/HIR76_RS15310/HIR76_RS08040/HIR76_RS20850/HIR76_RS18320/HIR76_RS09035/HIR76_RS13690/HIR76_RS18270/HIR76_RS16225/HIR76_RS08975/HIR76_RS12245/HIR76_RS08520/HIR76_RS13565/HIR76_RS12105/HIR76_RS19360/HIR76_RS13560/HIR76_RS17730/HIR76_RS20125/HIR76_RS21190/HIR76_RS07295/HIR76_RS19845/HIR76_RS18940/HIR76_RS20815/HIR76_RS04140/HIR76_RS08545/HIR76_RS16515/HIR76_RS19835/HIR76_RS18035/HIR76_R…	spoIVA/lonB/yknY/msmX/opuCA/fliM/dnaG/opuBA/ythP/fliE/dinG/ftsZ/pstBA/ypvA/rbsA/pstBB/sufC/albC/yxeO/dppD/atpH/uvrA/cydD/ettA/ylmA/ytlC/atpG/yvrO/ruvB/ftsE/bmrA/ddcP/feuV/metN/ytrE/ykfD/recQ/cydC/ecsA/ruvA/rsgA/appF/yojN/ydbJ/ssuB/parC/tcyN/ugpC/ykpA/ycbN	50	30	HIR76_RS08040/HIR76_RS20850/HIR76_RS18320/HIR76_RS09035/HIR76_RS18270/HIR76_RS16225/HIR76_RS08975/HIR76_RS19360/HIR76_RS21190/HIR76_RS18940/HIR76_RS20815/HIR76_RS04140/HIR76_RS08545/HIR76_RS15055/HIR76_RS18990/HIR76_RS08395/HIR76_RS10600/HIR76_RS20810/HIR76_RS05735/HIR76_RS15060/HIR76_RS08765/HIR76_RS06415/HIR76_RS10695/HIR76_RS02535/HIR76_RS04950/HIR76_RS09965/HIR76_RS15890/HIR76_RS17645/HIR76_R…	20	HIR76_RS12445/HIR76_RS15310/HIR76_RS13690/HIR76_RS12245/HIR76_RS08520/HIR76_RS13565/HIR76_RS12105/HIR76_RS13560/HIR76_RS17730/HIR76_RS20125/HIR76_RS07295/HIR76_RS19845/HIR76_RS16515/HIR76_RS19835/HIR76_RS18035/HIR76_RS18770/HIR76_RS17855/HIR76_RS17755/HIR76_RS16420/HIR76_RS07320
MF	GO:0001882	nucleoside binding	9/915	22/1643	0.947144	0.998004	HIR76_RS21710/HIR76_RS08960/HIR76_RS08005/HIR76_RS09080/HIR76_RS15155/HIR76_RS17320/HIR76_RS13730/HIR76_RS08900/HIR76_RS08765	purA/codY/mobB/flhF/obgE/adeR/era/ylqF/rsgA	9	7	HIR76_RS08005/HIR76_RS09080/HIR76_RS15155/HIR76_RS17320/HIR76_RS13730/HIR76_RS08900/HIR76_RS08765	2	HIR76_RS21710/HIR76_RS08960
MF	GO:0001883	purine nucleoside binding	9/915	22/1643	0.947144	0.998004	HIR76_RS21710/HIR76_RS08960/HIR76_RS08005/HIR76_RS09080/HIR76_RS15155/HIR76_RS17320/HIR76_RS13730/HIR76_RS08900/HIR76_RS08765	purA/codY/mobB/flhF/obgE/adeR/era/ylqF/rsgA	9	7	HIR76_RS08005/HIR76_RS09080/HIR76_RS15155/HIR76_RS17320/HIR76_RS13730/HIR76_RS08900/HIR76_RS08765	2	HIR76_RS21710/HIR76_RS08960
MF	GO:0005525	GTP binding	9/915	22/1643	0.947144	0.998004	HIR76_RS21710/HIR76_RS08960/HIR76_RS08005/HIR76_RS09080/HIR76_RS15155/HIR76_RS17320/HIR76_RS13730/HIR76_RS08900/HIR76_RS08765	purA/codY/mobB/flhF/obgE/adeR/era/ylqF/rsgA	9	7	HIR76_RS08005/HIR76_RS09080/HIR76_RS15155/HIR76_RS17320/HIR76_RS13730/HIR76_RS08900/HIR76_RS08765	2	HIR76_RS21710/HIR76_RS08960
MF	GO:0032549	ribonucleoside binding	9/915	22/1643	0.947144	0.998004	HIR76_RS21710/HIR76_RS08960/HIR76_RS08005/HIR76_RS09080/HIR76_RS15155/HIR76_RS17320/HIR76_RS13730/HIR76_RS08900/HIR76_RS08765	purA/codY/mobB/flhF/obgE/adeR/era/ylqF/rsgA	9	7	HIR76_RS08005/HIR76_RS09080/HIR76_RS15155/HIR76_RS17320/HIR76_RS13730/HIR76_RS08900/HIR76_RS08765	2	HIR76_RS21710/HIR76_RS08960
MF	GO:0032550	purine ribonucleoside binding	9/915	22/1643	0.947144	0.998004	HIR76_RS21710/HIR76_RS08960/HIR76_RS08005/HIR76_RS09080/HIR76_RS15155/HIR76_RS17320/HIR76_RS13730/HIR76_RS08900/HIR76_RS08765	purA/codY/mobB/flhF/obgE/adeR/era/ylqF/rsgA	9	7	HIR76_RS08005/HIR76_RS09080/HIR76_RS15155/HIR76_RS17320/HIR76_RS13730/HIR76_RS08900/HIR76_RS08765	2	HIR76_RS21710/HIR76_RS08960
MF	GO:0008509	anion transmembrane transporter activity	11/915	27/1643	0.961472	0.998004	HIR76_RS19405/HIR76_RS20830/HIR76_RS15100/HIR76_RS18585/HIR76_RS21490/HIR76_RS07240/HIR76_RS18500/HIR76_RS05900/HIR76_RS01015/HIR76_RS17375/HIR76_RS04315	ywrK/cimH/alaP/aspP/gntP/steT/lutP/bioY/ybaR/bioYB/yflA	11	6	HIR76_RS20830/HIR76_RS21490/HIR76_RS18500/HIR76_RS05900/HIR76_RS01015/HIR76_RS04315	5	HIR76_RS19405/HIR76_RS15100/HIR76_RS18585/HIR76_RS07240/HIR76_RS17375
MF	GO:0042626	ATPase activity, coupled to transmembrane movement of substances	5/915	14/1643	0.962586	0.998004	HIR76_RS19845/HIR76_RS20815/HIR76_RS19835/HIR76_RS18770/HIR76_RS20810	atpH/cydD/atpG/bmrA/cydC	5	2	HIR76_RS20815/HIR76_RS20810	3	HIR76_RS19845/HIR76_RS19835/HIR76_RS18770
MF	GO:0043492	ATPase activity, coupled to movement of substances	5/915	14/1643	0.962586	0.998004	HIR76_RS19845/HIR76_RS20815/HIR76_RS19835/HIR76_RS18770/HIR76_RS20810	atpH/cydD/atpG/bmrA/cydC	5	2	HIR76_RS20815/HIR76_RS20810	3	HIR76_RS19845/HIR76_RS19835/HIR76_RS18770
MF	GO:0019001	guanyl nucleotide binding	9/915	23/1643	0.965476	0.998004	HIR76_RS21710/HIR76_RS08960/HIR76_RS08005/HIR76_RS09080/HIR76_RS15155/HIR76_RS17320/HIR76_RS13730/HIR76_RS08900/HIR76_RS08765	purA/codY/mobB/flhF/obgE/adeR/era/ylqF/rsgA	9	7	HIR76_RS08005/HIR76_RS09080/HIR76_RS15155/HIR76_RS17320/HIR76_RS13730/HIR76_RS08900/HIR76_RS08765	2	HIR76_RS21710/HIR76_RS08960
MF	GO:0032561	guanyl ribonucleotide binding	9/915	23/1643	0.965476	0.998004	HIR76_RS21710/HIR76_RS08960/HIR76_RS08005/HIR76_RS09080/HIR76_RS15155/HIR76_RS17320/HIR76_RS13730/HIR76_RS08900/HIR76_RS08765	purA/codY/mobB/flhF/obgE/adeR/era/ylqF/rsgA	9	7	HIR76_RS08005/HIR76_RS09080/HIR76_RS15155/HIR76_RS17320/HIR76_RS13730/HIR76_RS08900/HIR76_RS08765	2	HIR76_RS21710/HIR76_RS08960
MF	GO:0008080	N-acetyltransferase activity	17/915	40/1643	0.968283	0.998004	HIR76_RS01325/HIR76_RS20370/HIR76_RS03915/HIR76_RS07950/HIR76_RS16835/HIR76_RS05870/HIR76_RS21205/HIR76_RS21615/HIR76_RS12670/HIR76_RS14430/HIR76_RS10520/HIR76_RS07820/HIR76_RS18350/HIR76_RS21895/HIR76_RS06330/HIR76_RS16065/HIR76_RS03380	ybfA/spsD/yesJ/dapD/yuaI/yhfO/snaB/yycN/ribT/bltD/yobR/ykwB/yvbK/satA/argJ/acuA/rimI	17	11	HIR76_RS01325/HIR76_RS07950/HIR76_RS16835/HIR76_RS05870/HIR76_RS21205/HIR76_RS10520/HIR76_RS07820/HIR76_RS21895/HIR76_RS06330/HIR76_RS16065/HIR76_RS03380	6	HIR76_RS20370/HIR76_RS03915/HIR76_RS21615/HIR76_RS12670/HIR76_RS14430/HIR76_RS18350
MF	GO:0016410	N-acyltransferase activity	17/915	40/1643	0.968283	0.998004	HIR76_RS01325/HIR76_RS20370/HIR76_RS03915/HIR76_RS07950/HIR76_RS16835/HIR76_RS05870/HIR76_RS21205/HIR76_RS21615/HIR76_RS12670/HIR76_RS14430/HIR76_RS10520/HIR76_RS07820/HIR76_RS18350/HIR76_RS21895/HIR76_RS06330/HIR76_RS16065/HIR76_RS03380	ybfA/spsD/yesJ/dapD/yuaI/yhfO/snaB/yycN/ribT/bltD/yobR/ykwB/yvbK/satA/argJ/acuA/rimI	17	11	HIR76_RS01325/HIR76_RS07950/HIR76_RS16835/HIR76_RS05870/HIR76_RS21205/HIR76_RS10520/HIR76_RS07820/HIR76_RS21895/HIR76_RS06330/HIR76_RS16065/HIR76_RS03380	6	HIR76_RS20370/HIR76_RS03915/HIR76_RS21615/HIR76_RS12670/HIR76_RS14430/HIR76_RS18350
MF	GO:0015171	amino acid transmembrane transporter activity	4/915	12/1643	0.968575	0.998004	HIR76_RS15100/HIR76_RS18585/HIR76_RS07240/HIR76_RS04315	alaP/aspP/steT/yflA	4	1	HIR76_RS04315	3	HIR76_RS15100/HIR76_RS18585/HIR76_RS07240
MF	GO:0016835	carbon-oxygen lyase activity	6/915	17/1643	0.974265	0.998004	HIR76_RS06945/HIR76_RS15275/HIR76_RS21130/HIR76_RS15145/HIR76_RS15270/HIR76_RS18835	uxuA/hemD/hutU/pheA/hemB/pelC	6	4	HIR76_RS06945/HIR76_RS21130/HIR76_RS15145/HIR76_RS18835	2	HIR76_RS15275/HIR76_RS15270
MF	GO:0003676	nucleic acid binding	147/915	290/1643	0.974474	0.998004	HIR76_RS20465/HIR76_RS16005/HIR76_RS12775/HIR76_RS08540/HIR76_RS15415/HIR76_RS16035/HIR76_RS16340/HIR76_RS13685/HIR76_RS19940/HIR76_RS13690/HIR76_RS08535/HIR76_RS15480/HIR76_RS08100/HIR76_RS20665/HIR76_RS14315/HIR76_RS13975/HIR76_RS07560/HIR76_RS17885/HIR76_RS13980/HIR76_RS17200/HIR76_RS00680/HIR76_RS15525/HIR76_RS12245/HIR76_RS00685/HIR76_RS00215/HIR76_RS00320/HIR76_RS00340/HIR76_RS18590/HIR76_R…	sacT/sspA/sigF/sigG/gerE/refZ/msmR/rpoD/racA/dnaG/sigE/fadR/abhA/tyrZ/HIR76_RS14315/HIR76_RS13975/sspD/cssR/spoIVCA/comA/rpoB/pheS/dinG/rpoC/holB/ctc/spoVT/HIR76_RS18590/sigB/phoP/kapD/rocR/pheT/ansR/ypvA/exnP/mfd/yesN/rpsT/rsmB/rnhB/ypeP/sspF/tyrS/codY/sigW/kdgR/pxpR/yvzC/tsf/ylmH/ctsR/rbsR/radC/yccF/yobQ/licT/adeR/yisR/aspS/era/treR/ettA/nusB/frlR/tsaC/resD/yoeC/recG/yclJ/ruvB/hrcA/proB/rlmB/yp…	147	85	HIR76_RS16340/HIR76_RS20665/HIR76_RS17200/HIR76_RS15525/HIR76_RS00215/HIR76_RS02660/HIR76_RS21645/HIR76_RS15520/HIR76_RS12850/HIR76_RS12025/HIR76_RS08745/HIR76_RS08905/HIR76_RS16055/HIR76_RS01115/HIR76_RS12090/HIR76_RS02335/HIR76_RS18230/HIR76_RS08580/HIR76_RS00560/HIR76_RS19345/HIR76_RS01610/HIR76_RS10515/HIR76_RS20985/HIR76_RS17320/HIR76_RS06130/HIR76_RS14960/HIR76_RS13730/HIR76_RS04350/HIR76_R…	62	HIR76_RS20465/HIR76_RS16005/HIR76_RS12775/HIR76_RS08540/HIR76_RS15415/HIR76_RS16035/HIR76_RS13685/HIR76_RS19940/HIR76_RS13690/HIR76_RS08535/HIR76_RS15480/HIR76_RS08100/HIR76_RS14315/HIR76_RS13975/HIR76_RS07560/HIR76_RS17885/HIR76_RS13980/HIR76_RS00680/HIR76_RS12245/HIR76_RS00685/HIR76_RS00320/HIR76_RS00340/HIR76_RS18590/HIR76_RS15765/HIR76_RS17095/HIR76_RS12105/HIR76_RS00335/HIR76_RS03935/HIR76_R…
MF	GO:0016836	hydro-lyase activity	5/915	15/1643	0.978089	0.998004	HIR76_RS06945/HIR76_RS15275/HIR76_RS21130/HIR76_RS15145/HIR76_RS15270	uxuA/hemD/hutU/pheA/hemB	5	3	HIR76_RS06945/HIR76_RS21130/HIR76_RS15145	2	HIR76_RS15275/HIR76_RS15270
MF	GO:0016829	lyase activity	20/915	48/1643	0.983262	0.998004	HIR76_RS13135/HIR76_RS12840/HIR76_RS06945/HIR76_RS21160/HIR76_RS19390/HIR76_RS12680/HIR76_RS15275/HIR76_RS21130/HIR76_RS18555/HIR76_RS15145/HIR76_RS17905/HIR76_RS21285/HIR76_RS15270/HIR76_RS00600/HIR76_RS12375/HIR76_RS08650/HIR76_RS16495/HIR76_RS00460/HIR76_RS21180/HIR76_RS18835	mmgE/aspA/uxuA/deoC/budA/ribBA/hemD/hutU/padC/pheA/fumC/iolJ/hemB/ispF/trpC/pyrF/pckA/folB/yxeQ/pelC	20	12	HIR76_RS12840/HIR76_RS06945/HIR76_RS21160/HIR76_RS12680/HIR76_RS21130/HIR76_RS18555/HIR76_RS15145/HIR76_RS21285/HIR76_RS00600/HIR76_RS08650/HIR76_RS21180/HIR76_RS18835	8	HIR76_RS13135/HIR76_RS19390/HIR76_RS15275/HIR76_RS17905/HIR76_RS15270/HIR76_RS12375/HIR76_RS16495/HIR76_RS00460
MF	GO:0008270	zinc ion binding	8/915	23/1643	0.987604	0.998004	HIR76_RS13690/HIR76_RS16635/HIR76_RS19285/HIR76_RS21285/HIR76_RS20920/HIR76_RS20925/HIR76_RS14565/HIR76_RS15315	dnaG/yteA/manA/iolJ/yxjH/yxjG/zinT/clpX	8	5	HIR76_RS19285/HIR76_RS21285/HIR76_RS20920/HIR76_RS20925/HIR76_RS15315	3	HIR76_RS13690/HIR76_RS16635/HIR76_RS14565
MF	GO:0046983	protein dimerization activity	5/915	18/1643	0.996045	0.998004	HIR76_RS20545/HIR76_RS13825/HIR76_RS13375/HIR76_RS13380/HIR76_RS15315	slrA/grpE/sinI/sinR/clpX	5	3	HIR76_RS20545/HIR76_RS13825/HIR76_RS15315	2	HIR76_RS13375/HIR76_RS13380
MF	GO:0005198	structural molecule activity	19/915	51/1643	0.997677	0.998004	HIR76_RS09125/HIR76_RS08975/HIR76_RS00320/HIR76_RS13860/HIR76_RS00900/HIR76_RS16565/HIR76_RS19045/HIR76_RS00895/HIR76_RS21975/HIR76_RS00780/HIR76_RS15170/HIR76_RS00790/HIR76_RS08785/HIR76_RS00670/HIR76_RS08415/HIR76_RS00725/HIR76_RS04975/HIR76_RS00855/HIR76_RS00745	rpsB/fliE/ctc/rpsT/rpsI/rpmEB/hag/rplM/rpsR/rplX/rpmA/rpsN/rpmB/rplL/rpmF/rplC/rpsN/rpsM/rpsS	19	7	HIR76_RS08975/HIR76_RS19045/HIR76_RS00780/HIR76_RS00790/HIR76_RS04975/HIR76_RS00855/HIR76_RS00745	12	HIR76_RS09125/HIR76_RS00320/HIR76_RS13860/HIR76_RS00900/HIR76_RS16565/HIR76_RS00895/HIR76_RS21975/HIR76_RS15170/HIR76_RS08785/HIR76_RS00670/HIR76_RS08415/HIR76_RS00725
MF	GO:0003735	structural constituent of ribosome	17/915	47/1643	0.998004	0.998004	HIR76_RS09125/HIR76_RS00320/HIR76_RS13860/HIR76_RS00900/HIR76_RS16565/HIR76_RS00895/HIR76_RS21975/HIR76_RS00780/HIR76_RS15170/HIR76_RS00790/HIR76_RS08785/HIR76_RS00670/HIR76_RS08415/HIR76_RS00725/HIR76_RS04975/HIR76_RS00855/HIR76_RS00745	rpsB/ctc/rpsT/rpsI/rpmEB/rplM/rpsR/rplX/rpmA/rpsN/rpmB/rplL/rpmF/rplC/rpsN/rpsM/rpsS	17	5	HIR76_RS00780/HIR76_RS00790/HIR76_RS04975/HIR76_RS00855/HIR76_RS00745	12	HIR76_RS09125/HIR76_RS00320/HIR76_RS13860/HIR76_RS00900/HIR76_RS16565/HIR76_RS00895/HIR76_RS21975/HIR76_RS15170/HIR76_RS08785/HIR76_RS00670/HIR76_RS08415/HIR76_RS00725
