# Supplementary material for: Multi-omics analyses of the mechanism for the formation of soy sauce-like and soybean flavor in Bacillus subtilis BJ3-2
Source: BMC Microbiol. 2022 May 20;22:142. doi: 10.1186/s12866-022-02555-5 (PMC9121592; doi:10.1186/s12866-022-02555-5)
Supplement: Supplementary file 11 — Additional file 11: Table S10. GO annotation enrichment analysis in BP45_vs_AP37. [file 12866_2022_2555_MOESM11_ESM.xls]

## Sheet: Table S5
Table S5. GO enrich for CT53vsBT45.
Category	GOID	Description	GeneRatio	BgRatio	pvalue	padj	geneID	geneName	Count	Up	Up_Gene_id	Down	Down_Gene_id
BP	GO:0040011	locomotion	9/452	18/1442	0.0753721	0.999087	HIR76_RS09030/HIR76_RS09035/HIR76_RS09020/HIR76_RS08970/HIR76_RS09000/HIR76_RS08975/HIR76_RS07860/HIR76_RS08965/HIR76_RS09090	fliL/fliM/flgG/flgC/fliJ/fliE/cheV/flgB/cheB	9	9	HIR76_RS09030/HIR76_RS09035/HIR76_RS09020/HIR76_RS08970/HIR76_RS09000/HIR76_RS08975/HIR76_RS07860/HIR76_RS08965/HIR76_RS09090	0
BP	GO:0001539	cilium or flagellum-dependent cell motility	7/452	13/1442	0.0763924	0.999087	HIR76_RS09030/HIR76_RS09035/HIR76_RS09020/HIR76_RS08970/HIR76_RS09000/HIR76_RS08975/HIR76_RS08965	fliL/fliM/flgG/flgC/fliJ/fliE/flgB	7	7	HIR76_RS09030/HIR76_RS09035/HIR76_RS09020/HIR76_RS08970/HIR76_RS09000/HIR76_RS08975/HIR76_RS08965	0
BP	GO:0048870	cell motility	7/452	13/1442	0.0763924	0.999087	HIR76_RS09030/HIR76_RS09035/HIR76_RS09020/HIR76_RS08970/HIR76_RS09000/HIR76_RS08975/HIR76_RS08965	fliL/fliM/flgG/flgC/fliJ/fliE/flgB	7	7	HIR76_RS09030/HIR76_RS09035/HIR76_RS09020/HIR76_RS08970/HIR76_RS09000/HIR76_RS08975/HIR76_RS08965	0
BP	GO:0051674	localization of cell	7/452	13/1442	0.0763924	0.999087	HIR76_RS09030/HIR76_RS09035/HIR76_RS09020/HIR76_RS08970/HIR76_RS09000/HIR76_RS08975/HIR76_RS08965	fliL/fliM/flgG/flgC/fliJ/fliE/flgB	7	7	HIR76_RS09030/HIR76_RS09035/HIR76_RS09020/HIR76_RS08970/HIR76_RS09000/HIR76_RS08975/HIR76_RS08965	0
BP	GO:0071973	bacterial-type flagellum-dependent cell motility	7/452	13/1442	0.0763924	0.999087	HIR76_RS09030/HIR76_RS09035/HIR76_RS09020/HIR76_RS08970/HIR76_RS09000/HIR76_RS08975/HIR76_RS08965	fliL/fliM/flgG/flgC/fliJ/fliE/flgB	7	7	HIR76_RS09030/HIR76_RS09035/HIR76_RS09020/HIR76_RS08970/HIR76_RS09000/HIR76_RS08975/HIR76_RS08965	0
BP	GO:0097588	archaeal or bacterial-type flagellum-dependent cell motility	7/452	13/1442	0.0763924	0.999087	HIR76_RS09030/HIR76_RS09035/HIR76_RS09020/HIR76_RS08970/HIR76_RS09000/HIR76_RS08975/HIR76_RS08965	fliL/fliM/flgG/flgC/fliJ/fliE/flgB	7	7	HIR76_RS09030/HIR76_RS09035/HIR76_RS09020/HIR76_RS08970/HIR76_RS09000/HIR76_RS08975/HIR76_RS08965	0
BP	GO:0006464	cellular protein modification process	6/452	11/1442	0.0936116	0.999087	HIR76_RS00400/HIR76_RS05840/HIR76_RS12725/HIR76_RS18855/HIR76_RS12050/HIR76_RS20250	prkT/lplJ/ppiB/lgt/bpsB/ywfL	6	2	HIR76_RS05840/HIR76_RS20250	4	HIR76_RS00400/HIR76_RS12725/HIR76_RS18855/HIR76_RS12050
BP	GO:0009653	anatomical structure morphogenesis	6/452	11/1442	0.0936116	0.999087	HIR76_RS00305/HIR76_RS15210/HIR76_RS04765/HIR76_RS15205/HIR76_RS15200/HIR76_RS15215	spoVG/mreC/sspE/mreD/minC/mreB	6	0		6	HIR76_RS00305/HIR76_RS15210/HIR76_RS04765/HIR76_RS15205/HIR76_RS15200/HIR76_RS15215
BP	GO:0036211	protein modification process	6/452	11/1442	0.0936116	0.999087	HIR76_RS00400/HIR76_RS05840/HIR76_RS12725/HIR76_RS18855/HIR76_RS12050/HIR76_RS20250	prkT/lplJ/ppiB/lgt/bpsB/ywfL	6	2	HIR76_RS05840/HIR76_RS20250	4	HIR76_RS00400/HIR76_RS12725/HIR76_RS18855/HIR76_RS12050
BP	GO:0048856	anatomical structure development	6/452	11/1442	0.0936116	0.999087	HIR76_RS00305/HIR76_RS15210/HIR76_RS04765/HIR76_RS15205/HIR76_RS15200/HIR76_RS15215	spoVG/mreC/sspE/mreD/minC/mreB	6	0		6	HIR76_RS00305/HIR76_RS15210/HIR76_RS04765/HIR76_RS15205/HIR76_RS15200/HIR76_RS15215
BP	GO:0048869	cellular developmental process	6/452	11/1442	0.0936116	0.999087	HIR76_RS00305/HIR76_RS15210/HIR76_RS04765/HIR76_RS15205/HIR76_RS15200/HIR76_RS15215	spoVG/mreC/sspE/mreD/minC/mreB	6	0		6	HIR76_RS00305/HIR76_RS15210/HIR76_RS04765/HIR76_RS15205/HIR76_RS15200/HIR76_RS15215
BP	GO:0015031	protein transport	8/452	17/1442	0.128008	0.999087	HIR76_RS18220/HIR76_RS03405/HIR76_RS09080/HIR76_RS09055/HIR76_RS09760/HIR76_RS08850/HIR76_RS09065/HIR76_RS09060	secG/tatAY/flhF/fliP/tatAC/ftsY/fliR/fliQ	8	4	HIR76_RS09080/HIR76_RS09055/HIR76_RS09065/HIR76_RS09060	4	HIR76_RS18220/HIR76_RS03405/HIR76_RS09760/HIR76_RS08850
BP	GO:0005975	carbohydrate metabolic process	32/452	87/1442	0.156618	0.999087	HIR76_RS01420/HIR76_RS00110/HIR76_RS15620/HIR76_RS20980/HIR76_RS21485/HIR76_RS10105/HIR76_RS04345/HIR76_RS06820/HIR76_RS16360/HIR76_RS19145/HIR76_RS08485/HIR76_RS21110/HIR76_RS05195/HIR76_RS21285/HIR76_RS06945/HIR76_RS00935/HIR76_RS09995/HIR76_RS20365/HIR76_RS15575/HIR76_RS09690/HIR76_RS08795/HIR76_RS15615/HIR76_RS06925/HIR76_RS14595/HIR76_RS09675/HIR76_RS08770/HIR76_RS20525/HIR76_RS18415/HIR76_R…	nagB/sleL/abnA/bglS/gntK/galM/treC/pdaC/melA/tuaF/murG/abnB/pgcA/iolJ/uxuA/pdaB/xynD/spsE/abfA/xylB/yloV/araA/uxaC/csn/xynB/rpe/galT/yvbX/araB/yxkH/amyE/rhaB	32	16	HIR76_RS01420/HIR76_RS21485/HIR76_RS04345/HIR76_RS16360/HIR76_RS05195/HIR76_RS21285/HIR76_RS06945/HIR76_RS09690/HIR76_RS08795/HIR76_RS06925/HIR76_RS09675/HIR76_RS08770/HIR76_RS18415/HIR76_RS20845/HIR76_RS01775/HIR76_RS16940	16	HIR76_RS00110/HIR76_RS15620/HIR76_RS20980/HIR76_RS10105/HIR76_RS06820/HIR76_RS19145/HIR76_RS08485/HIR76_RS21110/HIR76_RS00935/HIR76_RS09995/HIR76_RS20365/HIR76_RS15575/HIR76_RS15615/HIR76_RS14595/HIR76_RS20525/HIR76_RS15610
BP	GO:0006928	movement of cell or subcellular component	7/452	15/1442	0.156883	0.999087	HIR76_RS09030/HIR76_RS09035/HIR76_RS09020/HIR76_RS08970/HIR76_RS09000/HIR76_RS08975/HIR76_RS08965	fliL/fliM/flgG/flgC/fliJ/fliE/flgB	7	7	HIR76_RS09030/HIR76_RS09035/HIR76_RS09020/HIR76_RS08970/HIR76_RS09000/HIR76_RS08975/HIR76_RS08965	0
BP	GO:0044248	cellular catabolic process	8/452	18/1442	0.170116	0.999087	HIR76_RS10135/HIR76_RS05135/HIR76_RS04360/HIR76_RS13350/HIR76_RS06945/HIR76_RS13355/HIR76_RS06925/HIR76_RS15390	ggt/yhcR/yfkN/gcvPB/uxuA/gcvPA/uxaC/rdgB	8	6	HIR76_RS04360/HIR76_RS13350/HIR76_RS06945/HIR76_RS13355/HIR76_RS06925/HIR76_RS15390	2	HIR76_RS10135/HIR76_RS05135
BP	GO:0065008	regulation of biological quality	8/452	18/1442	0.170116	0.999087	HIR76_RS15210/HIR76_RS15205/HIR76_RS13350/HIR76_RS13355/HIR76_RS15455/HIR76_RS17875/HIR76_RS16135/HIR76_RS11920	mreC/mreD/gcvPB/gcvPA/trxA/mrgA/ytpP/dfrA	8	2	HIR76_RS13350/HIR76_RS13355	6	HIR76_RS15210/HIR76_RS15205/HIR76_RS15455/HIR76_RS17875/HIR76_RS16135/HIR76_RS11920
BP	GO:0034654	nucleobase-containing compound biosynthetic process	76/452	223/1442	0.189237	0.999087	HIR76_RS01325/HIR76_RS16340/HIR76_RS13685/HIR76_RS17885/HIR76_RS21710/HIR76_RS12775/HIR76_RS03650/HIR76_RS21645/HIR76_RS08540/HIR76_RS07495/HIR76_RS17200/HIR76_RS20465/HIR76_RS01115/HIR76_RS07845/HIR76_RS19860/HIR76_RS17845/HIR76_RS20985/HIR76_RS19940/HIR76_RS09545/HIR76_RS16230/HIR76_RS13830/HIR76_RS20660/HIR76_RS03935/HIR76_RS05135/HIR76_RS07710/HIR76_RS04360/HIR76_RS07595/HIR76_RS04590/HIR76_R…	ybfA/msmR/rpoD/cssR/purA/sigF/purE/rocR/sigG/ykoM/comA/sacT/sigW/kinA/atpB/yusT/licT/racA/hfq/ytzE/hrcA/ywaE/yesN/yhcR/queF/yfkN/kinE/lnrK/sigM/glpP/phoP/yisR/cidR/gntR/sigE/mhqR/kdgR/nusG/yczG/licR/nusB/fur/phoR/pyrG/sigV/ycnK/iolR/yhjH/rsmB/yvbU/ppnKB/yclJ/slrA/walR/ywhA/desR/rpoA/rdgB/yfiV/gltC/purH/scoC/lutR/frlR/yobQ/greA/dfrA/garR/rex/rbsR/nadA/levR/exuR/cspC/gerE/ctsR	76	37	HIR76_RS01325/HIR76_RS16340/HIR76_RS21645/HIR76_RS17200/HIR76_RS01115/HIR76_RS17845/HIR76_RS20985/HIR76_RS13830/HIR76_RS20660/HIR76_RS07710/HIR76_RS04360/HIR76_RS06130/HIR76_RS20590/HIR76_RS21480/HIR76_RS12090/HIR76_RS00650/HIR76_RS20745/HIR76_RS21335/HIR76_RS05970/HIR76_RS08745/HIR76_RS18400/HIR76_RS02140/HIR76_RS20545/HIR76_RS21685/HIR76_RS20205/HIR76_RS00865/HIR76_RS15390/HIR76_RS10160/HIR76_R…	39	HIR76_RS13685/HIR76_RS17885/HIR76_RS21710/HIR76_RS12775/HIR76_RS03650/HIR76_RS08540/HIR76_RS07495/HIR76_RS20465/HIR76_RS07845/HIR76_RS19860/HIR76_RS19940/HIR76_RS09545/HIR76_RS16230/HIR76_RS03935/HIR76_RS05135/HIR76_RS07595/HIR76_RS04590/HIR76_RS05300/HIR76_RS05175/HIR76_RS15765/HIR76_RS08535/HIR76_RS07670/HIR76_RS02215/HIR76_RS13235/HIR76_RS12815/HIR76_RS15760/HIR76_RS20005/HIR76_RS14725/HIR76_R…
BP	GO:0055085	transmembrane transport	48/452	138/1442	0.205547	0.999087	HIR76_RS06125/HIR76_RS01330/HIR76_RS14425/HIR76_RS18385/HIR76_RS01275/HIR76_RS16385/HIR76_RS10110/HIR76_RS16215/HIR76_RS20810/HIR76_RS12060/HIR76_RS07240/HIR76_RS13075/HIR76_RS21305/HIR76_RS08615/HIR76_RS20815/HIR76_RS19860/HIR76_RS02565/HIR76_RS21145/HIR76_RS10795/HIR76_RS01305/HIR76_RS04395/HIR76_RS07575/HIR76_RS19945/HIR76_RS01440/HIR76_RS04550/HIR76_RS19855/HIR76_RS16480/HIR76_RS03190/HIR76_R…	yisQ/ybfB/blt/araE/ybxG/yttB/yoeA/pbuO/cydC/pbuX/steT/bmr/iolF/pyrP/cydD/atpB/ydbO/hutM/yodF/ybeC/yfkF/ktrD/ywkB/mmuP/yfiC/atpE/ytnA/ydgF/yfiB/mscC/yuxJ/pbuG/mdtK/rocE/gntP/csbC/iolT/yybF/maeS/yxlA/csbX/bcbE/citH/srfT/pbuE/yknV/yncC/yyaJ	48	19	HIR76_RS01330/HIR76_RS20810/HIR76_RS21305/HIR76_RS20815/HIR76_RS21145/HIR76_RS10795/HIR76_RS01440/HIR76_RS03190/HIR76_RS17100/HIR76_RS21490/HIR76_RS21355/HIR76_RS03545/HIR76_RS21855/HIR76_RS20800/HIR76_RS15070/HIR76_RS02025/HIR76_RS03280/HIR76_RS08025/HIR76_RS09705	29	HIR76_RS06125/HIR76_RS14425/HIR76_RS18385/HIR76_RS01275/HIR76_RS16385/HIR76_RS10110/HIR76_RS16215/HIR76_RS12060/HIR76_RS07240/HIR76_RS13075/HIR76_RS08615/HIR76_RS19860/HIR76_RS02565/HIR76_RS01305/HIR76_RS04395/HIR76_RS07575/HIR76_RS19945/HIR76_RS04550/HIR76_RS19855/HIR76_RS16480/HIR76_RS04545/HIR76_RS04410/HIR76_RS03625/HIR76_RS10720/HIR76_RS21635/HIR76_RS04230/HIR76_RS09295/HIR76_RS20975/HIR76_R…
BP	GO:0051179	localization	105/452	315/1442	0.213774	0.999087	HIR76_RS06125/HIR76_RS01330/HIR76_RS01415/HIR76_RS14425/HIR76_RS18310/HIR76_RS18385/HIR76_RS01275/HIR76_RS16345/HIR76_RS18265/HIR76_RS16385/HIR76_RS18315/HIR76_RS10110/HIR76_RS18305/HIR76_RS16215/HIR76_RS18260/HIR76_RS20810/HIR76_RS18255/HIR76_RS12060/HIR76_RS07240/HIR76_RS01755/HIR76_RS13075/HIR76_RS07230/HIR76_RS01750/HIR76_RS21305/HIR76_RS09030/HIR76_RS16350/HIR76_RS08615/HIR76_RS04340/HIR76_R…	yisQ/ybfB/ptsG/blt/opuCC/araE/ybxG/msmE/opuBB/yttB/opuCB/yoeA/opuCD/pbuO/opuBC/cydC/opuBD/pbuX/steT/opuAC/bmr/pitB/opuAB/iolF/fliL/msmF/pyrP/treP/cydD/atpB/fliM/flgG/ydbO/hutM/yodF/ybeC/yfkF/secG/pstA/yxeN/araQ/ktrD/ywkB/metP/znuA/modB/mmuP/cysP/yfiC/pstC/flgC/msmG/ganP/atpE/ytnA/fliJ/cimH/ydgF/appD/licR/yfiB/mscC/lutP/fliE/araP/tatAY/motP/yuxJ/flhF/fliP/pbuG/arsF/opuD/mdtK/tatAC/rocE/nagE/ftsY/a…	105	57	HIR76_RS01330/HIR76_RS01415/HIR76_RS18310/HIR76_RS16345/HIR76_RS18265/HIR76_RS18315/HIR76_RS18305/HIR76_RS18260/HIR76_RS20810/HIR76_RS18255/HIR76_RS01755/HIR76_RS01750/HIR76_RS21305/HIR76_RS09030/HIR76_RS16350/HIR76_RS04340/HIR76_RS20815/HIR76_RS09035/HIR76_RS09020/HIR76_RS21145/HIR76_RS10795/HIR76_RS21195/HIR76_RS01680/HIR76_RS18095/HIR76_RS01440/HIR76_RS08665/HIR76_RS08970/HIR76_RS16355/HIR76_R…	48	HIR76_RS06125/HIR76_RS14425/HIR76_RS18385/HIR76_RS01275/HIR76_RS16385/HIR76_RS10110/HIR76_RS16215/HIR76_RS12060/HIR76_RS07240/HIR76_RS13075/HIR76_RS07230/HIR76_RS08615/HIR76_RS19860/HIR76_RS02565/HIR76_RS01305/HIR76_RS04395/HIR76_RS18220/HIR76_RS13570/HIR76_RS15580/HIR76_RS07575/HIR76_RS19945/HIR76_RS17750/HIR76_RS04550/HIR76_RS13575/HIR76_RS19855/HIR76_RS16480/HIR76_RS04545/HIR76_RS04410/HIR76_R…
BP	GO:0008104	protein localization	8/452	19/1442	0.217537	0.999087	HIR76_RS18220/HIR76_RS03405/HIR76_RS09080/HIR76_RS09055/HIR76_RS09760/HIR76_RS08850/HIR76_RS09065/HIR76_RS09060	secG/tatAY/flhF/fliP/tatAC/ftsY/fliR/fliQ	8	4	HIR76_RS09080/HIR76_RS09055/HIR76_RS09065/HIR76_RS09060	4	HIR76_RS18220/HIR76_RS03405/HIR76_RS09760/HIR76_RS08850
BP	GO:0033036	macromolecule localization	8/452	19/1442	0.217537	0.999087	HIR76_RS18220/HIR76_RS03405/HIR76_RS09080/HIR76_RS09055/HIR76_RS09760/HIR76_RS08850/HIR76_RS09065/HIR76_RS09060	secG/tatAY/flhF/fliP/tatAC/ftsY/fliR/fliQ	8	4	HIR76_RS09080/HIR76_RS09055/HIR76_RS09065/HIR76_RS09060	4	HIR76_RS18220/HIR76_RS03405/HIR76_RS09760/HIR76_RS08850
BP	GO:0045184	establishment of protein localization	8/452	19/1442	0.217537	0.999087	HIR76_RS18220/HIR76_RS03405/HIR76_RS09080/HIR76_RS09055/HIR76_RS09760/HIR76_RS08850/HIR76_RS09065/HIR76_RS09060	secG/tatAY/flhF/fliP/tatAC/ftsY/fliR/fliQ	8	4	HIR76_RS09080/HIR76_RS09055/HIR76_RS09065/HIR76_RS09060	4	HIR76_RS18220/HIR76_RS03405/HIR76_RS09760/HIR76_RS08850
BP	GO:0019219	regulation of nucleobase-containing compound metabolic process	64/452	190/1442	0.252668	0.999087	HIR76_RS01325/HIR76_RS16340/HIR76_RS13685/HIR76_RS17885/HIR76_RS12775/HIR76_RS21645/HIR76_RS08540/HIR76_RS07495/HIR76_RS17200/HIR76_RS20465/HIR76_RS01115/HIR76_RS07845/HIR76_RS17845/HIR76_RS20985/HIR76_RS19940/HIR76_RS09545/HIR76_RS16230/HIR76_RS13830/HIR76_RS20660/HIR76_RS03935/HIR76_RS07595/HIR76_RS04590/HIR76_RS05300/HIR76_RS05175/HIR76_RS15765/HIR76_RS06130/HIR76_RS20590/HIR76_RS21480/HIR76_R…	ybfA/msmR/rpoD/cssR/sigF/rocR/sigG/ykoM/comA/sacT/sigW/kinA/yusT/licT/racA/hfq/ytzE/hrcA/ywaE/yesN/kinE/lnrK/sigM/glpP/phoP/yisR/cidR/gntR/sigE/mhqR/kdgR/nusG/yczG/licR/nusB/fur/phoR/sigV/ycnK/iolR/yhjH/rsmB/yvbU/yclJ/slrA/walR/ywhA/desR/recX/yfiV/gltC/scoC/lutR/frlR/yobQ/greA/garR/rex/rbsR/levR/exuR/cspC/gerE/ctsR	64	34	HIR76_RS01325/HIR76_RS16340/HIR76_RS21645/HIR76_RS17200/HIR76_RS01115/HIR76_RS17845/HIR76_RS20985/HIR76_RS13830/HIR76_RS20660/HIR76_RS06130/HIR76_RS20590/HIR76_RS21480/HIR76_RS12090/HIR76_RS00650/HIR76_RS20745/HIR76_RS21335/HIR76_RS05970/HIR76_RS08745/HIR76_RS18400/HIR76_RS02140/HIR76_RS20545/HIR76_RS21685/HIR76_RS20205/HIR76_RS04695/HIR76_RS10160/HIR76_RS05705/HIR76_RS18495/HIR76_RS17650/HIR76_R…	30	HIR76_RS13685/HIR76_RS17885/HIR76_RS12775/HIR76_RS08540/HIR76_RS07495/HIR76_RS20465/HIR76_RS07845/HIR76_RS19940/HIR76_RS09545/HIR76_RS16230/HIR76_RS03935/HIR76_RS07595/HIR76_RS04590/HIR76_RS05300/HIR76_RS05175/HIR76_RS15765/HIR76_RS08535/HIR76_RS07670/HIR76_RS02215/HIR76_RS13235/HIR76_RS12815/HIR76_RS15760/HIR76_RS14725/HIR76_RS02255/HIR76_RS10590/HIR76_RS04645/HIR76_RS14830/HIR76_RS03400/HIR76_R…
BP	GO:0031323	regulation of cellular metabolic process	64/452	190/1442	0.252668	0.999087	HIR76_RS01325/HIR76_RS16340/HIR76_RS13685/HIR76_RS17885/HIR76_RS12775/HIR76_RS21645/HIR76_RS08540/HIR76_RS07495/HIR76_RS17200/HIR76_RS20465/HIR76_RS01115/HIR76_RS07845/HIR76_RS17845/HIR76_RS20985/HIR76_RS19940/HIR76_RS09545/HIR76_RS16230/HIR76_RS13830/HIR76_RS20660/HIR76_RS03935/HIR76_RS07595/HIR76_RS04590/HIR76_RS05300/HIR76_RS05175/HIR76_RS15765/HIR76_RS06130/HIR76_RS20590/HIR76_RS21480/HIR76_R…	ybfA/msmR/rpoD/cssR/sigF/rocR/sigG/ykoM/comA/sacT/sigW/kinA/yusT/licT/racA/hfq/ytzE/hrcA/ywaE/yesN/kinE/lnrK/sigM/glpP/phoP/yisR/cidR/gntR/sigE/mhqR/kdgR/nusG/yczG/licR/nusB/fur/phoR/sigV/ycnK/iolR/yhjH/rsmB/yvbU/yclJ/slrA/walR/ywhA/desR/recX/yfiV/gltC/scoC/lutR/frlR/yobQ/greA/garR/rex/rbsR/levR/exuR/cspC/gerE/ctsR	64	34	HIR76_RS01325/HIR76_RS16340/HIR76_RS21645/HIR76_RS17200/HIR76_RS01115/HIR76_RS17845/HIR76_RS20985/HIR76_RS13830/HIR76_RS20660/HIR76_RS06130/HIR76_RS20590/HIR76_RS21480/HIR76_RS12090/HIR76_RS00650/HIR76_RS20745/HIR76_RS21335/HIR76_RS05970/HIR76_RS08745/HIR76_RS18400/HIR76_RS02140/HIR76_RS20545/HIR76_RS21685/HIR76_RS20205/HIR76_RS04695/HIR76_RS10160/HIR76_RS05705/HIR76_RS18495/HIR76_RS17650/HIR76_R…	30	HIR76_RS13685/HIR76_RS17885/HIR76_RS12775/HIR76_RS08540/HIR76_RS07495/HIR76_RS20465/HIR76_RS07845/HIR76_RS19940/HIR76_RS09545/HIR76_RS16230/HIR76_RS03935/HIR76_RS07595/HIR76_RS04590/HIR76_RS05300/HIR76_RS05175/HIR76_RS15765/HIR76_RS08535/HIR76_RS07670/HIR76_RS02215/HIR76_RS13235/HIR76_RS12815/HIR76_RS15760/HIR76_RS14725/HIR76_RS02255/HIR76_RS10590/HIR76_RS04645/HIR76_RS14830/HIR76_RS03400/HIR76_R…
BP	GO:0051171	regulation of nitrogen compound metabolic process	64/452	190/1442	0.252668	0.999087	HIR76_RS01325/HIR76_RS16340/HIR76_RS13685/HIR76_RS17885/HIR76_RS12775/HIR76_RS21645/HIR76_RS08540/HIR76_RS07495/HIR76_RS17200/HIR76_RS20465/HIR76_RS01115/HIR76_RS07845/HIR76_RS17845/HIR76_RS20985/HIR76_RS19940/HIR76_RS09545/HIR76_RS16230/HIR76_RS13830/HIR76_RS20660/HIR76_RS03935/HIR76_RS07595/HIR76_RS04590/HIR76_RS05300/HIR76_RS05175/HIR76_RS15765/HIR76_RS06130/HIR76_RS20590/HIR76_RS21480/HIR76_R…	ybfA/msmR/rpoD/cssR/sigF/rocR/sigG/ykoM/comA/sacT/sigW/kinA/yusT/licT/racA/hfq/ytzE/hrcA/ywaE/yesN/kinE/lnrK/sigM/glpP/phoP/yisR/cidR/gntR/sigE/mhqR/kdgR/nusG/yczG/licR/nusB/fur/phoR/sigV/ycnK/iolR/yhjH/rsmB/yvbU/yclJ/slrA/walR/ywhA/desR/recX/yfiV/gltC/scoC/lutR/frlR/yobQ/greA/garR/rex/rbsR/levR/exuR/cspC/gerE/ctsR	64	34	HIR76_RS01325/HIR76_RS16340/HIR76_RS21645/HIR76_RS17200/HIR76_RS01115/HIR76_RS17845/HIR76_RS20985/HIR76_RS13830/HIR76_RS20660/HIR76_RS06130/HIR76_RS20590/HIR76_RS21480/HIR76_RS12090/HIR76_RS00650/HIR76_RS20745/HIR76_RS21335/HIR76_RS05970/HIR76_RS08745/HIR76_RS18400/HIR76_RS02140/HIR76_RS20545/HIR76_RS21685/HIR76_RS20205/HIR76_RS04695/HIR76_RS10160/HIR76_RS05705/HIR76_RS18495/HIR76_RS17650/HIR76_R…	30	HIR76_RS13685/HIR76_RS17885/HIR76_RS12775/HIR76_RS08540/HIR76_RS07495/HIR76_RS20465/HIR76_RS07845/HIR76_RS19940/HIR76_RS09545/HIR76_RS16230/HIR76_RS03935/HIR76_RS07595/HIR76_RS04590/HIR76_RS05300/HIR76_RS05175/HIR76_RS15765/HIR76_RS08535/HIR76_RS07670/HIR76_RS02215/HIR76_RS13235/HIR76_RS12815/HIR76_RS15760/HIR76_RS14725/HIR76_RS02255/HIR76_RS10590/HIR76_RS04645/HIR76_RS14830/HIR76_RS03400/HIR76_R…
BP	GO:0006355	regulation of transcription, DNA-templated	63/452	188/1442	0.271989	0.999087	HIR76_RS01325/HIR76_RS16340/HIR76_RS13685/HIR76_RS17885/HIR76_RS12775/HIR76_RS21645/HIR76_RS08540/HIR76_RS07495/HIR76_RS17200/HIR76_RS20465/HIR76_RS01115/HIR76_RS07845/HIR76_RS17845/HIR76_RS20985/HIR76_RS19940/HIR76_RS09545/HIR76_RS16230/HIR76_RS13830/HIR76_RS20660/HIR76_RS03935/HIR76_RS07595/HIR76_RS04590/HIR76_RS05300/HIR76_RS05175/HIR76_RS15765/HIR76_RS06130/HIR76_RS20590/HIR76_RS21480/HIR76_R…	ybfA/msmR/rpoD/cssR/sigF/rocR/sigG/ykoM/comA/sacT/sigW/kinA/yusT/licT/racA/hfq/ytzE/hrcA/ywaE/yesN/kinE/lnrK/sigM/glpP/phoP/yisR/cidR/gntR/sigE/mhqR/kdgR/nusG/yczG/licR/nusB/fur/phoR/sigV/ycnK/iolR/yhjH/rsmB/yvbU/yclJ/slrA/walR/ywhA/desR/yfiV/gltC/scoC/lutR/frlR/yobQ/greA/garR/rex/rbsR/levR/exuR/cspC/gerE/ctsR	63	33	HIR76_RS01325/HIR76_RS16340/HIR76_RS21645/HIR76_RS17200/HIR76_RS01115/HIR76_RS17845/HIR76_RS20985/HIR76_RS13830/HIR76_RS20660/HIR76_RS06130/HIR76_RS20590/HIR76_RS21480/HIR76_RS12090/HIR76_RS00650/HIR76_RS20745/HIR76_RS21335/HIR76_RS05970/HIR76_RS08745/HIR76_RS18400/HIR76_RS02140/HIR76_RS20545/HIR76_RS21685/HIR76_RS20205/HIR76_RS10160/HIR76_RS05705/HIR76_RS18495/HIR76_RS17650/HIR76_RS10515/HIR76_R…	30	HIR76_RS13685/HIR76_RS17885/HIR76_RS12775/HIR76_RS08540/HIR76_RS07495/HIR76_RS20465/HIR76_RS07845/HIR76_RS19940/HIR76_RS09545/HIR76_RS16230/HIR76_RS03935/HIR76_RS07595/HIR76_RS04590/HIR76_RS05300/HIR76_RS05175/HIR76_RS15765/HIR76_RS08535/HIR76_RS07670/HIR76_RS02215/HIR76_RS13235/HIR76_RS12815/HIR76_RS15760/HIR76_RS14725/HIR76_RS02255/HIR76_RS10590/HIR76_RS04645/HIR76_RS14830/HIR76_RS03400/HIR76_R…
BP	GO:0051252	regulation of RNA metabolic process	63/452	188/1442	0.271989	0.999087	HIR76_RS01325/HIR76_RS16340/HIR76_RS13685/HIR76_RS17885/HIR76_RS12775/HIR76_RS21645/HIR76_RS08540/HIR76_RS07495/HIR76_RS17200/HIR76_RS20465/HIR76_RS01115/HIR76_RS07845/HIR76_RS17845/HIR76_RS20985/HIR76_RS19940/HIR76_RS09545/HIR76_RS16230/HIR76_RS13830/HIR76_RS20660/HIR76_RS03935/HIR76_RS07595/HIR76_RS04590/HIR76_RS05300/HIR76_RS05175/HIR76_RS15765/HIR76_RS06130/HIR76_RS20590/HIR76_RS21480/HIR76_R…	ybfA/msmR/rpoD/cssR/sigF/rocR/sigG/ykoM/comA/sacT/sigW/kinA/yusT/licT/racA/hfq/ytzE/hrcA/ywaE/yesN/kinE/lnrK/sigM/glpP/phoP/yisR/cidR/gntR/sigE/mhqR/kdgR/nusG/yczG/licR/nusB/fur/phoR/sigV/ycnK/iolR/yhjH/rsmB/yvbU/yclJ/slrA/walR/ywhA/desR/yfiV/gltC/scoC/lutR/frlR/yobQ/greA/garR/rex/rbsR/levR/exuR/cspC/gerE/ctsR	63	33	HIR76_RS01325/HIR76_RS16340/HIR76_RS21645/HIR76_RS17200/HIR76_RS01115/HIR76_RS17845/HIR76_RS20985/HIR76_RS13830/HIR76_RS20660/HIR76_RS06130/HIR76_RS20590/HIR76_RS21480/HIR76_RS12090/HIR76_RS00650/HIR76_RS20745/HIR76_RS21335/HIR76_RS05970/HIR76_RS08745/HIR76_RS18400/HIR76_RS02140/HIR76_RS20545/HIR76_RS21685/HIR76_RS20205/HIR76_RS10160/HIR76_RS05705/HIR76_RS18495/HIR76_RS17650/HIR76_RS10515/HIR76_R…	30	HIR76_RS13685/HIR76_RS17885/HIR76_RS12775/HIR76_RS08540/HIR76_RS07495/HIR76_RS20465/HIR76_RS07845/HIR76_RS19940/HIR76_RS09545/HIR76_RS16230/HIR76_RS03935/HIR76_RS07595/HIR76_RS04590/HIR76_RS05300/HIR76_RS05175/HIR76_RS15765/HIR76_RS08535/HIR76_RS07670/HIR76_RS02215/HIR76_RS13235/HIR76_RS12815/HIR76_RS15760/HIR76_RS14725/HIR76_RS02255/HIR76_RS10590/HIR76_RS04645/HIR76_RS14830/HIR76_RS03400/HIR76_R…
BP	GO:1903506	regulation of nucleic acid-templated transcription	63/452	188/1442	0.271989	0.999087	HIR76_RS01325/HIR76_RS16340/HIR76_RS13685/HIR76_RS17885/HIR76_RS12775/HIR76_RS21645/HIR76_RS08540/HIR76_RS07495/HIR76_RS17200/HIR76_RS20465/HIR76_RS01115/HIR76_RS07845/HIR76_RS17845/HIR76_RS20985/HIR76_RS19940/HIR76_RS09545/HIR76_RS16230/HIR76_RS13830/HIR76_RS20660/HIR76_RS03935/HIR76_RS07595/HIR76_RS04590/HIR76_RS05300/HIR76_RS05175/HIR76_RS15765/HIR76_RS06130/HIR76_RS20590/HIR76_RS21480/HIR76_R…	ybfA/msmR/rpoD/cssR/sigF/rocR/sigG/ykoM/comA/sacT/sigW/kinA/yusT/licT/racA/hfq/ytzE/hrcA/ywaE/yesN/kinE/lnrK/sigM/glpP/phoP/yisR/cidR/gntR/sigE/mhqR/kdgR/nusG/yczG/licR/nusB/fur/phoR/sigV/ycnK/iolR/yhjH/rsmB/yvbU/yclJ/slrA/walR/ywhA/desR/yfiV/gltC/scoC/lutR/frlR/yobQ/greA/garR/rex/rbsR/levR/exuR/cspC/gerE/ctsR	63	33	HIR76_RS01325/HIR76_RS16340/HIR76_RS21645/HIR76_RS17200/HIR76_RS01115/HIR76_RS17845/HIR76_RS20985/HIR76_RS13830/HIR76_RS20660/HIR76_RS06130/HIR76_RS20590/HIR76_RS21480/HIR76_RS12090/HIR76_RS00650/HIR76_RS20745/HIR76_RS21335/HIR76_RS05970/HIR76_RS08745/HIR76_RS18400/HIR76_RS02140/HIR76_RS20545/HIR76_RS21685/HIR76_RS20205/HIR76_RS10160/HIR76_RS05705/HIR76_RS18495/HIR76_RS17650/HIR76_RS10515/HIR76_R…	30	HIR76_RS13685/HIR76_RS17885/HIR76_RS12775/HIR76_RS08540/HIR76_RS07495/HIR76_RS20465/HIR76_RS07845/HIR76_RS19940/HIR76_RS09545/HIR76_RS16230/HIR76_RS03935/HIR76_RS07595/HIR76_RS04590/HIR76_RS05300/HIR76_RS05175/HIR76_RS15765/HIR76_RS08535/HIR76_RS07670/HIR76_RS02215/HIR76_RS13235/HIR76_RS12815/HIR76_RS15760/HIR76_RS14725/HIR76_RS02255/HIR76_RS10590/HIR76_RS04645/HIR76_RS14830/HIR76_RS03400/HIR76_R…
BP	GO:2001141	regulation of RNA biosynthetic process	63/452	188/1442	0.271989	0.999087	HIR76_RS01325/HIR76_RS16340/HIR76_RS13685/HIR76_RS17885/HIR76_RS12775/HIR76_RS21645/HIR76_RS08540/HIR76_RS07495/HIR76_RS17200/HIR76_RS20465/HIR76_RS01115/HIR76_RS07845/HIR76_RS17845/HIR76_RS20985/HIR76_RS19940/HIR76_RS09545/HIR76_RS16230/HIR76_RS13830/HIR76_RS20660/HIR76_RS03935/HIR76_RS07595/HIR76_RS04590/HIR76_RS05300/HIR76_RS05175/HIR76_RS15765/HIR76_RS06130/HIR76_RS20590/HIR76_RS21480/HIR76_R…	ybfA/msmR/rpoD/cssR/sigF/rocR/sigG/ykoM/comA/sacT/sigW/kinA/yusT/licT/racA/hfq/ytzE/hrcA/ywaE/yesN/kinE/lnrK/sigM/glpP/phoP/yisR/cidR/gntR/sigE/mhqR/kdgR/nusG/yczG/licR/nusB/fur/phoR/sigV/ycnK/iolR/yhjH/rsmB/yvbU/yclJ/slrA/walR/ywhA/desR/yfiV/gltC/scoC/lutR/frlR/yobQ/greA/garR/rex/rbsR/levR/exuR/cspC/gerE/ctsR	63	33	HIR76_RS01325/HIR76_RS16340/HIR76_RS21645/HIR76_RS17200/HIR76_RS01115/HIR76_RS17845/HIR76_RS20985/HIR76_RS13830/HIR76_RS20660/HIR76_RS06130/HIR76_RS20590/HIR76_RS21480/HIR76_RS12090/HIR76_RS00650/HIR76_RS20745/HIR76_RS21335/HIR76_RS05970/HIR76_RS08745/HIR76_RS18400/HIR76_RS02140/HIR76_RS20545/HIR76_RS21685/HIR76_RS20205/HIR76_RS10160/HIR76_RS05705/HIR76_RS18495/HIR76_RS17650/HIR76_RS10515/HIR76_R…	30	HIR76_RS13685/HIR76_RS17885/HIR76_RS12775/HIR76_RS08540/HIR76_RS07495/HIR76_RS20465/HIR76_RS07845/HIR76_RS19940/HIR76_RS09545/HIR76_RS16230/HIR76_RS03935/HIR76_RS07595/HIR76_RS04590/HIR76_RS05300/HIR76_RS05175/HIR76_RS15765/HIR76_RS08535/HIR76_RS07670/HIR76_RS02215/HIR76_RS13235/HIR76_RS12815/HIR76_RS15760/HIR76_RS14725/HIR76_RS02255/HIR76_RS10590/HIR76_RS04645/HIR76_RS14830/HIR76_RS03400/HIR76_R…
BP	GO:0015833	peptide transport	9/452	23/1442	0.273673	0.999087	HIR76_RS18220/HIR76_RS06410/HIR76_RS03405/HIR76_RS09080/HIR76_RS09055/HIR76_RS09760/HIR76_RS08850/HIR76_RS09065/HIR76_RS09060	secG/appD/tatAY/flhF/fliP/tatAC/ftsY/fliR/fliQ	9	5	HIR76_RS06410/HIR76_RS09080/HIR76_RS09055/HIR76_RS09065/HIR76_RS09060	4	HIR76_RS18220/HIR76_RS03405/HIR76_RS09760/HIR76_RS08850
BP	GO:0080090	regulation of primary metabolic process	64/452	192/1442	0.287949	0.999087	HIR76_RS01325/HIR76_RS16340/HIR76_RS13685/HIR76_RS17885/HIR76_RS12775/HIR76_RS21645/HIR76_RS08540/HIR76_RS07495/HIR76_RS17200/HIR76_RS20465/HIR76_RS01115/HIR76_RS07845/HIR76_RS17845/HIR76_RS20985/HIR76_RS19940/HIR76_RS09545/HIR76_RS16230/HIR76_RS13830/HIR76_RS20660/HIR76_RS03935/HIR76_RS07595/HIR76_RS04590/HIR76_RS05300/HIR76_RS05175/HIR76_RS15765/HIR76_RS06130/HIR76_RS20590/HIR76_RS21480/HIR76_R…	ybfA/msmR/rpoD/cssR/sigF/rocR/sigG/ykoM/comA/sacT/sigW/kinA/yusT/licT/racA/hfq/ytzE/hrcA/ywaE/yesN/kinE/lnrK/sigM/glpP/phoP/yisR/cidR/gntR/sigE/mhqR/kdgR/nusG/yczG/licR/nusB/fur/phoR/sigV/ycnK/iolR/yhjH/rsmB/yvbU/yclJ/slrA/walR/ywhA/desR/recX/yfiV/gltC/scoC/lutR/frlR/yobQ/greA/garR/rex/rbsR/levR/exuR/cspC/gerE/ctsR	64	34	HIR76_RS01325/HIR76_RS16340/HIR76_RS21645/HIR76_RS17200/HIR76_RS01115/HIR76_RS17845/HIR76_RS20985/HIR76_RS13830/HIR76_RS20660/HIR76_RS06130/HIR76_RS20590/HIR76_RS21480/HIR76_RS12090/HIR76_RS00650/HIR76_RS20745/HIR76_RS21335/HIR76_RS05970/HIR76_RS08745/HIR76_RS18400/HIR76_RS02140/HIR76_RS20545/HIR76_RS21685/HIR76_RS20205/HIR76_RS04695/HIR76_RS10160/HIR76_RS05705/HIR76_RS18495/HIR76_RS17650/HIR76_R…	30	HIR76_RS13685/HIR76_RS17885/HIR76_RS12775/HIR76_RS08540/HIR76_RS07495/HIR76_RS20465/HIR76_RS07845/HIR76_RS19940/HIR76_RS09545/HIR76_RS16230/HIR76_RS03935/HIR76_RS07595/HIR76_RS04590/HIR76_RS05300/HIR76_RS05175/HIR76_RS15765/HIR76_RS08535/HIR76_RS07670/HIR76_RS02215/HIR76_RS13235/HIR76_RS12815/HIR76_RS15760/HIR76_RS14725/HIR76_RS02255/HIR76_RS10590/HIR76_RS04645/HIR76_RS14830/HIR76_RS03400/HIR76_R…
BP	GO:0009889	regulation of biosynthetic process	63/452	189/1442	0.290069	0.999087	HIR76_RS01325/HIR76_RS16340/HIR76_RS13685/HIR76_RS17885/HIR76_RS12775/HIR76_RS21645/HIR76_RS08540/HIR76_RS07495/HIR76_RS17200/HIR76_RS20465/HIR76_RS01115/HIR76_RS07845/HIR76_RS17845/HIR76_RS20985/HIR76_RS19940/HIR76_RS09545/HIR76_RS16230/HIR76_RS13830/HIR76_RS20660/HIR76_RS03935/HIR76_RS07595/HIR76_RS04590/HIR76_RS05300/HIR76_RS05175/HIR76_RS15765/HIR76_RS06130/HIR76_RS20590/HIR76_RS21480/HIR76_R…	ybfA/msmR/rpoD/cssR/sigF/rocR/sigG/ykoM/comA/sacT/sigW/kinA/yusT/licT/racA/hfq/ytzE/hrcA/ywaE/yesN/kinE/lnrK/sigM/glpP/phoP/yisR/cidR/gntR/sigE/mhqR/kdgR/nusG/yczG/licR/nusB/fur/phoR/sigV/ycnK/iolR/yhjH/rsmB/yvbU/yclJ/slrA/walR/ywhA/desR/yfiV/gltC/scoC/lutR/frlR/yobQ/greA/garR/rex/rbsR/levR/exuR/cspC/gerE/ctsR	63	33	HIR76_RS01325/HIR76_RS16340/HIR76_RS21645/HIR76_RS17200/HIR76_RS01115/HIR76_RS17845/HIR76_RS20985/HIR76_RS13830/HIR76_RS20660/HIR76_RS06130/HIR76_RS20590/HIR76_RS21480/HIR76_RS12090/HIR76_RS00650/HIR76_RS20745/HIR76_RS21335/HIR76_RS05970/HIR76_RS08745/HIR76_RS18400/HIR76_RS02140/HIR76_RS20545/HIR76_RS21685/HIR76_RS20205/HIR76_RS10160/HIR76_RS05705/HIR76_RS18495/HIR76_RS17650/HIR76_RS10515/HIR76_R…	30	HIR76_RS13685/HIR76_RS17885/HIR76_RS12775/HIR76_RS08540/HIR76_RS07495/HIR76_RS20465/HIR76_RS07845/HIR76_RS19940/HIR76_RS09545/HIR76_RS16230/HIR76_RS03935/HIR76_RS07595/HIR76_RS04590/HIR76_RS05300/HIR76_RS05175/HIR76_RS15765/HIR76_RS08535/HIR76_RS07670/HIR76_RS02215/HIR76_RS13235/HIR76_RS12815/HIR76_RS15760/HIR76_RS14725/HIR76_RS02255/HIR76_RS10590/HIR76_RS04645/HIR76_RS14830/HIR76_RS03400/HIR76_R…
BP	GO:0010556	regulation of macromolecule biosynthetic process	63/452	189/1442	0.290069	0.999087	HIR76_RS01325/HIR76_RS16340/HIR76_RS13685/HIR76_RS17885/HIR76_RS12775/HIR76_RS21645/HIR76_RS08540/HIR76_RS07495/HIR76_RS17200/HIR76_RS20465/HIR76_RS01115/HIR76_RS07845/HIR76_RS17845/HIR76_RS20985/HIR76_RS19940/HIR76_RS09545/HIR76_RS16230/HIR76_RS13830/HIR76_RS20660/HIR76_RS03935/HIR76_RS07595/HIR76_RS04590/HIR76_RS05300/HIR76_RS05175/HIR76_RS15765/HIR76_RS06130/HIR76_RS20590/HIR76_RS21480/HIR76_R…	ybfA/msmR/rpoD/cssR/sigF/rocR/sigG/ykoM/comA/sacT/sigW/kinA/yusT/licT/racA/hfq/ytzE/hrcA/ywaE/yesN/kinE/lnrK/sigM/glpP/phoP/yisR/cidR/gntR/sigE/mhqR/kdgR/nusG/yczG/licR/nusB/fur/phoR/sigV/ycnK/iolR/yhjH/rsmB/yvbU/yclJ/slrA/walR/ywhA/desR/yfiV/gltC/scoC/lutR/frlR/yobQ/greA/garR/rex/rbsR/levR/exuR/cspC/gerE/ctsR	63	33	HIR76_RS01325/HIR76_RS16340/HIR76_RS21645/HIR76_RS17200/HIR76_RS01115/HIR76_RS17845/HIR76_RS20985/HIR76_RS13830/HIR76_RS20660/HIR76_RS06130/HIR76_RS20590/HIR76_RS21480/HIR76_RS12090/HIR76_RS00650/HIR76_RS20745/HIR76_RS21335/HIR76_RS05970/HIR76_RS08745/HIR76_RS18400/HIR76_RS02140/HIR76_RS20545/HIR76_RS21685/HIR76_RS20205/HIR76_RS10160/HIR76_RS05705/HIR76_RS18495/HIR76_RS17650/HIR76_RS10515/HIR76_R…	30	HIR76_RS13685/HIR76_RS17885/HIR76_RS12775/HIR76_RS08540/HIR76_RS07495/HIR76_RS20465/HIR76_RS07845/HIR76_RS19940/HIR76_RS09545/HIR76_RS16230/HIR76_RS03935/HIR76_RS07595/HIR76_RS04590/HIR76_RS05300/HIR76_RS05175/HIR76_RS15765/HIR76_RS08535/HIR76_RS07670/HIR76_RS02215/HIR76_RS13235/HIR76_RS12815/HIR76_RS15760/HIR76_RS14725/HIR76_RS02255/HIR76_RS10590/HIR76_RS04645/HIR76_RS14830/HIR76_RS03400/HIR76_R…
BP	GO:0031326	regulation of cellular biosynthetic process	63/452	189/1442	0.290069	0.999087	HIR76_RS01325/HIR76_RS16340/HIR76_RS13685/HIR76_RS17885/HIR76_RS12775/HIR76_RS21645/HIR76_RS08540/HIR76_RS07495/HIR76_RS17200/HIR76_RS20465/HIR76_RS01115/HIR76_RS07845/HIR76_RS17845/HIR76_RS20985/HIR76_RS19940/HIR76_RS09545/HIR76_RS16230/HIR76_RS13830/HIR76_RS20660/HIR76_RS03935/HIR76_RS07595/HIR76_RS04590/HIR76_RS05300/HIR76_RS05175/HIR76_RS15765/HIR76_RS06130/HIR76_RS20590/HIR76_RS21480/HIR76_R…	ybfA/msmR/rpoD/cssR/sigF/rocR/sigG/ykoM/comA/sacT/sigW/kinA/yusT/licT/racA/hfq/ytzE/hrcA/ywaE/yesN/kinE/lnrK/sigM/glpP/phoP/yisR/cidR/gntR/sigE/mhqR/kdgR/nusG/yczG/licR/nusB/fur/phoR/sigV/ycnK/iolR/yhjH/rsmB/yvbU/yclJ/slrA/walR/ywhA/desR/yfiV/gltC/scoC/lutR/frlR/yobQ/greA/garR/rex/rbsR/levR/exuR/cspC/gerE/ctsR	63	33	HIR76_RS01325/HIR76_RS16340/HIR76_RS21645/HIR76_RS17200/HIR76_RS01115/HIR76_RS17845/HIR76_RS20985/HIR76_RS13830/HIR76_RS20660/HIR76_RS06130/HIR76_RS20590/HIR76_RS21480/HIR76_RS12090/HIR76_RS00650/HIR76_RS20745/HIR76_RS21335/HIR76_RS05970/HIR76_RS08745/HIR76_RS18400/HIR76_RS02140/HIR76_RS20545/HIR76_RS21685/HIR76_RS20205/HIR76_RS10160/HIR76_RS05705/HIR76_RS18495/HIR76_RS17650/HIR76_RS10515/HIR76_R…	30	HIR76_RS13685/HIR76_RS17885/HIR76_RS12775/HIR76_RS08540/HIR76_RS07495/HIR76_RS20465/HIR76_RS07845/HIR76_RS19940/HIR76_RS09545/HIR76_RS16230/HIR76_RS03935/HIR76_RS07595/HIR76_RS04590/HIR76_RS05300/HIR76_RS05175/HIR76_RS15765/HIR76_RS08535/HIR76_RS07670/HIR76_RS02215/HIR76_RS13235/HIR76_RS12815/HIR76_RS15760/HIR76_RS14725/HIR76_RS02255/HIR76_RS10590/HIR76_RS04645/HIR76_RS14830/HIR76_RS03400/HIR76_R…
BP	GO:2000112	regulation of cellular macromolecule biosynthetic process	63/452	189/1442	0.290069	0.999087	HIR76_RS01325/HIR76_RS16340/HIR76_RS13685/HIR76_RS17885/HIR76_RS12775/HIR76_RS21645/HIR76_RS08540/HIR76_RS07495/HIR76_RS17200/HIR76_RS20465/HIR76_RS01115/HIR76_RS07845/HIR76_RS17845/HIR76_RS20985/HIR76_RS19940/HIR76_RS09545/HIR76_RS16230/HIR76_RS13830/HIR76_RS20660/HIR76_RS03935/HIR76_RS07595/HIR76_RS04590/HIR76_RS05300/HIR76_RS05175/HIR76_RS15765/HIR76_RS06130/HIR76_RS20590/HIR76_RS21480/HIR76_R…	ybfA/msmR/rpoD/cssR/sigF/rocR/sigG/ykoM/comA/sacT/sigW/kinA/yusT/licT/racA/hfq/ytzE/hrcA/ywaE/yesN/kinE/lnrK/sigM/glpP/phoP/yisR/cidR/gntR/sigE/mhqR/kdgR/nusG/yczG/licR/nusB/fur/phoR/sigV/ycnK/iolR/yhjH/rsmB/yvbU/yclJ/slrA/walR/ywhA/desR/yfiV/gltC/scoC/lutR/frlR/yobQ/greA/garR/rex/rbsR/levR/exuR/cspC/gerE/ctsR	63	33	HIR76_RS01325/HIR76_RS16340/HIR76_RS21645/HIR76_RS17200/HIR76_RS01115/HIR76_RS17845/HIR76_RS20985/HIR76_RS13830/HIR76_RS20660/HIR76_RS06130/HIR76_RS20590/HIR76_RS21480/HIR76_RS12090/HIR76_RS00650/HIR76_RS20745/HIR76_RS21335/HIR76_RS05970/HIR76_RS08745/HIR76_RS18400/HIR76_RS02140/HIR76_RS20545/HIR76_RS21685/HIR76_RS20205/HIR76_RS10160/HIR76_RS05705/HIR76_RS18495/HIR76_RS17650/HIR76_RS10515/HIR76_R…	30	HIR76_RS13685/HIR76_RS17885/HIR76_RS12775/HIR76_RS08540/HIR76_RS07495/HIR76_RS20465/HIR76_RS07845/HIR76_RS19940/HIR76_RS09545/HIR76_RS16230/HIR76_RS03935/HIR76_RS07595/HIR76_RS04590/HIR76_RS05300/HIR76_RS05175/HIR76_RS15765/HIR76_RS08535/HIR76_RS07670/HIR76_RS02215/HIR76_RS13235/HIR76_RS12815/HIR76_RS15760/HIR76_RS14725/HIR76_RS02255/HIR76_RS10590/HIR76_RS04645/HIR76_RS14830/HIR76_RS03400/HIR76_R…
BP	GO:0060255	regulation of macromolecule metabolic process	64/452	193/1442	0.306317	0.999087	HIR76_RS01325/HIR76_RS16340/HIR76_RS13685/HIR76_RS17885/HIR76_RS12775/HIR76_RS21645/HIR76_RS08540/HIR76_RS07495/HIR76_RS17200/HIR76_RS20465/HIR76_RS01115/HIR76_RS07845/HIR76_RS17845/HIR76_RS20985/HIR76_RS19940/HIR76_RS09545/HIR76_RS16230/HIR76_RS13830/HIR76_RS20660/HIR76_RS03935/HIR76_RS07595/HIR76_RS04590/HIR76_RS05300/HIR76_RS05175/HIR76_RS15765/HIR76_RS06130/HIR76_RS20590/HIR76_RS21480/HIR76_R…	ybfA/msmR/rpoD/cssR/sigF/rocR/sigG/ykoM/comA/sacT/sigW/kinA/yusT/licT/racA/hfq/ytzE/hrcA/ywaE/yesN/kinE/lnrK/sigM/glpP/phoP/yisR/cidR/gntR/sigE/mhqR/kdgR/nusG/yczG/licR/nusB/fur/phoR/sigV/ycnK/iolR/yhjH/rsmB/yvbU/yclJ/slrA/walR/ywhA/desR/recX/yfiV/gltC/scoC/lutR/frlR/yobQ/greA/garR/rex/rbsR/levR/exuR/cspC/gerE/ctsR	64	34	HIR76_RS01325/HIR76_RS16340/HIR76_RS21645/HIR76_RS17200/HIR76_RS01115/HIR76_RS17845/HIR76_RS20985/HIR76_RS13830/HIR76_RS20660/HIR76_RS06130/HIR76_RS20590/HIR76_RS21480/HIR76_RS12090/HIR76_RS00650/HIR76_RS20745/HIR76_RS21335/HIR76_RS05970/HIR76_RS08745/HIR76_RS18400/HIR76_RS02140/HIR76_RS20545/HIR76_RS21685/HIR76_RS20205/HIR76_RS04695/HIR76_RS10160/HIR76_RS05705/HIR76_RS18495/HIR76_RS17650/HIR76_R…	30	HIR76_RS13685/HIR76_RS17885/HIR76_RS12775/HIR76_RS08540/HIR76_RS07495/HIR76_RS20465/HIR76_RS07845/HIR76_RS19940/HIR76_RS09545/HIR76_RS16230/HIR76_RS03935/HIR76_RS07595/HIR76_RS04590/HIR76_RS05300/HIR76_RS05175/HIR76_RS15765/HIR76_RS08535/HIR76_RS07670/HIR76_RS02215/HIR76_RS13235/HIR76_RS12815/HIR76_RS15760/HIR76_RS14725/HIR76_RS02255/HIR76_RS10590/HIR76_RS04645/HIR76_RS14830/HIR76_RS03400/HIR76_R…
BP	GO:0006810	transport	98/452	300/1442	0.312687	0.999087	HIR76_RS06125/HIR76_RS01330/HIR76_RS01415/HIR76_RS14425/HIR76_RS18310/HIR76_RS18385/HIR76_RS01275/HIR76_RS16345/HIR76_RS18265/HIR76_RS16385/HIR76_RS18315/HIR76_RS10110/HIR76_RS18305/HIR76_RS16215/HIR76_RS18260/HIR76_RS20810/HIR76_RS18255/HIR76_RS12060/HIR76_RS07240/HIR76_RS01755/HIR76_RS13075/HIR76_RS07230/HIR76_RS01750/HIR76_RS21305/HIR76_RS16350/HIR76_RS08615/HIR76_RS04340/HIR76_RS20815/HIR76_R…	yisQ/ybfB/ptsG/blt/opuCC/araE/ybxG/msmE/opuBB/yttB/opuCB/yoeA/opuCD/pbuO/opuBC/cydC/opuBD/pbuX/steT/opuAC/bmr/pitB/opuAB/iolF/msmF/pyrP/treP/cydD/atpB/ydbO/hutM/yodF/ybeC/yfkF/secG/pstA/yxeN/araQ/ktrD/ywkB/metP/znuA/modB/mmuP/cysP/yfiC/pstC/msmG/ganP/atpE/ytnA/cimH/ydgF/appD/licR/yfiB/mscC/lutP/araP/tatAY/motP/yuxJ/flhF/fliP/pbuG/arsF/opuD/mdtK/tatAC/rocE/nagE/ftsY/araN/gntP/csbC/iolT/mtlA/yybF/m…	98	50	HIR76_RS01330/HIR76_RS01415/HIR76_RS18310/HIR76_RS16345/HIR76_RS18265/HIR76_RS18315/HIR76_RS18305/HIR76_RS18260/HIR76_RS20810/HIR76_RS18255/HIR76_RS01755/HIR76_RS01750/HIR76_RS21305/HIR76_RS16350/HIR76_RS04340/HIR76_RS20815/HIR76_RS21145/HIR76_RS10795/HIR76_RS21195/HIR76_RS01680/HIR76_RS18095/HIR76_RS01440/HIR76_RS08665/HIR76_RS16355/HIR76_RS18480/HIR76_RS20830/HIR76_RS03190/HIR76_RS06410/HIR76_R…	48	HIR76_RS06125/HIR76_RS14425/HIR76_RS18385/HIR76_RS01275/HIR76_RS16385/HIR76_RS10110/HIR76_RS16215/HIR76_RS12060/HIR76_RS07240/HIR76_RS13075/HIR76_RS07230/HIR76_RS08615/HIR76_RS19860/HIR76_RS02565/HIR76_RS01305/HIR76_RS04395/HIR76_RS18220/HIR76_RS13570/HIR76_RS15580/HIR76_RS07575/HIR76_RS19945/HIR76_RS17750/HIR76_RS04550/HIR76_RS13575/HIR76_RS19855/HIR76_RS16480/HIR76_RS04545/HIR76_RS04410/HIR76_R…
BP	GO:0042221	response to chemical	6/452	15/1442	0.318279	0.999087	HIR76_RS06125/HIR76_RS10110/HIR76_RS09030/HIR76_RS10720/HIR76_RS07860/HIR76_RS09090	yisQ/yoeA/fliL/mdtK/cheV/cheB	6	3	HIR76_RS09030/HIR76_RS07860/HIR76_RS09090	3	HIR76_RS06125/HIR76_RS10110/HIR76_RS10720
BP	GO:0006753	nucleoside phosphate metabolic process	13/452	36/1442	0.323126	0.999087	HIR76_RS20675/HIR76_RS21710/HIR76_RS03650/HIR76_RS19860/HIR76_RS05135/HIR76_RS04360/HIR76_RS08995/HIR76_RS20005/HIR76_RS15990/HIR76_RS15390/HIR76_RS03700/HIR76_RS11920/HIR76_RS15120	ywaC/purA/purE/atpB/yhcR/yfkN/fliI/pyrG/ppnKB/rdgB/purH/dfrA/nadA	13	3	HIR76_RS04360/HIR76_RS08995/HIR76_RS15390	10	HIR76_RS20675/HIR76_RS21710/HIR76_RS03650/HIR76_RS19860/HIR76_RS05135/HIR76_RS20005/HIR76_RS15990/HIR76_RS03700/HIR76_RS11920/HIR76_RS15120
BP	GO:0009056	catabolic process	10/452	27/1442	0.325013	0.999087	HIR76_RS09580/HIR76_RS10135/HIR76_RS05135/HIR76_RS04360/HIR76_RS13350/HIR76_RS07210/HIR76_RS06945/HIR76_RS13355/HIR76_RS06925/HIR76_RS15390	cwlC/ggt/yhcR/yfkN/gcvPB/xlyA/uxuA/gcvPA/uxaC/rdgB	10	7	HIR76_RS04360/HIR76_RS13350/HIR76_RS07210/HIR76_RS06945/HIR76_RS13355/HIR76_RS06925/HIR76_RS15390	3	HIR76_RS09580/HIR76_RS10135/HIR76_RS05135
BP	GO:1901575	organic substance catabolic process	10/452	27/1442	0.325013	0.999087	HIR76_RS09580/HIR76_RS10135/HIR76_RS05135/HIR76_RS04360/HIR76_RS13350/HIR76_RS07210/HIR76_RS06945/HIR76_RS13355/HIR76_RS06925/HIR76_RS15390	cwlC/ggt/yhcR/yfkN/gcvPB/xlyA/uxuA/gcvPA/uxaC/rdgB	10	7	HIR76_RS04360/HIR76_RS13350/HIR76_RS07210/HIR76_RS06945/HIR76_RS13355/HIR76_RS06925/HIR76_RS15390	3	HIR76_RS09580/HIR76_RS10135/HIR76_RS05135
BP	GO:0006351	transcription, DNA-templated	64/452	194/1442	0.325115	0.999087	HIR76_RS01325/HIR76_RS16340/HIR76_RS13685/HIR76_RS17885/HIR76_RS12775/HIR76_RS21645/HIR76_RS08540/HIR76_RS07495/HIR76_RS17200/HIR76_RS20465/HIR76_RS01115/HIR76_RS07845/HIR76_RS17845/HIR76_RS20985/HIR76_RS19940/HIR76_RS09545/HIR76_RS16230/HIR76_RS13830/HIR76_RS20660/HIR76_RS03935/HIR76_RS07595/HIR76_RS04590/HIR76_RS05300/HIR76_RS05175/HIR76_RS15765/HIR76_RS06130/HIR76_RS20590/HIR76_RS21480/HIR76_R…	ybfA/msmR/rpoD/cssR/sigF/rocR/sigG/ykoM/comA/sacT/sigW/kinA/yusT/licT/racA/hfq/ytzE/hrcA/ywaE/yesN/kinE/lnrK/sigM/glpP/phoP/yisR/cidR/gntR/sigE/mhqR/kdgR/nusG/yczG/licR/nusB/fur/phoR/sigV/ycnK/iolR/yhjH/rsmB/yvbU/yclJ/slrA/walR/ywhA/desR/rpoA/yfiV/gltC/scoC/lutR/frlR/yobQ/greA/garR/rex/rbsR/levR/exuR/cspC/gerE/ctsR	64	34	HIR76_RS01325/HIR76_RS16340/HIR76_RS21645/HIR76_RS17200/HIR76_RS01115/HIR76_RS17845/HIR76_RS20985/HIR76_RS13830/HIR76_RS20660/HIR76_RS06130/HIR76_RS20590/HIR76_RS21480/HIR76_RS12090/HIR76_RS00650/HIR76_RS20745/HIR76_RS21335/HIR76_RS05970/HIR76_RS08745/HIR76_RS18400/HIR76_RS02140/HIR76_RS20545/HIR76_RS21685/HIR76_RS20205/HIR76_RS00865/HIR76_RS10160/HIR76_RS05705/HIR76_RS18495/HIR76_RS17650/HIR76_R…	30	HIR76_RS13685/HIR76_RS17885/HIR76_RS12775/HIR76_RS08540/HIR76_RS07495/HIR76_RS20465/HIR76_RS07845/HIR76_RS19940/HIR76_RS09545/HIR76_RS16230/HIR76_RS03935/HIR76_RS07595/HIR76_RS04590/HIR76_RS05300/HIR76_RS05175/HIR76_RS15765/HIR76_RS08535/HIR76_RS07670/HIR76_RS02215/HIR76_RS13235/HIR76_RS12815/HIR76_RS15760/HIR76_RS14725/HIR76_RS02255/HIR76_RS10590/HIR76_RS04645/HIR76_RS14830/HIR76_RS03400/HIR76_R…
BP	GO:0019222	regulation of metabolic process	64/452	194/1442	0.325115	0.999087	HIR76_RS01325/HIR76_RS16340/HIR76_RS13685/HIR76_RS17885/HIR76_RS12775/HIR76_RS21645/HIR76_RS08540/HIR76_RS07495/HIR76_RS17200/HIR76_RS20465/HIR76_RS01115/HIR76_RS07845/HIR76_RS17845/HIR76_RS20985/HIR76_RS19940/HIR76_RS09545/HIR76_RS16230/HIR76_RS13830/HIR76_RS20660/HIR76_RS03935/HIR76_RS07595/HIR76_RS04590/HIR76_RS05300/HIR76_RS05175/HIR76_RS15765/HIR76_RS06130/HIR76_RS20590/HIR76_RS21480/HIR76_R…	ybfA/msmR/rpoD/cssR/sigF/rocR/sigG/ykoM/comA/sacT/sigW/kinA/yusT/licT/racA/hfq/ytzE/hrcA/ywaE/yesN/kinE/lnrK/sigM/glpP/phoP/yisR/cidR/gntR/sigE/mhqR/kdgR/nusG/yczG/licR/nusB/fur/phoR/sigV/ycnK/iolR/yhjH/rsmB/yvbU/yclJ/slrA/walR/ywhA/desR/recX/yfiV/gltC/scoC/lutR/frlR/yobQ/greA/garR/rex/rbsR/levR/exuR/cspC/gerE/ctsR	64	34	HIR76_RS01325/HIR76_RS16340/HIR76_RS21645/HIR76_RS17200/HIR76_RS01115/HIR76_RS17845/HIR76_RS20985/HIR76_RS13830/HIR76_RS20660/HIR76_RS06130/HIR76_RS20590/HIR76_RS21480/HIR76_RS12090/HIR76_RS00650/HIR76_RS20745/HIR76_RS21335/HIR76_RS05970/HIR76_RS08745/HIR76_RS18400/HIR76_RS02140/HIR76_RS20545/HIR76_RS21685/HIR76_RS20205/HIR76_RS04695/HIR76_RS10160/HIR76_RS05705/HIR76_RS18495/HIR76_RS17650/HIR76_R…	30	HIR76_RS13685/HIR76_RS17885/HIR76_RS12775/HIR76_RS08540/HIR76_RS07495/HIR76_RS20465/HIR76_RS07845/HIR76_RS19940/HIR76_RS09545/HIR76_RS16230/HIR76_RS03935/HIR76_RS07595/HIR76_RS04590/HIR76_RS05300/HIR76_RS05175/HIR76_RS15765/HIR76_RS08535/HIR76_RS07670/HIR76_RS02215/HIR76_RS13235/HIR76_RS12815/HIR76_RS15760/HIR76_RS14725/HIR76_RS02255/HIR76_RS10590/HIR76_RS04645/HIR76_RS14830/HIR76_RS03400/HIR76_R…
BP	GO:0032774	RNA biosynthetic process	64/452	194/1442	0.325115	0.999087	HIR76_RS01325/HIR76_RS16340/HIR76_RS13685/HIR76_RS17885/HIR76_RS12775/HIR76_RS21645/HIR76_RS08540/HIR76_RS07495/HIR76_RS17200/HIR76_RS20465/HIR76_RS01115/HIR76_RS07845/HIR76_RS17845/HIR76_RS20985/HIR76_RS19940/HIR76_RS09545/HIR76_RS16230/HIR76_RS13830/HIR76_RS20660/HIR76_RS03935/HIR76_RS07595/HIR76_RS04590/HIR76_RS05300/HIR76_RS05175/HIR76_RS15765/HIR76_RS06130/HIR76_RS20590/HIR76_RS21480/HIR76_R…	ybfA/msmR/rpoD/cssR/sigF/rocR/sigG/ykoM/comA/sacT/sigW/kinA/yusT/licT/racA/hfq/ytzE/hrcA/ywaE/yesN/kinE/lnrK/sigM/glpP/phoP/yisR/cidR/gntR/sigE/mhqR/kdgR/nusG/yczG/licR/nusB/fur/phoR/sigV/ycnK/iolR/yhjH/rsmB/yvbU/yclJ/slrA/walR/ywhA/desR/rpoA/yfiV/gltC/scoC/lutR/frlR/yobQ/greA/garR/rex/rbsR/levR/exuR/cspC/gerE/ctsR	64	34	HIR76_RS01325/HIR76_RS16340/HIR76_RS21645/HIR76_RS17200/HIR76_RS01115/HIR76_RS17845/HIR76_RS20985/HIR76_RS13830/HIR76_RS20660/HIR76_RS06130/HIR76_RS20590/HIR76_RS21480/HIR76_RS12090/HIR76_RS00650/HIR76_RS20745/HIR76_RS21335/HIR76_RS05970/HIR76_RS08745/HIR76_RS18400/HIR76_RS02140/HIR76_RS20545/HIR76_RS21685/HIR76_RS20205/HIR76_RS00865/HIR76_RS10160/HIR76_RS05705/HIR76_RS18495/HIR76_RS17650/HIR76_R…	30	HIR76_RS13685/HIR76_RS17885/HIR76_RS12775/HIR76_RS08540/HIR76_RS07495/HIR76_RS20465/HIR76_RS07845/HIR76_RS19940/HIR76_RS09545/HIR76_RS16230/HIR76_RS03935/HIR76_RS07595/HIR76_RS04590/HIR76_RS05300/HIR76_RS05175/HIR76_RS15765/HIR76_RS08535/HIR76_RS07670/HIR76_RS02215/HIR76_RS13235/HIR76_RS12815/HIR76_RS15760/HIR76_RS14725/HIR76_RS02255/HIR76_RS10590/HIR76_RS04645/HIR76_RS14830/HIR76_RS03400/HIR76_R…
BP	GO:0097659	nucleic acid-templated transcription	64/452	194/1442	0.325115	0.999087	HIR76_RS01325/HIR76_RS16340/HIR76_RS13685/HIR76_RS17885/HIR76_RS12775/HIR76_RS21645/HIR76_RS08540/HIR76_RS07495/HIR76_RS17200/HIR76_RS20465/HIR76_RS01115/HIR76_RS07845/HIR76_RS17845/HIR76_RS20985/HIR76_RS19940/HIR76_RS09545/HIR76_RS16230/HIR76_RS13830/HIR76_RS20660/HIR76_RS03935/HIR76_RS07595/HIR76_RS04590/HIR76_RS05300/HIR76_RS05175/HIR76_RS15765/HIR76_RS06130/HIR76_RS20590/HIR76_RS21480/HIR76_R…	ybfA/msmR/rpoD/cssR/sigF/rocR/sigG/ykoM/comA/sacT/sigW/kinA/yusT/licT/racA/hfq/ytzE/hrcA/ywaE/yesN/kinE/lnrK/sigM/glpP/phoP/yisR/cidR/gntR/sigE/mhqR/kdgR/nusG/yczG/licR/nusB/fur/phoR/sigV/ycnK/iolR/yhjH/rsmB/yvbU/yclJ/slrA/walR/ywhA/desR/rpoA/yfiV/gltC/scoC/lutR/frlR/yobQ/greA/garR/rex/rbsR/levR/exuR/cspC/gerE/ctsR	64	34	HIR76_RS01325/HIR76_RS16340/HIR76_RS21645/HIR76_RS17200/HIR76_RS01115/HIR76_RS17845/HIR76_RS20985/HIR76_RS13830/HIR76_RS20660/HIR76_RS06130/HIR76_RS20590/HIR76_RS21480/HIR76_RS12090/HIR76_RS00650/HIR76_RS20745/HIR76_RS21335/HIR76_RS05970/HIR76_RS08745/HIR76_RS18400/HIR76_RS02140/HIR76_RS20545/HIR76_RS21685/HIR76_RS20205/HIR76_RS00865/HIR76_RS10160/HIR76_RS05705/HIR76_RS18495/HIR76_RS17650/HIR76_R…	30	HIR76_RS13685/HIR76_RS17885/HIR76_RS12775/HIR76_RS08540/HIR76_RS07495/HIR76_RS20465/HIR76_RS07845/HIR76_RS19940/HIR76_RS09545/HIR76_RS16230/HIR76_RS03935/HIR76_RS07595/HIR76_RS04590/HIR76_RS05300/HIR76_RS05175/HIR76_RS15765/HIR76_RS08535/HIR76_RS07670/HIR76_RS02215/HIR76_RS13235/HIR76_RS12815/HIR76_RS15760/HIR76_RS14725/HIR76_RS02255/HIR76_RS10590/HIR76_RS04645/HIR76_RS14830/HIR76_RS03400/HIR76_R…
BP	GO:0010468	regulation of gene expression	63/452	191/1442	0.327605	0.999087	HIR76_RS01325/HIR76_RS16340/HIR76_RS13685/HIR76_RS17885/HIR76_RS12775/HIR76_RS21645/HIR76_RS08540/HIR76_RS07495/HIR76_RS17200/HIR76_RS20465/HIR76_RS01115/HIR76_RS07845/HIR76_RS17845/HIR76_RS20985/HIR76_RS19940/HIR76_RS09545/HIR76_RS16230/HIR76_RS13830/HIR76_RS20660/HIR76_RS03935/HIR76_RS07595/HIR76_RS04590/HIR76_RS05300/HIR76_RS05175/HIR76_RS15765/HIR76_RS06130/HIR76_RS20590/HIR76_RS21480/HIR76_R…	ybfA/msmR/rpoD/cssR/sigF/rocR/sigG/ykoM/comA/sacT/sigW/kinA/yusT/licT/racA/hfq/ytzE/hrcA/ywaE/yesN/kinE/lnrK/sigM/glpP/phoP/yisR/cidR/gntR/sigE/mhqR/kdgR/nusG/yczG/licR/nusB/fur/phoR/sigV/ycnK/iolR/yhjH/rsmB/yvbU/yclJ/slrA/walR/ywhA/desR/yfiV/gltC/scoC/lutR/frlR/yobQ/greA/garR/rex/rbsR/levR/exuR/cspC/gerE/ctsR	63	33	HIR76_RS01325/HIR76_RS16340/HIR76_RS21645/HIR76_RS17200/HIR76_RS01115/HIR76_RS17845/HIR76_RS20985/HIR76_RS13830/HIR76_RS20660/HIR76_RS06130/HIR76_RS20590/HIR76_RS21480/HIR76_RS12090/HIR76_RS00650/HIR76_RS20745/HIR76_RS21335/HIR76_RS05970/HIR76_RS08745/HIR76_RS18400/HIR76_RS02140/HIR76_RS20545/HIR76_RS21685/HIR76_RS20205/HIR76_RS10160/HIR76_RS05705/HIR76_RS18495/HIR76_RS17650/HIR76_RS10515/HIR76_R…	30	HIR76_RS13685/HIR76_RS17885/HIR76_RS12775/HIR76_RS08540/HIR76_RS07495/HIR76_RS20465/HIR76_RS07845/HIR76_RS19940/HIR76_RS09545/HIR76_RS16230/HIR76_RS03935/HIR76_RS07595/HIR76_RS04590/HIR76_RS05300/HIR76_RS05175/HIR76_RS15765/HIR76_RS08535/HIR76_RS07670/HIR76_RS02215/HIR76_RS13235/HIR76_RS12815/HIR76_RS15760/HIR76_RS14725/HIR76_RS02255/HIR76_RS10590/HIR76_RS04645/HIR76_RS14830/HIR76_RS03400/HIR76_R…
BP	GO:0051234	establishment of localization	98/452	302/1442	0.344586	0.999087	HIR76_RS06125/HIR76_RS01330/HIR76_RS01415/HIR76_RS14425/HIR76_RS18310/HIR76_RS18385/HIR76_RS01275/HIR76_RS16345/HIR76_RS18265/HIR76_RS16385/HIR76_RS18315/HIR76_RS10110/HIR76_RS18305/HIR76_RS16215/HIR76_RS18260/HIR76_RS20810/HIR76_RS18255/HIR76_RS12060/HIR76_RS07240/HIR76_RS01755/HIR76_RS13075/HIR76_RS07230/HIR76_RS01750/HIR76_RS21305/HIR76_RS16350/HIR76_RS08615/HIR76_RS04340/HIR76_RS20815/HIR76_R…	yisQ/ybfB/ptsG/blt/opuCC/araE/ybxG/msmE/opuBB/yttB/opuCB/yoeA/opuCD/pbuO/opuBC/cydC/opuBD/pbuX/steT/opuAC/bmr/pitB/opuAB/iolF/msmF/pyrP/treP/cydD/atpB/ydbO/hutM/yodF/ybeC/yfkF/secG/pstA/yxeN/araQ/ktrD/ywkB/metP/znuA/modB/mmuP/cysP/yfiC/pstC/msmG/ganP/atpE/ytnA/cimH/ydgF/appD/licR/yfiB/mscC/lutP/araP/tatAY/motP/yuxJ/flhF/fliP/pbuG/arsF/opuD/mdtK/tatAC/rocE/nagE/ftsY/araN/gntP/csbC/iolT/mtlA/yybF/m…	98	50	HIR76_RS01330/HIR76_RS01415/HIR76_RS18310/HIR76_RS16345/HIR76_RS18265/HIR76_RS18315/HIR76_RS18305/HIR76_RS18260/HIR76_RS20810/HIR76_RS18255/HIR76_RS01755/HIR76_RS01750/HIR76_RS21305/HIR76_RS16350/HIR76_RS04340/HIR76_RS20815/HIR76_RS21145/HIR76_RS10795/HIR76_RS21195/HIR76_RS01680/HIR76_RS18095/HIR76_RS01440/HIR76_RS08665/HIR76_RS16355/HIR76_RS18480/HIR76_RS20830/HIR76_RS03190/HIR76_RS06410/HIR76_R…	48	HIR76_RS06125/HIR76_RS14425/HIR76_RS18385/HIR76_RS01275/HIR76_RS16385/HIR76_RS10110/HIR76_RS16215/HIR76_RS12060/HIR76_RS07240/HIR76_RS13075/HIR76_RS07230/HIR76_RS08615/HIR76_RS19860/HIR76_RS02565/HIR76_RS01305/HIR76_RS04395/HIR76_RS18220/HIR76_RS13570/HIR76_RS15580/HIR76_RS07575/HIR76_RS19945/HIR76_RS17750/HIR76_RS04550/HIR76_RS13575/HIR76_RS19855/HIR76_RS16480/HIR76_RS04545/HIR76_RS04410/HIR76_R…
BP	GO:0006508	proteolysis	15/452	43/1442	0.360272	0.999087	HIR76_RS09505/HIR76_RS15985/HIR76_RS12790/HIR76_RS08530/HIR76_RS20475/HIR76_RS07420/HIR76_RS17865/HIR76_RS09835/HIR76_RS20635/HIR76_RS05860/HIR76_RS08525/HIR76_RS15310/HIR76_RS05865/HIR76_RS15185/HIR76_RS01360	aprX/sppA/dacF/spoIIGA/vpr/isp/HIR76_RS17865/lexA/epr/yhfN/bpr/lonB/aprE/spoIVFB/mpr	15	5	HIR76_RS15985/HIR76_RS17865/HIR76_RS09835/HIR76_RS20635/HIR76_RS01360	10	HIR76_RS09505/HIR76_RS12790/HIR76_RS08530/HIR76_RS20475/HIR76_RS07420/HIR76_RS05860/HIR76_RS08525/HIR76_RS15310/HIR76_RS05865/HIR76_RS15185
BP	GO:0050794	regulation of cellular process	82/452	253/1442	0.369532	0.999087	HIR76_RS01325/HIR76_RS16340/HIR76_RS13685/HIR76_RS17890/HIR76_RS17885/HIR76_RS12775/HIR76_RS15210/HIR76_RS21645/HIR76_RS08540/HIR76_RS07495/HIR76_RS17200/HIR76_RS20465/HIR76_RS03930/HIR76_RS01115/HIR76_RS07845/HIR76_RS15205/HIR76_RS17845/HIR76_RS20985/HIR76_RS19940/HIR76_RS09545/HIR76_RS16230/HIR76_RS13830/HIR76_RS20660/HIR76_RS03935/HIR76_RS07595/HIR76_RS04590/HIR76_RS05300/HIR76_RS05175/HIR76_R…	ybfA/msmR/rpoD/cssS/cssR/sigF/mreC/rocR/sigG/ykoM/comA/sacT/yesM/sigW/kinA/mreD/yusT/licT/racA/hfq/ytzE/hrcA/ywaE/yesN/kinE/lnrK/sigM/glpP/mcpC/phoP/yisR/cidR/gntR/sigE/degQ/cheY/mhqR/kdgR/nusG/yczG/licR/lnrJ/nusB/fur/phoR/sigV/ycnK/trxA/iolR/walK/hemAT/yflR/yhjH/rsmB/ytpP/citT/yvbU/cheV/yclJ/slrA/walR/ywhA/desR/recX/yfiV/gltC/cheB/desK/scoC/lutR/frlR/tlpA/yobQ/greA/garR/rex/rbsR/levR/exuR/cspC/g…	82	43	HIR76_RS01325/HIR76_RS16340/HIR76_RS21645/HIR76_RS17200/HIR76_RS01115/HIR76_RS17845/HIR76_RS20985/HIR76_RS13830/HIR76_RS20660/HIR76_RS07825/HIR76_RS06130/HIR76_RS20590/HIR76_RS21480/HIR76_RS09045/HIR76_RS12090/HIR76_RS00650/HIR76_RS20745/HIR76_RS21335/HIR76_RS21680/HIR76_RS05905/HIR76_RS04235/HIR76_RS05970/HIR76_RS08745/HIR76_RS04240/HIR76_RS18400/HIR76_RS07860/HIR76_RS02140/HIR76_RS20545/HIR76_R…	39	HIR76_RS13685/HIR76_RS17890/HIR76_RS17885/HIR76_RS12775/HIR76_RS15210/HIR76_RS08540/HIR76_RS07495/HIR76_RS20465/HIR76_RS03930/HIR76_RS07845/HIR76_RS15205/HIR76_RS19940/HIR76_RS09545/HIR76_RS16230/HIR76_RS03935/HIR76_RS07595/HIR76_RS04590/HIR76_RS05300/HIR76_RS05175/HIR76_RS15765/HIR76_RS08535/HIR76_RS17220/HIR76_RS07670/HIR76_RS02215/HIR76_RS04585/HIR76_RS13235/HIR76_RS12815/HIR76_RS15760/HIR76_R…
BP	GO:1901605	alpha-amino acid metabolic process	11/452	31/1442	0.371819	0.999087	HIR76_RS09605/HIR76_RS13350/HIR76_RS08285/HIR76_RS17445/HIR76_RS10155/HIR76_RS03740/HIR76_RS13355/HIR76_RS16485/HIR76_RS12290/HIR76_RS20925/HIR76_RS11920	glnA/gcvPB/glsA/dapF/gltB/yerD/gcvPA/asnB/dapB/yxjG/dfrA	11	6	HIR76_RS09605/HIR76_RS13350/HIR76_RS17445/HIR76_RS10155/HIR76_RS13355/HIR76_RS20925	5	HIR76_RS08285/HIR76_RS03740/HIR76_RS16485/HIR76_RS12290/HIR76_RS11920
BP	GO:0055114	oxidation-reduction process	68/452	209/1442	0.37187	0.999087	HIR76_RS07340/HIR76_RS16865/HIR76_RS16860/HIR76_RS20825/HIR76_RS20320/HIR76_RS21330/HIR76_RS10500/HIR76_RS09365/HIR76_RS20820/HIR76_RS12840/HIR76_RS19950/HIR76_RS17800/HIR76_RS17790/HIR76_RS17425/HIR76_RS20325/HIR76_RS12585/HIR76_RS16360/HIR76_RS04945/HIR76_RS20510/HIR76_RS19155/HIR76_RS12535/HIR76_RS10150/HIR76_RS08490/HIR76_RS13895/HIR76_RS01905/HIR76_RS13230/HIR76_RS10170/HIR76_RS21300/HIR76_R…	hmpA/betB/gbsB/cydA/pruA/iolA/yobN/tdh/cydB/aspA/malS/fadN/fadE/guaC/rocG/serA/melA/katA/qoxB/tuaD/gudB/gltD/murB/comER/nasD/folD/proC/iolG/allD/gcvPB/yjiB/yxeK/namA/nirD/yneN/ahpA/mtlD/gltB/proA/yjmD/yhjG/yerD/sodF/gcvPA/sodC/yoaE/ldeJ/ctaA/katX/fumC/mmgC/iolG/dapB/yhfW/qoxA/katE/sodA/pruA/glpD/fdhF/yumC/ykuV/dfrA/fdhA/dusC/yceB/yfmT/yurZ	68	37	HIR76_RS07340/HIR76_RS16865/HIR76_RS16860/HIR76_RS20825/HIR76_RS20320/HIR76_RS21330/HIR76_RS09365/HIR76_RS20820/HIR76_RS12840/HIR76_RS20325/HIR76_RS12585/HIR76_RS16360/HIR76_RS20510/HIR76_RS10150/HIR76_RS01905/HIR76_RS10170/HIR76_RS21300/HIR76_RS06935/HIR76_RS13350/HIR76_RS21210/HIR76_RS12970/HIR76_RS01900/HIR76_RS02275/HIR76_RS10155/HIR76_RS07385/HIR76_RS06940/HIR76_RS05965/HIR76_RS13355/HIR76_R…	31	HIR76_RS10500/HIR76_RS19950/HIR76_RS17800/HIR76_RS17790/HIR76_RS17425/HIR76_RS04945/HIR76_RS19155/HIR76_RS12535/HIR76_RS08490/HIR76_RS13895/HIR76_RS13230/HIR76_RS06875/HIR76_RS09915/HIR76_RS07970/HIR76_RS03740/HIR76_RS10665/HIR76_RS10700/HIR76_RS10050/HIR76_RS08305/HIR76_RS20760/HIR76_RS17905/HIR76_RS13145/HIR76_RS12290/HIR76_RS05910/HIR76_RS20970/HIR76_RS13595/HIR76_RS01860/HIR76_RS07975/HIR76_R…
BP	GO:0042886	amide transport	9/452	25/1442	0.377511	0.999087	HIR76_RS18220/HIR76_RS06410/HIR76_RS03405/HIR76_RS09080/HIR76_RS09055/HIR76_RS09760/HIR76_RS08850/HIR76_RS09065/HIR76_RS09060	secG/appD/tatAY/flhF/fliP/tatAC/ftsY/fliR/fliQ	9	5	HIR76_RS06410/HIR76_RS09080/HIR76_RS09055/HIR76_RS09065/HIR76_RS09060	4	HIR76_RS18220/HIR76_RS03405/HIR76_RS09760/HIR76_RS08850
BP	GO:0019752	carboxylic acid metabolic process	28/452	84/1442	0.383771	0.999087	HIR76_RS12840/HIR76_RS17800/HIR76_RS20325/HIR76_RS09605/HIR76_RS12535/HIR76_RS20665/HIR76_RS05800/HIR76_RS13350/HIR76_RS08285/HIR76_RS08820/HIR76_RS06945/HIR76_RS17445/HIR76_RS14960/HIR76_RS10155/HIR76_RS03740/HIR76_RS13355/HIR76_RS06925/HIR76_RS15525/HIR76_RS13715/HIR76_RS15520/HIR76_RS17905/HIR76_RS16485/HIR76_RS00460/HIR76_RS12290/HIR76_RS13710/HIR76_RS20925/HIR76_RS11920/HIR76_RS16055	aspA/fadN/rocG/glnA/gudB/tyrZ/fabHB/gcvPB/glsA/plsX/uxuA/dapF/aspS/gltB/yerD/gcvPA/uxaC/pheS/glyQ/pheT/fumC/asnB/folB/dapB/glyS/yxjG/dfrA/tyrS	28	19	HIR76_RS12840/HIR76_RS20325/HIR76_RS09605/HIR76_RS20665/HIR76_RS05800/HIR76_RS13350/HIR76_RS08820/HIR76_RS06945/HIR76_RS17445/HIR76_RS14960/HIR76_RS10155/HIR76_RS13355/HIR76_RS06925/HIR76_RS15525/HIR76_RS13715/HIR76_RS15520/HIR76_RS13710/HIR76_RS20925/HIR76_RS16055	9	HIR76_RS17800/HIR76_RS12535/HIR76_RS08285/HIR76_RS03740/HIR76_RS17905/HIR76_RS16485/HIR76_RS00460/HIR76_RS12290/HIR76_RS11920
BP	GO:0006091	generation of precursor metabolites and energy	5/452	13/1442	0.386304	0.999087	HIR76_RS20825/HIR76_RS12840/HIR76_RS20510/HIR76_RS17905/HIR76_RS20515	cydA/aspA/qoxB/fumC/qoxA	5	4	HIR76_RS20825/HIR76_RS12840/HIR76_RS20510/HIR76_RS20515	1	HIR76_RS17905
BP	GO:1901565	organonitrogen compound catabolic process	5/452	13/1442	0.386304	0.999087	HIR76_RS09580/HIR76_RS10135/HIR76_RS13350/HIR76_RS07210/HIR76_RS13355	cwlC/ggt/gcvPB/xlyA/gcvPA	5	3	HIR76_RS13350/HIR76_RS07210/HIR76_RS13355	2	HIR76_RS09580/HIR76_RS10135
BP	GO:0000270	peptidoglycan metabolic process	4/452	10/1442	0.386416	0.999087	HIR76_RS10595/HIR76_RS09580/HIR76_RS07210/HIR76_RS00260	walL/cwlC/xlyA/yabE	4	3	HIR76_RS10595/HIR76_RS07210/HIR76_RS00260	1	HIR76_RS09580
BP	GO:0006022	aminoglycan metabolic process	4/452	10/1442	0.386416	0.999087	HIR76_RS10595/HIR76_RS09580/HIR76_RS07210/HIR76_RS00260	walL/cwlC/xlyA/yabE	4	3	HIR76_RS10595/HIR76_RS07210/HIR76_RS00260	1	HIR76_RS09580
BP	GO:0030203	glycosaminoglycan metabolic process	4/452	10/1442	0.386416	0.999087	HIR76_RS10595/HIR76_RS09580/HIR76_RS07210/HIR76_RS00260	walL/cwlC/xlyA/yabE	4	3	HIR76_RS10595/HIR76_RS07210/HIR76_RS00260	1	HIR76_RS09580
BP	GO:0065007	biological regulation	86/452	267/1442	0.393778	0.999087	HIR76_RS01325/HIR76_RS16340/HIR76_RS13685/HIR76_RS17890/HIR76_RS17885/HIR76_RS12775/HIR76_RS15210/HIR76_RS21645/HIR76_RS08540/HIR76_RS07495/HIR76_RS17200/HIR76_RS20465/HIR76_RS03930/HIR76_RS01115/HIR76_RS07845/HIR76_RS15205/HIR76_RS17845/HIR76_RS20985/HIR76_RS19940/HIR76_RS09545/HIR76_RS16230/HIR76_RS13830/HIR76_RS20660/HIR76_RS03935/HIR76_RS07595/HIR76_RS04590/HIR76_RS13350/HIR76_RS05300/HIR76_R…	ybfA/msmR/rpoD/cssS/cssR/sigF/mreC/rocR/sigG/ykoM/comA/sacT/yesM/sigW/kinA/mreD/yusT/licT/racA/hfq/ytzE/hrcA/ywaE/yesN/kinE/lnrK/gcvPB/sigM/glpP/mcpC/phoP/yisR/cidR/gntR/sigE/degQ/cheY/mhqR/kdgR/nusG/yczG/licR/lnrJ/nusB/gcvPA/fur/phoR/sigV/ycnK/trxA/iolR/walK/hemAT/mrgA/yflR/yhjH/rsmB/ytpP/citT/yvbU/cheV/yclJ/slrA/walR/ywhA/desR/recX/yfiV/gltC/cheB/desK/scoC/lutR/frlR/tlpA/yobQ/greA/dfrA/garR/rex…	86	45	HIR76_RS01325/HIR76_RS16340/HIR76_RS21645/HIR76_RS17200/HIR76_RS01115/HIR76_RS17845/HIR76_RS20985/HIR76_RS13830/HIR76_RS20660/HIR76_RS13350/HIR76_RS07825/HIR76_RS06130/HIR76_RS20590/HIR76_RS21480/HIR76_RS09045/HIR76_RS12090/HIR76_RS00650/HIR76_RS20745/HIR76_RS13355/HIR76_RS21335/HIR76_RS21680/HIR76_RS05905/HIR76_RS04235/HIR76_RS05970/HIR76_RS08745/HIR76_RS04240/HIR76_RS18400/HIR76_RS07860/HIR76_R…	41	HIR76_RS13685/HIR76_RS17890/HIR76_RS17885/HIR76_RS12775/HIR76_RS15210/HIR76_RS08540/HIR76_RS07495/HIR76_RS20465/HIR76_RS03930/HIR76_RS07845/HIR76_RS15205/HIR76_RS19940/HIR76_RS09545/HIR76_RS16230/HIR76_RS03935/HIR76_RS07595/HIR76_RS04590/HIR76_RS05300/HIR76_RS05175/HIR76_RS15765/HIR76_RS08535/HIR76_RS17220/HIR76_RS07670/HIR76_RS02215/HIR76_RS04585/HIR76_RS13235/HIR76_RS12815/HIR76_RS15760/HIR76_R…
BP	GO:0043436	oxoacid metabolic process	28/452	85/1442	0.413344	0.999087	HIR76_RS12840/HIR76_RS17800/HIR76_RS20325/HIR76_RS09605/HIR76_RS12535/HIR76_RS20665/HIR76_RS05800/HIR76_RS13350/HIR76_RS08285/HIR76_RS08820/HIR76_RS06945/HIR76_RS17445/HIR76_RS14960/HIR76_RS10155/HIR76_RS03740/HIR76_RS13355/HIR76_RS06925/HIR76_RS15525/HIR76_RS13715/HIR76_RS15520/HIR76_RS17905/HIR76_RS16485/HIR76_RS00460/HIR76_RS12290/HIR76_RS13710/HIR76_RS20925/HIR76_RS11920/HIR76_RS16055	aspA/fadN/rocG/glnA/gudB/tyrZ/fabHB/gcvPB/glsA/plsX/uxuA/dapF/aspS/gltB/yerD/gcvPA/uxaC/pheS/glyQ/pheT/fumC/asnB/folB/dapB/glyS/yxjG/dfrA/tyrS	28	19	HIR76_RS12840/HIR76_RS20325/HIR76_RS09605/HIR76_RS20665/HIR76_RS05800/HIR76_RS13350/HIR76_RS08820/HIR76_RS06945/HIR76_RS17445/HIR76_RS14960/HIR76_RS10155/HIR76_RS13355/HIR76_RS06925/HIR76_RS15525/HIR76_RS13715/HIR76_RS15520/HIR76_RS13710/HIR76_RS20925/HIR76_RS16055	9	HIR76_RS17800/HIR76_RS12535/HIR76_RS08285/HIR76_RS03740/HIR76_RS17905/HIR76_RS16485/HIR76_RS00460/HIR76_RS12290/HIR76_RS11920
BP	GO:0009117	nucleotide metabolic process	12/452	35/1442	0.41451	0.999087	HIR76_RS20675/HIR76_RS21710/HIR76_RS03650/HIR76_RS19860/HIR76_RS05135/HIR76_RS04360/HIR76_RS08995/HIR76_RS20005/HIR76_RS15990/HIR76_RS03700/HIR76_RS11920/HIR76_RS15120	ywaC/purA/purE/atpB/yhcR/yfkN/fliI/pyrG/ppnKB/purH/dfrA/nadA	12	2	HIR76_RS04360/HIR76_RS08995	10	HIR76_RS20675/HIR76_RS21710/HIR76_RS03650/HIR76_RS19860/HIR76_RS05135/HIR76_RS20005/HIR76_RS15990/HIR76_RS03700/HIR76_RS11920/HIR76_RS15120
BP	GO:0009165	nucleotide biosynthetic process	8/452	23/1442	0.43704	0.999087	HIR76_RS21710/HIR76_RS03650/HIR76_RS19860/HIR76_RS20005/HIR76_RS15990/HIR76_RS03700/HIR76_RS11920/HIR76_RS15120	purA/purE/atpB/pyrG/ppnKB/purH/dfrA/nadA	8	0		8	HIR76_RS21710/HIR76_RS03650/HIR76_RS19860/HIR76_RS20005/HIR76_RS15990/HIR76_RS03700/HIR76_RS11920/HIR76_RS15120
BP	GO:0044255	cellular lipid metabolic process	8/452	23/1442	0.43704	0.999087	HIR76_RS17800/HIR76_RS19145/HIR76_RS08485/HIR76_RS05800/HIR76_RS08820/HIR76_RS09330/HIR76_RS01385/HIR76_RS08205	fadN/tuaF/murG/fabHB/plsX/pgsA/psd/suhB	8	3	HIR76_RS05800/HIR76_RS08820/HIR76_RS08205	5	HIR76_RS17800/HIR76_RS19145/HIR76_RS08485/HIR76_RS09330/HIR76_RS01385
BP	GO:1901293	nucleoside phosphate biosynthetic process	8/452	23/1442	0.43704	0.999087	HIR76_RS21710/HIR76_RS03650/HIR76_RS19860/HIR76_RS20005/HIR76_RS15990/HIR76_RS03700/HIR76_RS11920/HIR76_RS15120	purA/purE/atpB/pyrG/ppnKB/purH/dfrA/nadA	8	0		8	HIR76_RS21710/HIR76_RS03650/HIR76_RS19860/HIR76_RS20005/HIR76_RS15990/HIR76_RS03700/HIR76_RS11920/HIR76_RS15120
BP	GO:1901607	alpha-amino acid biosynthetic process	8/452	23/1442	0.43704	0.999087	HIR76_RS09605/HIR76_RS17445/HIR76_RS10155/HIR76_RS03740/HIR76_RS16485/HIR76_RS12290/HIR76_RS20925/HIR76_RS11920	glnA/dapF/gltB/yerD/asnB/dapB/yxjG/dfrA	8	4	HIR76_RS09605/HIR76_RS17445/HIR76_RS10155/HIR76_RS20925	4	HIR76_RS03740/HIR76_RS16485/HIR76_RS12290/HIR76_RS11920
BP	GO:0006082	organic acid metabolic process	28/452	86/1442	0.443141	0.999087	HIR76_RS12840/HIR76_RS17800/HIR76_RS20325/HIR76_RS09605/HIR76_RS12535/HIR76_RS20665/HIR76_RS05800/HIR76_RS13350/HIR76_RS08285/HIR76_RS08820/HIR76_RS06945/HIR76_RS17445/HIR76_RS14960/HIR76_RS10155/HIR76_RS03740/HIR76_RS13355/HIR76_RS06925/HIR76_RS15525/HIR76_RS13715/HIR76_RS15520/HIR76_RS17905/HIR76_RS16485/HIR76_RS00460/HIR76_RS12290/HIR76_RS13710/HIR76_RS20925/HIR76_RS11920/HIR76_RS16055	aspA/fadN/rocG/glnA/gudB/tyrZ/fabHB/gcvPB/glsA/plsX/uxuA/dapF/aspS/gltB/yerD/gcvPA/uxaC/pheS/glyQ/pheT/fumC/asnB/folB/dapB/glyS/yxjG/dfrA/tyrS	28	19	HIR76_RS12840/HIR76_RS20325/HIR76_RS09605/HIR76_RS20665/HIR76_RS05800/HIR76_RS13350/HIR76_RS08820/HIR76_RS06945/HIR76_RS17445/HIR76_RS14960/HIR76_RS10155/HIR76_RS13355/HIR76_RS06925/HIR76_RS15525/HIR76_RS13715/HIR76_RS15520/HIR76_RS13710/HIR76_RS20925/HIR76_RS16055	9	HIR76_RS17800/HIR76_RS12535/HIR76_RS08285/HIR76_RS03740/HIR76_RS17905/HIR76_RS16485/HIR76_RS00460/HIR76_RS12290/HIR76_RS11920
BP	GO:0034404	nucleobase-containing small molecule biosynthetic process	4/452	11/1442	0.470006	0.999087	HIR76_RS05135/HIR76_RS07710/HIR76_RS04360/HIR76_RS15390	yhcR/queF/yfkN/rdgB	4	3	HIR76_RS07710/HIR76_RS04360/HIR76_RS15390	1	HIR76_RS05135
BP	GO:0050789	regulation of biological process	82/452	260/1442	0.49753	0.999087	HIR76_RS01325/HIR76_RS16340/HIR76_RS13685/HIR76_RS17890/HIR76_RS17885/HIR76_RS12775/HIR76_RS15210/HIR76_RS21645/HIR76_RS08540/HIR76_RS07495/HIR76_RS17200/HIR76_RS20465/HIR76_RS03930/HIR76_RS01115/HIR76_RS07845/HIR76_RS15205/HIR76_RS17845/HIR76_RS20985/HIR76_RS19940/HIR76_RS09545/HIR76_RS16230/HIR76_RS13830/HIR76_RS20660/HIR76_RS03935/HIR76_RS07595/HIR76_RS04590/HIR76_RS05300/HIR76_RS05175/HIR76_R…	ybfA/msmR/rpoD/cssS/cssR/sigF/mreC/rocR/sigG/ykoM/comA/sacT/yesM/sigW/kinA/mreD/yusT/licT/racA/hfq/ytzE/hrcA/ywaE/yesN/kinE/lnrK/sigM/glpP/mcpC/phoP/yisR/cidR/gntR/sigE/degQ/cheY/mhqR/kdgR/nusG/yczG/licR/lnrJ/nusB/fur/phoR/sigV/ycnK/trxA/iolR/walK/hemAT/yflR/yhjH/rsmB/ytpP/citT/yvbU/cheV/yclJ/slrA/walR/ywhA/desR/recX/yfiV/gltC/cheB/desK/scoC/lutR/frlR/tlpA/yobQ/greA/garR/rex/rbsR/levR/exuR/cspC/g…	82	43	HIR76_RS01325/HIR76_RS16340/HIR76_RS21645/HIR76_RS17200/HIR76_RS01115/HIR76_RS17845/HIR76_RS20985/HIR76_RS13830/HIR76_RS20660/HIR76_RS07825/HIR76_RS06130/HIR76_RS20590/HIR76_RS21480/HIR76_RS09045/HIR76_RS12090/HIR76_RS00650/HIR76_RS20745/HIR76_RS21335/HIR76_RS21680/HIR76_RS05905/HIR76_RS04235/HIR76_RS05970/HIR76_RS08745/HIR76_RS04240/HIR76_RS18400/HIR76_RS07860/HIR76_RS02140/HIR76_RS20545/HIR76_R…	39	HIR76_RS13685/HIR76_RS17890/HIR76_RS17885/HIR76_RS12775/HIR76_RS15210/HIR76_RS08540/HIR76_RS07495/HIR76_RS20465/HIR76_RS03930/HIR76_RS07845/HIR76_RS15205/HIR76_RS19940/HIR76_RS09545/HIR76_RS16230/HIR76_RS03935/HIR76_RS07595/HIR76_RS04590/HIR76_RS05300/HIR76_RS05175/HIR76_RS15765/HIR76_RS08535/HIR76_RS17220/HIR76_RS07670/HIR76_RS02215/HIR76_RS04585/HIR76_RS13235/HIR76_RS12815/HIR76_RS15760/HIR76_R…
BP	GO:0006418	tRNA aminoacylation for protein translation	7/452	21/1442	0.503846	0.999087	HIR76_RS20665/HIR76_RS14960/HIR76_RS15525/HIR76_RS13715/HIR76_RS15520/HIR76_RS13710/HIR76_RS16055	tyrZ/aspS/pheS/glyQ/pheT/glyS/tyrS	7	7	HIR76_RS20665/HIR76_RS14960/HIR76_RS15525/HIR76_RS13715/HIR76_RS15520/HIR76_RS13710/HIR76_RS16055	0
BP	GO:0055086	nucleobase-containing small molecule metabolic process	17/452	53/1442	0.506584	0.999087	HIR76_RS20675/HIR76_RS21710/HIR76_RS12065/HIR76_RS03650/HIR76_RS19860/HIR76_RS21150/HIR76_RS05135/HIR76_RS07710/HIR76_RS04360/HIR76_RS08995/HIR76_RS08610/HIR76_RS20005/HIR76_RS15990/HIR76_RS15390/HIR76_RS03700/HIR76_RS11920/HIR76_RS15120	ywaC/purA/xpt/purE/atpB/pdp/yhcR/queF/yfkN/fliI/pyrR/pyrG/ppnKB/rdgB/purH/dfrA/nadA	17	5	HIR76_RS21150/HIR76_RS07710/HIR76_RS04360/HIR76_RS08995/HIR76_RS15390	12	HIR76_RS20675/HIR76_RS21710/HIR76_RS12065/HIR76_RS03650/HIR76_RS19860/HIR76_RS05135/HIR76_RS08610/HIR76_RS20005/HIR76_RS15990/HIR76_RS03700/HIR76_RS11920/HIR76_RS15120
BP	GO:0019637	organophosphate metabolic process	16/452	50/1442	0.51411	0.999087	HIR76_RS20675/HIR76_RS21710/HIR76_RS03650/HIR76_RS19860/HIR76_RS05135/HIR76_RS04360/HIR76_RS08995/HIR76_RS09330/HIR76_RS20005/HIR76_RS01385/HIR76_RS15990/HIR76_RS08205/HIR76_RS15390/HIR76_RS03700/HIR76_RS11920/HIR76_RS15120	ywaC/purA/purE/atpB/yhcR/yfkN/fliI/pgsA/pyrG/psd/ppnKB/suhB/rdgB/purH/dfrA/nadA	16	4	HIR76_RS04360/HIR76_RS08995/HIR76_RS08205/HIR76_RS15390	12	HIR76_RS20675/HIR76_RS21710/HIR76_RS03650/HIR76_RS19860/HIR76_RS05135/HIR76_RS09330/HIR76_RS20005/HIR76_RS01385/HIR76_RS15990/HIR76_RS03700/HIR76_RS11920/HIR76_RS15120
BP	GO:0032787	monocarboxylic acid metabolic process	6/452	18/1442	0.516165	0.999087	HIR76_RS17800/HIR76_RS05800/HIR76_RS08820/HIR76_RS06945/HIR76_RS06925/HIR76_RS16485	fadN/fabHB/plsX/uxuA/uxaC/asnB	6	4	HIR76_RS05800/HIR76_RS08820/HIR76_RS06945/HIR76_RS06925	2	HIR76_RS17800/HIR76_RS16485
BP	GO:0006520	cellular amino acid metabolic process	20/452	63/1442	0.521066	0.999087	HIR76_RS20325/HIR76_RS09605/HIR76_RS12535/HIR76_RS20665/HIR76_RS13350/HIR76_RS08285/HIR76_RS17445/HIR76_RS14960/HIR76_RS10155/HIR76_RS03740/HIR76_RS13355/HIR76_RS15525/HIR76_RS13715/HIR76_RS15520/HIR76_RS16485/HIR76_RS12290/HIR76_RS13710/HIR76_RS20925/HIR76_RS11920/HIR76_RS16055	rocG/glnA/gudB/tyrZ/gcvPB/glsA/dapF/aspS/gltB/yerD/gcvPA/pheS/glyQ/pheT/asnB/dapB/glyS/yxjG/dfrA/tyrS	20	14	HIR76_RS20325/HIR76_RS09605/HIR76_RS20665/HIR76_RS13350/HIR76_RS17445/HIR76_RS14960/HIR76_RS10155/HIR76_RS13355/HIR76_RS15525/HIR76_RS13715/HIR76_RS15520/HIR76_RS13710/HIR76_RS20925/HIR76_RS16055	6	HIR76_RS12535/HIR76_RS08285/HIR76_RS03740/HIR76_RS16485/HIR76_RS12290/HIR76_RS11920
BP	GO:0006310	DNA recombination	4/452	12/1442	0.54896	0.999087	HIR76_RS12200/HIR76_RS15055/HIR76_RS15060/HIR76_RS12805	recU/ruvB/ruvA/xerD	4	2	HIR76_RS15055/HIR76_RS15060	2	HIR76_RS12200/HIR76_RS12805
BP	GO:0007154	cell communication	25/452	80/1442	0.551409	0.999087	HIR76_RS17890/HIR76_RS17885/HIR76_RS17200/HIR76_RS03930/HIR76_RS07845/HIR76_RS03935/HIR76_RS07595/HIR76_RS04590/HIR76_RS07825/HIR76_RS15765/HIR76_RS09045/HIR76_RS04585/HIR76_RS15760/HIR76_RS21680/HIR76_RS05905/HIR76_RS04235/HIR76_RS04240/HIR76_RS07860/HIR76_RS02140/HIR76_RS21685/HIR76_RS10590/HIR76_RS09090/HIR76_RS10585/HIR76_RS16965/HIR76_RS15570	cssS/cssR/comA/yesM/kinA/yesN/kinE/lnrK/mcpC/phoP/cheY/lnrJ/phoR/walK/hemAT/yflR/citT/cheV/yclJ/walR/desR/cheB/desK/tlpA/cstA	25	13	HIR76_RS17200/HIR76_RS07825/HIR76_RS09045/HIR76_RS21680/HIR76_RS05905/HIR76_RS04235/HIR76_RS04240/HIR76_RS07860/HIR76_RS02140/HIR76_RS21685/HIR76_RS09090/HIR76_RS16965/HIR76_RS15570	12	HIR76_RS17890/HIR76_RS17885/HIR76_RS03930/HIR76_RS07845/HIR76_RS03935/HIR76_RS07595/HIR76_RS04590/HIR76_RS15765/HIR76_RS04585/HIR76_RS15760/HIR76_RS10590/HIR76_RS10585
BP	GO:0006352	DNA-templated transcription, initiation	7/452	22/1442	0.56154	0.999087	HIR76_RS13685/HIR76_RS12775/HIR76_RS08540/HIR76_RS01115/HIR76_RS05300/HIR76_RS08535/HIR76_RS14725	rpoD/sigF/sigG/sigW/sigM/sigE/sigV	7	1	HIR76_RS01115	6	HIR76_RS13685/HIR76_RS12775/HIR76_RS08540/HIR76_RS05300/HIR76_RS08535/HIR76_RS14725
BP	GO:0043038	amino acid activation	7/452	22/1442	0.56154	0.999087	HIR76_RS20665/HIR76_RS14960/HIR76_RS15525/HIR76_RS13715/HIR76_RS15520/HIR76_RS13710/HIR76_RS16055	tyrZ/aspS/pheS/glyQ/pheT/glyS/tyrS	7	7	HIR76_RS20665/HIR76_RS14960/HIR76_RS15525/HIR76_RS13715/HIR76_RS15520/HIR76_RS13710/HIR76_RS16055	0
BP	GO:0043039	tRNA aminoacylation	7/452	22/1442	0.56154	0.999087	HIR76_RS20665/HIR76_RS14960/HIR76_RS15525/HIR76_RS13715/HIR76_RS15520/HIR76_RS13710/HIR76_RS16055	tyrZ/aspS/pheS/glyQ/pheT/glyS/tyrS	7	7	HIR76_RS20665/HIR76_RS14960/HIR76_RS15525/HIR76_RS13715/HIR76_RS15520/HIR76_RS13710/HIR76_RS16055	0
BP	GO:0016070	RNA metabolic process	78/452	252/1442	0.585875	0.999087	HIR76_RS01325/HIR76_RS16340/HIR76_RS13685/HIR76_RS17885/HIR76_RS12775/HIR76_RS21645/HIR76_RS08540/HIR76_RS07495/HIR76_RS17200/HIR76_RS20465/HIR76_RS01115/HIR76_RS07845/HIR76_RS17845/HIR76_RS20985/HIR76_RS19940/HIR76_RS09545/HIR76_RS16230/HIR76_RS13830/HIR76_RS20660/HIR76_RS03935/HIR76_RS20665/HIR76_RS07595/HIR76_RS04590/HIR76_RS05300/HIR76_RS05175/HIR76_RS15765/HIR76_RS06130/HIR76_RS20590/HIR76_R…	ybfA/msmR/rpoD/cssR/sigF/rocR/sigG/ykoM/comA/sacT/sigW/kinA/yusT/licT/racA/hfq/ytzE/hrcA/ywaE/yesN/tyrZ/kinE/lnrK/sigM/glpP/phoP/yisR/cidR/aspS/gntR/sigE/mhqR/kdgR/nusG/yczG/licR/nusB/fur/phoR/sigV/ycnK/iolR/yhjH/rsmB/pheS/glyQ/pheT/yvbU/yclJ/slrA/rimM/walR/ywhA/desR/rpoA/yfiV/glyS/gltC/scoC/lutR/truA/frlR/miaA/yobQ/greA/garR/rlmD/rex/rbsR/dusC/ybeY/tyrS/levR/rlmD/exuR/cspC/gerE/ctsR	78	46	HIR76_RS01325/HIR76_RS16340/HIR76_RS21645/HIR76_RS17200/HIR76_RS01115/HIR76_RS17845/HIR76_RS20985/HIR76_RS13830/HIR76_RS20660/HIR76_RS20665/HIR76_RS06130/HIR76_RS20590/HIR76_RS14960/HIR76_RS21480/HIR76_RS12090/HIR76_RS00650/HIR76_RS20745/HIR76_RS21335/HIR76_RS05970/HIR76_RS08745/HIR76_RS15525/HIR76_RS13715/HIR76_RS15520/HIR76_RS18400/HIR76_RS02140/HIR76_RS20545/HIR76_RS08885/HIR76_RS21685/HIR76_R…	32	HIR76_RS13685/HIR76_RS17885/HIR76_RS12775/HIR76_RS08540/HIR76_RS07495/HIR76_RS20465/HIR76_RS07845/HIR76_RS19940/HIR76_RS09545/HIR76_RS16230/HIR76_RS03935/HIR76_RS07595/HIR76_RS04590/HIR76_RS05300/HIR76_RS05175/HIR76_RS15765/HIR76_RS08535/HIR76_RS07670/HIR76_RS02215/HIR76_RS13235/HIR76_RS12815/HIR76_RS15760/HIR76_RS14725/HIR76_RS02255/HIR76_RS10590/HIR76_RS04645/HIR76_RS14830/HIR76_RS03810/HIR76_R…
BP	GO:0007165	signal transduction	24/452	78/1442	0.588916	0.999087	HIR76_RS17890/HIR76_RS17885/HIR76_RS17200/HIR76_RS03930/HIR76_RS07845/HIR76_RS03935/HIR76_RS07595/HIR76_RS04590/HIR76_RS07825/HIR76_RS15765/HIR76_RS09045/HIR76_RS04585/HIR76_RS15760/HIR76_RS21680/HIR76_RS05905/HIR76_RS04235/HIR76_RS04240/HIR76_RS07860/HIR76_RS02140/HIR76_RS21685/HIR76_RS10590/HIR76_RS09090/HIR76_RS10585/HIR76_RS16965	cssS/cssR/comA/yesM/kinA/yesN/kinE/lnrK/mcpC/phoP/cheY/lnrJ/phoR/walK/hemAT/yflR/citT/cheV/yclJ/walR/desR/cheB/desK/tlpA	24	12	HIR76_RS17200/HIR76_RS07825/HIR76_RS09045/HIR76_RS21680/HIR76_RS05905/HIR76_RS04235/HIR76_RS04240/HIR76_RS07860/HIR76_RS02140/HIR76_RS21685/HIR76_RS09090/HIR76_RS16965	12	HIR76_RS17890/HIR76_RS17885/HIR76_RS03930/HIR76_RS07845/HIR76_RS03935/HIR76_RS07595/HIR76_RS04590/HIR76_RS15765/HIR76_RS04585/HIR76_RS15760/HIR76_RS10590/HIR76_RS10585
BP	GO:0023052	signaling	24/452	78/1442	0.588916	0.999087	HIR76_RS17890/HIR76_RS17885/HIR76_RS17200/HIR76_RS03930/HIR76_RS07845/HIR76_RS03935/HIR76_RS07595/HIR76_RS04590/HIR76_RS07825/HIR76_RS15765/HIR76_RS09045/HIR76_RS04585/HIR76_RS15760/HIR76_RS21680/HIR76_RS05905/HIR76_RS04235/HIR76_RS04240/HIR76_RS07860/HIR76_RS02140/HIR76_RS21685/HIR76_RS10590/HIR76_RS09090/HIR76_RS10585/HIR76_RS16965	cssS/cssR/comA/yesM/kinA/yesN/kinE/lnrK/mcpC/phoP/cheY/lnrJ/phoR/walK/hemAT/yflR/citT/cheV/yclJ/walR/desR/cheB/desK/tlpA	24	12	HIR76_RS17200/HIR76_RS07825/HIR76_RS09045/HIR76_RS21680/HIR76_RS05905/HIR76_RS04235/HIR76_RS04240/HIR76_RS07860/HIR76_RS02140/HIR76_RS21685/HIR76_RS09090/HIR76_RS16965	12	HIR76_RS17890/HIR76_RS17885/HIR76_RS03930/HIR76_RS07845/HIR76_RS03935/HIR76_RS07595/HIR76_RS04590/HIR76_RS15765/HIR76_RS04585/HIR76_RS15760/HIR76_RS10590/HIR76_RS10585
BP	GO:0019438	aromatic compound biosynthetic process	77/452	249/1442	0.589757	0.999087	HIR76_RS01325/HIR76_RS16340/HIR76_RS13685/HIR76_RS17885/HIR76_RS21710/HIR76_RS12775/HIR76_RS03650/HIR76_RS21645/HIR76_RS08540/HIR76_RS07495/HIR76_RS17200/HIR76_RS20465/HIR76_RS01115/HIR76_RS07845/HIR76_RS19860/HIR76_RS17845/HIR76_RS20985/HIR76_RS19940/HIR76_RS09545/HIR76_RS16230/HIR76_RS13830/HIR76_RS20660/HIR76_RS03935/HIR76_RS05135/HIR76_RS07710/HIR76_RS04360/HIR76_RS07595/HIR76_RS04590/HIR76_R…	ybfA/msmR/rpoD/cssR/purA/sigF/purE/rocR/sigG/ykoM/comA/sacT/sigW/kinA/atpB/yusT/licT/racA/hfq/ytzE/hrcA/ywaE/yesN/yhcR/queF/yfkN/kinE/lnrK/sigM/glpP/phoP/yisR/cidR/gntR/sigE/mhqR/kdgR/nusG/yczG/licR/nusB/fur/phoR/pyrG/sigV/ycnK/iolR/yhjH/ctaA/rsmB/yvbU/ppnKB/yclJ/slrA/walR/ywhA/desR/rpoA/rdgB/yfiV/gltC/purH/scoC/lutR/frlR/yobQ/greA/dfrA/garR/rex/rbsR/nadA/levR/exuR/cspC/gerE/ctsR	77	37	HIR76_RS01325/HIR76_RS16340/HIR76_RS21645/HIR76_RS17200/HIR76_RS01115/HIR76_RS17845/HIR76_RS20985/HIR76_RS13830/HIR76_RS20660/HIR76_RS07710/HIR76_RS04360/HIR76_RS06130/HIR76_RS20590/HIR76_RS21480/HIR76_RS12090/HIR76_RS00650/HIR76_RS20745/HIR76_RS21335/HIR76_RS05970/HIR76_RS08745/HIR76_RS18400/HIR76_RS02140/HIR76_RS20545/HIR76_RS21685/HIR76_RS20205/HIR76_RS00865/HIR76_RS15390/HIR76_RS10160/HIR76_R…	40	HIR76_RS13685/HIR76_RS17885/HIR76_RS21710/HIR76_RS12775/HIR76_RS03650/HIR76_RS08540/HIR76_RS07495/HIR76_RS20465/HIR76_RS07845/HIR76_RS19860/HIR76_RS19940/HIR76_RS09545/HIR76_RS16230/HIR76_RS03935/HIR76_RS05135/HIR76_RS07595/HIR76_RS04590/HIR76_RS05300/HIR76_RS05175/HIR76_RS15765/HIR76_RS08535/HIR76_RS07670/HIR76_RS02215/HIR76_RS13235/HIR76_RS12815/HIR76_RS15760/HIR76_RS20005/HIR76_RS14725/HIR76_R…
BP	GO:0000160	phosphorelay signal transduction system	16/452	53/1442	0.625383	0.999087	HIR76_RS17885/HIR76_RS17200/HIR76_RS03930/HIR76_RS03935/HIR76_RS04590/HIR76_RS15765/HIR76_RS09045/HIR76_RS04585/HIR76_RS04235/HIR76_RS04240/HIR76_RS07860/HIR76_RS02140/HIR76_RS21685/HIR76_RS10590/HIR76_RS09090/HIR76_RS10585	cssR/comA/yesM/yesN/lnrK/phoP/cheY/lnrJ/yflR/citT/cheV/yclJ/walR/desR/cheB/desK	16	8	HIR76_RS17200/HIR76_RS09045/HIR76_RS04235/HIR76_RS04240/HIR76_RS07860/HIR76_RS02140/HIR76_RS21685/HIR76_RS09090	8	HIR76_RS17885/HIR76_RS03930/HIR76_RS03935/HIR76_RS04590/HIR76_RS15765/HIR76_RS04585/HIR76_RS10590/HIR76_RS10585
BP	GO:0035556	intracellular signal transduction	16/452	53/1442	0.625383	0.999087	HIR76_RS17885/HIR76_RS17200/HIR76_RS03930/HIR76_RS03935/HIR76_RS04590/HIR76_RS15765/HIR76_RS09045/HIR76_RS04585/HIR76_RS04235/HIR76_RS04240/HIR76_RS07860/HIR76_RS02140/HIR76_RS21685/HIR76_RS10590/HIR76_RS09090/HIR76_RS10585	cssR/comA/yesM/yesN/lnrK/phoP/cheY/lnrJ/yflR/citT/cheV/yclJ/walR/desR/cheB/desK	16	8	HIR76_RS17200/HIR76_RS09045/HIR76_RS04235/HIR76_RS04240/HIR76_RS07860/HIR76_RS02140/HIR76_RS21685/HIR76_RS09090	8	HIR76_RS17885/HIR76_RS03930/HIR76_RS03935/HIR76_RS04590/HIR76_RS15765/HIR76_RS04585/HIR76_RS10590/HIR76_RS10585
BP	GO:0006629	lipid metabolic process	9/452	30/1442	0.632031	0.999087	HIR76_RS17800/HIR76_RS19145/HIR76_RS08485/HIR76_RS05800/HIR76_RS08820/HIR76_RS09330/HIR76_RS01385/HIR76_RS08205/HIR76_RS11930	fadN/tuaF/murG/fabHB/plsX/pgsA/psd/suhB/ypjQ	9	3	HIR76_RS05800/HIR76_RS08820/HIR76_RS08205	6	HIR76_RS17800/HIR76_RS19145/HIR76_RS08485/HIR76_RS09330/HIR76_RS01385/HIR76_RS11930
BP	GO:0008652	cellular amino acid biosynthetic process	8/452	27/1442	0.648252	0.999087	HIR76_RS09605/HIR76_RS17445/HIR76_RS10155/HIR76_RS03740/HIR76_RS16485/HIR76_RS12290/HIR76_RS20925/HIR76_RS11920	glnA/dapF/gltB/yerD/asnB/dapB/yxjG/dfrA	8	4	HIR76_RS09605/HIR76_RS17445/HIR76_RS10155/HIR76_RS20925	4	HIR76_RS03740/HIR76_RS16485/HIR76_RS12290/HIR76_RS11920
BP	GO:0019439	aromatic compound catabolic process	3/452	10/1442	0.653011	0.999087	HIR76_RS05135/HIR76_RS04360/HIR76_RS15390	yhcR/yfkN/rdgB	3	2	HIR76_RS04360/HIR76_RS15390	1	HIR76_RS05135
BP	GO:0034655	nucleobase-containing compound catabolic process	3/452	10/1442	0.653011	0.999087	HIR76_RS05135/HIR76_RS04360/HIR76_RS15390	yhcR/yfkN/rdgB	3	2	HIR76_RS04360/HIR76_RS15390	1	HIR76_RS05135
BP	GO:0046700	heterocycle catabolic process	3/452	10/1442	0.653011	0.999087	HIR76_RS05135/HIR76_RS04360/HIR76_RS15390	yhcR/yfkN/rdgB	3	2	HIR76_RS04360/HIR76_RS15390	1	HIR76_RS05135
BP	GO:0098656	anion transmembrane transport	3/452	10/1442	0.653011	0.999087	HIR76_RS07240/HIR76_RS01305/HIR76_RS21490	steT/ybeC/gntP	3	1	HIR76_RS21490	2	HIR76_RS07240/HIR76_RS01305
BP	GO:1901361	organic cyclic compound catabolic process	3/452	10/1442	0.653011	0.999087	HIR76_RS05135/HIR76_RS04360/HIR76_RS15390	yhcR/yfkN/rdgB	3	2	HIR76_RS04360/HIR76_RS15390	1	HIR76_RS05135
BP	GO:1903825	organic acid transmembrane transport	3/452	10/1442	0.653011	0.999087	HIR76_RS07240/HIR76_RS01305/HIR76_RS21490	steT/ybeC/gntP	3	1	HIR76_RS21490	2	HIR76_RS07240/HIR76_RS01305
BP	GO:1905039	carboxylic acid transmembrane transport	3/452	10/1442	0.653011	0.999087	HIR76_RS07240/HIR76_RS01305/HIR76_RS21490	steT/ybeC/gntP	3	1	HIR76_RS21490	2	HIR76_RS07240/HIR76_RS01305
BP	GO:0005996	monosaccharide metabolic process	5/452	17/1442	0.657872	0.999087	HIR76_RS06945/HIR76_RS15575/HIR76_RS15615/HIR76_RS06925/HIR76_RS20525	uxuA/abfA/araA/uxaC/galT	5	2	HIR76_RS06945/HIR76_RS06925	3	HIR76_RS15575/HIR76_RS15615/HIR76_RS20525
BP	GO:0006996	organelle organization	5/452	17/1442	0.657872	0.999087	HIR76_RS16005/HIR76_RS09050/HIR76_RS08845/HIR76_RS16025/HIR76_RS02415	sspA/fliZ/smc/ezrA/topB	5	2	HIR76_RS09050/HIR76_RS02415	3	HIR76_RS16005/HIR76_RS08845/HIR76_RS16025
BP	GO:0043412	macromolecule modification	7/452	24/1442	0.666592	0.999087	HIR76_RS00400/HIR76_RS05840/HIR76_RS12725/HIR76_RS18855/HIR76_RS12050/HIR76_RS00890/HIR76_RS20250	prkT/lplJ/ppiB/lgt/bpsB/truA/ywfL	7	3	HIR76_RS05840/HIR76_RS00890/HIR76_RS20250	4	HIR76_RS00400/HIR76_RS12725/HIR76_RS18855/HIR76_RS12050
BP	GO:0050896	response to stimulus	39/452	130/1442	0.669086	0.999087	HIR76_RS06125/HIR76_RS17890/HIR76_RS17885/HIR76_RS10110/HIR76_RS17200/HIR76_RS03930/HIR76_RS09030/HIR76_RS07845/HIR76_RS01710/HIR76_RS03935/HIR76_RS12200/HIR76_RS07595/HIR76_RS04590/HIR76_RS01705/HIR76_RS05175/HIR76_RS07825/HIR76_RS15765/HIR76_RS09045/HIR76_RS04585/HIR76_RS15760/HIR76_RS21680/HIR76_RS05905/HIR76_RS04235/HIR76_RS04240/HIR76_RS10720/HIR76_RS21070/HIR76_RS07860/HIR76_RS02140/HIR76_R…	yisQ/cssS/cssR/yoeA/comA/yesM/fliL/kinA/yceE/yesN/recU/kinE/lnrK/yceD/glpP/mcpC/phoP/cheY/lnrJ/phoR/walK/hemAT/yflR/citT/mdtK/yxiE/cheV/yclJ/walR/desR/recX/cheB/ruvB/ruvA/desK/tlpA/cstA/rex/ctsR	39	20	HIR76_RS17200/HIR76_RS09030/HIR76_RS01710/HIR76_RS01705/HIR76_RS07825/HIR76_RS09045/HIR76_RS21680/HIR76_RS05905/HIR76_RS04235/HIR76_RS04240/HIR76_RS07860/HIR76_RS02140/HIR76_RS21685/HIR76_RS04695/HIR76_RS09090/HIR76_RS15055/HIR76_RS15060/HIR76_RS16965/HIR76_RS15570/HIR76_RS00560	19	HIR76_RS06125/HIR76_RS17890/HIR76_RS17885/HIR76_RS10110/HIR76_RS03930/HIR76_RS07845/HIR76_RS03935/HIR76_RS12200/HIR76_RS07595/HIR76_RS04590/HIR76_RS05175/HIR76_RS15765/HIR76_RS04585/HIR76_RS15760/HIR76_RS10720/HIR76_RS21070/HIR76_RS10590/HIR76_RS10585/HIR76_RS03400
BP	GO:0006796	phosphate-containing compound metabolic process	18/452	61/1442	0.671363	0.999087	HIR76_RS20675/HIR76_RS21710/HIR76_RS03650/HIR76_RS19860/HIR76_RS18955/HIR76_RS05135/HIR76_RS04360/HIR76_RS00400/HIR76_RS08995/HIR76_RS09330/HIR76_RS20005/HIR76_RS01385/HIR76_RS15990/HIR76_RS08205/HIR76_RS15390/HIR76_RS03700/HIR76_RS11920/HIR76_RS15120	ywaC/purA/purE/atpB/yvkC/yhcR/yfkN/prkT/fliI/pgsA/pyrG/psd/ppnKB/suhB/rdgB/purH/dfrA/nadA	18	5	HIR76_RS18955/HIR76_RS04360/HIR76_RS08995/HIR76_RS08205/HIR76_RS15390	13	HIR76_RS20675/HIR76_RS21710/HIR76_RS03650/HIR76_RS19860/HIR76_RS05135/HIR76_RS00400/HIR76_RS09330/HIR76_RS20005/HIR76_RS01385/HIR76_RS15990/HIR76_RS03700/HIR76_RS11920/HIR76_RS15120
BP	GO:0043934	sporulation	4/452	14/1442	0.685767	0.999087	HIR76_RS12445/HIR76_RS00305/HIR76_RS04765/HIR76_RS08530	spoIVA/spoVG/sspE/spoIIGA	4	0		4	HIR76_RS12445/HIR76_RS00305/HIR76_RS04765/HIR76_RS08530
BP	GO:0006163	purine nucleotide metabolic process	6/452	21/1442	0.687665	0.999087	HIR76_RS20675/HIR76_RS21710/HIR76_RS03650/HIR76_RS19860/HIR76_RS08995/HIR76_RS03700	ywaC/purA/purE/atpB/fliI/purH	6	1	HIR76_RS08995	5	HIR76_RS20675/HIR76_RS21710/HIR76_RS03650/HIR76_RS19860/HIR76_RS03700
BP	GO:0006793	phosphorus metabolic process	18/452	62/1442	0.701707	0.999087	HIR76_RS20675/HIR76_RS21710/HIR76_RS03650/HIR76_RS19860/HIR76_RS18955/HIR76_RS05135/HIR76_RS04360/HIR76_RS00400/HIR76_RS08995/HIR76_RS09330/HIR76_RS20005/HIR76_RS01385/HIR76_RS15990/HIR76_RS08205/HIR76_RS15390/HIR76_RS03700/HIR76_RS11920/HIR76_RS15120	ywaC/purA/purE/atpB/yvkC/yhcR/yfkN/prkT/fliI/pgsA/pyrG/psd/ppnKB/suhB/rdgB/purH/dfrA/nadA	18	5	HIR76_RS18955/HIR76_RS04360/HIR76_RS08995/HIR76_RS08205/HIR76_RS15390	13	HIR76_RS20675/HIR76_RS21710/HIR76_RS03650/HIR76_RS19860/HIR76_RS05135/HIR76_RS00400/HIR76_RS09330/HIR76_RS20005/HIR76_RS01385/HIR76_RS15990/HIR76_RS03700/HIR76_RS11920/HIR76_RS15120
BP	GO:0009116	nucleoside metabolic process	5/452	18/1442	0.712374	0.999087	HIR76_RS20675/HIR76_RS12065/HIR76_RS21150/HIR76_RS07710/HIR76_RS08610	ywaC/xpt/pdp/queF/pyrR	5	2	HIR76_RS21150/HIR76_RS07710	3	HIR76_RS20675/HIR76_RS12065/HIR76_RS08610
BP	GO:0034220	ion transmembrane transport	5/452	18/1442	0.712374	0.999087	HIR76_RS07240/HIR76_RS19860/HIR76_RS01305/HIR76_RS19855/HIR76_RS21490	steT/atpB/ybeC/atpE/gntP	5	1	HIR76_RS21490	4	HIR76_RS07240/HIR76_RS19860/HIR76_RS01305/HIR76_RS19855
BP	GO:1901657	glycosyl compound metabolic process	5/452	18/1442	0.712374	0.999087	HIR76_RS20675/HIR76_RS12065/HIR76_RS21150/HIR76_RS07710/HIR76_RS08610	ywaC/xpt/pdp/queF/pyrR	5	2	HIR76_RS21150/HIR76_RS07710	3	HIR76_RS20675/HIR76_RS12065/HIR76_RS08610
BP	GO:0006820	anion transport	9/452	32/1442	0.71679	0.999087	HIR76_RS07240/HIR76_RS07230/HIR76_RS01305/HIR76_RS08665/HIR76_RS20830/HIR76_RS18500/HIR76_RS03030/HIR76_RS21490/HIR76_RS19405	steT/pitB/ybeC/cysP/cimH/lutP/arsF/gntP/ywrK	9	4	HIR76_RS08665/HIR76_RS20830/HIR76_RS18500/HIR76_RS21490	5	HIR76_RS07240/HIR76_RS07230/HIR76_RS01305/HIR76_RS03030/HIR76_RS19405
BP	GO:0019725	cellular homeostasis	3/452	11/1442	0.721638	0.999087	HIR76_RS15455/HIR76_RS17875/HIR76_RS16135	trxA/mrgA/ytpP	3	0		3	HIR76_RS15455/HIR76_RS17875/HIR76_RS16135
BP	GO:0042592	homeostatic process	3/452	11/1442	0.721638	0.999087	HIR76_RS15455/HIR76_RS17875/HIR76_RS16135	trxA/mrgA/ytpP	3	0		3	HIR76_RS15455/HIR76_RS17875/HIR76_RS16135
BP	GO:0044270	cellular nitrogen compound catabolic process	3/452	11/1442	0.721638	0.999087	HIR76_RS05135/HIR76_RS04360/HIR76_RS15390	yhcR/yfkN/rdgB	3	2	HIR76_RS04360/HIR76_RS15390	1	HIR76_RS05135
BP	GO:0051276	chromosome organization	3/452	11/1442	0.721638	0.999087	HIR76_RS16005/HIR76_RS08845/HIR76_RS02415	sspA/smc/topB	3	1	HIR76_RS02415	2	HIR76_RS16005/HIR76_RS08845
BP	GO:0019538	protein metabolic process	39/452	133/1442	0.732166	0.999087	HIR76_RS00575/HIR76_RS09505/HIR76_RS15985/HIR76_RS12790/HIR76_RS08530/HIR76_RS20475/HIR76_RS07420/HIR76_RS17865/HIR76_RS09835/HIR76_RS13860/HIR76_RS20665/HIR76_RS20635/HIR76_RS05860/HIR76_RS00400/HIR76_RS14960/HIR76_RS08525/HIR76_RS05840/HIR76_RS09125/HIR76_RS21975/HIR76_RS15310/HIR76_RS13790/HIR76_RS12725/HIR76_RS05865/HIR76_RS15185/HIR76_RS18855/HIR76_RS15525/HIR76_RS13715/HIR76_RS15520/HIR76_R…	clpC/aprX/sppA/dacF/spoIIGA/vpr/isp/HIR76_RS17865/lexA/rpsT/tyrZ/epr/yhfN/prkT/aspS/bpr/lplJ/rpsB/rpsR/lonB/rpsU/ppiB/aprE/spoIVFB/lgt/pheS/glyQ/pheT/tsf/rpmA/rpsK/rpsM/bpsB/glyS/infA/ywfL/mpr/rpmG/tyrS	39	18	HIR76_RS00575/HIR76_RS15985/HIR76_RS17865/HIR76_RS09835/HIR76_RS20665/HIR76_RS20635/HIR76_RS14960/HIR76_RS05840/HIR76_RS15525/HIR76_RS13715/HIR76_RS15520/HIR76_RS00860/HIR76_RS00855/HIR76_RS13710/HIR76_RS00845/HIR76_RS20250/HIR76_RS01360/HIR76_RS16055	21	HIR76_RS09505/HIR76_RS12790/HIR76_RS08530/HIR76_RS20475/HIR76_RS07420/HIR76_RS13860/HIR76_RS05860/HIR76_RS00400/HIR76_RS08525/HIR76_RS09125/HIR76_RS21975/HIR76_RS15310/HIR76_RS13790/HIR76_RS12725/HIR76_RS05865/HIR76_RS15185/HIR76_RS18855/HIR76_RS09130/HIR76_RS15170/HIR76_RS12050/HIR76_RS13535
BP	GO:0072521	purine-containing compound metabolic process	6/452	22/1442	0.734962	0.999087	HIR76_RS20675/HIR76_RS21710/HIR76_RS03650/HIR76_RS19860/HIR76_RS08995/HIR76_RS03700	ywaC/purA/purE/atpB/fliI/purH	6	1	HIR76_RS08995	5	HIR76_RS20675/HIR76_RS21710/HIR76_RS03650/HIR76_RS19860/HIR76_RS03700
BP	GO:0090407	organophosphate biosynthetic process	10/452	36/1442	0.737454	0.999087	HIR76_RS21710/HIR76_RS03650/HIR76_RS19860/HIR76_RS09330/HIR76_RS20005/HIR76_RS01385/HIR76_RS15990/HIR76_RS03700/HIR76_RS11920/HIR76_RS15120	purA/purE/atpB/pgsA/pyrG/psd/ppnKB/purH/dfrA/nadA	10	0		10	HIR76_RS21710/HIR76_RS03650/HIR76_RS19860/HIR76_RS09330/HIR76_RS20005/HIR76_RS01385/HIR76_RS15990/HIR76_RS03700/HIR76_RS11920/HIR76_RS15120
BP	GO:0044281	small molecule metabolic process	48/452	163/1442	0.738553	0.999087	HIR76_RS20675/HIR76_RS21710/HIR76_RS12065/HIR76_RS12840/HIR76_RS17800/HIR76_RS03650/HIR76_RS20325/HIR76_RS09605/HIR76_RS19860/HIR76_RS12535/HIR76_RS21150/HIR76_RS05135/HIR76_RS07710/HIR76_RS04360/HIR76_RS20665/HIR76_RS05800/HIR76_RS13350/HIR76_RS08285/HIR76_RS08820/HIR76_RS06945/HIR76_RS08995/HIR76_RS17445/HIR76_RS14960/HIR76_RS15575/HIR76_RS10155/HIR76_RS08610/HIR76_RS03740/HIR76_RS13355/HIR76_R…	ywaC/purA/xpt/aspA/fadN/purE/rocG/glnA/atpB/gudB/pdp/yhcR/queF/yfkN/tyrZ/fabHB/gcvPB/glsA/plsX/uxuA/fliI/dapF/aspS/abfA/gltB/pyrR/yerD/gcvPA/yloV/pyrG/araA/uxaC/pheS/glyQ/pheT/ppnKB/fumC/asnB/folB/dapB/galT/rdgB/glyS/purH/yxjG/dfrA/nadA/tyrS	48	25	HIR76_RS12840/HIR76_RS20325/HIR76_RS09605/HIR76_RS21150/HIR76_RS07710/HIR76_RS04360/HIR76_RS20665/HIR76_RS05800/HIR76_RS13350/HIR76_RS08820/HIR76_RS06945/HIR76_RS08995/HIR76_RS17445/HIR76_RS14960/HIR76_RS10155/HIR76_RS13355/HIR76_RS08795/HIR76_RS06925/HIR76_RS15525/HIR76_RS13715/HIR76_RS15520/HIR76_RS15390/HIR76_RS13710/HIR76_RS20925/HIR76_RS16055	23	HIR76_RS20675/HIR76_RS21710/HIR76_RS12065/HIR76_RS17800/HIR76_RS03650/HIR76_RS19860/HIR76_RS12535/HIR76_RS05135/HIR76_RS08285/HIR76_RS15575/HIR76_RS08610/HIR76_RS03740/HIR76_RS20005/HIR76_RS15615/HIR76_RS15990/HIR76_RS17905/HIR76_RS16485/HIR76_RS00460/HIR76_RS12290/HIR76_RS20525/HIR76_RS03700/HIR76_RS11920/HIR76_RS15120
BP	GO:0006164	purine nucleotide biosynthetic process	4/452	15/1442	0.742118	0.999087	HIR76_RS21710/HIR76_RS03650/HIR76_RS19860/HIR76_RS03700	purA/purE/atpB/purH	4	0		4	HIR76_RS21710/HIR76_RS03650/HIR76_RS19860/HIR76_RS03700
BP	GO:0006790	sulfur compound metabolic process	4/452	15/1442	0.742118	0.999087	HIR76_RS10135/HIR76_RS20925/HIR76_RS17470/HIR76_RS16490	ggt/yxjG/yutI/metK	4	1	HIR76_RS20925	3	HIR76_RS10135/HIR76_RS17470/HIR76_RS16490
BP	GO:0006399	tRNA metabolic process	9/452	33/1442	0.754025	0.999087	HIR76_RS20665/HIR76_RS14960/HIR76_RS15525/HIR76_RS13715/HIR76_RS15520/HIR76_RS13710/HIR76_RS09540/HIR76_RS04455/HIR76_RS16055	tyrZ/aspS/pheS/glyQ/pheT/glyS/miaA/dusC/tyrS	9	9	HIR76_RS20665/HIR76_RS14960/HIR76_RS15525/HIR76_RS13715/HIR76_RS15520/HIR76_RS13710/HIR76_RS09540/HIR76_RS04455/HIR76_RS16055	0
BP	GO:0008610	lipid biosynthetic process	5/452	19/1442	0.760452	0.999087	HIR76_RS19145/HIR76_RS05800/HIR76_RS08820/HIR76_RS09330/HIR76_RS01385	tuaF/fabHB/plsX/pgsA/psd	5	2	HIR76_RS05800/HIR76_RS08820	3	HIR76_RS19145/HIR76_RS09330/HIR76_RS01385
BP	GO:0034645	cellular macromolecule biosynthetic process	85/452	287/1442	0.780613	0.999087	HIR76_RS01325/HIR76_RS16340/HIR76_RS13685/HIR76_RS17885/HIR76_RS12775/HIR76_RS21645/HIR76_RS08540/HIR76_RS07495/HIR76_RS17200/HIR76_RS20465/HIR76_RS01115/HIR76_RS07845/HIR76_RS13690/HIR76_RS17845/HIR76_RS20985/HIR76_RS19145/HIR76_RS19940/HIR76_RS09545/HIR76_RS16230/HIR76_RS13830/HIR76_RS20660/HIR76_RS03935/HIR76_RS13860/HIR76_RS20665/HIR76_RS07595/HIR76_RS04590/HIR76_RS05300/HIR76_RS05175/HIR76_R…	ybfA/msmR/rpoD/cssR/sigF/rocR/sigG/ykoM/comA/sacT/sigW/kinA/dnaG/yusT/licT/tuaF/racA/hfq/ytzE/hrcA/ywaE/yesN/rpsT/tyrZ/kinE/lnrK/sigM/glpP/phoP/yisR/cidR/aspS/gntR/sigE/mhqR/kdgR/nusG/rpsB/rpsR/yczG/dnaX/licR/nusB/fur/phoR/rpsU/sigV/ycnK/iolR/yhjH/lgt/rsmB/pheS/glyQ/pheT/yvbU/tsf/yclJ/slrA/rpmA/walR/ywhA/rpsK/desR/rpoA/rpsM/yfiV/glyS/gltC/infA/scoC/lutR/frlR/yobQ/greA/garR/rex/rbsR/rpmG/tyrS/levR…	85	45	HIR76_RS01325/HIR76_RS16340/HIR76_RS21645/HIR76_RS17200/HIR76_RS01115/HIR76_RS17845/HIR76_RS20985/HIR76_RS13830/HIR76_RS20660/HIR76_RS20665/HIR76_RS06130/HIR76_RS20590/HIR76_RS14960/HIR76_RS21480/HIR76_RS12090/HIR76_RS00650/HIR76_RS00130/HIR76_RS20745/HIR76_RS21335/HIR76_RS05970/HIR76_RS08745/HIR76_RS15525/HIR76_RS13715/HIR76_RS15520/HIR76_RS18400/HIR76_RS02140/HIR76_RS20545/HIR76_RS21685/HIR76_R…	40	HIR76_RS13685/HIR76_RS17885/HIR76_RS12775/HIR76_RS08540/HIR76_RS07495/HIR76_RS20465/HIR76_RS07845/HIR76_RS13690/HIR76_RS19145/HIR76_RS19940/HIR76_RS09545/HIR76_RS16230/HIR76_RS03935/HIR76_RS13860/HIR76_RS07595/HIR76_RS04590/HIR76_RS05300/HIR76_RS05175/HIR76_RS15765/HIR76_RS08535/HIR76_RS07670/HIR76_RS09125/HIR76_RS21975/HIR76_RS02215/HIR76_RS13235/HIR76_RS12815/HIR76_RS15760/HIR76_RS13790/HIR76_R…
BP	GO:0018130	heterocycle biosynthetic process	77/452	261/1442	0.782531	0.999087	HIR76_RS01325/HIR76_RS16340/HIR76_RS13685/HIR76_RS17885/HIR76_RS21710/HIR76_RS12775/HIR76_RS03650/HIR76_RS21645/HIR76_RS08540/HIR76_RS07495/HIR76_RS17200/HIR76_RS20465/HIR76_RS01115/HIR76_RS07845/HIR76_RS19860/HIR76_RS17845/HIR76_RS20985/HIR76_RS19940/HIR76_RS09545/HIR76_RS16230/HIR76_RS13830/HIR76_RS20660/HIR76_RS03935/HIR76_RS05135/HIR76_RS07710/HIR76_RS04360/HIR76_RS07595/HIR76_RS04590/HIR76_R…	ybfA/msmR/rpoD/cssR/purA/sigF/purE/rocR/sigG/ykoM/comA/sacT/sigW/kinA/atpB/yusT/licT/racA/hfq/ytzE/hrcA/ywaE/yesN/yhcR/queF/yfkN/kinE/lnrK/sigM/glpP/phoP/yisR/cidR/gntR/sigE/mhqR/kdgR/nusG/yczG/licR/nusB/fur/phoR/pyrG/sigV/ycnK/iolR/yhjH/ctaA/rsmB/yvbU/ppnKB/yclJ/slrA/walR/ywhA/desR/rpoA/rdgB/yfiV/gltC/purH/scoC/lutR/frlR/yobQ/greA/dfrA/garR/rex/rbsR/nadA/levR/exuR/cspC/gerE/ctsR	77	37	HIR76_RS01325/HIR76_RS16340/HIR76_RS21645/HIR76_RS17200/HIR76_RS01115/HIR76_RS17845/HIR76_RS20985/HIR76_RS13830/HIR76_RS20660/HIR76_RS07710/HIR76_RS04360/HIR76_RS06130/HIR76_RS20590/HIR76_RS21480/HIR76_RS12090/HIR76_RS00650/HIR76_RS20745/HIR76_RS21335/HIR76_RS05970/HIR76_RS08745/HIR76_RS18400/HIR76_RS02140/HIR76_RS20545/HIR76_RS21685/HIR76_RS20205/HIR76_RS00865/HIR76_RS15390/HIR76_RS10160/HIR76_R…	40	HIR76_RS13685/HIR76_RS17885/HIR76_RS21710/HIR76_RS12775/HIR76_RS03650/HIR76_RS08540/HIR76_RS07495/HIR76_RS20465/HIR76_RS07845/HIR76_RS19860/HIR76_RS19940/HIR76_RS09545/HIR76_RS16230/HIR76_RS03935/HIR76_RS05135/HIR76_RS07595/HIR76_RS04590/HIR76_RS05300/HIR76_RS05175/HIR76_RS15765/HIR76_RS08535/HIR76_RS07670/HIR76_RS02215/HIR76_RS13235/HIR76_RS12815/HIR76_RS15760/HIR76_RS20005/HIR76_RS14725/HIR76_R…
BP	GO:0034660	ncRNA metabolic process	11/452	41/1442	0.786801	0.999087	HIR76_RS20665/HIR76_RS14960/HIR76_RS15525/HIR76_RS13715/HIR76_RS15520/HIR76_RS08885/HIR76_RS13710/HIR76_RS09540/HIR76_RS04455/HIR76_RS13745/HIR76_RS16055	tyrZ/aspS/pheS/glyQ/pheT/rimM/glyS/miaA/dusC/ybeY/tyrS	11	10	HIR76_RS20665/HIR76_RS14960/HIR76_RS15525/HIR76_RS13715/HIR76_RS15520/HIR76_RS08885/HIR76_RS13710/HIR76_RS09540/HIR76_RS04455/HIR76_RS16055	1	HIR76_RS13745
BP	GO:0072522	purine-containing compound biosynthetic process	4/452	16/1442	0.790442	0.999087	HIR76_RS21710/HIR76_RS03650/HIR76_RS19860/HIR76_RS03700	purA/purE/atpB/purH	4	0		4	HIR76_RS21710/HIR76_RS03650/HIR76_RS19860/HIR76_RS03700
BP	GO:0009059	macromolecule biosynthetic process	85/452	289/1442	0.805641	0.999087	HIR76_RS01325/HIR76_RS16340/HIR76_RS13685/HIR76_RS17885/HIR76_RS12775/HIR76_RS21645/HIR76_RS08540/HIR76_RS07495/HIR76_RS17200/HIR76_RS20465/HIR76_RS01115/HIR76_RS07845/HIR76_RS13690/HIR76_RS17845/HIR76_RS20985/HIR76_RS19145/HIR76_RS19940/HIR76_RS09545/HIR76_RS16230/HIR76_RS13830/HIR76_RS20660/HIR76_RS03935/HIR76_RS13860/HIR76_RS20665/HIR76_RS07595/HIR76_RS04590/HIR76_RS05300/HIR76_RS05175/HIR76_R…	ybfA/msmR/rpoD/cssR/sigF/rocR/sigG/ykoM/comA/sacT/sigW/kinA/dnaG/yusT/licT/tuaF/racA/hfq/ytzE/hrcA/ywaE/yesN/rpsT/tyrZ/kinE/lnrK/sigM/glpP/phoP/yisR/cidR/aspS/gntR/sigE/mhqR/kdgR/nusG/rpsB/rpsR/yczG/dnaX/licR/nusB/fur/phoR/rpsU/sigV/ycnK/iolR/yhjH/lgt/rsmB/pheS/glyQ/pheT/yvbU/tsf/yclJ/slrA/rpmA/walR/ywhA/rpsK/desR/rpoA/rpsM/yfiV/glyS/gltC/infA/scoC/lutR/frlR/yobQ/greA/garR/rex/rbsR/rpmG/tyrS/levR…	85	45	HIR76_RS01325/HIR76_RS16340/HIR76_RS21645/HIR76_RS17200/HIR76_RS01115/HIR76_RS17845/HIR76_RS20985/HIR76_RS13830/HIR76_RS20660/HIR76_RS20665/HIR76_RS06130/HIR76_RS20590/HIR76_RS14960/HIR76_RS21480/HIR76_RS12090/HIR76_RS00650/HIR76_RS00130/HIR76_RS20745/HIR76_RS21335/HIR76_RS05970/HIR76_RS08745/HIR76_RS15525/HIR76_RS13715/HIR76_RS15520/HIR76_RS18400/HIR76_RS02140/HIR76_RS20545/HIR76_RS21685/HIR76_R…	40	HIR76_RS13685/HIR76_RS17885/HIR76_RS12775/HIR76_RS08540/HIR76_RS07495/HIR76_RS20465/HIR76_RS07845/HIR76_RS13690/HIR76_RS19145/HIR76_RS19940/HIR76_RS09545/HIR76_RS16230/HIR76_RS03935/HIR76_RS13860/HIR76_RS07595/HIR76_RS04590/HIR76_RS05300/HIR76_RS05175/HIR76_RS15765/HIR76_RS08535/HIR76_RS07670/HIR76_RS09125/HIR76_RS21975/HIR76_RS02215/HIR76_RS13235/HIR76_RS12815/HIR76_RS15760/HIR76_RS13790/HIR76_R…
BP	GO:0032502	developmental process	9/452	35/1442	0.817924	0.999087	HIR76_RS12445/HIR76_RS00305/HIR76_RS15210/HIR76_RS04765/HIR76_RS15205/HIR76_RS08530/HIR76_RS15200/HIR76_RS15215/HIR76_RS12515	spoIVA/spoVG/mreC/sspE/mreD/spoIIGA/minC/mreB/ypeB	9	0		9	HIR76_RS12445/HIR76_RS00305/HIR76_RS15210/HIR76_RS04765/HIR76_RS15205/HIR76_RS08530/HIR76_RS15200/HIR76_RS15215/HIR76_RS12515
BP	GO:0010467	gene expression	88/452	300/1442	0.819438	0.999087	HIR76_RS01325/HIR76_RS16340/HIR76_RS13685/HIR76_RS17885/HIR76_RS12775/HIR76_RS21645/HIR76_RS08540/HIR76_RS07495/HIR76_RS17200/HIR76_RS20465/HIR76_RS01115/HIR76_RS07845/HIR76_RS17845/HIR76_RS20985/HIR76_RS19940/HIR76_RS09545/HIR76_RS16230/HIR76_RS13830/HIR76_RS20660/HIR76_RS03935/HIR76_RS13860/HIR76_RS20665/HIR76_RS07595/HIR76_RS04590/HIR76_RS05300/HIR76_RS05175/HIR76_RS15765/HIR76_RS06130/HIR76_R…	ybfA/msmR/rpoD/cssR/sigF/rocR/sigG/ykoM/comA/sacT/sigW/kinA/yusT/licT/racA/hfq/ytzE/hrcA/ywaE/yesN/rpsT/tyrZ/kinE/lnrK/sigM/glpP/phoP/yisR/cidR/aspS/gntR/sigE/mhqR/kdgR/nusG/rpsB/rpsR/yczG/licR/nusB/fur/phoR/rpsU/sigV/ycnK/iolR/yhjH/lgt/rsmB/pheS/glyQ/pheT/yvbU/tsf/yclJ/slrA/rimM/rpmA/walR/ywhA/rpsK/desR/rpoA/rpsM/yfiV/glyS/gltC/infA/scoC/lutR/frlR/miaA/yobQ/greA/garR/rlmD/rex/rbsR/dusC/ybeY/rpmG…	88	48	HIR76_RS01325/HIR76_RS16340/HIR76_RS21645/HIR76_RS17200/HIR76_RS01115/HIR76_RS17845/HIR76_RS20985/HIR76_RS13830/HIR76_RS20660/HIR76_RS20665/HIR76_RS06130/HIR76_RS20590/HIR76_RS14960/HIR76_RS21480/HIR76_RS12090/HIR76_RS00650/HIR76_RS20745/HIR76_RS21335/HIR76_RS05970/HIR76_RS08745/HIR76_RS15525/HIR76_RS13715/HIR76_RS15520/HIR76_RS18400/HIR76_RS02140/HIR76_RS20545/HIR76_RS08885/HIR76_RS21685/HIR76_R…	40	HIR76_RS13685/HIR76_RS17885/HIR76_RS12775/HIR76_RS08540/HIR76_RS07495/HIR76_RS20465/HIR76_RS07845/HIR76_RS19940/HIR76_RS09545/HIR76_RS16230/HIR76_RS03935/HIR76_RS13860/HIR76_RS07595/HIR76_RS04590/HIR76_RS05300/HIR76_RS05175/HIR76_RS15765/HIR76_RS08535/HIR76_RS07670/HIR76_RS09125/HIR76_RS21975/HIR76_RS02215/HIR76_RS13235/HIR76_RS12815/HIR76_RS15760/HIR76_RS13790/HIR76_RS14725/HIR76_RS02255/HIR76_R…
BP	GO:1901362	organic cyclic compound biosynthetic process	77/452	264/1442	0.820361	0.999087	HIR76_RS01325/HIR76_RS16340/HIR76_RS13685/HIR76_RS17885/HIR76_RS21710/HIR76_RS12775/HIR76_RS03650/HIR76_RS21645/HIR76_RS08540/HIR76_RS07495/HIR76_RS17200/HIR76_RS20465/HIR76_RS01115/HIR76_RS07845/HIR76_RS19860/HIR76_RS17845/HIR76_RS20985/HIR76_RS19940/HIR76_RS09545/HIR76_RS16230/HIR76_RS13830/HIR76_RS20660/HIR76_RS03935/HIR76_RS05135/HIR76_RS07710/HIR76_RS04360/HIR76_RS07595/HIR76_RS04590/HIR76_R…	ybfA/msmR/rpoD/cssR/purA/sigF/purE/rocR/sigG/ykoM/comA/sacT/sigW/kinA/atpB/yusT/licT/racA/hfq/ytzE/hrcA/ywaE/yesN/yhcR/queF/yfkN/kinE/lnrK/sigM/glpP/phoP/yisR/cidR/gntR/sigE/mhqR/kdgR/nusG/yczG/licR/nusB/fur/phoR/pyrG/sigV/ycnK/iolR/yhjH/ctaA/rsmB/yvbU/ppnKB/yclJ/slrA/walR/ywhA/desR/rpoA/rdgB/yfiV/gltC/purH/scoC/lutR/frlR/yobQ/greA/dfrA/garR/rex/rbsR/nadA/levR/exuR/cspC/gerE/ctsR	77	37	HIR76_RS01325/HIR76_RS16340/HIR76_RS21645/HIR76_RS17200/HIR76_RS01115/HIR76_RS17845/HIR76_RS20985/HIR76_RS13830/HIR76_RS20660/HIR76_RS07710/HIR76_RS04360/HIR76_RS06130/HIR76_RS20590/HIR76_RS21480/HIR76_RS12090/HIR76_RS00650/HIR76_RS20745/HIR76_RS21335/HIR76_RS05970/HIR76_RS08745/HIR76_RS18400/HIR76_RS02140/HIR76_RS20545/HIR76_RS21685/HIR76_RS20205/HIR76_RS00865/HIR76_RS15390/HIR76_RS10160/HIR76_R…	40	HIR76_RS13685/HIR76_RS17885/HIR76_RS21710/HIR76_RS12775/HIR76_RS03650/HIR76_RS08540/HIR76_RS07495/HIR76_RS20465/HIR76_RS07845/HIR76_RS19860/HIR76_RS19940/HIR76_RS09545/HIR76_RS16230/HIR76_RS03935/HIR76_RS05135/HIR76_RS07595/HIR76_RS04590/HIR76_RS05300/HIR76_RS05175/HIR76_RS15765/HIR76_RS08535/HIR76_RS07670/HIR76_RS02215/HIR76_RS13235/HIR76_RS12815/HIR76_RS15760/HIR76_RS20005/HIR76_RS14725/HIR76_R…
BP	GO:0072330	monocarboxylic acid biosynthetic process	3/452	13/1442	0.826581	0.999087	HIR76_RS05800/HIR76_RS08820/HIR76_RS16485	fabHB/plsX/asnB	3	2	HIR76_RS05800/HIR76_RS08820	1	HIR76_RS16485
BP	GO:0016053	organic acid biosynthetic process	10/452	39/1442	0.829369	0.999087	HIR76_RS09605/HIR76_RS05800/HIR76_RS08820/HIR76_RS17445/HIR76_RS10155/HIR76_RS03740/HIR76_RS16485/HIR76_RS12290/HIR76_RS20925/HIR76_RS11920	glnA/fabHB/plsX/dapF/gltB/yerD/asnB/dapB/yxjG/dfrA	10	6	HIR76_RS09605/HIR76_RS05800/HIR76_RS08820/HIR76_RS17445/HIR76_RS10155/HIR76_RS20925	4	HIR76_RS03740/HIR76_RS16485/HIR76_RS12290/HIR76_RS11920
BP	GO:0046394	carboxylic acid biosynthetic process	10/452	39/1442	0.829369	0.999087	HIR76_RS09605/HIR76_RS05800/HIR76_RS08820/HIR76_RS17445/HIR76_RS10155/HIR76_RS03740/HIR76_RS16485/HIR76_RS12290/HIR76_RS20925/HIR76_RS11920	glnA/fabHB/plsX/dapF/gltB/yerD/asnB/dapB/yxjG/dfrA	10	6	HIR76_RS09605/HIR76_RS05800/HIR76_RS08820/HIR76_RS17445/HIR76_RS10155/HIR76_RS20925	4	HIR76_RS03740/HIR76_RS16485/HIR76_RS12290/HIR76_RS11920
BP	GO:0017144	drug metabolic process	8/452	32/1442	0.835037	0.999087	HIR76_RS12840/HIR76_RS19860/HIR76_RS13350/HIR76_RS08995/HIR76_RS13355/HIR76_RS17905/HIR76_RS11920/HIR76_RS16490	aspA/atpB/gcvPB/fliI/gcvPA/fumC/dfrA/metK	8	4	HIR76_RS12840/HIR76_RS13350/HIR76_RS08995/HIR76_RS13355	4	HIR76_RS19860/HIR76_RS17905/HIR76_RS11920/HIR76_RS16490
BP	GO:0071705	nitrogen compound transport	11/452	43/1442	0.839929	0.999087	HIR76_RS07240/HIR76_RS01305/HIR76_RS18220/HIR76_RS06410/HIR76_RS03405/HIR76_RS09080/HIR76_RS09055/HIR76_RS09760/HIR76_RS08850/HIR76_RS09065/HIR76_RS09060	steT/ybeC/secG/appD/tatAY/flhF/fliP/tatAC/ftsY/fliR/fliQ	11	5	HIR76_RS06410/HIR76_RS09080/HIR76_RS09055/HIR76_RS09065/HIR76_RS09060	6	HIR76_RS07240/HIR76_RS01305/HIR76_RS18220/HIR76_RS03405/HIR76_RS09760/HIR76_RS08850
BP	GO:0016043	cellular component organization	10/452	40/1442	0.853847	0.999087	HIR76_RS15210/HIR76_RS16005/HIR76_RS15205/HIR76_RS15200/HIR76_RS09050/HIR76_RS08845/HIR76_RS16025/HIR76_RS15215/HIR76_RS02415/HIR76_RS17470	mreC/sspA/mreD/minC/fliZ/smc/ezrA/mreB/topB/yutI	10	2	HIR76_RS09050/HIR76_RS02415	8	HIR76_RS15210/HIR76_RS16005/HIR76_RS15205/HIR76_RS15200/HIR76_RS08845/HIR76_RS16025/HIR76_RS15215/HIR76_RS17470
BP	GO:1901135	carbohydrate derivative metabolic process	15/452	58/1442	0.856815	0.999087	HIR76_RS20675/HIR76_RS10595/HIR76_RS12065/HIR76_RS03650/HIR76_RS09580/HIR76_RS19860/HIR76_RS19145/HIR76_RS21150/HIR76_RS07710/HIR76_RS07210/HIR76_RS08995/HIR76_RS00260/HIR76_RS08610/HIR76_RS01140/HIR76_RS17675	ywaC/walL/xpt/purE/cwlC/atpB/tuaF/pdp/queF/xlyA/fliI/yabE/pyrR/glmS/frlB	15	7	HIR76_RS10595/HIR76_RS21150/HIR76_RS07710/HIR76_RS07210/HIR76_RS08995/HIR76_RS00260/HIR76_RS17675	8	HIR76_RS20675/HIR76_RS12065/HIR76_RS03650/HIR76_RS09580/HIR76_RS19860/HIR76_RS19145/HIR76_RS08610/HIR76_RS01140
BP	GO:0009123	nucleoside monophosphate metabolic process	3/452	14/1442	0.864985	0.999087	HIR76_RS03650/HIR76_RS19860/HIR76_RS08995	purE/atpB/fliI	3	1	HIR76_RS08995	2	HIR76_RS03650/HIR76_RS19860
BP	GO:0009126	purine nucleoside monophosphate metabolic process	3/452	14/1442	0.864985	0.999087	HIR76_RS03650/HIR76_RS19860/HIR76_RS08995	purE/atpB/fliI	3	1	HIR76_RS08995	2	HIR76_RS03650/HIR76_RS19860
BP	GO:0009141	nucleoside triphosphate metabolic process	3/452	14/1442	0.864985	0.999087	HIR76_RS19860/HIR76_RS08995/HIR76_RS15390	atpB/fliI/rdgB	3	2	HIR76_RS08995/HIR76_RS15390	1	HIR76_RS19860
BP	GO:0009161	ribonucleoside monophosphate metabolic process	3/452	14/1442	0.864985	0.999087	HIR76_RS03650/HIR76_RS19860/HIR76_RS08995	purE/atpB/fliI	3	1	HIR76_RS08995	2	HIR76_RS03650/HIR76_RS19860
BP	GO:0009167	purine ribonucleoside monophosphate metabolic process	3/452	14/1442	0.864985	0.999087	HIR76_RS03650/HIR76_RS19860/HIR76_RS08995	purE/atpB/fliI	3	1	HIR76_RS08995	2	HIR76_RS03650/HIR76_RS19860
BP	GO:0009057	macromolecule catabolic process	2/452	10/1442	0.871397	0.999087	HIR76_RS09580/HIR76_RS07210	cwlC/xlyA	2	1	HIR76_RS07210	1	HIR76_RS09580
BP	GO:0071103	DNA conformation change	2/452	10/1442	0.871397	0.999087	HIR76_RS16005/HIR76_RS02415	sspA/topB	2	1	HIR76_RS02415	1	HIR76_RS16005
BP	GO:0072525	pyridine-containing compound biosynthetic process	2/452	10/1442	0.871397	0.999087	HIR76_RS15990/HIR76_RS15120	ppnKB/nadA	2	0		2	HIR76_RS15990/HIR76_RS15120
BP	GO:0044271	cellular nitrogen compound biosynthetic process	95/452	329/1442	0.878737	0.999087	HIR76_RS01325/HIR76_RS16340/HIR76_RS13685/HIR76_RS17885/HIR76_RS21710/HIR76_RS12775/HIR76_RS03650/HIR76_RS21645/HIR76_RS08540/HIR76_RS07495/HIR76_RS17200/HIR76_RS20465/HIR76_RS01115/HIR76_RS07845/HIR76_RS19860/HIR76_RS17845/HIR76_RS20985/HIR76_RS19940/HIR76_RS09545/HIR76_RS16230/HIR76_RS13830/HIR76_RS20660/HIR76_RS03935/HIR76_RS05135/HIR76_RS07710/HIR76_RS04360/HIR76_RS13860/HIR76_RS20665/HIR76_R…	ybfA/msmR/rpoD/cssR/purA/sigF/purE/rocR/sigG/ykoM/comA/sacT/sigW/kinA/atpB/yusT/licT/racA/hfq/ytzE/hrcA/ywaE/yesN/yhcR/queF/yfkN/rpsT/tyrZ/kinE/lnrK/sigM/glpP/phoP/yisR/cidR/aspS/gntR/sigE/mhqR/kdgR/nusG/rpsB/rpsR/yczG/licR/nusB/fur/phoR/rpsU/pyrG/sigV/ycnK/iolR/yhjH/ctaA/rsmB/pheS/glyQ/pheT/yvbU/ppnKB/tsf/asnB/yclJ/slrA/rpmA/walR/ywhA/rpsK/desR/rpoA/rpsM/rdgB/yfiV/glyS/gltC/purH/infA/scoC/lutR/f…	95	47	HIR76_RS01325/HIR76_RS16340/HIR76_RS21645/HIR76_RS17200/HIR76_RS01115/HIR76_RS17845/HIR76_RS20985/HIR76_RS13830/HIR76_RS20660/HIR76_RS07710/HIR76_RS04360/HIR76_RS20665/HIR76_RS06130/HIR76_RS20590/HIR76_RS14960/HIR76_RS21480/HIR76_RS12090/HIR76_RS00650/HIR76_RS20745/HIR76_RS21335/HIR76_RS05970/HIR76_RS08745/HIR76_RS15525/HIR76_RS13715/HIR76_RS15520/HIR76_RS18400/HIR76_RS02140/HIR76_RS20545/HIR76_R…	48	HIR76_RS13685/HIR76_RS17885/HIR76_RS21710/HIR76_RS12775/HIR76_RS03650/HIR76_RS08540/HIR76_RS07495/HIR76_RS20465/HIR76_RS07845/HIR76_RS19860/HIR76_RS19940/HIR76_RS09545/HIR76_RS16230/HIR76_RS03935/HIR76_RS05135/HIR76_RS13860/HIR76_RS07595/HIR76_RS04590/HIR76_RS05300/HIR76_RS05175/HIR76_RS15765/HIR76_RS08535/HIR76_RS07670/HIR76_RS09125/HIR76_RS21975/HIR76_RS02215/HIR76_RS13235/HIR76_RS12815/HIR76_R…
BP	GO:0006139	nucleobase-containing compound metabolic process	106/452	366/1442	0.885921	0.999087	HIR76_RS01325/HIR76_RS20675/HIR76_RS16340/HIR76_RS13685/HIR76_RS17885/HIR76_RS21710/HIR76_RS12065/HIR76_RS12775/HIR76_RS03650/HIR76_RS21645/HIR76_RS08540/HIR76_RS07495/HIR76_RS17200/HIR76_RS20465/HIR76_RS01115/HIR76_RS07845/HIR76_RS16005/HIR76_RS12245/HIR76_RS19860/HIR76_RS13690/HIR76_RS17845/HIR76_RS20985/HIR76_RS21150/HIR76_RS19940/HIR76_RS09545/HIR76_RS16230/HIR76_RS13830/HIR76_RS20660/HIR76_R…	ybfA/ywaC/msmR/rpoD/cssR/purA/xpt/sigF/purE/rocR/sigG/ykoM/comA/sacT/sigW/kinA/sspA/dinG/atpB/dnaG/yusT/licT/pdp/racA/hfq/ytzE/hrcA/ywaE/yesN/yhcR/recU/queF/yfkN/tyrZ/kinE/lnrK/sigM/glpP/phoP/fliI/yisR/cidR/aspS/ypvA/gntR/sigE/pyrR/mhqR/kdgR/nusG/yczG/dnaX/licR/nusB/fur/phoR/pyrG/sigV/ycnK/iolR/yhjH/rsmB/pheS/glyQ/pheT/yvbU/ppnKB/yclJ/slrA/rimM/walR/ywhA/desR/rpoA/recX/rdgB/yfiV/glyS/gltC/ruvB/pu…	106	56	HIR76_RS01325/HIR76_RS16340/HIR76_RS21645/HIR76_RS17200/HIR76_RS01115/HIR76_RS17845/HIR76_RS20985/HIR76_RS21150/HIR76_RS13830/HIR76_RS20660/HIR76_RS07710/HIR76_RS04360/HIR76_RS20665/HIR76_RS08995/HIR76_RS06130/HIR76_RS20590/HIR76_RS14960/HIR76_RS21480/HIR76_RS12090/HIR76_RS00650/HIR76_RS00130/HIR76_RS20745/HIR76_RS21335/HIR76_RS05970/HIR76_RS08745/HIR76_RS15525/HIR76_RS13715/HIR76_RS15520/HIR76_R…	50	HIR76_RS20675/HIR76_RS13685/HIR76_RS17885/HIR76_RS21710/HIR76_RS12065/HIR76_RS12775/HIR76_RS03650/HIR76_RS08540/HIR76_RS07495/HIR76_RS20465/HIR76_RS07845/HIR76_RS16005/HIR76_RS12245/HIR76_RS19860/HIR76_RS13690/HIR76_RS19940/HIR76_RS09545/HIR76_RS16230/HIR76_RS03935/HIR76_RS05135/HIR76_RS12200/HIR76_RS07595/HIR76_RS04590/HIR76_RS05300/HIR76_RS05175/HIR76_RS15765/HIR76_RS12105/HIR76_RS08535/HIR76_R…
BP	GO:0071840	cellular component organization or biogenesis	12/452	49/1442	0.888693	0.999087	HIR76_RS15210/HIR76_RS16005/HIR76_RS15205/HIR76_RS15200/HIR76_RS09050/HIR76_RS08845/HIR76_RS16025/HIR76_RS15215/HIR76_RS08885/HIR76_RS02415/HIR76_RS17470/HIR76_RS13745	mreC/sspA/mreD/minC/fliZ/smc/ezrA/mreB/rimM/topB/yutI/ybeY	12	3	HIR76_RS09050/HIR76_RS08885/HIR76_RS02415	9	HIR76_RS15210/HIR76_RS16005/HIR76_RS15205/HIR76_RS15200/HIR76_RS08845/HIR76_RS16025/HIR76_RS15215/HIR76_RS17470/HIR76_RS13745
BP	GO:0006950	response to stress	9/452	38/1442	0.889003	0.999087	HIR76_RS01710/HIR76_RS12200/HIR76_RS01705/HIR76_RS21070/HIR76_RS04695/HIR76_RS15055/HIR76_RS15060/HIR76_RS15570/HIR76_RS00560	yceE/recU/yceD/yxiE/recX/ruvB/ruvA/cstA/ctsR	9	7	HIR76_RS01710/HIR76_RS01705/HIR76_RS04695/HIR76_RS15055/HIR76_RS15060/HIR76_RS15570/HIR76_RS00560	2	HIR76_RS12200/HIR76_RS21070
BP	GO:0009150	purine ribonucleotide metabolic process	4/452	19/1442	0.893124	0.999087	HIR76_RS20675/HIR76_RS03650/HIR76_RS19860/HIR76_RS08995	ywaC/purE/atpB/fliI	4	1	HIR76_RS08995	3	HIR76_RS20675/HIR76_RS03650/HIR76_RS19860
BP	GO:0009259	ribonucleotide metabolic process	4/452	19/1442	0.893124	0.999087	HIR76_RS20675/HIR76_RS03650/HIR76_RS19860/HIR76_RS08995	ywaC/purE/atpB/fliI	4	1	HIR76_RS08995	3	HIR76_RS20675/HIR76_RS03650/HIR76_RS19860
BP	GO:0034470	ncRNA processing	4/452	19/1442	0.893124	0.999087	HIR76_RS08885/HIR76_RS09540/HIR76_RS04455/HIR76_RS13745	rimM/miaA/dusC/ybeY	4	3	HIR76_RS08885/HIR76_RS09540/HIR76_RS04455	1	HIR76_RS13745
BP	GO:1901137	carbohydrate derivative biosynthetic process	4/452	19/1442	0.893124	0.999087	HIR76_RS03650/HIR76_RS19860/HIR76_RS19145/HIR76_RS07710	purE/atpB/tuaF/queF	4	1	HIR76_RS07710	3	HIR76_RS03650/HIR76_RS19860/HIR76_RS19145
BP	GO:0015711	organic anion transport	5/452	23/1442	0.893716	0.999087	HIR76_RS07240/HIR76_RS01305/HIR76_RS20830/HIR76_RS18500/HIR76_RS21490	steT/ybeC/cimH/lutP/gntP	5	3	HIR76_RS20830/HIR76_RS18500/HIR76_RS21490	2	HIR76_RS07240/HIR76_RS01305
BP	GO:0071702	organic substance transport	20/452	78/1442	0.894547	0.999087	HIR76_RS01415/HIR76_RS07240/HIR76_RS04340/HIR76_RS01305/HIR76_RS18220/HIR76_RS20830/HIR76_RS06410/HIR76_RS20745/HIR76_RS18500/HIR76_RS03405/HIR76_RS09080/HIR76_RS09055/HIR76_RS09760/HIR76_RS04295/HIR76_RS08850/HIR76_RS21490/HIR76_RS02265/HIR76_RS09065/HIR76_RS09060/HIR76_RS14700	ptsG/steT/treP/ybeC/secG/cimH/appD/licR/lutP/tatAY/flhF/fliP/tatAC/nagE/ftsY/gntP/mtlA/fliR/fliQ/levR	20	14	HIR76_RS01415/HIR76_RS04340/HIR76_RS20830/HIR76_RS06410/HIR76_RS20745/HIR76_RS18500/HIR76_RS09080/HIR76_RS09055/HIR76_RS04295/HIR76_RS21490/HIR76_RS02265/HIR76_RS09065/HIR76_RS09060/HIR76_RS14700	6	HIR76_RS07240/HIR76_RS01305/HIR76_RS18220/HIR76_RS03405/HIR76_RS09760/HIR76_RS08850
BP	GO:0016310	phosphorylation	3/452	15/1442	0.895702	0.999087	HIR76_RS18955/HIR76_RS00400/HIR76_RS08205	yvkC/prkT/suhB	3	2	HIR76_RS18955/HIR76_RS08205	1	HIR76_RS00400
BP	GO:0051716	cellular response to stimulus	29/452	110/1442	0.900967	0.999087	HIR76_RS17890/HIR76_RS17885/HIR76_RS17200/HIR76_RS03930/HIR76_RS07845/HIR76_RS03935/HIR76_RS12200/HIR76_RS07595/HIR76_RS04590/HIR76_RS07825/HIR76_RS15765/HIR76_RS09045/HIR76_RS04585/HIR76_RS15760/HIR76_RS21680/HIR76_RS05905/HIR76_RS04235/HIR76_RS04240/HIR76_RS07860/HIR76_RS02140/HIR76_RS21685/HIR76_RS10590/HIR76_RS04695/HIR76_RS09090/HIR76_RS15055/HIR76_RS15060/HIR76_RS10585/HIR76_RS16965/HIR76_R…	cssS/cssR/comA/yesM/kinA/yesN/recU/kinE/lnrK/mcpC/phoP/cheY/lnrJ/phoR/walK/hemAT/yflR/citT/cheV/yclJ/walR/desR/recX/cheB/ruvB/ruvA/desK/tlpA/cstA	29	16	HIR76_RS17200/HIR76_RS07825/HIR76_RS09045/HIR76_RS21680/HIR76_RS05905/HIR76_RS04235/HIR76_RS04240/HIR76_RS07860/HIR76_RS02140/HIR76_RS21685/HIR76_RS04695/HIR76_RS09090/HIR76_RS15055/HIR76_RS15060/HIR76_RS16965/HIR76_RS15570	13	HIR76_RS17890/HIR76_RS17885/HIR76_RS03930/HIR76_RS07845/HIR76_RS03935/HIR76_RS12200/HIR76_RS07595/HIR76_RS04590/HIR76_RS15765/HIR76_RS04585/HIR76_RS15760/HIR76_RS10590/HIR76_RS10585
BP	GO:0008033	tRNA processing	2/452	11/1442	0.904677	0.999087	HIR76_RS09540/HIR76_RS04455	miaA/dusC	2	2	HIR76_RS09540/HIR76_RS04455	0
BP	GO:0016051	carbohydrate biosynthetic process	2/452	11/1442	0.904677	0.999087	HIR76_RS19145/HIR76_RS20365	tuaF/spsE	2	0		2	HIR76_RS19145/HIR76_RS20365
BP	GO:0006811	ion transport	16/452	65/1442	0.911226	0.999087	HIR76_RS07240/HIR76_RS07230/HIR76_RS19860/HIR76_RS02565/HIR76_RS01305/HIR76_RS07575/HIR76_RS01680/HIR76_RS08665/HIR76_RS19855/HIR76_RS20830/HIR76_RS18500/HIR76_RS03030/HIR76_RS21490/HIR76_RS04230/HIR76_RS19405/HIR76_RS16600	steT/pitB/atpB/ydbO/ybeC/ktrD/znuA/cysP/atpE/cimH/lutP/arsF/gntP/maeS/ywrK/mntA	16	6	HIR76_RS01680/HIR76_RS08665/HIR76_RS20830/HIR76_RS18500/HIR76_RS21490/HIR76_RS16600	10	HIR76_RS07240/HIR76_RS07230/HIR76_RS19860/HIR76_RS02565/HIR76_RS01305/HIR76_RS07575/HIR76_RS19855/HIR76_RS03030/HIR76_RS04230/HIR76_RS19405
BP	GO:0044267	cellular protein metabolic process	23/452	90/1442	0.911828	0.999087	HIR76_RS13860/HIR76_RS20665/HIR76_RS00400/HIR76_RS14960/HIR76_RS05840/HIR76_RS09125/HIR76_RS21975/HIR76_RS13790/HIR76_RS12725/HIR76_RS18855/HIR76_RS15525/HIR76_RS13715/HIR76_RS15520/HIR76_RS09130/HIR76_RS15170/HIR76_RS00860/HIR76_RS00855/HIR76_RS12050/HIR76_RS13710/HIR76_RS00845/HIR76_RS20250/HIR76_RS13535/HIR76_RS16055	rpsT/tyrZ/prkT/aspS/lplJ/rpsB/rpsR/rpsU/ppiB/lgt/pheS/glyQ/pheT/tsf/rpmA/rpsK/rpsM/bpsB/glyS/infA/ywfL/rpmG/tyrS	23	12	HIR76_RS20665/HIR76_RS14960/HIR76_RS05840/HIR76_RS15525/HIR76_RS13715/HIR76_RS15520/HIR76_RS00860/HIR76_RS00855/HIR76_RS13710/HIR76_RS00845/HIR76_RS20250/HIR76_RS16055	11	HIR76_RS13860/HIR76_RS00400/HIR76_RS09125/HIR76_RS21975/HIR76_RS13790/HIR76_RS12725/HIR76_RS18855/HIR76_RS09130/HIR76_RS15170/HIR76_RS12050/HIR76_RS13535
BP	GO:0008643	carbohydrate transport	7/452	32/1442	0.917178	0.999087	HIR76_RS01415/HIR76_RS04340/HIR76_RS20745/HIR76_RS04295/HIR76_RS21490/HIR76_RS02265/HIR76_RS14700	ptsG/treP/licR/nagE/gntP/mtlA/levR	7	7	HIR76_RS01415/HIR76_RS04340/HIR76_RS20745/HIR76_RS04295/HIR76_RS21490/HIR76_RS02265/HIR76_RS14700	0
BP	GO:0006733	oxidoreduction coenzyme metabolic process	2/452	12/1442	0.929773	0.999087	HIR76_RS15990/HIR76_RS15120	ppnKB/nadA	2	0		2	HIR76_RS15990/HIR76_RS15120
BP	GO:0009124	nucleoside monophosphate biosynthetic process	2/452	12/1442	0.929773	0.999087	HIR76_RS03650/HIR76_RS19860	purE/atpB	2	0		2	HIR76_RS03650/HIR76_RS19860
BP	GO:0009127	purine nucleoside monophosphate biosynthetic process	2/452	12/1442	0.929773	0.999087	HIR76_RS03650/HIR76_RS19860	purE/atpB	2	0		2	HIR76_RS03650/HIR76_RS19860
BP	GO:0009156	ribonucleoside monophosphate biosynthetic process	2/452	12/1442	0.929773	0.999087	HIR76_RS03650/HIR76_RS19860	purE/atpB	2	0		2	HIR76_RS03650/HIR76_RS19860
BP	GO:0009168	purine ribonucleoside monophosphate biosynthetic process	2/452	12/1442	0.929773	0.999087	HIR76_RS03650/HIR76_RS19860	purE/atpB	2	0		2	HIR76_RS03650/HIR76_RS19860
BP	GO:0019362	pyridine nucleotide metabolic process	2/452	12/1442	0.929773	0.999087	HIR76_RS15990/HIR76_RS15120	ppnKB/nadA	2	0		2	HIR76_RS15990/HIR76_RS15120
BP	GO:0046034	ATP metabolic process	2/452	12/1442	0.929773	0.999087	HIR76_RS19860/HIR76_RS08995	atpB/fliI	2	1	HIR76_RS08995	1	HIR76_RS19860
BP	GO:0046496	nicotinamide nucleotide metabolic process	2/452	12/1442	0.929773	0.999087	HIR76_RS15990/HIR76_RS15120	ppnKB/nadA	2	0		2	HIR76_RS15990/HIR76_RS15120
BP	GO:0006396	RNA processing	6/452	29/1442	0.931652	0.999087	HIR76_RS08885/HIR76_RS09540/HIR76_RS03810/HIR76_RS04455/HIR76_RS13745/HIR76_RS04445	rimM/miaA/rlmD/dusC/ybeY/rlmD	6	4	HIR76_RS08885/HIR76_RS09540/HIR76_RS04455/HIR76_RS04445	2	HIR76_RS03810/HIR76_RS13745
BP	GO:0009401	phosphoenolpyruvate-dependent sugar phosphotransferase system	6/452	29/1442	0.931652	0.999087	HIR76_RS01415/HIR76_RS04340/HIR76_RS20745/HIR76_RS04295/HIR76_RS02265/HIR76_RS14700	ptsG/treP/licR/nagE/mtlA/levR	6	6	HIR76_RS01415/HIR76_RS04340/HIR76_RS20745/HIR76_RS04295/HIR76_RS02265/HIR76_RS14700	0
BP	GO:0015849	organic acid transport	4/452	21/1442	0.934163	0.999087	HIR76_RS07240/HIR76_RS01305/HIR76_RS18500/HIR76_RS21490	steT/ybeC/lutP/gntP	4	2	HIR76_RS18500/HIR76_RS21490	2	HIR76_RS07240/HIR76_RS01305
BP	GO:0046942	carboxylic acid transport	4/452	21/1442	0.934163	0.999087	HIR76_RS07240/HIR76_RS01305/HIR76_RS18500/HIR76_RS21490	steT/ybeC/lutP/gntP	4	2	HIR76_RS18500/HIR76_RS21490	2	HIR76_RS07240/HIR76_RS01305
BP	GO:0090304	nucleic acid metabolic process	87/452	311/1442	0.936119	0.999087	HIR76_RS01325/HIR76_RS16340/HIR76_RS13685/HIR76_RS17885/HIR76_RS12775/HIR76_RS21645/HIR76_RS08540/HIR76_RS07495/HIR76_RS17200/HIR76_RS20465/HIR76_RS01115/HIR76_RS07845/HIR76_RS16005/HIR76_RS13690/HIR76_RS17845/HIR76_RS20985/HIR76_RS19940/HIR76_RS09545/HIR76_RS16230/HIR76_RS13830/HIR76_RS20660/HIR76_RS03935/HIR76_RS12200/HIR76_RS20665/HIR76_RS07595/HIR76_RS04590/HIR76_RS05300/HIR76_RS05175/HIR76_R…	ybfA/msmR/rpoD/cssR/sigF/rocR/sigG/ykoM/comA/sacT/sigW/kinA/sspA/dnaG/yusT/licT/racA/hfq/ytzE/hrcA/ywaE/yesN/recU/tyrZ/kinE/lnrK/sigM/glpP/phoP/yisR/cidR/aspS/gntR/sigE/mhqR/kdgR/nusG/yczG/dnaX/licR/nusB/fur/phoR/sigV/ycnK/iolR/yhjH/rsmB/pheS/glyQ/pheT/yvbU/yclJ/slrA/rimM/walR/ywhA/desR/rpoA/recX/yfiV/glyS/gltC/ruvB/ruvA/scoC/lutR/truA/frlR/miaA/yobQ/greA/topB/xerD/garR/rlmD/rex/rbsR/dusC/ybeY/ty…	87	51	HIR76_RS01325/HIR76_RS16340/HIR76_RS21645/HIR76_RS17200/HIR76_RS01115/HIR76_RS17845/HIR76_RS20985/HIR76_RS13830/HIR76_RS20660/HIR76_RS20665/HIR76_RS06130/HIR76_RS20590/HIR76_RS14960/HIR76_RS21480/HIR76_RS12090/HIR76_RS00650/HIR76_RS00130/HIR76_RS20745/HIR76_RS21335/HIR76_RS05970/HIR76_RS08745/HIR76_RS15525/HIR76_RS13715/HIR76_RS15520/HIR76_RS18400/HIR76_RS02140/HIR76_RS20545/HIR76_RS08885/HIR76_R…	36	HIR76_RS13685/HIR76_RS17885/HIR76_RS12775/HIR76_RS08540/HIR76_RS07495/HIR76_RS20465/HIR76_RS07845/HIR76_RS16005/HIR76_RS13690/HIR76_RS19940/HIR76_RS09545/HIR76_RS16230/HIR76_RS03935/HIR76_RS12200/HIR76_RS07595/HIR76_RS04590/HIR76_RS05300/HIR76_RS05175/HIR76_RS15765/HIR76_RS08535/HIR76_RS07670/HIR76_RS02215/HIR76_RS13235/HIR76_RS12815/HIR76_RS15760/HIR76_RS14725/HIR76_RS02255/HIR76_RS10590/HIR76_R…
BP	GO:0030001	metal ion transport	3/452	17/1442	0.939012	0.999087	HIR76_RS01680/HIR76_RS04230/HIR76_RS16600	znuA/maeS/mntA	3	2	HIR76_RS01680/HIR76_RS16600	1	HIR76_RS04230
BP	GO:0006518	peptide metabolic process	18/452	75/1442	0.940589	0.999087	HIR76_RS10135/HIR76_RS13860/HIR76_RS20665/HIR76_RS14960/HIR76_RS09125/HIR76_RS21975/HIR76_RS13790/HIR76_RS15525/HIR76_RS13715/HIR76_RS15520/HIR76_RS09130/HIR76_RS15170/HIR76_RS00860/HIR76_RS00855/HIR76_RS13710/HIR76_RS00845/HIR76_RS13535/HIR76_RS16055	ggt/rpsT/tyrZ/aspS/rpsB/rpsR/rpsU/pheS/glyQ/pheT/tsf/rpmA/rpsK/rpsM/glyS/infA/rpmG/tyrS	18	10	HIR76_RS20665/HIR76_RS14960/HIR76_RS15525/HIR76_RS13715/HIR76_RS15520/HIR76_RS00860/HIR76_RS00855/HIR76_RS13710/HIR76_RS00845/HIR76_RS16055	8	HIR76_RS10135/HIR76_RS13860/HIR76_RS09125/HIR76_RS21975/HIR76_RS13790/HIR76_RS09130/HIR76_RS15170/HIR76_RS13535
BP	GO:1901564	organonitrogen compound metabolic process	72/452	262/1442	0.942201	0.999087	HIR76_RS20675/HIR76_RS10595/HIR76_RS00575/HIR76_RS21710/HIR76_RS12065/HIR76_RS09505/HIR76_RS03650/HIR76_RS09580/HIR76_RS20325/HIR76_RS09605/HIR76_RS10135/HIR76_RS19860/HIR76_RS15985/HIR76_RS12535/HIR76_RS12790/HIR76_RS08530/HIR76_RS21150/HIR76_RS20475/HIR76_RS07420/HIR76_RS17865/HIR76_RS09835/HIR76_RS07710/HIR76_RS13860/HIR76_RS20665/HIR76_RS20635/HIR76_RS13350/HIR76_RS08285/HIR76_RS05860/HIR76_R…	ywaC/walL/clpC/purA/xpt/aprX/purE/cwlC/rocG/glnA/ggt/atpB/sppA/gudB/dacF/spoIIGA/pdp/vpr/isp/HIR76_RS17865/lexA/queF/rpsT/tyrZ/epr/gcvPB/glsA/yhfN/xlyA/prkT/fliI/dapF/aspS/yabE/bpr/gltB/lplJ/pyrR/rpsB/yerD/rpsR/lonB/gcvPA/rpsU/pyrG/ppiB/aprE/spoIVFB/ctaA/lgt/pheS/glyQ/pheT/ppnKB/tsf/asnB/folB/dapB/rpmA/rpsK/rpsM/bpsB/glyS/purH/infA/yxjG/ywfL/mpr/dfrA/nadA/rpmG/tyrS	72	31	HIR76_RS10595/HIR76_RS00575/HIR76_RS20325/HIR76_RS09605/HIR76_RS15985/HIR76_RS21150/HIR76_RS17865/HIR76_RS09835/HIR76_RS07710/HIR76_RS20665/HIR76_RS20635/HIR76_RS13350/HIR76_RS07210/HIR76_RS08995/HIR76_RS17445/HIR76_RS14960/HIR76_RS00260/HIR76_RS10155/HIR76_RS05840/HIR76_RS13355/HIR76_RS15525/HIR76_RS13715/HIR76_RS15520/HIR76_RS00860/HIR76_RS00855/HIR76_RS13710/HIR76_RS00845/HIR76_RS20925/HIR76_R…	41	HIR76_RS20675/HIR76_RS21710/HIR76_RS12065/HIR76_RS09505/HIR76_RS03650/HIR76_RS09580/HIR76_RS10135/HIR76_RS19860/HIR76_RS12535/HIR76_RS12790/HIR76_RS08530/HIR76_RS20475/HIR76_RS07420/HIR76_RS13860/HIR76_RS08285/HIR76_RS05860/HIR76_RS00400/HIR76_RS08525/HIR76_RS08610/HIR76_RS09125/HIR76_RS03740/HIR76_RS21975/HIR76_RS15310/HIR76_RS13790/HIR76_RS20005/HIR76_RS12725/HIR76_RS05865/HIR76_RS15185/HIR76_R…
BP	GO:0043603	cellular amide metabolic process	20/452	83/1442	0.946626	0.999087	HIR76_RS10135/HIR76_RS13860/HIR76_RS20665/HIR76_RS14960/HIR76_RS09125/HIR76_RS21975/HIR76_RS13790/HIR76_RS15525/HIR76_RS13715/HIR76_RS15520/HIR76_RS09130/HIR76_RS16485/HIR76_RS00460/HIR76_RS15170/HIR76_RS00860/HIR76_RS00855/HIR76_RS13710/HIR76_RS00845/HIR76_RS13535/HIR76_RS16055	ggt/rpsT/tyrZ/aspS/rpsB/rpsR/rpsU/pheS/glyQ/pheT/tsf/asnB/folB/rpmA/rpsK/rpsM/glyS/infA/rpmG/tyrS	20	10	HIR76_RS20665/HIR76_RS14960/HIR76_RS15525/HIR76_RS13715/HIR76_RS15520/HIR76_RS00860/HIR76_RS00855/HIR76_RS13710/HIR76_RS00845/HIR76_RS16055	10	HIR76_RS10135/HIR76_RS13860/HIR76_RS09125/HIR76_RS21975/HIR76_RS13790/HIR76_RS09130/HIR76_RS16485/HIR76_RS00460/HIR76_RS15170/HIR76_RS13535
BP	GO:0009144	purine nucleoside triphosphate metabolic process	2/452	13/1442	0.948535	0.999087	HIR76_RS19860/HIR76_RS08995	atpB/fliI	2	1	HIR76_RS08995	1	HIR76_RS19860
BP	GO:0009152	purine ribonucleotide biosynthetic process	2/452	13/1442	0.948535	0.999087	HIR76_RS03650/HIR76_RS19860	purE/atpB	2	0		2	HIR76_RS03650/HIR76_RS19860
BP	GO:0009199	ribonucleoside triphosphate metabolic process	2/452	13/1442	0.948535	0.999087	HIR76_RS19860/HIR76_RS08995	atpB/fliI	2	1	HIR76_RS08995	1	HIR76_RS19860
BP	GO:0009205	purine ribonucleoside triphosphate metabolic process	2/452	13/1442	0.948535	0.999087	HIR76_RS19860/HIR76_RS08995	atpB/fliI	2	1	HIR76_RS08995	1	HIR76_RS19860
BP	GO:0009260	ribonucleotide biosynthetic process	2/452	13/1442	0.948535	0.999087	HIR76_RS03650/HIR76_RS19860	purE/atpB	2	0		2	HIR76_RS03650/HIR76_RS19860
BP	GO:0022607	cellular component assembly	2/452	13/1442	0.948535	0.999087	HIR76_RS16025/HIR76_RS17470	ezrA/yutI	2	0		2	HIR76_RS16025/HIR76_RS17470
BP	GO:0046390	ribose phosphate biosynthetic process	2/452	13/1442	0.948535	0.999087	HIR76_RS03650/HIR76_RS19860	purE/atpB	2	0		2	HIR76_RS03650/HIR76_RS19860
BP	GO:0072524	pyridine-containing compound metabolic process	2/452	13/1442	0.948535	0.999087	HIR76_RS15990/HIR76_RS15120	ppnKB/nadA	2	0		2	HIR76_RS15990/HIR76_RS15120
BP	GO:0019693	ribose phosphate metabolic process	4/452	22/1442	0.948793	0.999087	HIR76_RS20675/HIR76_RS03650/HIR76_RS19860/HIR76_RS08995	ywaC/purE/atpB/fliI	4	1	HIR76_RS08995	3	HIR76_RS20675/HIR76_RS03650/HIR76_RS19860
BP	GO:0044085	cellular component biogenesis	4/452	22/1442	0.948793	0.999087	HIR76_RS16025/HIR76_RS08885/HIR76_RS17470/HIR76_RS13745	ezrA/rimM/yutI/ybeY	4	1	HIR76_RS08885	3	HIR76_RS16025/HIR76_RS17470/HIR76_RS13745
BP	GO:0044260	cellular macromolecule metabolic process	97/452	348/1442	0.953284	0.999087	HIR76_RS01325/HIR76_RS16340/HIR76_RS13685/HIR76_RS17885/HIR76_RS12775/HIR76_RS21645/HIR76_RS08540/HIR76_RS07495/HIR76_RS17200/HIR76_RS20465/HIR76_RS01115/HIR76_RS07845/HIR76_RS16005/HIR76_RS13690/HIR76_RS17845/HIR76_RS20985/HIR76_RS19145/HIR76_RS19940/HIR76_RS09545/HIR76_RS16230/HIR76_RS13830/HIR76_RS20660/HIR76_RS03935/HIR76_RS12200/HIR76_RS13860/HIR76_RS20665/HIR76_RS07595/HIR76_RS04590/HIR76_R…	ybfA/msmR/rpoD/cssR/sigF/rocR/sigG/ykoM/comA/sacT/sigW/kinA/sspA/dnaG/yusT/licT/tuaF/racA/hfq/ytzE/hrcA/ywaE/yesN/recU/rpsT/tyrZ/kinE/lnrK/sigM/glpP/phoP/prkT/yisR/cidR/aspS/gntR/sigE/lplJ/mhqR/kdgR/nusG/rpsB/rpsR/yczG/dnaX/licR/nusB/fur/phoR/rpsU/sigV/ycnK/iolR/ppiB/yhjH/lgt/rsmB/pheS/glyQ/pheT/yvbU/tsf/yclJ/slrA/rpmA/walR/ywhA/rpsK/desR/rpoA/recX/rpsM/yfiV/bpsB/glyS/gltC/ruvB/ruvA/infA/scoC/lut…	97	51	HIR76_RS01325/HIR76_RS16340/HIR76_RS21645/HIR76_RS17200/HIR76_RS01115/HIR76_RS17845/HIR76_RS20985/HIR76_RS13830/HIR76_RS20660/HIR76_RS20665/HIR76_RS06130/HIR76_RS20590/HIR76_RS14960/HIR76_RS21480/HIR76_RS05840/HIR76_RS12090/HIR76_RS00650/HIR76_RS00130/HIR76_RS20745/HIR76_RS21335/HIR76_RS05970/HIR76_RS08745/HIR76_RS15525/HIR76_RS13715/HIR76_RS15520/HIR76_RS18400/HIR76_RS02140/HIR76_RS20545/HIR76_R…	46	HIR76_RS13685/HIR76_RS17885/HIR76_RS12775/HIR76_RS08540/HIR76_RS07495/HIR76_RS20465/HIR76_RS07845/HIR76_RS16005/HIR76_RS13690/HIR76_RS19145/HIR76_RS19940/HIR76_RS09545/HIR76_RS16230/HIR76_RS03935/HIR76_RS12200/HIR76_RS13860/HIR76_RS07595/HIR76_RS04590/HIR76_RS05300/HIR76_RS05175/HIR76_RS15765/HIR76_RS00400/HIR76_RS08535/HIR76_RS07670/HIR76_RS09125/HIR76_RS21975/HIR76_RS02215/HIR76_RS13235/HIR76_R…
BP	GO:0015672	monovalent inorganic cation transport	3/452	18/1442	0.953776	0.999087	HIR76_RS19860/HIR76_RS19855/HIR76_RS04230	atpB/atpE/maeS	3	0		3	HIR76_RS19860/HIR76_RS19855/HIR76_RS04230
BP	GO:0006412	translation	17/452	73/1442	0.953857	0.999087	HIR76_RS13860/HIR76_RS20665/HIR76_RS14960/HIR76_RS09125/HIR76_RS21975/HIR76_RS13790/HIR76_RS15525/HIR76_RS13715/HIR76_RS15520/HIR76_RS09130/HIR76_RS15170/HIR76_RS00860/HIR76_RS00855/HIR76_RS13710/HIR76_RS00845/HIR76_RS13535/HIR76_RS16055	rpsT/tyrZ/aspS/rpsB/rpsR/rpsU/pheS/glyQ/pheT/tsf/rpmA/rpsK/rpsM/glyS/infA/rpmG/tyrS	17	10	HIR76_RS20665/HIR76_RS14960/HIR76_RS15525/HIR76_RS13715/HIR76_RS15520/HIR76_RS00860/HIR76_RS00855/HIR76_RS13710/HIR76_RS00845/HIR76_RS16055	7	HIR76_RS13860/HIR76_RS09125/HIR76_RS21975/HIR76_RS13790/HIR76_RS09130/HIR76_RS15170/HIR76_RS13535
BP	GO:0043043	peptide biosynthetic process	17/452	73/1442	0.953857	0.999087	HIR76_RS13860/HIR76_RS20665/HIR76_RS14960/HIR76_RS09125/HIR76_RS21975/HIR76_RS13790/HIR76_RS15525/HIR76_RS13715/HIR76_RS15520/HIR76_RS09130/HIR76_RS15170/HIR76_RS00860/HIR76_RS00855/HIR76_RS13710/HIR76_RS00845/HIR76_RS13535/HIR76_RS16055	rpsT/tyrZ/aspS/rpsB/rpsR/rpsU/pheS/glyQ/pheT/tsf/rpmA/rpsK/rpsM/glyS/infA/rpmG/tyrS	17	10	HIR76_RS20665/HIR76_RS14960/HIR76_RS15525/HIR76_RS13715/HIR76_RS15520/HIR76_RS00860/HIR76_RS00855/HIR76_RS13710/HIR76_RS00845/HIR76_RS16055	7	HIR76_RS13860/HIR76_RS09125/HIR76_RS21975/HIR76_RS13790/HIR76_RS09130/HIR76_RS15170/HIR76_RS13535
BP	GO:0044283	small molecule biosynthetic process	14/452	63/1442	0.96207	0.999087	HIR76_RS09605/HIR76_RS05135/HIR76_RS07710/HIR76_RS04360/HIR76_RS05800/HIR76_RS08820/HIR76_RS17445/HIR76_RS10155/HIR76_RS03740/HIR76_RS16485/HIR76_RS12290/HIR76_RS15390/HIR76_RS20925/HIR76_RS11920	glnA/yhcR/queF/yfkN/fabHB/plsX/dapF/gltB/yerD/asnB/dapB/rdgB/yxjG/dfrA	14	9	HIR76_RS09605/HIR76_RS07710/HIR76_RS04360/HIR76_RS05800/HIR76_RS08820/HIR76_RS17445/HIR76_RS10155/HIR76_RS15390/HIR76_RS20925	5	HIR76_RS05135/HIR76_RS03740/HIR76_RS16485/HIR76_RS12290/HIR76_RS11920
BP	GO:0043170	macromolecule metabolic process	124/452	440/1442	0.962852	0.999087	HIR76_RS01325/HIR76_RS10595/HIR76_RS00575/HIR76_RS16340/HIR76_RS13685/HIR76_RS17885/HIR76_RS12775/HIR76_RS09505/HIR76_RS21645/HIR76_RS08540/HIR76_RS07495/HIR76_RS09580/HIR76_RS17200/HIR76_RS20465/HIR76_RS01115/HIR76_RS07845/HIR76_RS16005/HIR76_RS13690/HIR76_RS17845/HIR76_RS20985/HIR76_RS15985/HIR76_RS12790/HIR76_RS08530/HIR76_RS19145/HIR76_RS19940/HIR76_RS09545/HIR76_RS20475/HIR76_RS07420/HIR76_R…	ybfA/walL/clpC/msmR/rpoD/cssR/sigF/aprX/rocR/sigG/ykoM/cwlC/comA/sacT/sigW/kinA/sspA/dnaG/yusT/licT/sppA/dacF/spoIIGA/tuaF/racA/hfq/vpr/isp/ytzE/hrcA/ywaE/yesN/HIR76_RS17865/lexA/recU/rpsT/tyrZ/kinE/epr/lnrK/sigM/glpP/yhfN/phoP/xlyA/prkT/yisR/cidR/aspS/yabE/bpr/gntR/sigE/lplJ/mhqR/kdgR/nusG/rpsB/rpsR/yczG/dnaX/licR/nusB/lonB/fur/phoR/rpsU/sigV/ycnK/iolR/ppiB/aprE/spoIVFB/yhjH/lgt/rsmB/pheS/glyQ/p…	124	65	HIR76_RS01325/HIR76_RS10595/HIR76_RS00575/HIR76_RS16340/HIR76_RS21645/HIR76_RS17200/HIR76_RS01115/HIR76_RS17845/HIR76_RS20985/HIR76_RS15985/HIR76_RS13830/HIR76_RS20660/HIR76_RS17865/HIR76_RS09835/HIR76_RS20665/HIR76_RS20635/HIR76_RS07210/HIR76_RS06130/HIR76_RS20590/HIR76_RS14960/HIR76_RS00260/HIR76_RS21480/HIR76_RS05840/HIR76_RS12090/HIR76_RS00650/HIR76_RS00130/HIR76_RS20745/HIR76_RS21335/HIR76_R…	59	HIR76_RS13685/HIR76_RS17885/HIR76_RS12775/HIR76_RS09505/HIR76_RS08540/HIR76_RS07495/HIR76_RS09580/HIR76_RS20465/HIR76_RS07845/HIR76_RS16005/HIR76_RS13690/HIR76_RS12790/HIR76_RS08530/HIR76_RS19145/HIR76_RS19940/HIR76_RS09545/HIR76_RS20475/HIR76_RS07420/HIR76_RS16230/HIR76_RS03935/HIR76_RS12200/HIR76_RS13860/HIR76_RS07595/HIR76_RS04590/HIR76_RS05300/HIR76_RS05175/HIR76_RS05860/HIR76_RS15765/HIR76_R…
BP	GO:0006812	cation transport	7/452	36/1442	0.964155	0.999087	HIR76_RS19860/HIR76_RS02565/HIR76_RS07575/HIR76_RS01680/HIR76_RS19855/HIR76_RS04230/HIR76_RS16600	atpB/ydbO/ktrD/znuA/atpE/maeS/mntA	7	2	HIR76_RS01680/HIR76_RS16600	5	HIR76_RS19860/HIR76_RS02565/HIR76_RS07575/HIR76_RS19855/HIR76_RS04230
BP	GO:0043604	amide biosynthetic process	18/452	79/1442	0.967912	0.999087	HIR76_RS13860/HIR76_RS20665/HIR76_RS14960/HIR76_RS09125/HIR76_RS21975/HIR76_RS13790/HIR76_RS15525/HIR76_RS13715/HIR76_RS15520/HIR76_RS09130/HIR76_RS16485/HIR76_RS15170/HIR76_RS00860/HIR76_RS00855/HIR76_RS13710/HIR76_RS00845/HIR76_RS13535/HIR76_RS16055	rpsT/tyrZ/aspS/rpsB/rpsR/rpsU/pheS/glyQ/pheT/tsf/asnB/rpmA/rpsK/rpsM/glyS/infA/rpmG/tyrS	18	10	HIR76_RS20665/HIR76_RS14960/HIR76_RS15525/HIR76_RS13715/HIR76_RS15520/HIR76_RS00860/HIR76_RS00855/HIR76_RS13710/HIR76_RS00845/HIR76_RS16055	8	HIR76_RS13860/HIR76_RS09125/HIR76_RS21975/HIR76_RS13790/HIR76_RS09130/HIR76_RS16485/HIR76_RS15170/HIR76_RS13535
BP	GO:0006865	amino acid transport	2/452	15/1442	0.97273	0.999087	HIR76_RS07240/HIR76_RS01305	steT/ybeC	2	0		2	HIR76_RS07240/HIR76_RS01305
BP	GO:0044249	cellular biosynthetic process	110/452	399/1442	0.976529	0.999087	HIR76_RS01325/HIR76_RS16340/HIR76_RS13685/HIR76_RS17885/HIR76_RS21710/HIR76_RS12775/HIR76_RS03650/HIR76_RS21645/HIR76_RS08540/HIR76_RS07495/HIR76_RS17200/HIR76_RS20465/HIR76_RS09605/HIR76_RS01115/HIR76_RS07845/HIR76_RS19860/HIR76_RS13690/HIR76_RS17845/HIR76_RS20985/HIR76_RS19145/HIR76_RS19940/HIR76_RS09545/HIR76_RS16230/HIR76_RS13830/HIR76_RS20660/HIR76_RS03935/HIR76_RS05135/HIR76_RS07710/HIR76_R…	ybfA/msmR/rpoD/cssR/purA/sigF/purE/rocR/sigG/ykoM/comA/sacT/glnA/sigW/kinA/atpB/dnaG/yusT/licT/tuaF/racA/hfq/ytzE/hrcA/ywaE/yesN/yhcR/queF/yfkN/rpsT/tyrZ/fabHB/kinE/lnrK/sigM/glpP/plsX/phoP/yisR/cidR/dapF/aspS/gntR/gltB/sigE/mhqR/kdgR/nusG/rpsB/yerD/rpsR/yczG/dnaX/licR/nusB/pgsA/fur/phoR/rpsU/pyrG/sigV/ycnK/iolR/psd/yhjH/ctaA/lgt/rsmB/pheS/glyQ/pheT/yvbU/ppnKB/tsf/asnB/yclJ/dapB/slrA/rpmA/walR/yw…	110	54	HIR76_RS01325/HIR76_RS16340/HIR76_RS21645/HIR76_RS17200/HIR76_RS09605/HIR76_RS01115/HIR76_RS17845/HIR76_RS20985/HIR76_RS13830/HIR76_RS20660/HIR76_RS07710/HIR76_RS04360/HIR76_RS20665/HIR76_RS05800/HIR76_RS08820/HIR76_RS06130/HIR76_RS20590/HIR76_RS17445/HIR76_RS14960/HIR76_RS21480/HIR76_RS10155/HIR76_RS12090/HIR76_RS00650/HIR76_RS00130/HIR76_RS20745/HIR76_RS21335/HIR76_RS05970/HIR76_RS08745/HIR76_R…	56	HIR76_RS13685/HIR76_RS17885/HIR76_RS21710/HIR76_RS12775/HIR76_RS03650/HIR76_RS08540/HIR76_RS07495/HIR76_RS20465/HIR76_RS07845/HIR76_RS19860/HIR76_RS13690/HIR76_RS19145/HIR76_RS19940/HIR76_RS09545/HIR76_RS16230/HIR76_RS03935/HIR76_RS05135/HIR76_RS13860/HIR76_RS07595/HIR76_RS04590/HIR76_RS05300/HIR76_RS05175/HIR76_RS15765/HIR76_RS08535/HIR76_RS07670/HIR76_RS09125/HIR76_RS03740/HIR76_RS21975/HIR76_R…
BP	GO:0006754	ATP biosynthetic process	1/452	10/1442	0.977066	0.999087	HIR76_RS19860	atpB	1	0		1	HIR76_RS19860
BP	GO:0009142	nucleoside triphosphate biosynthetic process	1/452	10/1442	0.977066	0.999087	HIR76_RS19860	atpB	1	0		1	HIR76_RS19860
BP	GO:0009145	purine nucleoside triphosphate biosynthetic process	1/452	10/1442	0.977066	0.999087	HIR76_RS19860	atpB	1	0		1	HIR76_RS19860
BP	GO:0009201	ribonucleoside triphosphate biosynthetic process	1/452	10/1442	0.977066	0.999087	HIR76_RS19860	atpB	1	0		1	HIR76_RS19860
BP	GO:0009206	purine ribonucleoside triphosphate biosynthetic process	1/452	10/1442	0.977066	0.999087	HIR76_RS19860	atpB	1	0		1	HIR76_RS19860
BP	GO:0051186	cofactor metabolic process	7/452	38/1442	0.977071	0.999087	HIR76_RS10135/HIR76_RS08305/HIR76_RS15990/HIR76_RS00460/HIR76_RS17470/HIR76_RS15120/HIR76_RS16490	ggt/ctaA/ppnKB/folB/yutI/nadA/metK	7	0		7	HIR76_RS10135/HIR76_RS08305/HIR76_RS15990/HIR76_RS00460/HIR76_RS17470/HIR76_RS15120/HIR76_RS16490
BP	GO:0009058	biosynthetic process	124/452	447/1442	0.979791	0.999087	HIR76_RS01325/HIR76_RS16340/HIR76_RS13685/HIR76_RS17885/HIR76_RS21710/HIR76_RS12775/HIR76_RS03650/HIR76_RS21645/HIR76_RS08540/HIR76_RS07495/HIR76_RS17200/HIR76_RS20465/HIR76_RS09605/HIR76_RS01115/HIR76_RS02015/HIR76_RS10075/HIR76_RS07845/HIR76_RS19860/HIR76_RS13690/HIR76_RS17845/HIR76_RS20985/HIR76_RS19145/HIR76_RS19940/HIR76_RS09545/HIR76_RS16230/HIR76_RS02020/HIR76_RS02580/HIR76_RS13830/HIR76_R…	ybfA/msmR/rpoD/cssR/purA/sigF/purE/rocR/sigG/ykoM/comA/sacT/glnA/sigW/srfAC/ppsE/kinA/atpB/dnaG/yusT/licT/tuaF/racA/hfq/ytzE/srfAD/murF/hrcA/ywaE/yesN/yhcR/queF/yfkN/rpsT/tyrZ/fabHB/kinE/lnrK/sigM/glpP/plsX/phoP/dhbF/yisR/cidR/dapF/aspS/spsE/gntR/gltB/sigE/mhqR/kdgR/nusG/kbl/rpsB/yerD/rpsR/yczG/dnaX/licR/nusB/fmt/pgsA/fur/phoR/rpsU/pyrG/sigV/ycnK/iolR/glgC/psd/yhjH/ctaA/dapX/lgt/rsmB/pheS/glyQ/ph…	124	60	HIR76_RS01325/HIR76_RS16340/HIR76_RS21645/HIR76_RS17200/HIR76_RS09605/HIR76_RS01115/HIR76_RS02015/HIR76_RS17845/HIR76_RS20985/HIR76_RS02020/HIR76_RS13830/HIR76_RS20660/HIR76_RS07710/HIR76_RS04360/HIR76_RS20665/HIR76_RS05800/HIR76_RS08820/HIR76_RS17340/HIR76_RS06130/HIR76_RS20590/HIR76_RS17445/HIR76_RS14960/HIR76_RS21480/HIR76_RS10155/HIR76_RS12090/HIR76_RS00650/HIR76_RS09370/HIR76_RS00130/HIR76_R…	64	HIR76_RS13685/HIR76_RS17885/HIR76_RS21710/HIR76_RS12775/HIR76_RS03650/HIR76_RS08540/HIR76_RS07495/HIR76_RS20465/HIR76_RS10075/HIR76_RS07845/HIR76_RS19860/HIR76_RS13690/HIR76_RS19145/HIR76_RS19940/HIR76_RS09545/HIR76_RS16230/HIR76_RS02580/HIR76_RS03935/HIR76_RS05135/HIR76_RS13860/HIR76_RS07595/HIR76_RS04590/HIR76_RS05300/HIR76_RS05175/HIR76_RS15765/HIR76_RS20365/HIR76_RS08535/HIR76_RS07670/HIR76_R…
BP	GO:1901576	organic substance biosynthetic process	111/452	404/1442	0.979905	0.999087	HIR76_RS01325/HIR76_RS16340/HIR76_RS13685/HIR76_RS17885/HIR76_RS21710/HIR76_RS12775/HIR76_RS03650/HIR76_RS21645/HIR76_RS08540/HIR76_RS07495/HIR76_RS17200/HIR76_RS20465/HIR76_RS09605/HIR76_RS01115/HIR76_RS07845/HIR76_RS19860/HIR76_RS13690/HIR76_RS17845/HIR76_RS20985/HIR76_RS19145/HIR76_RS19940/HIR76_RS09545/HIR76_RS16230/HIR76_RS13830/HIR76_RS20660/HIR76_RS03935/HIR76_RS05135/HIR76_RS07710/HIR76_R…	ybfA/msmR/rpoD/cssR/purA/sigF/purE/rocR/sigG/ykoM/comA/sacT/glnA/sigW/kinA/atpB/dnaG/yusT/licT/tuaF/racA/hfq/ytzE/hrcA/ywaE/yesN/yhcR/queF/yfkN/rpsT/tyrZ/fabHB/kinE/lnrK/sigM/glpP/plsX/phoP/yisR/cidR/dapF/aspS/spsE/gntR/gltB/sigE/mhqR/kdgR/nusG/rpsB/yerD/rpsR/yczG/dnaX/licR/nusB/pgsA/fur/phoR/rpsU/pyrG/sigV/ycnK/iolR/psd/yhjH/ctaA/lgt/rsmB/pheS/glyQ/pheT/yvbU/ppnKB/tsf/asnB/yclJ/dapB/slrA/rpmA/wa…	111	54	HIR76_RS01325/HIR76_RS16340/HIR76_RS21645/HIR76_RS17200/HIR76_RS09605/HIR76_RS01115/HIR76_RS17845/HIR76_RS20985/HIR76_RS13830/HIR76_RS20660/HIR76_RS07710/HIR76_RS04360/HIR76_RS20665/HIR76_RS05800/HIR76_RS08820/HIR76_RS06130/HIR76_RS20590/HIR76_RS17445/HIR76_RS14960/HIR76_RS21480/HIR76_RS10155/HIR76_RS12090/HIR76_RS00650/HIR76_RS00130/HIR76_RS20745/HIR76_RS21335/HIR76_RS05970/HIR76_RS08745/HIR76_R…	57	HIR76_RS13685/HIR76_RS17885/HIR76_RS21710/HIR76_RS12775/HIR76_RS03650/HIR76_RS08540/HIR76_RS07495/HIR76_RS20465/HIR76_RS07845/HIR76_RS19860/HIR76_RS13690/HIR76_RS19145/HIR76_RS19940/HIR76_RS09545/HIR76_RS16230/HIR76_RS03935/HIR76_RS05135/HIR76_RS13860/HIR76_RS07595/HIR76_RS04590/HIR76_RS05300/HIR76_RS05175/HIR76_RS15765/HIR76_RS20365/HIR76_RS08535/HIR76_RS07670/HIR76_RS09125/HIR76_RS03740/HIR76_R…
BP	GO:0006260	DNA replication	2/452	16/1442	0.980264	0.999087	HIR76_RS13690/HIR76_RS00130	dnaG/dnaX	2	1	HIR76_RS00130	1	HIR76_RS13690
BP	GO:0019318	hexose metabolic process	1/452	11/1442	0.984305	0.999087	HIR76_RS20525	galT	1	0		1	HIR76_RS20525
BP	GO:0033013	tetrapyrrole metabolic process	1/452	11/1442	0.984305	0.999087	HIR76_RS08305	ctaA	1	0		1	HIR76_RS08305
BP	GO:0033014	tetrapyrrole biosynthetic process	1/452	11/1442	0.984305	0.999087	HIR76_RS08305	ctaA	1	0		1	HIR76_RS08305
BP	GO:0033554	cellular response to stress	5/452	31/1442	0.984377	0.999087	HIR76_RS12200/HIR76_RS04695/HIR76_RS15055/HIR76_RS15060/HIR76_RS15570	recU/recX/ruvB/ruvA/cstA	5	4	HIR76_RS04695/HIR76_RS15055/HIR76_RS15060/HIR76_RS15570	1	HIR76_RS12200
BP	GO:0006725	cellular aromatic compound metabolic process	108/452	397/1442	0.984902	0.999087	HIR76_RS01325/HIR76_RS20675/HIR76_RS16340/HIR76_RS13685/HIR76_RS17885/HIR76_RS21710/HIR76_RS12065/HIR76_RS12775/HIR76_RS03650/HIR76_RS21645/HIR76_RS08540/HIR76_RS07495/HIR76_RS17200/HIR76_RS20465/HIR76_RS01115/HIR76_RS07845/HIR76_RS16005/HIR76_RS12245/HIR76_RS19860/HIR76_RS13690/HIR76_RS17845/HIR76_RS20985/HIR76_RS21150/HIR76_RS19940/HIR76_RS09545/HIR76_RS16230/HIR76_RS13830/HIR76_RS20660/HIR76_R…	ybfA/ywaC/msmR/rpoD/cssR/purA/xpt/sigF/purE/rocR/sigG/ykoM/comA/sacT/sigW/kinA/sspA/dinG/atpB/dnaG/yusT/licT/pdp/racA/hfq/ytzE/hrcA/ywaE/yesN/yhcR/recU/queF/yfkN/tyrZ/kinE/lnrK/sigM/glpP/phoP/fliI/yisR/cidR/aspS/ypvA/gntR/sigE/pyrR/mhqR/kdgR/nusG/yczG/dnaX/licR/nusB/fur/phoR/pyrG/sigV/ycnK/iolR/yhjH/ctaA/rsmB/pheS/glyQ/pheT/yvbU/ppnKB/folB/yclJ/slrA/rimM/walR/ywhA/desR/rpoA/recX/rdgB/yfiV/glyS/gl…	108	56	HIR76_RS01325/HIR76_RS16340/HIR76_RS21645/HIR76_RS17200/HIR76_RS01115/HIR76_RS17845/HIR76_RS20985/HIR76_RS21150/HIR76_RS13830/HIR76_RS20660/HIR76_RS07710/HIR76_RS04360/HIR76_RS20665/HIR76_RS08995/HIR76_RS06130/HIR76_RS20590/HIR76_RS14960/HIR76_RS21480/HIR76_RS12090/HIR76_RS00650/HIR76_RS00130/HIR76_RS20745/HIR76_RS21335/HIR76_RS05970/HIR76_RS08745/HIR76_RS15525/HIR76_RS13715/HIR76_RS15520/HIR76_R…	52	HIR76_RS20675/HIR76_RS13685/HIR76_RS17885/HIR76_RS21710/HIR76_RS12065/HIR76_RS12775/HIR76_RS03650/HIR76_RS08540/HIR76_RS07495/HIR76_RS20465/HIR76_RS07845/HIR76_RS16005/HIR76_RS12245/HIR76_RS19860/HIR76_RS13690/HIR76_RS19940/HIR76_RS09545/HIR76_RS16230/HIR76_RS03935/HIR76_RS05135/HIR76_RS12200/HIR76_RS07595/HIR76_RS04590/HIR76_RS05300/HIR76_RS05175/HIR76_RS15765/HIR76_RS12105/HIR76_RS08535/HIR76_R…
BP	GO:0009108	coenzyme biosynthetic process	3/452	22/1442	0.985463	0.999087	HIR76_RS15990/HIR76_RS15120/HIR76_RS16490	ppnKB/nadA/metK	3	0		3	HIR76_RS15990/HIR76_RS15120/HIR76_RS16490
BP	GO:0006732	coenzyme metabolic process	4/452	27/1442	0.986473	0.999087	HIR76_RS15990/HIR76_RS00460/HIR76_RS15120/HIR76_RS16490	ppnKB/folB/nadA/metK	4	0		4	HIR76_RS15990/HIR76_RS00460/HIR76_RS15120/HIR76_RS16490
BP	GO:0009451	RNA modification	1/452	12/1442	0.989262	0.999087	HIR76_RS00890	truA	1	1	HIR76_RS00890	0
BP	GO:0051188	cofactor biosynthetic process	4/452	28/1442	0.989766	0.999087	HIR76_RS08305/HIR76_RS15990/HIR76_RS15120/HIR76_RS16490	ctaA/ppnKB/nadA/metK	4	0		4	HIR76_RS08305/HIR76_RS15990/HIR76_RS15120/HIR76_RS16490
BP	GO:0046483	heterocycle metabolic process	108/452	404/1442	0.992614	0.999087	HIR76_RS01325/HIR76_RS20675/HIR76_RS16340/HIR76_RS13685/HIR76_RS17885/HIR76_RS21710/HIR76_RS12065/HIR76_RS12775/HIR76_RS03650/HIR76_RS21645/HIR76_RS08540/HIR76_RS07495/HIR76_RS17200/HIR76_RS20465/HIR76_RS01115/HIR76_RS07845/HIR76_RS16005/HIR76_RS12245/HIR76_RS19860/HIR76_RS13690/HIR76_RS17845/HIR76_RS20985/HIR76_RS21150/HIR76_RS19940/HIR76_RS09545/HIR76_RS16230/HIR76_RS13830/HIR76_RS20660/HIR76_R…	ybfA/ywaC/msmR/rpoD/cssR/purA/xpt/sigF/purE/rocR/sigG/ykoM/comA/sacT/sigW/kinA/sspA/dinG/atpB/dnaG/yusT/licT/pdp/racA/hfq/ytzE/hrcA/ywaE/yesN/yhcR/recU/queF/yfkN/tyrZ/kinE/lnrK/sigM/glpP/phoP/fliI/yisR/cidR/aspS/ypvA/gntR/sigE/pyrR/mhqR/kdgR/nusG/yczG/dnaX/licR/nusB/fur/phoR/pyrG/sigV/ycnK/iolR/yhjH/ctaA/rsmB/pheS/glyQ/pheT/yvbU/ppnKB/folB/yclJ/slrA/rimM/walR/ywhA/desR/rpoA/recX/rdgB/yfiV/glyS/gl…	108	56	HIR76_RS01325/HIR76_RS16340/HIR76_RS21645/HIR76_RS17200/HIR76_RS01115/HIR76_RS17845/HIR76_RS20985/HIR76_RS21150/HIR76_RS13830/HIR76_RS20660/HIR76_RS07710/HIR76_RS04360/HIR76_RS20665/HIR76_RS08995/HIR76_RS06130/HIR76_RS20590/HIR76_RS14960/HIR76_RS21480/HIR76_RS12090/HIR76_RS00650/HIR76_RS00130/HIR76_RS20745/HIR76_RS21335/HIR76_RS05970/HIR76_RS08745/HIR76_RS15525/HIR76_RS13715/HIR76_RS15520/HIR76_R…	52	HIR76_RS20675/HIR76_RS13685/HIR76_RS17885/HIR76_RS21710/HIR76_RS12065/HIR76_RS12775/HIR76_RS03650/HIR76_RS08540/HIR76_RS07495/HIR76_RS20465/HIR76_RS07845/HIR76_RS16005/HIR76_RS12245/HIR76_RS19860/HIR76_RS13690/HIR76_RS19940/HIR76_RS09545/HIR76_RS16230/HIR76_RS03935/HIR76_RS05135/HIR76_RS12200/HIR76_RS07595/HIR76_RS04590/HIR76_RS05300/HIR76_RS05175/HIR76_RS15765/HIR76_RS12105/HIR76_RS08535/HIR76_R…
BP	GO:0006281	DNA repair	4/452	30/1442	0.994205	0.999087	HIR76_RS12200/HIR76_RS04695/HIR76_RS15055/HIR76_RS15060	recU/recX/ruvB/ruvA	4	3	HIR76_RS04695/HIR76_RS15055/HIR76_RS15060	1	HIR76_RS12200
BP	GO:0006974	cellular response to DNA damage stimulus	4/452	30/1442	0.994205	0.999087	HIR76_RS12200/HIR76_RS04695/HIR76_RS15055/HIR76_RS15060	recU/recX/ruvB/ruvA	4	3	HIR76_RS04695/HIR76_RS15055/HIR76_RS15060	1	HIR76_RS12200
BP	GO:1901360	organic cyclic compound metabolic process	108/452	407/1442	0.994662	0.999087	HIR76_RS01325/HIR76_RS20675/HIR76_RS16340/HIR76_RS13685/HIR76_RS17885/HIR76_RS21710/HIR76_RS12065/HIR76_RS12775/HIR76_RS03650/HIR76_RS21645/HIR76_RS08540/HIR76_RS07495/HIR76_RS17200/HIR76_RS20465/HIR76_RS01115/HIR76_RS07845/HIR76_RS16005/HIR76_RS12245/HIR76_RS19860/HIR76_RS13690/HIR76_RS17845/HIR76_RS20985/HIR76_RS21150/HIR76_RS19940/HIR76_RS09545/HIR76_RS16230/HIR76_RS13830/HIR76_RS20660/HIR76_R…	ybfA/ywaC/msmR/rpoD/cssR/purA/xpt/sigF/purE/rocR/sigG/ykoM/comA/sacT/sigW/kinA/sspA/dinG/atpB/dnaG/yusT/licT/pdp/racA/hfq/ytzE/hrcA/ywaE/yesN/yhcR/recU/queF/yfkN/tyrZ/kinE/lnrK/sigM/glpP/phoP/fliI/yisR/cidR/aspS/ypvA/gntR/sigE/pyrR/mhqR/kdgR/nusG/yczG/dnaX/licR/nusB/fur/phoR/pyrG/sigV/ycnK/iolR/yhjH/ctaA/rsmB/pheS/glyQ/pheT/yvbU/ppnKB/folB/yclJ/slrA/rimM/walR/ywhA/desR/rpoA/recX/rdgB/yfiV/glyS/gl…	108	56	HIR76_RS01325/HIR76_RS16340/HIR76_RS21645/HIR76_RS17200/HIR76_RS01115/HIR76_RS17845/HIR76_RS20985/HIR76_RS21150/HIR76_RS13830/HIR76_RS20660/HIR76_RS07710/HIR76_RS04360/HIR76_RS20665/HIR76_RS08995/HIR76_RS06130/HIR76_RS20590/HIR76_RS14960/HIR76_RS21480/HIR76_RS12090/HIR76_RS00650/HIR76_RS00130/HIR76_RS20745/HIR76_RS21335/HIR76_RS05970/HIR76_RS08745/HIR76_RS15525/HIR76_RS13715/HIR76_RS15520/HIR76_R…	52	HIR76_RS20675/HIR76_RS13685/HIR76_RS17885/HIR76_RS21710/HIR76_RS12065/HIR76_RS12775/HIR76_RS03650/HIR76_RS08540/HIR76_RS07495/HIR76_RS20465/HIR76_RS07845/HIR76_RS16005/HIR76_RS12245/HIR76_RS19860/HIR76_RS13690/HIR76_RS19940/HIR76_RS09545/HIR76_RS16230/HIR76_RS03935/HIR76_RS05135/HIR76_RS12200/HIR76_RS07595/HIR76_RS04590/HIR76_RS05300/HIR76_RS05175/HIR76_RS15765/HIR76_RS12105/HIR76_RS08535/HIR76_R…
BP	GO:0009847	spore germination	1/452	15/1442	0.996568	0.999087	HIR76_RS12515	ypeB	1	0		1	HIR76_RS12515
BP	GO:1901566	organonitrogen compound biosynthetic process	35/452	159/1442	0.997841	0.999087	HIR76_RS21710/HIR76_RS03650/HIR76_RS09605/HIR76_RS19860/HIR76_RS07710/HIR76_RS13860/HIR76_RS20665/HIR76_RS17445/HIR76_RS14960/HIR76_RS10155/HIR76_RS09125/HIR76_RS03740/HIR76_RS21975/HIR76_RS13790/HIR76_RS20005/HIR76_RS08305/HIR76_RS18855/HIR76_RS15525/HIR76_RS13715/HIR76_RS15520/HIR76_RS15990/HIR76_RS09130/HIR76_RS16485/HIR76_RS12290/HIR76_RS15170/HIR76_RS00860/HIR76_RS00855/HIR76_RS13710/HIR76_R…	purA/purE/glnA/atpB/queF/rpsT/tyrZ/dapF/aspS/gltB/rpsB/yerD/rpsR/rpsU/pyrG/ctaA/lgt/pheS/glyQ/pheT/ppnKB/tsf/asnB/dapB/rpmA/rpsK/rpsM/glyS/purH/infA/yxjG/dfrA/nadA/rpmG/tyrS	35	15	HIR76_RS09605/HIR76_RS07710/HIR76_RS20665/HIR76_RS17445/HIR76_RS14960/HIR76_RS10155/HIR76_RS15525/HIR76_RS13715/HIR76_RS15520/HIR76_RS00860/HIR76_RS00855/HIR76_RS13710/HIR76_RS00845/HIR76_RS20925/HIR76_RS16055	20	HIR76_RS21710/HIR76_RS03650/HIR76_RS19860/HIR76_RS13860/HIR76_RS09125/HIR76_RS03740/HIR76_RS21975/HIR76_RS13790/HIR76_RS20005/HIR76_RS08305/HIR76_RS18855/HIR76_RS15990/HIR76_RS09130/HIR76_RS16485/HIR76_RS12290/HIR76_RS15170/HIR76_RS03700/HIR76_RS11920/HIR76_RS15120/HIR76_RS13535
BP	GO:0034641	cellular nitrogen compound metabolic process	120/452	460/1442	0.998789	0.999087	HIR76_RS01325/HIR76_RS20675/HIR76_RS16340/HIR76_RS13685/HIR76_RS17885/HIR76_RS21710/HIR76_RS12065/HIR76_RS12775/HIR76_RS03650/HIR76_RS21645/HIR76_RS08540/HIR76_RS07495/HIR76_RS17200/HIR76_RS20465/HIR76_RS10135/HIR76_RS01115/HIR76_RS07845/HIR76_RS16005/HIR76_RS12245/HIR76_RS19860/HIR76_RS13690/HIR76_RS17845/HIR76_RS20985/HIR76_RS21150/HIR76_RS19940/HIR76_RS09545/HIR76_RS16230/HIR76_RS13830/HIR76_R…	ybfA/ywaC/msmR/rpoD/cssR/purA/xpt/sigF/purE/rocR/sigG/ykoM/comA/sacT/ggt/sigW/kinA/sspA/dinG/atpB/dnaG/yusT/licT/pdp/racA/hfq/ytzE/hrcA/ywaE/yesN/yhcR/recU/queF/yfkN/rpsT/tyrZ/kinE/lnrK/sigM/glpP/phoP/fliI/yisR/cidR/aspS/ypvA/gntR/sigE/pyrR/mhqR/kdgR/nusG/rpsB/rpsR/yczG/dnaX/licR/nusB/fur/phoR/rpsU/pyrG/sigV/ycnK/iolR/yhjH/ctaA/rsmB/pheS/glyQ/pheT/yvbU/ppnKB/tsf/asnB/folB/yclJ/slrA/rimM/rpmA/walR…	120	59	HIR76_RS01325/HIR76_RS16340/HIR76_RS21645/HIR76_RS17200/HIR76_RS01115/HIR76_RS17845/HIR76_RS20985/HIR76_RS21150/HIR76_RS13830/HIR76_RS20660/HIR76_RS07710/HIR76_RS04360/HIR76_RS20665/HIR76_RS08995/HIR76_RS06130/HIR76_RS20590/HIR76_RS14960/HIR76_RS21480/HIR76_RS12090/HIR76_RS00650/HIR76_RS00130/HIR76_RS20745/HIR76_RS21335/HIR76_RS05970/HIR76_RS08745/HIR76_RS15525/HIR76_RS13715/HIR76_RS15520/HIR76_R…	61	HIR76_RS20675/HIR76_RS13685/HIR76_RS17885/HIR76_RS21710/HIR76_RS12065/HIR76_RS12775/HIR76_RS03650/HIR76_RS08540/HIR76_RS07495/HIR76_RS20465/HIR76_RS10135/HIR76_RS07845/HIR76_RS16005/HIR76_RS12245/HIR76_RS19860/HIR76_RS13690/HIR76_RS19940/HIR76_RS09545/HIR76_RS16230/HIR76_RS03935/HIR76_RS05135/HIR76_RS12200/HIR76_RS13860/HIR76_RS07595/HIR76_RS04590/HIR76_RS05300/HIR76_RS05175/HIR76_RS15765/HIR76_R…
BP	GO:0006259	DNA metabolic process	9/452	60/1442	0.999087	0.999087	HIR76_RS16005/HIR76_RS13690/HIR76_RS12200/HIR76_RS00130/HIR76_RS04695/HIR76_RS15055/HIR76_RS15060/HIR76_RS02415/HIR76_RS12805	sspA/dnaG/recU/dnaX/recX/ruvB/ruvA/topB/xerD	9	5	HIR76_RS00130/HIR76_RS04695/HIR76_RS15055/HIR76_RS15060/HIR76_RS02415	4	HIR76_RS16005/HIR76_RS13690/HIR76_RS12200/HIR76_RS12805
CC	GO:0016020	membrane	142/171	433/554	0.0386639	0.773278	HIR76_RS06125/HIR76_RS01330/HIR76_RS01415/HIR76_RS14425/HIR76_RS10595/HIR76_RS18600/HIR76_RS18385/HIR76_RS01275/HIR76_RS17890/HIR76_RS18265/HIR76_RS16385/HIR76_RS18315/HIR76_RS10110/HIR76_RS18305/HIR76_RS20490/HIR76_RS16215/HIR76_RS20820/HIR76_RS19165/HIR76_RS20810/HIR76_RS18255/HIR76_RS12060/HIR76_RS07240/HIR76_RS18595/HIR76_RS03930/HIR76_RS08045/HIR76_RS13075/HIR76_RS07230/HIR76_RS01750/HIR76_R…	yisQ/ybfB/ptsG/blt/walL/psmB/araE/ybxG/cssS/opuBB/yttB/opuCB/yoeA/opuCD/rodA/pbuO/cydB/tuaB/cydC/opuBD/pbuX/steT/HIR76_RS18595/yesM/skiZ/bmr/pitB/opuAB/iolF/msmF/pyrP/treP/mreD/cydD/atpB/qoxB/tuaF/ydbO/ctaB/hutM/yodF/ybeC/yfkF/secG/pstA/yxeN/qoxC/cidA/tatC/araQ/ywkB/metP/modB/mcpC/mmuP/cysP/menA/yfiC/pstC/msmG/ganP/atpE/yceF/yabE/fhuG/ytnA/fliZ/cimH/ydgF/yfiB/lnrJ/mscC/lutP/pgsA/mraY/tcyP/sxzA/ta…	142	65	HIR76_RS01330/HIR76_RS01415/HIR76_RS10595/HIR76_RS18265/HIR76_RS18315/HIR76_RS18305/HIR76_RS20820/HIR76_RS20810/HIR76_RS18255/HIR76_RS08045/HIR76_RS01750/HIR76_RS21305/HIR76_RS16350/HIR76_RS04340/HIR76_RS20815/HIR76_RS20510/HIR76_RS21145/HIR76_RS10795/HIR76_RS21195/HIR76_RS20505/HIR76_RS20595/HIR76_RS18095/HIR76_RS07825/HIR76_RS01440/HIR76_RS08665/HIR76_RS16355/HIR76_RS18480/HIR76_RS01715/HIR76_R…	77	HIR76_RS06125/HIR76_RS14425/HIR76_RS18600/HIR76_RS18385/HIR76_RS01275/HIR76_RS17890/HIR76_RS16385/HIR76_RS10110/HIR76_RS20490/HIR76_RS16215/HIR76_RS19165/HIR76_RS12060/HIR76_RS07240/HIR76_RS18595/HIR76_RS03930/HIR76_RS13075/HIR76_RS07230/HIR76_RS08615/HIR76_RS15205/HIR76_RS19860/HIR76_RS19145/HIR76_RS02565/HIR76_RS08310/HIR76_RS01305/HIR76_RS04395/HIR76_RS18220/HIR76_RS13570/HIR76_RS03410/HIR76_R…
CC	GO:0044425	membrane part	70/171	226/554	0.518382	0.995571	HIR76_RS01330/HIR76_RS14425/HIR76_RS18600/HIR76_RS18385/HIR76_RS17890/HIR76_RS16385/HIR76_RS20490/HIR76_RS20810/HIR76_RS18595/HIR76_RS03930/HIR76_RS13075/HIR76_RS21305/HIR76_RS15205/HIR76_RS20815/HIR76_RS19860/HIR76_RS20510/HIR76_RS02565/HIR76_RS08310/HIR76_RS04395/HIR76_RS18220/HIR76_RS20595/HIR76_RS03410/HIR76_RS19945/HIR76_RS07825/HIR76_RS20680/HIR76_RS04550/HIR76_RS19855/HIR76_RS01715/HIR76_R…	ybfB/blt/psmB/araE/cssS/yttB/rodA/cydC/HIR76_RS18595/yesM/bmr/iolF/mreD/cydD/atpB/qoxB/ydbO/ctaB/yfkF/secG/cidA/tatC/ywkB/mcpC/menA/yfiC/atpE/yceF/fliZ/cimH/yfiB/lnrJ/lutP/mraY/tcyP/tagO/walK/yuxJ/ythQ/ezrA/ctaA/rarD/dctP/walI/arsF/ycgA/yxxF/csbC/iolT/yybF/qoxA/ydhB/bpsB/csbX/bcbE/ywrK/desK/efeU/citH/srfT/yvaE/tlpA/pbuE/yknV/yncC/levR/yyaJ/ftsW/yhdH/cyoE	70	32	HIR76_RS01330/HIR76_RS20810/HIR76_RS21305/HIR76_RS20815/HIR76_RS20510/HIR76_RS20595/HIR76_RS07825/HIR76_RS01715/HIR76_RS09050/HIR76_RS20830/HIR76_RS18500/HIR76_RS05110/HIR76_RS21680/HIR76_RS17100/HIR76_RS16220/HIR76_RS10745/HIR76_RS02525/HIR76_RS21670/HIR76_RS21065/HIR76_RS21355/HIR76_RS03545/HIR76_RS21855/HIR76_RS20515/HIR76_RS03225/HIR76_RS15070/HIR76_RS02025/HIR76_RS16965/HIR76_RS03280/HIR76_R…	38	HIR76_RS14425/HIR76_RS18600/HIR76_RS18385/HIR76_RS17890/HIR76_RS16385/HIR76_RS20490/HIR76_RS18595/HIR76_RS03930/HIR76_RS13075/HIR76_RS15205/HIR76_RS19860/HIR76_RS02565/HIR76_RS08310/HIR76_RS04395/HIR76_RS18220/HIR76_RS03410/HIR76_RS19945/HIR76_RS20680/HIR76_RS04550/HIR76_RS19855/HIR76_RS04545/HIR76_RS04585/HIR76_RS08470/HIR76_RS19130/HIR76_RS16025/HIR76_RS08305/HIR76_RS03030/HIR76_RS01765/HIR76_R…
CC	GO:0016021	integral component of membrane	68/171	222/554	0.575241	0.995571	HIR76_RS01330/HIR76_RS14425/HIR76_RS18600/HIR76_RS18385/HIR76_RS17890/HIR76_RS16385/HIR76_RS20490/HIR76_RS20810/HIR76_RS18595/HIR76_RS03930/HIR76_RS13075/HIR76_RS21305/HIR76_RS15205/HIR76_RS20815/HIR76_RS20510/HIR76_RS02565/HIR76_RS08310/HIR76_RS04395/HIR76_RS18220/HIR76_RS20595/HIR76_RS03410/HIR76_RS19945/HIR76_RS07825/HIR76_RS20680/HIR76_RS04550/HIR76_RS01715/HIR76_RS09050/HIR76_RS20830/HIR76_R…	ybfB/blt/psmB/araE/cssS/yttB/rodA/cydC/HIR76_RS18595/yesM/bmr/iolF/mreD/cydD/qoxB/ydbO/ctaB/yfkF/secG/cidA/tatC/ywkB/mcpC/menA/yfiC/yceF/fliZ/cimH/yfiB/lnrJ/lutP/mraY/tcyP/tagO/walK/yuxJ/ythQ/ezrA/ctaA/rarD/dctP/walI/arsF/ycgA/yxxF/csbC/iolT/yybF/qoxA/ydhB/bpsB/csbX/bcbE/ywrK/desK/efeU/citH/srfT/yvaE/tlpA/pbuE/yknV/yncC/levR/yyaJ/ftsW/yhdH/cyoE	68	32	HIR76_RS01330/HIR76_RS20810/HIR76_RS21305/HIR76_RS20815/HIR76_RS20510/HIR76_RS20595/HIR76_RS07825/HIR76_RS01715/HIR76_RS09050/HIR76_RS20830/HIR76_RS18500/HIR76_RS05110/HIR76_RS21680/HIR76_RS17100/HIR76_RS16220/HIR76_RS10745/HIR76_RS02525/HIR76_RS21670/HIR76_RS21065/HIR76_RS21355/HIR76_RS03545/HIR76_RS21855/HIR76_RS20515/HIR76_RS03225/HIR76_RS15070/HIR76_RS02025/HIR76_RS16965/HIR76_RS03280/HIR76_R…	36	HIR76_RS14425/HIR76_RS18600/HIR76_RS18385/HIR76_RS17890/HIR76_RS16385/HIR76_RS20490/HIR76_RS18595/HIR76_RS03930/HIR76_RS13075/HIR76_RS15205/HIR76_RS02565/HIR76_RS08310/HIR76_RS04395/HIR76_RS18220/HIR76_RS03410/HIR76_RS19945/HIR76_RS20680/HIR76_RS04550/HIR76_RS04545/HIR76_RS04585/HIR76_RS08470/HIR76_RS19130/HIR76_RS16025/HIR76_RS08305/HIR76_RS03030/HIR76_RS01765/HIR76_RS12050/HIR76_RS09295/HIR76_R…
CC	GO:0031224	intrinsic component of membrane	68/171	222/554	0.575241	0.995571	HIR76_RS01330/HIR76_RS14425/HIR76_RS18600/HIR76_RS18385/HIR76_RS17890/HIR76_RS16385/HIR76_RS20490/HIR76_RS20810/HIR76_RS18595/HIR76_RS03930/HIR76_RS13075/HIR76_RS21305/HIR76_RS15205/HIR76_RS20815/HIR76_RS20510/HIR76_RS02565/HIR76_RS08310/HIR76_RS04395/HIR76_RS18220/HIR76_RS20595/HIR76_RS03410/HIR76_RS19945/HIR76_RS07825/HIR76_RS20680/HIR76_RS04550/HIR76_RS01715/HIR76_RS09050/HIR76_RS20830/HIR76_R…	ybfB/blt/psmB/araE/cssS/yttB/rodA/cydC/HIR76_RS18595/yesM/bmr/iolF/mreD/cydD/qoxB/ydbO/ctaB/yfkF/secG/cidA/tatC/ywkB/mcpC/menA/yfiC/yceF/fliZ/cimH/yfiB/lnrJ/lutP/mraY/tcyP/tagO/walK/yuxJ/ythQ/ezrA/ctaA/rarD/dctP/walI/arsF/ycgA/yxxF/csbC/iolT/yybF/qoxA/ydhB/bpsB/csbX/bcbE/ywrK/desK/efeU/citH/srfT/yvaE/tlpA/pbuE/yknV/yncC/levR/yyaJ/ftsW/yhdH/cyoE	68	32	HIR76_RS01330/HIR76_RS20810/HIR76_RS21305/HIR76_RS20815/HIR76_RS20510/HIR76_RS20595/HIR76_RS07825/HIR76_RS01715/HIR76_RS09050/HIR76_RS20830/HIR76_RS18500/HIR76_RS05110/HIR76_RS21680/HIR76_RS17100/HIR76_RS16220/HIR76_RS10745/HIR76_RS02525/HIR76_RS21670/HIR76_RS21065/HIR76_RS21355/HIR76_RS03545/HIR76_RS21855/HIR76_RS20515/HIR76_RS03225/HIR76_RS15070/HIR76_RS02025/HIR76_RS16965/HIR76_RS03280/HIR76_R…	36	HIR76_RS14425/HIR76_RS18600/HIR76_RS18385/HIR76_RS17890/HIR76_RS16385/HIR76_RS20490/HIR76_RS18595/HIR76_RS03930/HIR76_RS13075/HIR76_RS15205/HIR76_RS02565/HIR76_RS08310/HIR76_RS04395/HIR76_RS18220/HIR76_RS03410/HIR76_RS19945/HIR76_RS20680/HIR76_RS04550/HIR76_RS04545/HIR76_RS04585/HIR76_RS08470/HIR76_RS19130/HIR76_RS16025/HIR76_RS08305/HIR76_RS03030/HIR76_RS01765/HIR76_RS12050/HIR76_RS09295/HIR76_R…
CC	GO:0071944	cell periphery	4/171	17/554	0.822965	0.995571	HIR76_RS18500/HIR76_RS16025/HIR76_RS06380/HIR76_RS20575	lutP/ezrA/med/efeU	4	2	HIR76_RS18500/HIR76_RS06380	2	HIR76_RS16025/HIR76_RS20575
CC	GO:0005886	plasma membrane	3/171	15/554	0.89052	0.995571	HIR76_RS18500/HIR76_RS06380/HIR76_RS20575	lutP/med/efeU	3	2	HIR76_RS18500/HIR76_RS06380	1	HIR76_RS20575
CC	GO:0043226	organelle	14/171	57/554	0.894219	0.995571	HIR76_RS09030/HIR76_RS09035/HIR76_RS13860/HIR76_RS09000/HIR76_RS09125/HIR76_RS21975/HIR76_RS08845/HIR76_RS13790/HIR76_RS08975/HIR76_RS16025/HIR76_RS15170/HIR76_RS00860/HIR76_RS00855/HIR76_RS13535	fliL/fliM/rpsT/fliJ/rpsB/rpsR/smc/rpsU/fliE/ezrA/rpmA/rpsK/rpsM/rpmG	14	6	HIR76_RS09030/HIR76_RS09035/HIR76_RS09000/HIR76_RS08975/HIR76_RS00860/HIR76_RS00855	8	HIR76_RS13860/HIR76_RS09125/HIR76_RS21975/HIR76_RS08845/HIR76_RS13790/HIR76_RS16025/HIR76_RS15170/HIR76_RS13535
CC	GO:0043228	non-membrane-bounded organelle	14/171	57/554	0.894219	0.995571	HIR76_RS09030/HIR76_RS09035/HIR76_RS13860/HIR76_RS09000/HIR76_RS09125/HIR76_RS21975/HIR76_RS08845/HIR76_RS13790/HIR76_RS08975/HIR76_RS16025/HIR76_RS15170/HIR76_RS00860/HIR76_RS00855/HIR76_RS13535	fliL/fliM/rpsT/fliJ/rpsB/rpsR/smc/rpsU/fliE/ezrA/rpmA/rpsK/rpsM/rpmG	14	6	HIR76_RS09030/HIR76_RS09035/HIR76_RS09000/HIR76_RS08975/HIR76_RS00860/HIR76_RS00855	8	HIR76_RS13860/HIR76_RS09125/HIR76_RS21975/HIR76_RS08845/HIR76_RS13790/HIR76_RS16025/HIR76_RS15170/HIR76_RS13535
CC	GO:1902494	catalytic complex	2/171	15/554	0.971278	0.995571	HIR76_RS15060/HIR76_RS20575	ruvA/efeU	2	1	HIR76_RS15060	1	HIR76_RS20575
CC	GO:0005737	cytoplasm	17/171	79/554	0.983171	0.995571	HIR76_RS12200/HIR76_RS13860/HIR76_RS14960/HIR76_RS09125/HIR76_RS21975/HIR76_RS13790/HIR76_RS15615/HIR76_RS16025/HIR76_RS15525/HIR76_RS13715/HIR76_RS15170/HIR76_RS00860/HIR76_RS00855/HIR76_RS13710/HIR76_RS09090/HIR76_RS03400/HIR76_RS13535	recU/rpsT/aspS/rpsB/rpsR/rpsU/araA/ezrA/pheS/glyQ/rpmA/rpsK/rpsM/glyS/cheB/rex/rpmG	17	7	HIR76_RS14960/HIR76_RS15525/HIR76_RS13715/HIR76_RS00860/HIR76_RS00855/HIR76_RS13710/HIR76_RS09090	10	HIR76_RS12200/HIR76_RS13860/HIR76_RS09125/HIR76_RS21975/HIR76_RS13790/HIR76_RS15615/HIR76_RS16025/HIR76_RS15170/HIR76_RS03400/HIR76_RS13535
CC	GO:0043229	intracellular organelle	10/171	52/554	0.983746	0.995571	HIR76_RS13860/HIR76_RS09125/HIR76_RS21975/HIR76_RS08845/HIR76_RS13790/HIR76_RS16025/HIR76_RS15170/HIR76_RS00860/HIR76_RS00855/HIR76_RS13535	rpsT/rpsB/rpsR/smc/rpsU/ezrA/rpmA/rpsK/rpsM/rpmG	10	2	HIR76_RS00860/HIR76_RS00855	8	HIR76_RS13860/HIR76_RS09125/HIR76_RS21975/HIR76_RS08845/HIR76_RS13790/HIR76_RS16025/HIR76_RS15170/HIR76_RS13535
CC	GO:0043232	intracellular non-membrane-bounded organelle	10/171	52/554	0.983746	0.995571	HIR76_RS13860/HIR76_RS09125/HIR76_RS21975/HIR76_RS08845/HIR76_RS13790/HIR76_RS16025/HIR76_RS15170/HIR76_RS00860/HIR76_RS00855/HIR76_RS13535	rpsT/rpsB/rpsR/smc/rpsU/ezrA/rpmA/rpsK/rpsM/rpmG	10	2	HIR76_RS00860/HIR76_RS00855	8	HIR76_RS13860/HIR76_RS09125/HIR76_RS21975/HIR76_RS08845/HIR76_RS13790/HIR76_RS16025/HIR76_RS15170/HIR76_RS13535
CC	GO:0005622	intracellular	24/171	107/554	0.988218	0.995571	HIR76_RS19860/HIR76_RS16230/HIR76_RS12200/HIR76_RS13860/HIR76_RS14960/HIR76_RS09125/HIR76_RS21975/HIR76_RS08845/HIR76_RS13790/HIR76_RS02255/HIR76_RS15615/HIR76_RS21335/HIR76_RS16025/HIR76_RS15525/HIR76_RS13715/HIR76_RS09130/HIR76_RS15170/HIR76_RS00860/HIR76_RS00855/HIR76_RS13710/HIR76_RS09090/HIR76_RS15060/HIR76_RS03400/HIR76_RS13535	atpB/ytzE/recU/rpsT/aspS/rpsB/rpsR/smc/rpsU/ycnK/araA/iolR/ezrA/pheS/glyQ/tsf/rpmA/rpsK/rpsM/glyS/cheB/ruvA/rex/rpmG	24	9	HIR76_RS14960/HIR76_RS21335/HIR76_RS15525/HIR76_RS13715/HIR76_RS00860/HIR76_RS00855/HIR76_RS13710/HIR76_RS09090/HIR76_RS15060	15	HIR76_RS19860/HIR76_RS16230/HIR76_RS12200/HIR76_RS13860/HIR76_RS09125/HIR76_RS21975/HIR76_RS08845/HIR76_RS13790/HIR76_RS02255/HIR76_RS15615/HIR76_RS16025/HIR76_RS09130/HIR76_RS15170/HIR76_RS03400/HIR76_RS13535
CC	GO:0005623	cell	32/171	136/554	0.988495	0.995571	HIR76_RS09030/HIR76_RS19860/HIR76_RS09035/HIR76_RS16230/HIR76_RS12200/HIR76_RS13860/HIR76_RS14960/HIR76_RS09000/HIR76_RS09125/HIR76_RS21975/HIR76_RS08845/HIR76_RS18500/HIR76_RS13790/HIR76_RS08975/HIR76_RS04245/HIR76_RS02255/HIR76_RS15615/HIR76_RS21335/HIR76_RS16025/HIR76_RS15525/HIR76_RS13715/HIR76_RS09130/HIR76_RS15170/HIR76_RS00860/HIR76_RS00855/HIR76_RS13710/HIR76_RS09090/HIR76_RS15060/HIR76_R…	fliL/atpB/fliM/ytzE/recU/rpsT/aspS/fliJ/rpsB/rpsR/smc/lutP/rpsU/fliE/yflP/ycnK/araA/iolR/ezrA/pheS/glyQ/tsf/rpmA/rpsK/rpsM/glyS/cheB/ruvA/med/efeU/rex/rpmG	32	16	HIR76_RS09030/HIR76_RS09035/HIR76_RS14960/HIR76_RS09000/HIR76_RS18500/HIR76_RS08975/HIR76_RS04245/HIR76_RS21335/HIR76_RS15525/HIR76_RS13715/HIR76_RS00860/HIR76_RS00855/HIR76_RS13710/HIR76_RS09090/HIR76_RS15060/HIR76_RS06380	16	HIR76_RS19860/HIR76_RS16230/HIR76_RS12200/HIR76_RS13860/HIR76_RS09125/HIR76_RS21975/HIR76_RS08845/HIR76_RS13790/HIR76_RS02255/HIR76_RS15615/HIR76_RS16025/HIR76_RS09130/HIR76_RS15170/HIR76_RS20575/HIR76_RS03400/HIR76_RS13535
CC	GO:0044464	cell part	32/171	136/554	0.988495	0.995571	HIR76_RS09030/HIR76_RS19860/HIR76_RS09035/HIR76_RS16230/HIR76_RS12200/HIR76_RS13860/HIR76_RS14960/HIR76_RS09000/HIR76_RS09125/HIR76_RS21975/HIR76_RS08845/HIR76_RS18500/HIR76_RS13790/HIR76_RS08975/HIR76_RS04245/HIR76_RS02255/HIR76_RS15615/HIR76_RS21335/HIR76_RS16025/HIR76_RS15525/HIR76_RS13715/HIR76_RS09130/HIR76_RS15170/HIR76_RS00860/HIR76_RS00855/HIR76_RS13710/HIR76_RS09090/HIR76_RS15060/HIR76_R…	fliL/atpB/fliM/ytzE/recU/rpsT/aspS/fliJ/rpsB/rpsR/smc/lutP/rpsU/fliE/yflP/ycnK/araA/iolR/ezrA/pheS/glyQ/tsf/rpmA/rpsK/rpsM/glyS/cheB/ruvA/med/efeU/rex/rpmG	32	16	HIR76_RS09030/HIR76_RS09035/HIR76_RS14960/HIR76_RS09000/HIR76_RS18500/HIR76_RS08975/HIR76_RS04245/HIR76_RS21335/HIR76_RS15525/HIR76_RS13715/HIR76_RS00860/HIR76_RS00855/HIR76_RS13710/HIR76_RS09090/HIR76_RS15060/HIR76_RS06380	16	HIR76_RS19860/HIR76_RS16230/HIR76_RS12200/HIR76_RS13860/HIR76_RS09125/HIR76_RS21975/HIR76_RS08845/HIR76_RS13790/HIR76_RS02255/HIR76_RS15615/HIR76_RS16025/HIR76_RS09130/HIR76_RS15170/HIR76_RS20575/HIR76_RS03400/HIR76_RS13535
CC	GO:0044444	cytoplasmic part	9/171	50/554	0.989778	0.995571	HIR76_RS13860/HIR76_RS09125/HIR76_RS21975/HIR76_RS13790/HIR76_RS16025/HIR76_RS15170/HIR76_RS00860/HIR76_RS00855/HIR76_RS13535	rpsT/rpsB/rpsR/rpsU/ezrA/rpmA/rpsK/rpsM/rpmG	9	2	HIR76_RS00860/HIR76_RS00855	7	HIR76_RS13860/HIR76_RS09125/HIR76_RS21975/HIR76_RS13790/HIR76_RS16025/HIR76_RS15170/HIR76_RS13535
CC	GO:0044424	intracellular part	20/171	93/554	0.989831	0.995571	HIR76_RS19860/HIR76_RS12200/HIR76_RS13860/HIR76_RS14960/HIR76_RS09125/HIR76_RS21975/HIR76_RS08845/HIR76_RS13790/HIR76_RS15615/HIR76_RS16025/HIR76_RS15525/HIR76_RS13715/HIR76_RS15170/HIR76_RS00860/HIR76_RS00855/HIR76_RS13710/HIR76_RS09090/HIR76_RS15060/HIR76_RS03400/HIR76_RS13535	atpB/recU/rpsT/aspS/rpsB/rpsR/smc/rpsU/araA/ezrA/pheS/glyQ/rpmA/rpsK/rpsM/glyS/cheB/ruvA/rex/rpmG	20	8	HIR76_RS14960/HIR76_RS15525/HIR76_RS13715/HIR76_RS00860/HIR76_RS00855/HIR76_RS13710/HIR76_RS09090/HIR76_RS15060	12	HIR76_RS19860/HIR76_RS12200/HIR76_RS13860/HIR76_RS09125/HIR76_RS21975/HIR76_RS08845/HIR76_RS13790/HIR76_RS15615/HIR76_RS16025/HIR76_RS15170/HIR76_RS03400/HIR76_RS13535
CC	GO:0005840	ribosome	8/171	47/554	0.992288	0.995571	HIR76_RS13860/HIR76_RS09125/HIR76_RS21975/HIR76_RS13790/HIR76_RS15170/HIR76_RS00860/HIR76_RS00855/HIR76_RS13535	rpsT/rpsB/rpsR/rpsU/rpmA/rpsK/rpsM/rpmG	8	2	HIR76_RS00860/HIR76_RS00855	6	HIR76_RS13860/HIR76_RS09125/HIR76_RS21975/HIR76_RS13790/HIR76_RS15170/HIR76_RS13535
CC	GO:1990904	ribonucleoprotein complex	8/171	48/554	0.993963	0.995571	HIR76_RS13860/HIR76_RS09125/HIR76_RS21975/HIR76_RS13790/HIR76_RS15170/HIR76_RS00860/HIR76_RS00855/HIR76_RS13535	rpsT/rpsB/rpsR/rpsU/rpmA/rpsK/rpsM/rpmG	8	2	HIR76_RS00860/HIR76_RS00855	6	HIR76_RS13860/HIR76_RS09125/HIR76_RS21975/HIR76_RS13790/HIR76_RS15170/HIR76_RS13535
CC	GO:0032991	protein-containing complex	13/171	70/554	0.995571	0.995571	HIR76_RS20825/HIR76_RS19860/HIR76_RS13860/HIR76_RS19855/HIR76_RS09125/HIR76_RS21975/HIR76_RS13790/HIR76_RS15170/HIR76_RS00860/HIR76_RS00855/HIR76_RS15060/HIR76_RS20575/HIR76_RS13535	cydA/atpB/rpsT/atpE/rpsB/rpsR/rpsU/rpmA/rpsK/rpsM/ruvA/efeU/rpmG	13	4	HIR76_RS20825/HIR76_RS00860/HIR76_RS00855/HIR76_RS15060	9	HIR76_RS19860/HIR76_RS13860/HIR76_RS19855/HIR76_RS09125/HIR76_RS21975/HIR76_RS13790/HIR76_RS15170/HIR76_RS20575/HIR76_RS13535
MF	GO:0005515	protein binding	29/495	64/1642	0.0064268	0.587294	HIR76_RS07685/HIR76_RS07270/HIR76_RS17880/HIR76_RS00575/HIR76_RS10440/HIR76_RS21645/HIR76_RS06990/HIR76_RS07845/HIR76_RS13825/HIR76_RS18970/HIR76_RS13815/HIR76_RS12205/HIR76_RS19765/HIR76_RS13190/HIR76_RS21620/HIR76_RS03500/HIR76_RS15325/HIR76_RS21660/HIR76_RS04585/HIR76_RS08845/HIR76_RS08515/HIR76_RS09130/HIR76_RS20545/HIR76_RS00865/HIR76_RS18945/HIR76_RS10585/HIR76_RS15450/HIR76_RS14700/HIR76_R…	clpE/htrA/htrB/clpC/rapK/rocR/rapA/kinA/grpE/minJ/dnaJ/ponA/rapB/spoIVB/rapG/gutR/ddcA/htrC/lnrJ/smc/ftsA/tsf/slrA/rpoA/uvrB/desK/uvrC/levR/mntR	29	14	HIR76_RS07685/HIR76_RS00575/HIR76_RS21645/HIR76_RS13825/HIR76_RS13815/HIR76_RS19765/HIR76_RS03500/HIR76_RS15325/HIR76_RS21660/HIR76_RS20545/HIR76_RS00865/HIR76_RS18945/HIR76_RS15450/HIR76_RS14700	15	HIR76_RS07270/HIR76_RS17880/HIR76_RS10440/HIR76_RS06990/HIR76_RS07845/HIR76_RS18970/HIR76_RS12205/HIR76_RS13190/HIR76_RS21620/HIR76_RS04585/HIR76_RS08845/HIR76_RS08515/HIR76_RS09130/HIR76_RS10585/HIR76_RS13335
MF	GO:0004252	serine-type endopeptidase activity	9/495	14/1642	0.00833041	0.587294	HIR76_RS09505/HIR76_RS20475/HIR76_RS07420/HIR76_RS09835/HIR76_RS20635/HIR76_RS08525/HIR76_RS15310/HIR76_RS05865/HIR76_RS01360	aprX/vpr/isp/lexA/epr/bpr/lonB/aprE/mpr	9	3	HIR76_RS09835/HIR76_RS20635/HIR76_RS01360	6	HIR76_RS09505/HIR76_RS20475/HIR76_RS07420/HIR76_RS08525/HIR76_RS15310/HIR76_RS05865
MF	GO:0016209	antioxidant activity	9/495	16/1642	0.0258936	0.997833	HIR76_RS04945/HIR76_RS09915/HIR76_RS07970/HIR76_RS10665/HIR76_RS20760/HIR76_RS20970/HIR76_RS13595/HIR76_RS07975/HIR76_RS17740	katA/yneN/ahpA/sodF/katX/katE/sodA/ykuV/yurZ	9	0		9	HIR76_RS04945/HIR76_RS09915/HIR76_RS07970/HIR76_RS10665/HIR76_RS20760/HIR76_RS20970/HIR76_RS13595/HIR76_RS07975/HIR76_RS17740
MF	GO:0005215	transporter activity	58/495	158/1642	0.0374787	0.997833	HIR76_RS06125/HIR76_RS01415/HIR76_RS18310/HIR76_RS18385/HIR76_RS10110/HIR76_RS16215/HIR76_RS18260/HIR76_RS20810/HIR76_RS12580/HIR76_RS12060/HIR76_RS07240/HIR76_RS01755/HIR76_RS07230/HIR76_RS08615/HIR76_RS04340/HIR76_RS20815/HIR76_RS19860/HIR76_RS20510/HIR76_RS02565/HIR76_RS10795/HIR76_RS01305/HIR76_RS18220/HIR76_RS07575/HIR76_RS08665/HIR76_RS04550/HIR76_RS19855/HIR76_RS18050/HIR76_RS20830/HIR76_R…	yisQ/ptsG/opuCC/araE/yoeA/pbuO/opuBC/cydC/fmnP/pbuX/steT/opuAC/pitB/pyrP/treP/cydD/atpB/qoxB/ydbO/yodF/ybeC/secG/ktrD/cysP/yfiC/atpE/fhuG/cimH/licR/yfiB/lutP/tcyP/sxzA/tatAY/fhuB/motP/pbuG/dctP/fecD/arsF/opuD/mdtK/tatAC/nagE/gntP/csbC/iolT/mtlA/maeS/yxlA/ywrK/efeU/pxpG/yknV/yncC/yyaJ/sxzZ/yhdH	58	23	HIR76_RS01415/HIR76_RS18310/HIR76_RS18260/HIR76_RS20810/HIR76_RS01755/HIR76_RS04340/HIR76_RS20815/HIR76_RS20510/HIR76_RS10795/HIR76_RS08665/HIR76_RS20830/HIR76_RS20745/HIR76_RS18500/HIR76_RS05110/HIR76_RS02525/HIR76_RS04295/HIR76_RS21490/HIR76_RS21355/HIR76_RS03545/HIR76_RS02265/HIR76_RS20800/HIR76_RS08025/HIR76_RS09705	35	HIR76_RS06125/HIR76_RS18385/HIR76_RS10110/HIR76_RS16215/HIR76_RS12580/HIR76_RS12060/HIR76_RS07240/HIR76_RS07230/HIR76_RS08615/HIR76_RS19860/HIR76_RS02565/HIR76_RS01305/HIR76_RS18220/HIR76_RS07575/HIR76_RS04550/HIR76_RS19855/HIR76_RS18050/HIR76_RS04545/HIR76_RS04665/HIR76_RS03405/HIR76_RS18055/HIR76_RS16085/HIR76_RS03625/HIR76_RS04205/HIR76_RS03030/HIR76_RS16250/HIR76_RS10720/HIR76_RS09760/HIR76_R…
MF	GO:0004175	endopeptidase activity	14/495	30/1642	0.0402106	0.997833	HIR76_RS09505/HIR76_RS08530/HIR76_RS20475/HIR76_RS07420/HIR76_RS17865/HIR76_RS09835/HIR76_RS20635/HIR76_RS05860/HIR76_RS08525/HIR76_RS15310/HIR76_RS05865/HIR76_RS15185/HIR76_RS01360/HIR76_RS13745	aprX/spoIIGA/vpr/isp/HIR76_RS17865/lexA/epr/yhfN/bpr/lonB/aprE/spoIVFB/mpr/ybeY	14	4	HIR76_RS17865/HIR76_RS09835/HIR76_RS20635/HIR76_RS01360	10	HIR76_RS09505/HIR76_RS08530/HIR76_RS20475/HIR76_RS07420/HIR76_RS05860/HIR76_RS08525/HIR76_RS15310/HIR76_RS05865/HIR76_RS15185/HIR76_RS13745
MF	GO:0016879	ligase activity, forming carbon-nitrogen bonds	7/495	13/1642	0.063132	0.997833	HIR76_RS21710/HIR76_RS09605/HIR76_RS13785/HIR76_RS20005/HIR76_RS16485/HIR76_RS02575/HIR76_RS03790	purA/glnA/yqeY/pyrG/asnB/ddlA/gatB	7	2	HIR76_RS09605/HIR76_RS03790	5	HIR76_RS21710/HIR76_RS13785/HIR76_RS20005/HIR76_RS16485/HIR76_RS02575
MF	GO:0008658	penicillin binding	6/495	11/1642	0.0791953	0.997833	HIR76_RS08460/HIR76_RS14825/HIR76_RS12205/HIR76_RS08455/HIR76_RS01290/HIR76_RS17105	spoVD/pbpI/ponA/pbpB/blaOXA/pbpD	6	1	HIR76_RS17105	5	HIR76_RS08460/HIR76_RS14825/HIR76_RS12205/HIR76_RS08455/HIR76_RS01290
MF	GO:0033218	amide binding	6/495	11/1642	0.0791953	0.997833	HIR76_RS08460/HIR76_RS14825/HIR76_RS12205/HIR76_RS08455/HIR76_RS01290/HIR76_RS17105	spoVD/pbpI/ponA/pbpB/blaOXA/pbpD	6	1	HIR76_RS17105	5	HIR76_RS08460/HIR76_RS14825/HIR76_RS12205/HIR76_RS08455/HIR76_RS01290
MF	GO:0033293	monocarboxylic acid binding	6/495	11/1642	0.0791953	0.997833	HIR76_RS08460/HIR76_RS14825/HIR76_RS12205/HIR76_RS08455/HIR76_RS01290/HIR76_RS17105	spoVD/pbpI/ponA/pbpB/blaOXA/pbpD	6	1	HIR76_RS17105	5	HIR76_RS08460/HIR76_RS14825/HIR76_RS12205/HIR76_RS08455/HIR76_RS01290
MF	GO:1901681	sulfur compound binding	8/495	17/1642	0.106007	0.997833	HIR76_RS21315/HIR76_RS16625/HIR76_RS08460/HIR76_RS14825/HIR76_RS12205/HIR76_RS08455/HIR76_RS01290/HIR76_RS17105	iolD/menD/spoVD/pbpI/ponA/pbpB/blaOXA/pbpD	8	2	HIR76_RS21315/HIR76_RS17105	6	HIR76_RS16625/HIR76_RS08460/HIR76_RS14825/HIR76_RS12205/HIR76_RS08455/HIR76_RS01290
MF	GO:0016874	ligase activity	18/495	46/1642	0.119478	0.997833	HIR76_RS21710/HIR76_RS09605/HIR76_RS02580/HIR76_RS20665/HIR76_RS14960/HIR76_RS13785/HIR76_RS20005/HIR76_RS15525/HIR76_RS13715/HIR76_RS15520/HIR76_RS15240/HIR76_RS16485/HIR76_RS13710/HIR76_RS02575/HIR76_RS07995/HIR76_RS03790/HIR76_RS16055/HIR76_RS14950	purA/glnA/murF/tyrZ/aspS/yqeY/pyrG/pheS/glyQ/pheT/folC/asnB/glyS/ddlA/moeB/gatB/tyrS/tcdA	18	12	HIR76_RS09605/HIR76_RS20665/HIR76_RS14960/HIR76_RS15525/HIR76_RS13715/HIR76_RS15520/HIR76_RS15240/HIR76_RS13710/HIR76_RS07995/HIR76_RS03790/HIR76_RS16055/HIR76_RS14950	6	HIR76_RS21710/HIR76_RS02580/HIR76_RS13785/HIR76_RS20005/HIR76_RS16485/HIR76_RS02575
MF	GO:0008236	serine-type peptidase activity	10/495	24/1642	0.154951	0.997833	HIR76_RS09505/HIR76_RS12790/HIR76_RS20475/HIR76_RS07420/HIR76_RS09835/HIR76_RS20635/HIR76_RS08525/HIR76_RS15310/HIR76_RS05865/HIR76_RS01360	aprX/dacF/vpr/isp/lexA/epr/bpr/lonB/aprE/mpr	10	3	HIR76_RS09835/HIR76_RS20635/HIR76_RS01360	7	HIR76_RS09505/HIR76_RS12790/HIR76_RS20475/HIR76_RS07420/HIR76_RS08525/HIR76_RS15310/HIR76_RS05865
MF	GO:0017171	serine hydrolase activity	10/495	24/1642	0.154951	0.997833	HIR76_RS09505/HIR76_RS12790/HIR76_RS20475/HIR76_RS07420/HIR76_RS09835/HIR76_RS20635/HIR76_RS08525/HIR76_RS15310/HIR76_RS05865/HIR76_RS01360	aprX/dacF/vpr/isp/lexA/epr/bpr/lonB/aprE/mpr	10	3	HIR76_RS09835/HIR76_RS20635/HIR76_RS01360	7	HIR76_RS09505/HIR76_RS12790/HIR76_RS20475/HIR76_RS07420/HIR76_RS08525/HIR76_RS15310/HIR76_RS05865
MF	GO:0004553	hydrolase activity, hydrolyzing O-glycosyl compounds	11/495	27/1642	0.158807	0.997833	HIR76_RS10595/HIR76_RS15620/HIR76_RS20980/HIR76_RS16360/HIR76_RS21110/HIR76_RS09995/HIR76_RS00260/HIR76_RS15575/HIR76_RS18465/HIR76_RS14595/HIR76_RS09675	walL/abnA/bglS/melA/abnB/xynD/yabE/abfA/ganB/csn/xynB	11	5	HIR76_RS10595/HIR76_RS16360/HIR76_RS00260/HIR76_RS18465/HIR76_RS09675	6	HIR76_RS15620/HIR76_RS20980/HIR76_RS21110/HIR76_RS09995/HIR76_RS15575/HIR76_RS14595
MF	GO:0016765	transferase activity, transferring alkyl or aryl (other than methyl) groups	5/495	11/1642	0.212865	0.997833	HIR76_RS08310/HIR76_RS20680/HIR76_RS15120/HIR76_RS16490/HIR76_RS06810	ctaB/menA/nadA/metK/cyoE	5	1	HIR76_RS06810	4	HIR76_RS08310/HIR76_RS20680/HIR76_RS15120/HIR76_RS16490
MF	GO:0016627	oxidoreductase activity, acting on the CH-CH group of donors	6/495	14/1642	0.222345	0.997833	HIR76_RS17790/HIR76_RS10050/HIR76_RS08305/HIR76_RS13145/HIR76_RS12290/HIR76_RS04455	fadE/ldeJ/ctaA/mmgC/dapB/dusC	6	1	HIR76_RS04455	5	HIR76_RS17790/HIR76_RS10050/HIR76_RS08305/HIR76_RS13145/HIR76_RS12290
MF	GO:0031406	carboxylic acid binding	6/495	14/1642	0.222345	0.997833	HIR76_RS08460/HIR76_RS14825/HIR76_RS12205/HIR76_RS08455/HIR76_RS01290/HIR76_RS17105	spoVD/pbpI/ponA/pbpB/blaOXA/pbpD	6	1	HIR76_RS17105	5	HIR76_RS08460/HIR76_RS14825/HIR76_RS12205/HIR76_RS08455/HIR76_RS01290
MF	GO:0043177	organic acid binding	6/495	14/1642	0.222345	0.997833	HIR76_RS08460/HIR76_RS14825/HIR76_RS12205/HIR76_RS08455/HIR76_RS01290/HIR76_RS17105	spoVD/pbpI/ponA/pbpB/blaOXA/pbpD	6	1	HIR76_RS17105	5	HIR76_RS08460/HIR76_RS14825/HIR76_RS12205/HIR76_RS08455/HIR76_RS01290
MF	GO:0022857	transmembrane transporter activity	37/495	110/1642	0.234505	0.997833	HIR76_RS06125/HIR76_RS01415/HIR76_RS18385/HIR76_RS10110/HIR76_RS20810/HIR76_RS07240/HIR76_RS07230/HIR76_RS04340/HIR76_RS20815/HIR76_RS19860/HIR76_RS20510/HIR76_RS02565/HIR76_RS01305/HIR76_RS18220/HIR76_RS07575/HIR76_RS08665/HIR76_RS04550/HIR76_RS19855/HIR76_RS20830/HIR76_RS20745/HIR76_RS04545/HIR76_RS18500/HIR76_RS05110/HIR76_RS02525/HIR76_RS03030/HIR76_RS10720/HIR76_RS04295/HIR76_RS21490/HIR76_R…	yisQ/ptsG/araE/yoeA/cydC/steT/pitB/treP/cydD/atpB/qoxB/ydbO/ybeC/secG/ktrD/cysP/yfiC/atpE/cimH/licR/yfiB/lutP/tcyP/dctP/arsF/mdtK/nagE/gntP/csbC/iolT/mtlA/ywrK/efeU/yknV/yncC/yyaJ/yhdH	37	18	HIR76_RS01415/HIR76_RS20810/HIR76_RS04340/HIR76_RS20815/HIR76_RS20510/HIR76_RS08665/HIR76_RS20830/HIR76_RS20745/HIR76_RS18500/HIR76_RS05110/HIR76_RS02525/HIR76_RS04295/HIR76_RS21490/HIR76_RS21355/HIR76_RS03545/HIR76_RS02265/HIR76_RS08025/HIR76_RS09705	19	HIR76_RS06125/HIR76_RS18385/HIR76_RS10110/HIR76_RS07240/HIR76_RS07230/HIR76_RS19860/HIR76_RS02565/HIR76_RS01305/HIR76_RS18220/HIR76_RS07575/HIR76_RS04550/HIR76_RS19855/HIR76_RS04545/HIR76_RS03030/HIR76_RS10720/HIR76_RS19405/HIR76_RS20575/HIR76_RS21950/HIR76_RS05275
MF	GO:0016787	hydrolase activity	97/495	305/1642	0.263317	0.997833	HIR76_RS04085/HIR76_RS10595/HIR76_RS18320/HIR76_RS12445/HIR76_RS20850/HIR76_RS15620/HIR76_RS18270/HIR76_RS20980/HIR76_RS01745/HIR76_RS09505/HIR76_RS15225/HIR76_RS20810/HIR76_RS09580/HIR76_RS04300/HIR76_RS06820/HIR76_RS10135/HIR76_RS08040/HIR76_RS02015/HIR76_RS10075/HIR76_RS21135/HIR76_RS12245/HIR76_RS20815/HIR76_RS16360/HIR76_RS13690/HIR76_RS15985/HIR76_RS09035/HIR76_RS12790/HIR76_RS08530/HIR76_R…	ltaS1/walL/opuCA/spoIVA/msmX/abnA/opuBA/bglS/opuAA/aprX/maf/cydC/cwlC/ltaS/pdaC/ggt/yknY/srfAC/ppsE/hutI/dinG/cydD/melA/dnaG/sppA/fliM/dacF/spoIIGA/bsnA/vpr/isp/srfAD/HIR76_RS17865/lexA/yhcR/yxeO/phoB/yfkN/abnB/epr/fliY/lipA/glsA/yvnB/ftsZ/yhfN/fhuC/xlyA/yfiC/rocB/ypbG/dhbF/pdaB/xynD/ypvA/yabE/abfA/bpr/pstBB/ltaSP/ganB/sndB/ythP/appD/yfiB/lonB/fliE/aprE/rbsA/ylmA/ltaSC/spoIVFB/ettA/ytrE/pstBA/csn…	97	51	HIR76_RS10595/HIR76_RS18320/HIR76_RS20850/HIR76_RS18270/HIR76_RS01745/HIR76_RS20810/HIR76_RS08040/HIR76_RS02015/HIR76_RS21135/HIR76_RS20815/HIR76_RS16360/HIR76_RS15985/HIR76_RS09035/HIR76_RS02020/HIR76_RS17865/HIR76_RS09835/HIR76_RS21190/HIR76_RS04360/HIR76_RS20635/HIR76_RS09040/HIR76_RS01600/HIR76_RS18880/HIR76_RS07210/HIR76_RS20315/HIR76_RS17340/HIR76_RS00260/HIR76_RS18465/HIR76_RS21185/HIR76_R…	46	HIR76_RS04085/HIR76_RS12445/HIR76_RS15620/HIR76_RS20980/HIR76_RS09505/HIR76_RS15225/HIR76_RS09580/HIR76_RS04300/HIR76_RS06820/HIR76_RS10135/HIR76_RS10075/HIR76_RS12245/HIR76_RS13690/HIR76_RS12790/HIR76_RS08530/HIR76_RS17640/HIR76_RS20475/HIR76_RS07420/HIR76_RS05135/HIR76_RS03250/HIR76_RS21110/HIR76_RS08285/HIR76_RS08520/HIR76_RS05860/HIR76_RS18045/HIR76_RS04550/HIR76_RS12545/HIR76_RS00935/HIR76_R…
MF	GO:0016798	hydrolase activity, acting on glycosyl bonds	11/495	30/1642	0.273984	0.997833	HIR76_RS10595/HIR76_RS15620/HIR76_RS20980/HIR76_RS16360/HIR76_RS21110/HIR76_RS09995/HIR76_RS00260/HIR76_RS15575/HIR76_RS18465/HIR76_RS14595/HIR76_RS09675	walL/abnA/bglS/melA/abnB/xynD/yabE/abfA/ganB/csn/xynB	11	5	HIR76_RS10595/HIR76_RS16360/HIR76_RS00260/HIR76_RS18465/HIR76_RS09675	6	HIR76_RS15620/HIR76_RS20980/HIR76_RS21110/HIR76_RS09995/HIR76_RS15575/HIR76_RS14595
MF	GO:0015291	secondary active transmembrane transporter activity	8/495	21/1642	0.281029	0.997833	HIR76_RS06125/HIR76_RS10110/HIR76_RS07230/HIR76_RS08665/HIR76_RS05110/HIR76_RS02525/HIR76_RS10720/HIR76_RS05275	yisQ/yoeA/pitB/cysP/tcyP/dctP/mdtK/yhdH	8	3	HIR76_RS08665/HIR76_RS05110/HIR76_RS02525	5	HIR76_RS06125/HIR76_RS10110/HIR76_RS07230/HIR76_RS10720/HIR76_RS05275
MF	GO:0015399	primary active transmembrane transporter activity	6/495	15/1642	0.281987	0.997833	HIR76_RS20810/HIR76_RS20815/HIR76_RS18220/HIR76_RS04550/HIR76_RS04545/HIR76_RS08025	cydC/cydD/secG/yfiC/yfiB/yknV	6	3	HIR76_RS20810/HIR76_RS20815/HIR76_RS08025	3	HIR76_RS18220/HIR76_RS04550/HIR76_RS04545
MF	GO:0015405	P-P-bond-hydrolysis-driven transmembrane transporter activity	6/495	15/1642	0.281987	0.997833	HIR76_RS20810/HIR76_RS20815/HIR76_RS18220/HIR76_RS04550/HIR76_RS04545/HIR76_RS08025	cydC/cydD/secG/yfiC/yfiB/yknV	6	3	HIR76_RS20810/HIR76_RS20815/HIR76_RS08025	3	HIR76_RS18220/HIR76_RS04550/HIR76_RS04545
MF	GO:0070011	peptidase activity, acting on L-amino acid peptides	16/495	46/1642	0.292471	0.997833	HIR76_RS09505/HIR76_RS10135/HIR76_RS12790/HIR76_RS08530/HIR76_RS20475/HIR76_RS07420/HIR76_RS17865/HIR76_RS09835/HIR76_RS20635/HIR76_RS05860/HIR76_RS08525/HIR76_RS15310/HIR76_RS05865/HIR76_RS15185/HIR76_RS01360/HIR76_RS13745	aprX/ggt/dacF/spoIIGA/vpr/isp/HIR76_RS17865/lexA/epr/yhfN/bpr/lonB/aprE/spoIVFB/mpr/ybeY	16	4	HIR76_RS17865/HIR76_RS09835/HIR76_RS20635/HIR76_RS01360	12	HIR76_RS09505/HIR76_RS10135/HIR76_RS12790/HIR76_RS08530/HIR76_RS20475/HIR76_RS07420/HIR76_RS05860/HIR76_RS08525/HIR76_RS15310/HIR76_RS05865/HIR76_RS15185/HIR76_RS13745
MF	GO:0016462	pyrophosphatase activity	35/495	107/1642	0.309187	0.997833	HIR76_RS18320/HIR76_RS12445/HIR76_RS20850/HIR76_RS18270/HIR76_RS01745/HIR76_RS15225/HIR76_RS20810/HIR76_RS08040/HIR76_RS12245/HIR76_RS20815/HIR76_RS13690/HIR76_RS09035/HIR76_RS21190/HIR76_RS08520/HIR76_RS18045/HIR76_RS04550/HIR76_RS12105/HIR76_RS13560/HIR76_RS16225/HIR76_RS06410/HIR76_RS04545/HIR76_RS15310/HIR76_RS08975/HIR76_RS19360/HIR76_RS08545/HIR76_RS04140/HIR76_RS16420/HIR76_RS13565/HIR76_R…	opuCA/spoIVA/msmX/opuBA/opuAA/maf/cydC/yknY/dinG/cydD/dnaG/fliM/yxeO/ftsZ/fhuC/yfiC/ypvA/pstBB/ythP/appD/yfiB/lonB/fliE/rbsA/ylmA/ettA/ytrE/pstBA/rdgB/uvrA/ruvB/ruvA/yknV/rsgA/ecfAB	35	22	HIR76_RS18320/HIR76_RS20850/HIR76_RS18270/HIR76_RS01745/HIR76_RS20810/HIR76_RS08040/HIR76_RS20815/HIR76_RS09035/HIR76_RS21190/HIR76_RS16225/HIR76_RS06410/HIR76_RS08975/HIR76_RS19360/HIR76_RS08545/HIR76_RS04140/HIR76_RS15390/HIR76_RS18940/HIR76_RS15055/HIR76_RS15060/HIR76_RS08025/HIR76_RS08765/HIR76_RS00880	13	HIR76_RS12445/HIR76_RS15225/HIR76_RS12245/HIR76_RS13690/HIR76_RS08520/HIR76_RS18045/HIR76_RS04550/HIR76_RS12105/HIR76_RS13560/HIR76_RS04545/HIR76_RS15310/HIR76_RS16420/HIR76_RS13565
MF	GO:0016817	hydrolase activity, acting on acid anhydrides	35/495	107/1642	0.309187	0.997833	HIR76_RS18320/HIR76_RS12445/HIR76_RS20850/HIR76_RS18270/HIR76_RS01745/HIR76_RS15225/HIR76_RS20810/HIR76_RS08040/HIR76_RS12245/HIR76_RS20815/HIR76_RS13690/HIR76_RS09035/HIR76_RS21190/HIR76_RS08520/HIR76_RS18045/HIR76_RS04550/HIR76_RS12105/HIR76_RS13560/HIR76_RS16225/HIR76_RS06410/HIR76_RS04545/HIR76_RS15310/HIR76_RS08975/HIR76_RS19360/HIR76_RS08545/HIR76_RS04140/HIR76_RS16420/HIR76_RS13565/HIR76_R…	opuCA/spoIVA/msmX/opuBA/opuAA/maf/cydC/yknY/dinG/cydD/dnaG/fliM/yxeO/ftsZ/fhuC/yfiC/ypvA/pstBB/ythP/appD/yfiB/lonB/fliE/rbsA/ylmA/ettA/ytrE/pstBA/rdgB/uvrA/ruvB/ruvA/yknV/rsgA/ecfAB	35	22	HIR76_RS18320/HIR76_RS20850/HIR76_RS18270/HIR76_RS01745/HIR76_RS20810/HIR76_RS08040/HIR76_RS20815/HIR76_RS09035/HIR76_RS21190/HIR76_RS16225/HIR76_RS06410/HIR76_RS08975/HIR76_RS19360/HIR76_RS08545/HIR76_RS04140/HIR76_RS15390/HIR76_RS18940/HIR76_RS15055/HIR76_RS15060/HIR76_RS08025/HIR76_RS08765/HIR76_RS00880	13	HIR76_RS12445/HIR76_RS15225/HIR76_RS12245/HIR76_RS13690/HIR76_RS08520/HIR76_RS18045/HIR76_RS04550/HIR76_RS12105/HIR76_RS13560/HIR76_RS04545/HIR76_RS15310/HIR76_RS16420/HIR76_RS13565
MF	GO:0016818	hydrolase activity, acting on acid anhydrides, in phosphorus-containing anhydrides	35/495	107/1642	0.309187	0.997833	HIR76_RS18320/HIR76_RS12445/HIR76_RS20850/HIR76_RS18270/HIR76_RS01745/HIR76_RS15225/HIR76_RS20810/HIR76_RS08040/HIR76_RS12245/HIR76_RS20815/HIR76_RS13690/HIR76_RS09035/HIR76_RS21190/HIR76_RS08520/HIR76_RS18045/HIR76_RS04550/HIR76_RS12105/HIR76_RS13560/HIR76_RS16225/HIR76_RS06410/HIR76_RS04545/HIR76_RS15310/HIR76_RS08975/HIR76_RS19360/HIR76_RS08545/HIR76_RS04140/HIR76_RS16420/HIR76_RS13565/HIR76_R…	opuCA/spoIVA/msmX/opuBA/opuAA/maf/cydC/yknY/dinG/cydD/dnaG/fliM/yxeO/ftsZ/fhuC/yfiC/ypvA/pstBB/ythP/appD/yfiB/lonB/fliE/rbsA/ylmA/ettA/ytrE/pstBA/rdgB/uvrA/ruvB/ruvA/yknV/rsgA/ecfAB	35	22	HIR76_RS18320/HIR76_RS20850/HIR76_RS18270/HIR76_RS01745/HIR76_RS20810/HIR76_RS08040/HIR76_RS20815/HIR76_RS09035/HIR76_RS21190/HIR76_RS16225/HIR76_RS06410/HIR76_RS08975/HIR76_RS19360/HIR76_RS08545/HIR76_RS04140/HIR76_RS15390/HIR76_RS18940/HIR76_RS15055/HIR76_RS15060/HIR76_RS08025/HIR76_RS08765/HIR76_RS00880	13	HIR76_RS12445/HIR76_RS15225/HIR76_RS12245/HIR76_RS13690/HIR76_RS08520/HIR76_RS18045/HIR76_RS04550/HIR76_RS12105/HIR76_RS13560/HIR76_RS04545/HIR76_RS15310/HIR76_RS16420/HIR76_RS13565
MF	GO:0140096	catalytic activity, acting on a protein	30/495	91/1642	0.309904	0.997833	HIR76_RS17890/HIR76_RS09505/HIR76_RS03930/HIR76_RS10135/HIR76_RS07845/HIR76_RS15985/HIR76_RS12790/HIR76_RS08530/HIR76_RS20475/HIR76_RS07420/HIR76_RS17865/HIR76_RS09835/HIR76_RS07595/HIR76_RS20635/HIR76_RS05860/HIR76_RS00400/HIR76_RS08525/HIR76_RS04585/HIR76_RS15310/HIR76_RS15760/HIR76_RS21680/HIR76_RS12725/HIR76_RS05865/HIR76_RS04235/HIR76_RS15185/HIR76_RS12050/HIR76_RS09090/HIR76_RS10585/HIR76_R…	cssS/aprX/yesM/ggt/kinA/sppA/dacF/spoIIGA/vpr/isp/HIR76_RS17865/lexA/kinE/epr/yhfN/prkT/bpr/lnrJ/lonB/phoR/walK/ppiB/aprE/yflR/spoIVFB/bpsB/cheB/desK/mpr/ybeY	30	8	HIR76_RS15985/HIR76_RS17865/HIR76_RS09835/HIR76_RS20635/HIR76_RS21680/HIR76_RS04235/HIR76_RS09090/HIR76_RS01360	22	HIR76_RS17890/HIR76_RS09505/HIR76_RS03930/HIR76_RS10135/HIR76_RS07845/HIR76_RS12790/HIR76_RS08530/HIR76_RS20475/HIR76_RS07420/HIR76_RS07595/HIR76_RS05860/HIR76_RS00400/HIR76_RS08525/HIR76_RS04585/HIR76_RS15310/HIR76_RS15760/HIR76_RS12725/HIR76_RS05865/HIR76_RS15185/HIR76_RS12050/HIR76_RS10585/HIR76_RS13745
MF	GO:0022804	active transmembrane transporter activity	19/495	57/1642	0.343908	0.997833	HIR76_RS06125/HIR76_RS01415/HIR76_RS10110/HIR76_RS20810/HIR76_RS07230/HIR76_RS04340/HIR76_RS20815/HIR76_RS18220/HIR76_RS08665/HIR76_RS04550/HIR76_RS20745/HIR76_RS04545/HIR76_RS05110/HIR76_RS02525/HIR76_RS10720/HIR76_RS04295/HIR76_RS02265/HIR76_RS08025/HIR76_RS05275	yisQ/ptsG/yoeA/cydC/pitB/treP/cydD/secG/cysP/yfiC/licR/yfiB/tcyP/dctP/mdtK/nagE/mtlA/yknV/yhdH	19	11	HIR76_RS01415/HIR76_RS20810/HIR76_RS04340/HIR76_RS20815/HIR76_RS08665/HIR76_RS20745/HIR76_RS05110/HIR76_RS02525/HIR76_RS04295/HIR76_RS02265/HIR76_RS08025	8	HIR76_RS06125/HIR76_RS10110/HIR76_RS07230/HIR76_RS18220/HIR76_RS04550/HIR76_RS04545/HIR76_RS10720/HIR76_RS05275
MF	GO:0017111	nucleoside-triphosphatase activity	33/495	103/1642	0.369646	0.997833	HIR76_RS18320/HIR76_RS12445/HIR76_RS20850/HIR76_RS18270/HIR76_RS01745/HIR76_RS20810/HIR76_RS08040/HIR76_RS12245/HIR76_RS20815/HIR76_RS13690/HIR76_RS09035/HIR76_RS21190/HIR76_RS08520/HIR76_RS18045/HIR76_RS04550/HIR76_RS12105/HIR76_RS13560/HIR76_RS16225/HIR76_RS06410/HIR76_RS04545/HIR76_RS15310/HIR76_RS08975/HIR76_RS19360/HIR76_RS08545/HIR76_RS04140/HIR76_RS16420/HIR76_RS13565/HIR76_RS18940/HIR76_R…	opuCA/spoIVA/msmX/opuBA/opuAA/cydC/yknY/dinG/cydD/dnaG/fliM/yxeO/ftsZ/fhuC/yfiC/ypvA/pstBB/ythP/appD/yfiB/lonB/fliE/rbsA/ylmA/ettA/ytrE/pstBA/uvrA/ruvB/ruvA/yknV/rsgA/ecfAB	33	21	HIR76_RS18320/HIR76_RS20850/HIR76_RS18270/HIR76_RS01745/HIR76_RS20810/HIR76_RS08040/HIR76_RS20815/HIR76_RS09035/HIR76_RS21190/HIR76_RS16225/HIR76_RS06410/HIR76_RS08975/HIR76_RS19360/HIR76_RS08545/HIR76_RS04140/HIR76_RS18940/HIR76_RS15055/HIR76_RS15060/HIR76_RS08025/HIR76_RS08765/HIR76_RS00880	12	HIR76_RS12445/HIR76_RS12245/HIR76_RS13690/HIR76_RS08520/HIR76_RS18045/HIR76_RS04550/HIR76_RS12105/HIR76_RS13560/HIR76_RS04545/HIR76_RS15310/HIR76_RS16420/HIR76_RS13565
MF	GO:0008233	peptidase activity	17/495	52/1642	0.393347	0.997833	HIR76_RS09505/HIR76_RS10135/HIR76_RS15985/HIR76_RS12790/HIR76_RS08530/HIR76_RS20475/HIR76_RS07420/HIR76_RS17865/HIR76_RS09835/HIR76_RS20635/HIR76_RS05860/HIR76_RS08525/HIR76_RS15310/HIR76_RS05865/HIR76_RS15185/HIR76_RS01360/HIR76_RS13745	aprX/ggt/sppA/dacF/spoIIGA/vpr/isp/HIR76_RS17865/lexA/epr/yhfN/bpr/lonB/aprE/spoIVFB/mpr/ybeY	17	5	HIR76_RS15985/HIR76_RS17865/HIR76_RS09835/HIR76_RS20635/HIR76_RS01360	12	HIR76_RS09505/HIR76_RS10135/HIR76_RS12790/HIR76_RS08530/HIR76_RS20475/HIR76_RS07420/HIR76_RS05860/HIR76_RS08525/HIR76_RS15310/HIR76_RS05865/HIR76_RS15185/HIR76_RS13745
MF	GO:0020037	heme binding	7/495	20/1642	0.397276	0.997833	HIR76_RS07340/HIR76_RS04945/HIR76_RS20510/HIR76_RS01905/HIR76_RS06875/HIR76_RS20760/HIR76_RS20970	hmpA/katA/qoxB/nasD/yjiB/katX/katE	7	3	HIR76_RS07340/HIR76_RS20510/HIR76_RS01905	4	HIR76_RS04945/HIR76_RS06875/HIR76_RS20760/HIR76_RS20970
MF	GO:0046906	tetrapyrrole binding	7/495	20/1642	0.397276	0.997833	HIR76_RS07340/HIR76_RS04945/HIR76_RS20510/HIR76_RS01905/HIR76_RS06875/HIR76_RS20760/HIR76_RS20970	hmpA/katA/qoxB/nasD/yjiB/katX/katE	7	3	HIR76_RS07340/HIR76_RS20510/HIR76_RS01905	4	HIR76_RS04945/HIR76_RS06875/HIR76_RS20760/HIR76_RS20970
MF	GO:0042626	ATPase activity, coupled to transmembrane movement of substances	5/495	14/1642	0.420501	0.997833	HIR76_RS20810/HIR76_RS20815/HIR76_RS04550/HIR76_RS04545/HIR76_RS08025	cydC/cydD/yfiC/yfiB/yknV	5	3	HIR76_RS20810/HIR76_RS20815/HIR76_RS08025	2	HIR76_RS04550/HIR76_RS04545
MF	GO:0043492	ATPase activity, coupled to movement of substances	5/495	14/1642	0.420501	0.997833	HIR76_RS20810/HIR76_RS20815/HIR76_RS04550/HIR76_RS04545/HIR76_RS08025	cydC/cydD/yfiC/yfiB/yknV	5	3	HIR76_RS20810/HIR76_RS20815/HIR76_RS08025	2	HIR76_RS04550/HIR76_RS04545
MF	GO:0016788	hydrolase activity, acting on ester bonds	13/495	40/1642	0.430397	0.997833	HIR76_RS04085/HIR76_RS04300/HIR76_RS02015/HIR76_RS10075/HIR76_RS17640/HIR76_RS02020/HIR76_RS03250/HIR76_RS17340/HIR76_RS18080/HIR76_RS13505/HIR76_RS20170/HIR76_RS09090/HIR76_RS11930	ltaS1/ltaS/srfAC/ppsE/bsnA/srfAD/phoB/dhbF/ltaSP/ltaSC/ywhH/cheB/ypjQ	13	5	HIR76_RS02015/HIR76_RS02020/HIR76_RS17340/HIR76_RS20170/HIR76_RS09090	8	HIR76_RS04085/HIR76_RS04300/HIR76_RS10075/HIR76_RS17640/HIR76_RS03250/HIR76_RS18080/HIR76_RS13505/HIR76_RS11930
MF	GO:0016860	intramolecular oxidoreductase activity	4/495	11/1642	0.43474	0.997833	HIR76_RS21325/HIR76_RS15615/HIR76_RS06925/HIR76_RS12095	iolB/araA/uxaC/kduI	4	3	HIR76_RS21325/HIR76_RS06925/HIR76_RS12095	1	HIR76_RS15615
MF	GO:0016861	intramolecular oxidoreductase activity, interconverting aldoses and ketoses	4/495	11/1642	0.43474	0.997833	HIR76_RS21325/HIR76_RS15615/HIR76_RS06925/HIR76_RS12095	iolB/araA/uxaC/kduI	4	3	HIR76_RS21325/HIR76_RS06925/HIR76_RS12095	1	HIR76_RS15615
MF	GO:0042623	ATPase activity, coupled	8/495	24/1642	0.44149	0.997833	HIR76_RS20810/HIR76_RS12245/HIR76_RS20815/HIR76_RS04550/HIR76_RS12105/HIR76_RS04545/HIR76_RS15310/HIR76_RS08025	cydC/dinG/cydD/yfiC/ypvA/yfiB/lonB/yknV	8	3	HIR76_RS20810/HIR76_RS20815/HIR76_RS08025	5	HIR76_RS12245/HIR76_RS04550/HIR76_RS12105/HIR76_RS04545/HIR76_RS15310
MF	GO:0004812	aminoacyl-tRNA ligase activity	7/495	21/1642	0.455399	0.997833	HIR76_RS20665/HIR76_RS14960/HIR76_RS15525/HIR76_RS13715/HIR76_RS15520/HIR76_RS13710/HIR76_RS16055	tyrZ/aspS/pheS/glyQ/pheT/glyS/tyrS	7	7	HIR76_RS20665/HIR76_RS14960/HIR76_RS15525/HIR76_RS13715/HIR76_RS15520/HIR76_RS13710/HIR76_RS16055	0
MF	GO:0016875	ligase activity, forming carbon-oxygen bonds	7/495	21/1642	0.455399	0.997833	HIR76_RS20665/HIR76_RS14960/HIR76_RS15525/HIR76_RS13715/HIR76_RS15520/HIR76_RS13710/HIR76_RS16055	tyrZ/aspS/pheS/glyQ/pheT/glyS/tyrS	7	7	HIR76_RS20665/HIR76_RS14960/HIR76_RS15525/HIR76_RS13715/HIR76_RS15520/HIR76_RS13710/HIR76_RS16055	0
MF	GO:0046983	protein dimerization activity	6/495	18/1642	0.471236	0.997833	HIR76_RS13825/HIR76_RS04585/HIR76_RS20545/HIR76_RS00865/HIR76_RS10585/HIR76_RS13335	grpE/lnrJ/slrA/rpoA/desK/mntR	6	3	HIR76_RS13825/HIR76_RS20545/HIR76_RS00865	3	HIR76_RS04585/HIR76_RS10585/HIR76_RS13335
MF	GO:0016491	oxidoreductase activity	65/495	213/1642	0.478454	0.997833	HIR76_RS07340/HIR76_RS16865/HIR76_RS16860/HIR76_RS20825/HIR76_RS20320/HIR76_RS21330/HIR76_RS10500/HIR76_RS19950/HIR76_RS17800/HIR76_RS17790/HIR76_RS08155/HIR76_RS20325/HIR76_RS12585/HIR76_RS16360/HIR76_RS04945/HIR76_RS20510/HIR76_RS19155/HIR76_RS12535/HIR76_RS10150/HIR76_RS08490/HIR76_RS01905/HIR76_RS07710/HIR76_RS20505/HIR76_RS13230/HIR76_RS21300/HIR76_RS04470/HIR76_RS06935/HIR76_RS13350/HIR76_R…	hmpA/betB/gbsB/cydA/pruA/iolA/yobN/malS/fadN/fadE/pdhA/rocG/serA/melA/katA/qoxB/tuaD/gudB/gltD/murB/nasD/queF/qoxC/folD/iolG/acoA/allD/gcvPB/yjiB/yxeK/namA/nirD/yneN/ahpA/mtlD/gltB/proA/yhjG/yerD/sodF/gcvPA/yoaE/tpx/ldeJ/ctaA/iolU/katX/mmgC/iolG/dapB/ydfN/yhfW/katE/sodA/bdbC/pruA/glpD/fdhF/yumC/ykuV/dfrA/dusC/yceB/yfmT/yurZ	65	36	HIR76_RS07340/HIR76_RS16865/HIR76_RS16860/HIR76_RS20825/HIR76_RS20320/HIR76_RS21330/HIR76_RS08155/HIR76_RS20325/HIR76_RS12585/HIR76_RS16360/HIR76_RS20510/HIR76_RS10150/HIR76_RS01905/HIR76_RS07710/HIR76_RS20505/HIR76_RS21300/HIR76_RS06935/HIR76_RS13350/HIR76_RS21210/HIR76_RS12970/HIR76_RS01900/HIR76_RS02275/HIR76_RS10155/HIR76_RS07385/HIR76_RS05965/HIR76_RS13355/HIR76_RS10215/HIR76_RS16925/HIR76_R…	29	HIR76_RS10500/HIR76_RS19950/HIR76_RS17800/HIR76_RS17790/HIR76_RS04945/HIR76_RS19155/HIR76_RS12535/HIR76_RS08490/HIR76_RS13230/HIR76_RS04470/HIR76_RS06875/HIR76_RS09915/HIR76_RS07970/HIR76_RS03740/HIR76_RS10665/HIR76_RS15965/HIR76_RS10050/HIR76_RS08305/HIR76_RS20760/HIR76_RS13145/HIR76_RS12290/HIR76_RS05910/HIR76_RS20970/HIR76_RS13595/HIR76_RS18135/HIR76_RS01860/HIR76_RS07975/HIR76_RS11920/HIR76_R…
MF	GO:0051536	iron-sulfur cluster binding	9/495	28/1642	0.479471	0.997833	HIR76_RS07705/HIR76_RS10150/HIR76_RS01905/HIR76_RS01900/HIR76_RS05910/HIR76_RS14780/HIR76_RS20020/HIR76_RS17470/HIR76_RS15120	queE/gltD/nasD/nirD/yhfW/fdhF/fadF/yutI/nadA	9	5	HIR76_RS07705/HIR76_RS10150/HIR76_RS01905/HIR76_RS01900/HIR76_RS14780	4	HIR76_RS05910/HIR76_RS20020/HIR76_RS17470/HIR76_RS15120
MF	GO:0051540	metal cluster binding	9/495	28/1642	0.479471	0.997833	HIR76_RS07705/HIR76_RS10150/HIR76_RS01905/HIR76_RS01900/HIR76_RS05910/HIR76_RS14780/HIR76_RS20020/HIR76_RS17470/HIR76_RS15120	queE/gltD/nasD/nirD/yhfW/fdhF/fadF/yutI/nadA	9	5	HIR76_RS07705/HIR76_RS10150/HIR76_RS01905/HIR76_RS01900/HIR76_RS14780	4	HIR76_RS05910/HIR76_RS20020/HIR76_RS17470/HIR76_RS15120
MF	GO:0016987	sigma factor activity	7/495	22/1642	0.512275	0.997833	HIR76_RS13685/HIR76_RS12775/HIR76_RS08540/HIR76_RS01115/HIR76_RS05300/HIR76_RS08535/HIR76_RS14725	rpoD/sigF/sigG/sigW/sigM/sigE/sigV	7	1	HIR76_RS01115	6	HIR76_RS13685/HIR76_RS12775/HIR76_RS08540/HIR76_RS05300/HIR76_RS08535/HIR76_RS14725
MF	GO:0004222	metalloendopeptidase activity	4/495	12/1642	0.512281	0.997833	HIR76_RS17865/HIR76_RS05860/HIR76_RS15185/HIR76_RS13745	HIR76_RS17865/yhfN/spoIVFB/ybeY	4	1	HIR76_RS17865	3	HIR76_RS05860/HIR76_RS15185/HIR76_RS13745
MF	GO:0005506	iron ion binding	4/495	12/1642	0.512281	0.997833	HIR76_RS20510/HIR76_RS06875/HIR76_RS17875/HIR76_RS17470	qoxB/yjiB/mrgA/yutI	4	1	HIR76_RS20510	3	HIR76_RS06875/HIR76_RS17875/HIR76_RS17470
MF	GO:0016810	hydrolase activity, acting on carbon-nitrogen (but not peptide) bonds	10/495	33/1642	0.558515	0.997833	HIR76_RS09580/HIR76_RS06820/HIR76_RS21135/HIR76_RS08285/HIR76_RS07210/HIR76_RS00935/HIR76_RS15995/HIR76_RS01925/HIR76_RS20845/HIR76_RS03700	cwlC/pdaC/hutI/glsA/xlyA/pdaB/ytcJ/folEB/yxkH/purH	10	5	HIR76_RS21135/HIR76_RS07210/HIR76_RS15995/HIR76_RS01925/HIR76_RS20845	5	HIR76_RS09580/HIR76_RS06820/HIR76_RS08285/HIR76_RS00935/HIR76_RS03700
MF	GO:0016757	transferase activity, transferring glycosyl groups	5/495	17/1642	0.617237	0.997833	HIR76_RS21150/HIR76_RS08485/HIR76_RS03240/HIR76_RS06880/HIR76_RS18855	pdp/murG/ydhE/ppuG/lgt	5	1	HIR76_RS21150	4	HIR76_RS08485/HIR76_RS03240/HIR76_RS06880/HIR76_RS18855
MF	GO:0016887	ATPase activity	26/495	89/1642	0.619019	0.997833	HIR76_RS18320/HIR76_RS12445/HIR76_RS20850/HIR76_RS18270/HIR76_RS01745/HIR76_RS20810/HIR76_RS08040/HIR76_RS12245/HIR76_RS20815/HIR76_RS21190/HIR76_RS18045/HIR76_RS04550/HIR76_RS12105/HIR76_RS13560/HIR76_RS16225/HIR76_RS06410/HIR76_RS04545/HIR76_RS15310/HIR76_RS19360/HIR76_RS08545/HIR76_RS04140/HIR76_RS16420/HIR76_RS13565/HIR76_RS18940/HIR76_RS08025/HIR76_RS00880	opuCA/spoIVA/msmX/opuBA/opuAA/cydC/yknY/dinG/cydD/yxeO/fhuC/yfiC/ypvA/pstBB/ythP/appD/yfiB/lonB/rbsA/ylmA/ettA/ytrE/pstBA/uvrA/yknV/ecfAB	26	16	HIR76_RS18320/HIR76_RS20850/HIR76_RS18270/HIR76_RS01745/HIR76_RS20810/HIR76_RS08040/HIR76_RS20815/HIR76_RS21190/HIR76_RS16225/HIR76_RS06410/HIR76_RS19360/HIR76_RS08545/HIR76_RS04140/HIR76_RS18940/HIR76_RS08025/HIR76_RS00880	10	HIR76_RS12445/HIR76_RS12245/HIR76_RS18045/HIR76_RS04550/HIR76_RS12105/HIR76_RS13560/HIR76_RS04545/HIR76_RS15310/HIR76_RS16420/HIR76_RS13565
MF	GO:0003700	DNA-binding transcription factor activity	31/495	106/1642	0.62048	0.997833	HIR76_RS01325/HIR76_RS13685/HIR76_RS12775/HIR76_RS08540/HIR76_RS07495/HIR76_RS01115/HIR76_RS17845/HIR76_RS16230/HIR76_RS20660/HIR76_RS03935/HIR76_RS05300/HIR76_RS06130/HIR76_RS20590/HIR76_RS21480/HIR76_RS08535/HIR76_RS07670/HIR76_RS02215/HIR76_RS12815/HIR76_RS14725/HIR76_RS02255/HIR76_RS21335/HIR76_RS05970/HIR76_RS18400/HIR76_RS20205/HIR76_RS04645/HIR76_RS10160/HIR76_RS05705/HIR76_RS18495/HIR76_R…	ybfA/rpoD/sigF/sigG/ykoM/sigW/yusT/ytzE/ywaE/yesN/sigM/yisR/cidR/gntR/sigE/mhqR/yczG/fur/sigV/ycnK/iolR/yhjH/yvbU/ywhA/yfiV/gltC/scoC/lutR/frlR/yobQ/garR	31	17	HIR76_RS01325/HIR76_RS01115/HIR76_RS17845/HIR76_RS20660/HIR76_RS06130/HIR76_RS20590/HIR76_RS21480/HIR76_RS21335/HIR76_RS05970/HIR76_RS18400/HIR76_RS20205/HIR76_RS10160/HIR76_RS05705/HIR76_RS18495/HIR76_RS17650/HIR76_RS10515/HIR76_RS01490	14	HIR76_RS13685/HIR76_RS12775/HIR76_RS08540/HIR76_RS07495/HIR76_RS16230/HIR76_RS03935/HIR76_RS05300/HIR76_RS08535/HIR76_RS07670/HIR76_RS02215/HIR76_RS12815/HIR76_RS14725/HIR76_RS02255/HIR76_RS04645
MF	GO:0140110	transcription regulator activity	31/495	106/1642	0.62048	0.997833	HIR76_RS01325/HIR76_RS13685/HIR76_RS12775/HIR76_RS08540/HIR76_RS07495/HIR76_RS01115/HIR76_RS17845/HIR76_RS16230/HIR76_RS20660/HIR76_RS03935/HIR76_RS05300/HIR76_RS06130/HIR76_RS20590/HIR76_RS21480/HIR76_RS08535/HIR76_RS07670/HIR76_RS02215/HIR76_RS12815/HIR76_RS14725/HIR76_RS02255/HIR76_RS21335/HIR76_RS05970/HIR76_RS18400/HIR76_RS20205/HIR76_RS04645/HIR76_RS10160/HIR76_RS05705/HIR76_RS18495/HIR76_R…	ybfA/rpoD/sigF/sigG/ykoM/sigW/yusT/ytzE/ywaE/yesN/sigM/yisR/cidR/gntR/sigE/mhqR/yczG/fur/sigV/ycnK/iolR/yhjH/yvbU/ywhA/yfiV/gltC/scoC/lutR/frlR/yobQ/garR	31	17	HIR76_RS01325/HIR76_RS01115/HIR76_RS17845/HIR76_RS20660/HIR76_RS06130/HIR76_RS20590/HIR76_RS21480/HIR76_RS21335/HIR76_RS05970/HIR76_RS18400/HIR76_RS20205/HIR76_RS10160/HIR76_RS05705/HIR76_RS18495/HIR76_RS17650/HIR76_RS10515/HIR76_RS01490	14	HIR76_RS13685/HIR76_RS12775/HIR76_RS08540/HIR76_RS07495/HIR76_RS16230/HIR76_RS03935/HIR76_RS05300/HIR76_RS08535/HIR76_RS07670/HIR76_RS02215/HIR76_RS12815/HIR76_RS14725/HIR76_RS02255/HIR76_RS04645
MF	GO:0140101	catalytic activity, acting on a tRNA	9/495	31/1642	0.62179	0.997833	HIR76_RS20665/HIR76_RS14960/HIR76_RS15525/HIR76_RS13715/HIR76_RS15520/HIR76_RS20170/HIR76_RS13710/HIR76_RS04455/HIR76_RS16055	tyrZ/aspS/pheS/glyQ/pheT/ywhH/glyS/dusC/tyrS	9	9	HIR76_RS20665/HIR76_RS14960/HIR76_RS15525/HIR76_RS13715/HIR76_RS15520/HIR76_RS20170/HIR76_RS13710/HIR76_RS04455/HIR76_RS16055	0
MF	GO:0016747	transferase activity, transferring acyl groups other than amino-acyl groups	15/495	52/1642	0.634494	0.997833	HIR76_RS01325/HIR76_RS14430/HIR76_RS04620/HIR76_RS17795/HIR76_RS05800/HIR76_RS07590/HIR76_RS08820/HIR76_RS07820/HIR76_RS08425/HIR76_RS21205/HIR76_RS06475/HIR76_RS21955/HIR76_RS16835/HIR76_RS03915/HIR76_RS12670	ybfA/bltD/icaC/fadA/fabHB/ykrP/plsX/ykwB/ylbP/snaB/yjbC/maa/yuaI/yesJ/ribT	15	7	HIR76_RS01325/HIR76_RS05800/HIR76_RS07590/HIR76_RS08820/HIR76_RS07820/HIR76_RS21205/HIR76_RS16835	8	HIR76_RS14430/HIR76_RS04620/HIR76_RS17795/HIR76_RS08425/HIR76_RS06475/HIR76_RS21955/HIR76_RS03915/HIR76_RS12670
MF	GO:0008237	metallopeptidase activity	4/495	14/1642	0.650136	0.997833	HIR76_RS17865/HIR76_RS05860/HIR76_RS15185/HIR76_RS13745	HIR76_RS17865/yhfN/spoIVFB/ybeY	4	1	HIR76_RS17865	3	HIR76_RS05860/HIR76_RS15185/HIR76_RS13745
MF	GO:0016746	transferase activity, transferring acyl groups	18/495	63/1642	0.656501	0.997833	HIR76_RS01325/HIR76_RS14430/HIR76_RS05310/HIR76_RS04620/HIR76_RS17795/HIR76_RS05800/HIR76_RS07590/HIR76_RS08820/HIR76_RS07820/HIR76_RS08425/HIR76_RS21205/HIR76_RS06475/HIR76_RS21955/HIR76_RS08165/HIR76_RS16835/HIR76_RS03915/HIR76_RS12670/HIR76_RS05260	ybfA/bltD/plsC/icaC/fadA/fabHB/ykrP/plsX/ykwB/ylbP/snaB/yjbC/maa/pdhC/yuaI/yesJ/ribT/citA	18	10	HIR76_RS01325/HIR76_RS05310/HIR76_RS05800/HIR76_RS07590/HIR76_RS08820/HIR76_RS07820/HIR76_RS21205/HIR76_RS08165/HIR76_RS16835/HIR76_RS05260	8	HIR76_RS14430/HIR76_RS04620/HIR76_RS17795/HIR76_RS08425/HIR76_RS06475/HIR76_RS21955/HIR76_RS03915/HIR76_RS12670
MF	GO:0015318	inorganic molecular entity transmembrane transporter activity	13/495	46/1642	0.66576	0.997833	HIR76_RS07240/HIR76_RS07230/HIR76_RS19860/HIR76_RS20510/HIR76_RS01305/HIR76_RS08665/HIR76_RS19855/HIR76_RS18500/HIR76_RS03030/HIR76_RS21490/HIR76_RS19405/HIR76_RS20575/HIR76_RS05275	steT/pitB/atpB/qoxB/ybeC/cysP/atpE/lutP/arsF/gntP/ywrK/efeU/yhdH	13	4	HIR76_RS20510/HIR76_RS08665/HIR76_RS18500/HIR76_RS21490	9	HIR76_RS07240/HIR76_RS07230/HIR76_RS19860/HIR76_RS01305/HIR76_RS19855/HIR76_RS03030/HIR76_RS19405/HIR76_RS20575/HIR76_RS05275
MF	GO:0016853	isomerase activity	12/495	43/1642	0.682782	0.997833	HIR76_RS10105/HIR76_RS21325/HIR76_RS05195/HIR76_RS17445/HIR76_RS18565/HIR76_RS15615/HIR76_RS12725/HIR76_RS06925/HIR76_RS08770/HIR76_RS12095/HIR76_RS00890/HIR76_RS02415	galM/iolB/pgcA/dapF/racX/araA/ppiB/uxaC/rpe/kduI/truA/topB	12	9	HIR76_RS21325/HIR76_RS05195/HIR76_RS17445/HIR76_RS18565/HIR76_RS06925/HIR76_RS08770/HIR76_RS12095/HIR76_RS00890/HIR76_RS02415	3	HIR76_RS10105/HIR76_RS15615/HIR76_RS12725
MF	GO:0004672	protein kinase activity	10/495	36/1642	0.68361	0.997833	HIR76_RS17890/HIR76_RS03930/HIR76_RS07845/HIR76_RS07595/HIR76_RS00400/HIR76_RS04585/HIR76_RS15760/HIR76_RS21680/HIR76_RS04235/HIR76_RS10585	cssS/yesM/kinA/kinE/prkT/lnrJ/phoR/walK/yflR/desK	10	2	HIR76_RS21680/HIR76_RS04235	8	HIR76_RS17890/HIR76_RS03930/HIR76_RS07845/HIR76_RS07595/HIR76_RS00400/HIR76_RS04585/HIR76_RS15760/HIR76_RS10585
MF	GO:0015293	symporter activity	3/495	11/1642	0.691791	0.997833	HIR76_RS05110/HIR76_RS02525/HIR76_RS05275	tcyP/dctP/yhdH	3	2	HIR76_RS05110/HIR76_RS02525	1	HIR76_RS05275
MF	GO:0140098	catalytic activity, acting on RNA	13/495	47/1642	0.699463	0.997833	HIR76_RS13690/HIR76_RS20665/HIR76_RS14960/HIR76_RS15525/HIR76_RS13715/HIR76_RS15520/HIR76_RS20170/HIR76_RS00865/HIR76_RS13710/HIR76_RS03810/HIR76_RS04455/HIR76_RS16055/HIR76_RS04445	dnaG/tyrZ/aspS/pheS/glyQ/pheT/ywhH/rpoA/glyS/rlmD/dusC/tyrS/rlmD	13	11	HIR76_RS20665/HIR76_RS14960/HIR76_RS15525/HIR76_RS13715/HIR76_RS15520/HIR76_RS20170/HIR76_RS00865/HIR76_RS13710/HIR76_RS04455/HIR76_RS16055/HIR76_RS04445	2	HIR76_RS13690/HIR76_RS03810
MF	GO:0016773	phosphotransferase activity, alcohol group as acceptor	21/495	75/1642	0.702601	0.997833	HIR76_RS01415/HIR76_RS17890/HIR76_RS21485/HIR76_RS03930/HIR76_RS07845/HIR76_RS04340/HIR76_RS07595/HIR76_RS00400/HIR76_RS09690/HIR76_RS20745/HIR76_RS04585/HIR76_RS08795/HIR76_RS15760/HIR76_RS21680/HIR76_RS04235/HIR76_RS15990/HIR76_RS04295/HIR76_RS02265/HIR76_RS15610/HIR76_RS10585/HIR76_RS16940	ptsG/cssS/gntK/yesM/kinA/treP/kinE/prkT/xylB/licR/lnrJ/yloV/phoR/walK/yflR/ppnKB/nagE/mtlA/araB/desK/rhaB	21	11	HIR76_RS01415/HIR76_RS21485/HIR76_RS04340/HIR76_RS09690/HIR76_RS20745/HIR76_RS08795/HIR76_RS21680/HIR76_RS04235/HIR76_RS04295/HIR76_RS02265/HIR76_RS16940	10	HIR76_RS17890/HIR76_RS03930/HIR76_RS07845/HIR76_RS07595/HIR76_RS00400/HIR76_RS04585/HIR76_RS15760/HIR76_RS15990/HIR76_RS15610/HIR76_RS10585
MF	GO:0000155	phosphorelay sensor kinase activity	9/495	33/1642	0.704216	0.997833	HIR76_RS17890/HIR76_RS03930/HIR76_RS07845/HIR76_RS07595/HIR76_RS04585/HIR76_RS15760/HIR76_RS21680/HIR76_RS04235/HIR76_RS10585	cssS/yesM/kinA/kinE/lnrJ/phoR/walK/yflR/desK	9	2	HIR76_RS21680/HIR76_RS04235	7	HIR76_RS17890/HIR76_RS03930/HIR76_RS07845/HIR76_RS07595/HIR76_RS04585/HIR76_RS15760/HIR76_RS10585
MF	GO:0004673	protein histidine kinase activity	9/495	33/1642	0.704216	0.997833	HIR76_RS17890/HIR76_RS03930/HIR76_RS07845/HIR76_RS07595/HIR76_RS04585/HIR76_RS15760/HIR76_RS21680/HIR76_RS04235/HIR76_RS10585	cssS/yesM/kinA/kinE/lnrJ/phoR/walK/yflR/desK	9	2	HIR76_RS21680/HIR76_RS04235	7	HIR76_RS17890/HIR76_RS03930/HIR76_RS07845/HIR76_RS07595/HIR76_RS04585/HIR76_RS15760/HIR76_RS10585
MF	GO:0016775	phosphotransferase activity, nitrogenous group as acceptor	9/495	33/1642	0.704216	0.997833	HIR76_RS17890/HIR76_RS03930/HIR76_RS07845/HIR76_RS07595/HIR76_RS04585/HIR76_RS15760/HIR76_RS21680/HIR76_RS04235/HIR76_RS10585	cssS/yesM/kinA/kinE/lnrJ/phoR/walK/yflR/desK	9	2	HIR76_RS21680/HIR76_RS04235	7	HIR76_RS17890/HIR76_RS03930/HIR76_RS07845/HIR76_RS07595/HIR76_RS04585/HIR76_RS15760/HIR76_RS10585
MF	GO:0050660	flavin adenine dinucleotide binding	6/495	23/1642	0.737919	0.997833	HIR76_RS17790/HIR76_RS08490/HIR76_RS05965/HIR76_RS10050/HIR76_RS13145/HIR76_RS04455	fadE/murB/yhjG/ldeJ/mmgC/dusC	6	2	HIR76_RS05965/HIR76_RS04455	4	HIR76_RS17790/HIR76_RS08490/HIR76_RS10050/HIR76_RS13145
MF	GO:0008509	anion transmembrane transporter activity	7/495	27/1642	0.75094	0.997833	HIR76_RS07240/HIR76_RS01305/HIR76_RS20830/HIR76_RS18500/HIR76_RS03030/HIR76_RS21490/HIR76_RS19405	steT/ybeC/cimH/lutP/arsF/gntP/ywrK	7	3	HIR76_RS20830/HIR76_RS18500/HIR76_RS21490	4	HIR76_RS07240/HIR76_RS01305/HIR76_RS03030/HIR76_RS19405
MF	GO:0016779	nucleotidyltransferase activity	7/495	27/1642	0.75094	0.997833	HIR76_RS13690/HIR76_RS08670/HIR76_RS00130/HIR76_RS16700/HIR76_RS16695/HIR76_RS20525/HIR76_RS00865	dnaG/sat/dnaX/glgC/glgD/galT/rpoA	7	3	HIR76_RS08670/HIR76_RS00130/HIR76_RS00865	4	HIR76_RS13690/HIR76_RS16700/HIR76_RS16695/HIR76_RS20525
MF	GO:0000287	magnesium ion binding	3/495	12/1642	0.751628	0.997833	HIR76_RS21315/HIR76_RS07630/HIR76_RS15520	iolD/mtnW/pheT	3	3	HIR76_RS21315/HIR76_RS07630/HIR76_RS15520	0
MF	GO:0016830	carbon-carbon lyase activity	4/495	16/1642	0.759354	0.997833	HIR76_RS21285/HIR76_RS07630/HIR76_RS01385/HIR76_RS00460	iolJ/mtnW/psd/folB	4	2	HIR76_RS21285/HIR76_RS07630	2	HIR76_RS01385/HIR76_RS00460
MF	GO:0003723	RNA binding	16/495	60/1642	0.768281	0.997833	HIR76_RS20465/HIR76_RS10165/HIR76_RS20985/HIR76_RS09545/HIR76_RS13860/HIR76_RS20665/HIR76_RS13235/HIR76_RS07380/HIR76_RS08745/HIR76_RS15525/HIR76_RS15520/HIR76_RS09130/HIR76_RS00855/HIR76_RS00845/HIR76_RS00890/HIR76_RS16055	sacT/proB/licT/hfq/rpsT/tyrZ/nusB/proB/rsmB/pheS/pheT/tsf/rpsM/infA/truA/tyrS	16	11	HIR76_RS10165/HIR76_RS20985/HIR76_RS20665/HIR76_RS07380/HIR76_RS08745/HIR76_RS15525/HIR76_RS15520/HIR76_RS00855/HIR76_RS00845/HIR76_RS00890/HIR76_RS16055	5	HIR76_RS20465/HIR76_RS09545/HIR76_RS13860/HIR76_RS13235/HIR76_RS09130
MF	GO:0008514	organic anion transmembrane transporter activity	5/495	20/1642	0.768383	0.997833	HIR76_RS07240/HIR76_RS01305/HIR76_RS20830/HIR76_RS18500/HIR76_RS21490	steT/ybeC/cimH/lutP/gntP	5	3	HIR76_RS20830/HIR76_RS18500/HIR76_RS21490	2	HIR76_RS07240/HIR76_RS01305
MF	GO:0015144	carbohydrate transmembrane transporter activity	6/495	24/1642	0.777702	0.997833	HIR76_RS01415/HIR76_RS04340/HIR76_RS20745/HIR76_RS04295/HIR76_RS21490/HIR76_RS02265	ptsG/treP/licR/nagE/gntP/mtlA	6	6	HIR76_RS01415/HIR76_RS04340/HIR76_RS20745/HIR76_RS04295/HIR76_RS21490/HIR76_RS02265	0
MF	GO:0003677	DNA binding	55/495	197/1642	0.789879	0.997833	HIR76_RS08100/HIR76_RS16340/HIR76_RS13685/HIR76_RS17885/HIR76_RS12775/HIR76_RS16035/HIR76_RS21645/HIR76_RS08540/HIR76_RS15480/HIR76_RS17200/HIR76_RS01115/HIR76_RS12850/HIR76_RS16005/HIR76_RS12245/HIR76_RS13690/HIR76_RS19940/HIR76_RS15220/HIR76_RS13830/HIR76_RS03935/HIR76_RS18230/HIR76_RS04590/HIR76_RS05300/HIR76_RS12025/HIR76_RS05790/HIR76_RS18590/HIR76_RS15765/HIR76_RS06130/HIR76_RS08535/HIR76_R…	abhA/msmR/rpoD/cssR/sigF/refZ/rocR/sigG/fadR/comA/sigW/ansR/sspA/dinG/dnaG/racA/radC/hrcA/yesN/yvzC/lnrK/sigM/exnP/yhgD/HIR76_RS18590/phoP/yisR/sigE/kdgR/dnaX/yerO/sigV/ettA/yclJ/walR/desR/rpoA/HIR76_RS14600/uvrB/yvaF/ruvB/pksA/frlR/yobQ/greA/topB/xerD/rbsR/ndoA/exuR/fatR/mntR/cspC/gerE/ctsR	55	26	HIR76_RS16340/HIR76_RS21645/HIR76_RS17200/HIR76_RS01115/HIR76_RS12850/HIR76_RS13830/HIR76_RS18230/HIR76_RS12025/HIR76_RS06130/HIR76_RS12090/HIR76_RS00130/HIR76_RS03795/HIR76_RS04140/HIR76_RS02140/HIR76_RS21685/HIR76_RS00865/HIR76_RS18945/HIR76_RS15055/HIR76_RS09410/HIR76_RS17650/HIR76_RS10515/HIR76_RS02415/HIR76_RS19345/HIR76_RS06960/HIR76_RS14750/HIR76_RS00560	29	HIR76_RS08100/HIR76_RS13685/HIR76_RS17885/HIR76_RS12775/HIR76_RS16035/HIR76_RS08540/HIR76_RS15480/HIR76_RS16005/HIR76_RS12245/HIR76_RS13690/HIR76_RS19940/HIR76_RS15220/HIR76_RS03935/HIR76_RS04590/HIR76_RS05300/HIR76_RS05790/HIR76_RS18590/HIR76_RS15765/HIR76_RS08535/HIR76_RS14725/HIR76_RS10590/HIR76_RS14600/HIR76_RS18190/HIR76_RS14830/HIR76_RS12805/HIR76_RS02625/HIR76_RS13335/HIR76_RS02920/HIR76_R…
MF	GO:0009055	electron transfer activity	3/495	13/1642	0.801758	0.997833	HIR76_RS20825/HIR76_RS20510/HIR76_RS14780	cydA/qoxB/fdhF	3	3	HIR76_RS20825/HIR76_RS20510/HIR76_RS14780	0
MF	GO:0015078	proton transmembrane transporter activity	3/495	13/1642	0.801758	0.997833	HIR76_RS19860/HIR76_RS20510/HIR76_RS19855	atpB/qoxB/atpE	3	1	HIR76_RS20510	2	HIR76_RS19860/HIR76_RS19855
MF	GO:0016705	oxidoreductase activity, acting on paired donors, with incorporation or reduction of molecular oxygen	3/495	13/1642	0.801758	0.997833	HIR76_RS06875/HIR76_RS21210/HIR76_RS01695	yjiB/yxeK/yceB	3	2	HIR76_RS21210/HIR76_RS01695	1	HIR76_RS06875
MF	GO:0016811	hydrolase activity, acting on carbon-nitrogen (but not peptide) bonds, in linear amides	3/495	13/1642	0.801758	0.997833	HIR76_RS09580/HIR76_RS08285/HIR76_RS07210	cwlC/glsA/xlyA	3	1	HIR76_RS07210	2	HIR76_RS09580/HIR76_RS08285
MF	GO:0008982	protein-N(PI)-phosphohistidine-sugar phosphotransferase activity	5/495	21/1642	0.807273	0.997833	HIR76_RS01415/HIR76_RS04340/HIR76_RS20745/HIR76_RS04295/HIR76_RS02265	ptsG/treP/licR/nagE/mtlA	5	5	HIR76_RS01415/HIR76_RS04340/HIR76_RS20745/HIR76_RS04295/HIR76_RS02265	0
MF	GO:0030554	adenyl nucleotide binding	54/495	195/1642	0.809649	0.997833	HIR76_RS07685/HIR76_RS18320/HIR76_RS12445/HIR76_RS00575/HIR76_RS20850/HIR76_RS18270/HIR76_RS01745/HIR76_RS21645/HIR76_RS20810/HIR76_RS08040/HIR76_RS12245/HIR76_RS20815/HIR76_RS13825/HIR76_RS13690/HIR76_RS10040/HIR76_RS08275/HIR76_RS18955/HIR76_RS02580/HIR76_RS13755/HIR76_RS21190/HIR76_RS03430/HIR76_RS20665/HIR76_RS18045/HIR76_RS04550/HIR76_RS00400/HIR76_RS08995/HIR76_RS14960/HIR76_RS12105/HIR76_R…	clpE/opuCA/spoIVA/clpC/msmX/opuBA/opuAA/rocR/cydC/yknY/dinG/cydD/grpE/dnaG/ldeHA/ylaK/yvkC/murF/phoH/yxeO/groL/tyrZ/fhuC/yfiC/prkT/fliI/aspS/ypvA/gutR/pstBB/ythP/appD/yfiB/lonB/smc/accC/rbsA/ylmA/ispE/ettA/pheS/glyQ/ytrE/pstBA/pheT/folC/glyS/uvrB/uvrA/ruvA/yknV/tyrS/levR/ecfAB	54	37	HIR76_RS07685/HIR76_RS18320/HIR76_RS00575/HIR76_RS20850/HIR76_RS18270/HIR76_RS01745/HIR76_RS21645/HIR76_RS20810/HIR76_RS08040/HIR76_RS20815/HIR76_RS13825/HIR76_RS18955/HIR76_RS21190/HIR76_RS03430/HIR76_RS20665/HIR76_RS08995/HIR76_RS14960/HIR76_RS03500/HIR76_RS16225/HIR76_RS06410/HIR76_RS13245/HIR76_RS19360/HIR76_RS08545/HIR76_RS00290/HIR76_RS04140/HIR76_RS15525/HIR76_RS13715/HIR76_RS15520/HIR76_R…	17	HIR76_RS12445/HIR76_RS12245/HIR76_RS13690/HIR76_RS10040/HIR76_RS08275/HIR76_RS02580/HIR76_RS13755/HIR76_RS18045/HIR76_RS04550/HIR76_RS00400/HIR76_RS12105/HIR76_RS13560/HIR76_RS04545/HIR76_RS15310/HIR76_RS08845/HIR76_RS16420/HIR76_RS13565
MF	GO:0043565	sequence-specific DNA binding	6/495	25/1642	0.812767	0.997833	HIR76_RS21645/HIR76_RS12850/HIR76_RS03935/HIR76_RS18230/HIR76_RS06130/HIR76_RS10515	rocR/ansR/yesN/yvzC/yisR/yobQ	6	5	HIR76_RS21645/HIR76_RS12850/HIR76_RS18230/HIR76_RS06130/HIR76_RS10515	1	HIR76_RS03935
MF	GO:0016772	transferase activity, transferring phosphorus-containing groups	34/495	127/1642	0.832143	0.997833	HIR76_RS01415/HIR76_RS00570/HIR76_RS17890/HIR76_RS21485/HIR76_RS03930/HIR76_RS07845/HIR76_RS04340/HIR76_RS13690/HIR76_RS18955/HIR76_RS07595/HIR76_RS08670/HIR76_RS00400/HIR76_RS09690/HIR76_RS00130/HIR76_RS20745/HIR76_RS04585/HIR76_RS08795/HIR76_RS09330/HIR76_RS08470/HIR76_RS15760/HIR76_RS19130/HIR76_RS21680/HIR76_RS04235/HIR76_RS16700/HIR76_RS15990/HIR76_RS04295/HIR76_RS20380/HIR76_RS16695/HIR76_R…	ptsG/mcsB/cssS/gntK/yesM/kinA/treP/dnaG/yvkC/kinE/sat/prkT/xylB/dnaX/licR/lnrJ/yloV/pgsA/mraY/phoR/tagO/walK/yflR/glgC/ppnKB/nagE/spsB/glgD/galT/mtlA/rpoA/araB/desK/rhaB	34	16	HIR76_RS01415/HIR76_RS00570/HIR76_RS21485/HIR76_RS04340/HIR76_RS18955/HIR76_RS08670/HIR76_RS09690/HIR76_RS00130/HIR76_RS20745/HIR76_RS08795/HIR76_RS21680/HIR76_RS04235/HIR76_RS04295/HIR76_RS02265/HIR76_RS00865/HIR76_RS16940	18	HIR76_RS17890/HIR76_RS03930/HIR76_RS07845/HIR76_RS13690/HIR76_RS07595/HIR76_RS00400/HIR76_RS04585/HIR76_RS09330/HIR76_RS08470/HIR76_RS15760/HIR76_RS19130/HIR76_RS16700/HIR76_RS15990/HIR76_RS20380/HIR76_RS16695/HIR76_RS20525/HIR76_RS15610/HIR76_RS10585
MF	GO:0005342	organic acid transmembrane transporter activity	4/495	18/1642	0.840137	0.997833	HIR76_RS07240/HIR76_RS01305/HIR76_RS18500/HIR76_RS21490	steT/ybeC/lutP/gntP	4	2	HIR76_RS18500/HIR76_RS21490	2	HIR76_RS07240/HIR76_RS01305
MF	GO:0046943	carboxylic acid transmembrane transporter activity	4/495	18/1642	0.840137	0.997833	HIR76_RS07240/HIR76_RS01305/HIR76_RS18500/HIR76_RS21490	steT/ybeC/lutP/gntP	4	2	HIR76_RS18500/HIR76_RS21490	2	HIR76_RS07240/HIR76_RS01305
MF	GO:0032559	adenyl ribonucleotide binding	53/495	194/1642	0.8406	0.997833	HIR76_RS07685/HIR76_RS18320/HIR76_RS12445/HIR76_RS00575/HIR76_RS20850/HIR76_RS18270/HIR76_RS01745/HIR76_RS21645/HIR76_RS20810/HIR76_RS08040/HIR76_RS12245/HIR76_RS20815/HIR76_RS13690/HIR76_RS10040/HIR76_RS08275/HIR76_RS18955/HIR76_RS02580/HIR76_RS13755/HIR76_RS21190/HIR76_RS03430/HIR76_RS20665/HIR76_RS18045/HIR76_RS04550/HIR76_RS00400/HIR76_RS08995/HIR76_RS14960/HIR76_RS12105/HIR76_RS03500/HIR76_R…	clpE/opuCA/spoIVA/clpC/msmX/opuBA/opuAA/rocR/cydC/yknY/dinG/cydD/dnaG/ldeHA/ylaK/yvkC/murF/phoH/yxeO/groL/tyrZ/fhuC/yfiC/prkT/fliI/aspS/ypvA/gutR/pstBB/ythP/appD/yfiB/lonB/smc/accC/rbsA/ylmA/ispE/ettA/pheS/glyQ/ytrE/pstBA/pheT/folC/glyS/uvrB/uvrA/ruvA/yknV/tyrS/levR/ecfAB	53	36	HIR76_RS07685/HIR76_RS18320/HIR76_RS00575/HIR76_RS20850/HIR76_RS18270/HIR76_RS01745/HIR76_RS21645/HIR76_RS20810/HIR76_RS08040/HIR76_RS20815/HIR76_RS18955/HIR76_RS21190/HIR76_RS03430/HIR76_RS20665/HIR76_RS08995/HIR76_RS14960/HIR76_RS03500/HIR76_RS16225/HIR76_RS06410/HIR76_RS13245/HIR76_RS19360/HIR76_RS08545/HIR76_RS00290/HIR76_RS04140/HIR76_RS15525/HIR76_RS13715/HIR76_RS15520/HIR76_RS15240/HIR76_R…	17	HIR76_RS12445/HIR76_RS12245/HIR76_RS13690/HIR76_RS10040/HIR76_RS08275/HIR76_RS02580/HIR76_RS13755/HIR76_RS18045/HIR76_RS04550/HIR76_RS00400/HIR76_RS12105/HIR76_RS13560/HIR76_RS04545/HIR76_RS15310/HIR76_RS08845/HIR76_RS16420/HIR76_RS13565
MF	GO:0022890	inorganic cation transmembrane transporter activity	5/495	22/1642	0.840791	0.997833	HIR76_RS19860/HIR76_RS20510/HIR76_RS19855/HIR76_RS20575/HIR76_RS05275	atpB/qoxB/atpE/efeU/yhdH	5	1	HIR76_RS20510	4	HIR76_RS19860/HIR76_RS19855/HIR76_RS20575/HIR76_RS05275
MF	GO:0016741	transferase activity, transferring one-carbon groups	11/495	45/1642	0.843937	0.997833	HIR76_RS08680/HIR76_RS08740/HIR76_RS08745/HIR76_RS20615/HIR76_RS03695/HIR76_RS12050/HIR76_RS00240/HIR76_RS03700/HIR76_RS20925/HIR76_RS03810/HIR76_RS04445	cobA/fmt/rsmB/rlmI/purN/bpsB/rsmI/purH/yxjG/rlmD/rlmD	11	7	HIR76_RS08680/HIR76_RS08740/HIR76_RS08745/HIR76_RS20615/HIR76_RS00240/HIR76_RS20925/HIR76_RS04445	4	HIR76_RS03695/HIR76_RS12050/HIR76_RS03700/HIR76_RS03810
MF	GO:0019842	vitamin binding	8/495	34/1642	0.85112	0.997833	HIR76_RS21315/HIR76_RS16625/HIR76_RS05170/HIR76_RS09370/HIR76_RS14795/HIR76_RS04790/HIR76_RS07850/HIR76_RS21640	iolD/menD/yhxA/kbl/mccB/gsaB/dapX/rocD	8	4	HIR76_RS21315/HIR76_RS09370/HIR76_RS14795/HIR76_RS04790	4	HIR76_RS16625/HIR76_RS05170/HIR76_RS07850/HIR76_RS21640
MF	GO:0008238	exopeptidase activity	2/495	10/1642	0.853757	0.997833	HIR76_RS10135/HIR76_RS12790	ggt/dacF	2	0		2	HIR76_RS10135/HIR76_RS12790
MF	GO:0016407	acetyltransferase activity	10/495	42/1642	0.860249	0.997833	HIR76_RS01325/HIR76_RS14430/HIR76_RS07820/HIR76_RS08425/HIR76_RS21205/HIR76_RS06475/HIR76_RS21955/HIR76_RS16835/HIR76_RS03915/HIR76_RS12670	ybfA/bltD/ykwB/ylbP/snaB/yjbC/maa/yuaI/yesJ/ribT	10	4	HIR76_RS01325/HIR76_RS07820/HIR76_RS21205/HIR76_RS16835	6	HIR76_RS14430/HIR76_RS08425/HIR76_RS06475/HIR76_RS21955/HIR76_RS03915/HIR76_RS12670
MF	GO:0008144	drug binding	64/495	234/1642	0.860986	0.997833	HIR76_RS07685/HIR76_RS18320/HIR76_RS12445/HIR76_RS00575/HIR76_RS20850/HIR76_RS18270/HIR76_RS01745/HIR76_RS21645/HIR76_RS20810/HIR76_RS08040/HIR76_RS12245/HIR76_RS20815/HIR76_RS13690/HIR76_RS10040/HIR76_RS08275/HIR76_RS18955/HIR76_RS02580/HIR76_RS13755/HIR76_RS21190/HIR76_RS03430/HIR76_RS20665/HIR76_RS08460/HIR76_RS14825/HIR76_RS05170/HIR76_RS12205/HIR76_RS18045/HIR76_RS04550/HIR76_RS00400/HIR76_R…	clpE/opuCA/spoIVA/clpC/msmX/opuBA/opuAA/rocR/cydC/yknY/dinG/cydD/dnaG/ldeHA/ylaK/yvkC/murF/phoH/yxeO/groL/tyrZ/spoVD/pbpI/yhxA/ponA/fhuC/yfiC/prkT/fliI/pbpB/aspS/ypvA/pstBB/kbl/ythP/mccB/appD/yfiB/lonB/smc/accC/blaOXA/rbsA/ylmA/gsaB/ispE/ettA/dapX/pheS/glyQ/ytrE/pstBA/pheT/folC/pbpD/glyS/uvrB/uvrA/ruvA/rocD/yknV/tyrS/levR/ecfAB	64	39	HIR76_RS07685/HIR76_RS18320/HIR76_RS00575/HIR76_RS20850/HIR76_RS18270/HIR76_RS01745/HIR76_RS21645/HIR76_RS20810/HIR76_RS08040/HIR76_RS20815/HIR76_RS18955/HIR76_RS21190/HIR76_RS03430/HIR76_RS20665/HIR76_RS08995/HIR76_RS14960/HIR76_RS09370/HIR76_RS16225/HIR76_RS14795/HIR76_RS06410/HIR76_RS13245/HIR76_RS19360/HIR76_RS08545/HIR76_RS04790/HIR76_RS00290/HIR76_RS04140/HIR76_RS15525/HIR76_RS13715/HIR76_R…	25	HIR76_RS12445/HIR76_RS12245/HIR76_RS13690/HIR76_RS10040/HIR76_RS08275/HIR76_RS02580/HIR76_RS13755/HIR76_RS08460/HIR76_RS14825/HIR76_RS05170/HIR76_RS12205/HIR76_RS18045/HIR76_RS04550/HIR76_RS00400/HIR76_RS08455/HIR76_RS12105/HIR76_RS13560/HIR76_RS04545/HIR76_RS15310/HIR76_RS08845/HIR76_RS01290/HIR76_RS07850/HIR76_RS16420/HIR76_RS13565/HIR76_RS21640
MF	GO:0005524	ATP binding	52/495	193/1642	0.868239	0.997833	HIR76_RS07685/HIR76_RS18320/HIR76_RS12445/HIR76_RS00575/HIR76_RS20850/HIR76_RS18270/HIR76_RS01745/HIR76_RS21645/HIR76_RS20810/HIR76_RS08040/HIR76_RS12245/HIR76_RS20815/HIR76_RS13690/HIR76_RS10040/HIR76_RS08275/HIR76_RS18955/HIR76_RS02580/HIR76_RS13755/HIR76_RS21190/HIR76_RS03430/HIR76_RS20665/HIR76_RS18045/HIR76_RS04550/HIR76_RS00400/HIR76_RS08995/HIR76_RS14960/HIR76_RS12105/HIR76_RS13560/HIR76_R…	clpE/opuCA/spoIVA/clpC/msmX/opuBA/opuAA/rocR/cydC/yknY/dinG/cydD/dnaG/ldeHA/ylaK/yvkC/murF/phoH/yxeO/groL/tyrZ/fhuC/yfiC/prkT/fliI/aspS/ypvA/pstBB/ythP/appD/yfiB/lonB/smc/accC/rbsA/ylmA/ispE/ettA/pheS/glyQ/ytrE/pstBA/pheT/folC/glyS/uvrB/uvrA/ruvA/yknV/tyrS/levR/ecfAB	52	35	HIR76_RS07685/HIR76_RS18320/HIR76_RS00575/HIR76_RS20850/HIR76_RS18270/HIR76_RS01745/HIR76_RS21645/HIR76_RS20810/HIR76_RS08040/HIR76_RS20815/HIR76_RS18955/HIR76_RS21190/HIR76_RS03430/HIR76_RS20665/HIR76_RS08995/HIR76_RS14960/HIR76_RS16225/HIR76_RS06410/HIR76_RS13245/HIR76_RS19360/HIR76_RS08545/HIR76_RS00290/HIR76_RS04140/HIR76_RS15525/HIR76_RS13715/HIR76_RS15520/HIR76_RS15240/HIR76_RS13710/HIR76_R…	17	HIR76_RS12445/HIR76_RS12245/HIR76_RS13690/HIR76_RS10040/HIR76_RS08275/HIR76_RS02580/HIR76_RS13755/HIR76_RS18045/HIR76_RS04550/HIR76_RS00400/HIR76_RS12105/HIR76_RS13560/HIR76_RS04545/HIR76_RS15310/HIR76_RS08845/HIR76_RS16420/HIR76_RS13565
MF	GO:0015077	monovalent inorganic cation transmembrane transporter activity	4/495	19/1642	0.871159	0.997833	HIR76_RS19860/HIR76_RS20510/HIR76_RS19855/HIR76_RS05275	atpB/qoxB/atpE/yhdH	4	1	HIR76_RS20510	3	HIR76_RS19860/HIR76_RS19855/HIR76_RS05275
MF	GO:0015075	ion transmembrane transporter activity	14/495	58/1642	0.878711	0.997833	HIR76_RS07240/HIR76_RS19860/HIR76_RS20510/HIR76_RS02565/HIR76_RS01305/HIR76_RS07575/HIR76_RS19855/HIR76_RS20830/HIR76_RS18500/HIR76_RS03030/HIR76_RS21490/HIR76_RS19405/HIR76_RS20575/HIR76_RS05275	steT/atpB/qoxB/ydbO/ybeC/ktrD/atpE/cimH/lutP/arsF/gntP/ywrK/efeU/yhdH	14	4	HIR76_RS20510/HIR76_RS20830/HIR76_RS18500/HIR76_RS21490	10	HIR76_RS07240/HIR76_RS19860/HIR76_RS02565/HIR76_RS01305/HIR76_RS07575/HIR76_RS19855/HIR76_RS03030/HIR76_RS19405/HIR76_RS20575/HIR76_RS05275
MF	GO:0016866	intramolecular transferase activity	2/495	11/1642	0.88975	0.997833	HIR76_RS05195/HIR76_RS00890	pgcA/truA	2	2	HIR76_RS05195/HIR76_RS00890	0
MF	GO:0016740	transferase activity	76/495	279/1642	0.891795	0.997833	HIR76_RS01325/HIR76_RS01415/HIR76_RS00570/HIR76_RS17890/HIR76_RS21485/HIR76_RS14430/HIR76_RS05310/HIR76_RS03930/HIR76_RS04620/HIR76_RS17795/HIR76_RS07845/HIR76_RS04340/HIR76_RS13690/HIR76_RS21150/HIR76_RS08485/HIR76_RS08310/HIR76_RS18955/HIR76_RS05800/HIR76_RS07595/HIR76_RS07590/HIR76_RS08670/HIR76_RS05170/HIR76_RS08820/HIR76_RS20680/HIR76_RS00400/HIR76_RS08680/HIR76_RS03240/HIR76_RS09690/HIR76_R…	ybfA/ptsG/mcsB/cssS/gntK/bltD/plsC/yesM/icaC/fadA/kinA/treP/dnaG/pdp/murG/ctaB/yvkC/fabHB/kinE/ykrP/sat/yhxA/plsX/menA/prkT/cobA/ydhE/xylB/ykwB/ppuG/ylbP/dnaX/licR/lnrJ/fmt/yloV/snaB/pgsA/mraY/phoR/yjbC/tagO/walK/maa/yflR/gsaB/glgC/pdhC/lgt/rsmB/rlmI/ppnKB/nagE/spsB/purN/glgD/galT/mtlA/yuaI/rpoA/araB/yesJ/bpsB/rsmI/purH/desK/yxjG/rlmD/rocD/rhaB/ribT/nadA/rlmD/metK/citA/cyoE	76	36	HIR76_RS01325/HIR76_RS01415/HIR76_RS00570/HIR76_RS21485/HIR76_RS05310/HIR76_RS04340/HIR76_RS21150/HIR76_RS18955/HIR76_RS05800/HIR76_RS07590/HIR76_RS08670/HIR76_RS08820/HIR76_RS08680/HIR76_RS09690/HIR76_RS07820/HIR76_RS00130/HIR76_RS20745/HIR76_RS08740/HIR76_RS08795/HIR76_RS21205/HIR76_RS21680/HIR76_RS04235/HIR76_RS04790/HIR76_RS08165/HIR76_RS08745/HIR76_RS20615/HIR76_RS04295/HIR76_RS02265/HIR76_R…	40	HIR76_RS17890/HIR76_RS14430/HIR76_RS03930/HIR76_RS04620/HIR76_RS17795/HIR76_RS07845/HIR76_RS13690/HIR76_RS08485/HIR76_RS08310/HIR76_RS07595/HIR76_RS05170/HIR76_RS20680/HIR76_RS00400/HIR76_RS03240/HIR76_RS06880/HIR76_RS08425/HIR76_RS04585/HIR76_RS09330/HIR76_RS08470/HIR76_RS15760/HIR76_RS06475/HIR76_RS19130/HIR76_RS21955/HIR76_RS16700/HIR76_RS18855/HIR76_RS15990/HIR76_RS20380/HIR76_RS03695/HIR76_R…
MF	GO:0030170	pyridoxal phosphate binding	6/495	28/1642	0.892335	0.997833	HIR76_RS05170/HIR76_RS09370/HIR76_RS14795/HIR76_RS04790/HIR76_RS07850/HIR76_RS21640	yhxA/kbl/mccB/gsaB/dapX/rocD	6	3	HIR76_RS09370/HIR76_RS14795/HIR76_RS04790	3	HIR76_RS05170/HIR76_RS07850/HIR76_RS21640
MF	GO:0070279	vitamin B6 binding	6/495	28/1642	0.892335	0.997833	HIR76_RS05170/HIR76_RS09370/HIR76_RS14795/HIR76_RS04790/HIR76_RS07850/HIR76_RS21640	yhxA/kbl/mccB/gsaB/dapX/rocD	6	3	HIR76_RS09370/HIR76_RS14795/HIR76_RS04790	3	HIR76_RS05170/HIR76_RS07850/HIR76_RS21640
MF	GO:0008080	N-acetyltransferase activity	9/495	40/1642	0.895527	0.997833	HIR76_RS01325/HIR76_RS14430/HIR76_RS07820/HIR76_RS08425/HIR76_RS21205/HIR76_RS06475/HIR76_RS16835/HIR76_RS03915/HIR76_RS12670	ybfA/bltD/ykwB/ylbP/snaB/yjbC/yuaI/yesJ/ribT	9	4	HIR76_RS01325/HIR76_RS07820/HIR76_RS21205/HIR76_RS16835	5	HIR76_RS14430/HIR76_RS08425/HIR76_RS06475/HIR76_RS03915/HIR76_RS12670
MF	GO:0016410	N-acyltransferase activity	9/495	40/1642	0.895527	0.997833	HIR76_RS01325/HIR76_RS14430/HIR76_RS07820/HIR76_RS08425/HIR76_RS21205/HIR76_RS06475/HIR76_RS16835/HIR76_RS03915/HIR76_RS12670	ybfA/bltD/ykwB/ylbP/snaB/yjbC/yuaI/yesJ/ribT	9	4	HIR76_RS01325/HIR76_RS07820/HIR76_RS21205/HIR76_RS16835	5	HIR76_RS14430/HIR76_RS08425/HIR76_RS06475/HIR76_RS03915/HIR76_RS12670
MF	GO:0043169	cation binding	22/495	89/1642	0.89901	0.997833	HIR76_RS16860/HIR76_RS21315/HIR76_RS13690/HIR76_RS20510/HIR76_RS21140/HIR76_RS16625/HIR76_RS06875/HIR76_RS01680/HIR76_RS21285/HIR76_RS07630/HIR76_RS10665/HIR76_RS10700/HIR76_RS10215/HIR76_RS17875/HIR76_RS15520/HIR76_RS13595/HIR76_RS10615/HIR76_RS20925/HIR76_RS14780/HIR76_RS17470/HIR76_RS16600/HIR76_RS13335	gbsB/iolD/dnaG/qoxB/hutG/menD/yjiB/znuA/iolJ/mtnW/sodF/sodC/yoaE/mrgA/pheT/sodA/yocK/yxjG/fdhF/yutI/mntA/mntR	22	13	HIR76_RS16860/HIR76_RS21315/HIR76_RS20510/HIR76_RS21140/HIR76_RS01680/HIR76_RS21285/HIR76_RS07630/HIR76_RS10215/HIR76_RS15520/HIR76_RS10615/HIR76_RS20925/HIR76_RS14780/HIR76_RS16600	9	HIR76_RS13690/HIR76_RS16625/HIR76_RS06875/HIR76_RS10665/HIR76_RS10700/HIR76_RS17875/HIR76_RS13595/HIR76_RS17470/HIR76_RS13335
MF	GO:0016829	lyase activity	11/495	48/1642	0.900167	0.997833	HIR76_RS21160/HIR76_RS21130/HIR76_RS12840/HIR76_RS21285/HIR76_RS06945/HIR76_RS07630/HIR76_RS01385/HIR76_RS17905/HIR76_RS21180/HIR76_RS00460/HIR76_RS13135	deoC/hutU/aspA/iolJ/uxuA/mtnW/psd/fumC/yxeQ/folB/mmgE	11	7	HIR76_RS21160/HIR76_RS21130/HIR76_RS12840/HIR76_RS21285/HIR76_RS06945/HIR76_RS07630/HIR76_RS21180	4	HIR76_RS01385/HIR76_RS17905/HIR76_RS00460/HIR76_RS13135
MF	GO:0051287	NAD binding	3/495	16/1642	0.903871	0.997833	HIR76_RS19950/HIR76_RS12585/HIR76_RS19155	malS/serA/tuaD	3	1	HIR76_RS12585	2	HIR76_RS19950/HIR76_RS19155
MF	GO:0017076	purine nucleotide binding	58/495	218/1642	0.904644	0.997833	HIR76_RS07685/HIR76_RS18320/HIR76_RS12445/HIR76_RS00575/HIR76_RS20850/HIR76_RS21710/HIR76_RS18270/HIR76_RS01745/HIR76_RS21645/HIR76_RS20810/HIR76_RS08040/HIR76_RS12245/HIR76_RS20815/HIR76_RS13825/HIR76_RS13690/HIR76_RS10040/HIR76_RS08275/HIR76_RS18955/HIR76_RS02580/HIR76_RS13755/HIR76_RS21190/HIR76_RS03430/HIR76_RS20665/HIR76_RS18045/HIR76_RS04550/HIR76_RS00400/HIR76_RS08995/HIR76_RS14960/HIR76_R…	clpE/opuCA/spoIVA/clpC/msmX/purA/opuBA/opuAA/rocR/cydC/yknY/dinG/cydD/grpE/dnaG/ldeHA/ylaK/yvkC/murF/phoH/yxeO/groL/tyrZ/fhuC/yfiC/prkT/fliI/aspS/ypvA/gutR/pstBB/ythP/appD/yfiB/lonB/smc/accC/rbsA/ylmA/flhF/ispE/ettA/pheS/glyQ/ytrE/pstBA/pheT/folC/ftsY/glyS/uvrB/uvrA/ruvA/yknV/rsgA/tyrS/levR/ecfAB	58	39	HIR76_RS07685/HIR76_RS18320/HIR76_RS00575/HIR76_RS20850/HIR76_RS18270/HIR76_RS01745/HIR76_RS21645/HIR76_RS20810/HIR76_RS08040/HIR76_RS20815/HIR76_RS13825/HIR76_RS18955/HIR76_RS21190/HIR76_RS03430/HIR76_RS20665/HIR76_RS08995/HIR76_RS14960/HIR76_RS03500/HIR76_RS16225/HIR76_RS06410/HIR76_RS13245/HIR76_RS19360/HIR76_RS08545/HIR76_RS09080/HIR76_RS00290/HIR76_RS04140/HIR76_RS15525/HIR76_RS13715/HIR76_R…	19	HIR76_RS12445/HIR76_RS21710/HIR76_RS12245/HIR76_RS13690/HIR76_RS10040/HIR76_RS08275/HIR76_RS02580/HIR76_RS13755/HIR76_RS18045/HIR76_RS04550/HIR76_RS00400/HIR76_RS12105/HIR76_RS13560/HIR76_RS04545/HIR76_RS15310/HIR76_RS08845/HIR76_RS16420/HIR76_RS13565/HIR76_RS08850
MF	GO:0046872	metal ion binding	21/495	86/1642	0.906884	0.997833	HIR76_RS16860/HIR76_RS21315/HIR76_RS13690/HIR76_RS20510/HIR76_RS21140/HIR76_RS06875/HIR76_RS01680/HIR76_RS21285/HIR76_RS07630/HIR76_RS10665/HIR76_RS10700/HIR76_RS10215/HIR76_RS17875/HIR76_RS15520/HIR76_RS13595/HIR76_RS10615/HIR76_RS20925/HIR76_RS14780/HIR76_RS17470/HIR76_RS16600/HIR76_RS13335	gbsB/iolD/dnaG/qoxB/hutG/yjiB/znuA/iolJ/mtnW/sodF/sodC/yoaE/mrgA/pheT/sodA/yocK/yxjG/fdhF/yutI/mntA/mntR	21	13	HIR76_RS16860/HIR76_RS21315/HIR76_RS20510/HIR76_RS21140/HIR76_RS01680/HIR76_RS21285/HIR76_RS07630/HIR76_RS10215/HIR76_RS15520/HIR76_RS10615/HIR76_RS20925/HIR76_RS14780/HIR76_RS16600	8	HIR76_RS13690/HIR76_RS06875/HIR76_RS10665/HIR76_RS10700/HIR76_RS17875/HIR76_RS13595/HIR76_RS17470/HIR76_RS13335
MF	GO:0046914	transition metal ion binding	11/495	49/1642	0.914716	0.997833	HIR76_RS13690/HIR76_RS20510/HIR76_RS06875/HIR76_RS21285/HIR76_RS10215/HIR76_RS17875/HIR76_RS10615/HIR76_RS20925/HIR76_RS14780/HIR76_RS17470/HIR76_RS13335	dnaG/qoxB/yjiB/iolJ/yoaE/mrgA/yocK/yxjG/fdhF/yutI/mntR	11	6	HIR76_RS20510/HIR76_RS21285/HIR76_RS10215/HIR76_RS10615/HIR76_RS20925/HIR76_RS14780	5	HIR76_RS13690/HIR76_RS06875/HIR76_RS17875/HIR76_RS17470/HIR76_RS13335
MF	GO:0015171	amino acid transmembrane transporter activity	2/495	12/1642	0.917374	0.997833	HIR76_RS07240/HIR76_RS01305	steT/ybeC	2	0		2	HIR76_RS07240/HIR76_RS01305
MF	GO:0016831	carboxy-lyase activity	2/495	12/1642	0.917374	0.997833	HIR76_RS07630/HIR76_RS01385	mtnW/psd	2	1	HIR76_RS07630	1	HIR76_RS01385
MF	GO:0097367	carbohydrate derivative binding	62/495	234/1642	0.919023	0.997833	HIR76_RS07685/HIR76_RS18320/HIR76_RS12445/HIR76_RS00575/HIR76_RS20850/HIR76_RS21710/HIR76_RS18270/HIR76_RS01745/HIR76_RS21645/HIR76_RS20810/HIR76_RS09580/HIR76_RS08040/HIR76_RS15230/HIR76_RS12245/HIR76_RS20815/HIR76_RS13690/HIR76_RS10040/HIR76_RS08275/HIR76_RS18955/HIR76_RS02580/HIR76_RS13755/HIR76_RS21190/HIR76_RS03430/HIR76_RS20665/HIR76_RS18045/HIR76_RS04550/HIR76_RS00400/HIR76_RS08995/HIR76_R…	clpE/opuCA/spoIVA/clpC/msmX/purA/opuBA/opuAA/rocR/cydC/cwlC/yknY/spoIIB/dinG/cydD/dnaG/ldeHA/ylaK/yvkC/murF/phoH/yxeO/groL/tyrZ/fhuC/yfiC/prkT/fliI/namA/aspS/ypvA/gutR/pstBB/ythP/appD/yfiB/lonB/smc/accC/rbsA/ylmA/flhF/ispE/ettA/pheS/glyQ/ytrE/pstBA/pheT/folC/ftsY/glmS/glyS/uvrB/uvrA/ruvA/frlB/yknV/rsgA/tyrS/levR/ecfAB	62	40	HIR76_RS07685/HIR76_RS18320/HIR76_RS00575/HIR76_RS20850/HIR76_RS18270/HIR76_RS01745/HIR76_RS21645/HIR76_RS20810/HIR76_RS08040/HIR76_RS20815/HIR76_RS18955/HIR76_RS21190/HIR76_RS03430/HIR76_RS20665/HIR76_RS08995/HIR76_RS12970/HIR76_RS14960/HIR76_RS03500/HIR76_RS16225/HIR76_RS06410/HIR76_RS13245/HIR76_RS19360/HIR76_RS08545/HIR76_RS09080/HIR76_RS00290/HIR76_RS04140/HIR76_RS15525/HIR76_RS13715/HIR76_R…	22	HIR76_RS12445/HIR76_RS21710/HIR76_RS09580/HIR76_RS15230/HIR76_RS12245/HIR76_RS13690/HIR76_RS10040/HIR76_RS08275/HIR76_RS02580/HIR76_RS13755/HIR76_RS18045/HIR76_RS04550/HIR76_RS00400/HIR76_RS12105/HIR76_RS13560/HIR76_RS04545/HIR76_RS15310/HIR76_RS08845/HIR76_RS16420/HIR76_RS13565/HIR76_RS08850/HIR76_RS01140
MF	GO:0016301	kinase activity	14/495	61/1642	0.920752	0.997833	HIR76_RS00570/HIR76_RS17890/HIR76_RS03930/HIR76_RS07845/HIR76_RS18955/HIR76_RS07595/HIR76_RS00400/HIR76_RS04585/HIR76_RS08795/HIR76_RS15760/HIR76_RS21680/HIR76_RS04235/HIR76_RS15990/HIR76_RS10585	mcsB/cssS/yesM/kinA/yvkC/kinE/prkT/lnrJ/yloV/phoR/walK/yflR/ppnKB/desK	14	5	HIR76_RS00570/HIR76_RS18955/HIR76_RS08795/HIR76_RS21680/HIR76_RS04235	9	HIR76_RS17890/HIR76_RS03930/HIR76_RS07845/HIR76_RS07595/HIR76_RS00400/HIR76_RS04585/HIR76_RS15760/HIR76_RS15990/HIR76_RS10585
MF	GO:0032555	purine ribonucleotide binding	57/495	217/1642	0.922868	0.997833	HIR76_RS07685/HIR76_RS18320/HIR76_RS12445/HIR76_RS00575/HIR76_RS20850/HIR76_RS21710/HIR76_RS18270/HIR76_RS01745/HIR76_RS21645/HIR76_RS20810/HIR76_RS08040/HIR76_RS12245/HIR76_RS20815/HIR76_RS13690/HIR76_RS10040/HIR76_RS08275/HIR76_RS18955/HIR76_RS02580/HIR76_RS13755/HIR76_RS21190/HIR76_RS03430/HIR76_RS20665/HIR76_RS18045/HIR76_RS04550/HIR76_RS00400/HIR76_RS08995/HIR76_RS14960/HIR76_RS12105/HIR76_R…	clpE/opuCA/spoIVA/clpC/msmX/purA/opuBA/opuAA/rocR/cydC/yknY/dinG/cydD/dnaG/ldeHA/ylaK/yvkC/murF/phoH/yxeO/groL/tyrZ/fhuC/yfiC/prkT/fliI/aspS/ypvA/gutR/pstBB/ythP/appD/yfiB/lonB/smc/accC/rbsA/ylmA/flhF/ispE/ettA/pheS/glyQ/ytrE/pstBA/pheT/folC/ftsY/glyS/uvrB/uvrA/ruvA/yknV/rsgA/tyrS/levR/ecfAB	57	38	HIR76_RS07685/HIR76_RS18320/HIR76_RS00575/HIR76_RS20850/HIR76_RS18270/HIR76_RS01745/HIR76_RS21645/HIR76_RS20810/HIR76_RS08040/HIR76_RS20815/HIR76_RS18955/HIR76_RS21190/HIR76_RS03430/HIR76_RS20665/HIR76_RS08995/HIR76_RS14960/HIR76_RS03500/HIR76_RS16225/HIR76_RS06410/HIR76_RS13245/HIR76_RS19360/HIR76_RS08545/HIR76_RS09080/HIR76_RS00290/HIR76_RS04140/HIR76_RS15525/HIR76_RS13715/HIR76_RS15520/HIR76_R…	19	HIR76_RS12445/HIR76_RS21710/HIR76_RS12245/HIR76_RS13690/HIR76_RS10040/HIR76_RS08275/HIR76_RS02580/HIR76_RS13755/HIR76_RS18045/HIR76_RS04550/HIR76_RS00400/HIR76_RS12105/HIR76_RS13560/HIR76_RS04545/HIR76_RS15310/HIR76_RS08845/HIR76_RS16420/HIR76_RS13565/HIR76_RS08850
MF	GO:0008168	methyltransferase activity	8/495	38/1642	0.925667	0.997833	HIR76_RS08680/HIR76_RS08745/HIR76_RS20615/HIR76_RS12050/HIR76_RS00240/HIR76_RS20925/HIR76_RS03810/HIR76_RS04445	cobA/rsmB/rlmI/bpsB/rsmI/yxjG/rlmD/rlmD	8	6	HIR76_RS08680/HIR76_RS08745/HIR76_RS20615/HIR76_RS00240/HIR76_RS20925/HIR76_RS04445	2	HIR76_RS12050/HIR76_RS03810
MF	GO:0008324	cation transmembrane transporter activity	7/495	34/1642	0.926191	0.997833	HIR76_RS19860/HIR76_RS20510/HIR76_RS02565/HIR76_RS07575/HIR76_RS19855/HIR76_RS20575/HIR76_RS05275	atpB/qoxB/ydbO/ktrD/atpE/efeU/yhdH	7	1	HIR76_RS20510	6	HIR76_RS19860/HIR76_RS02565/HIR76_RS07575/HIR76_RS19855/HIR76_RS20575/HIR76_RS05275
MF	GO:0140097	catalytic activity, acting on DNA	5/495	26/1642	0.930413	0.997833	HIR76_RS13690/HIR76_RS00130/HIR76_RS15055/HIR76_RS15060/HIR76_RS02415	dnaG/dnaX/ruvB/ruvA/topB	5	4	HIR76_RS00130/HIR76_RS15055/HIR76_RS15060/HIR76_RS02415	1	HIR76_RS13690
MF	GO:0035639	purine ribonucleoside triphosphate binding	56/495	215/1642	0.932586	0.997833	HIR76_RS07685/HIR76_RS18320/HIR76_RS12445/HIR76_RS00575/HIR76_RS20850/HIR76_RS21710/HIR76_RS18270/HIR76_RS01745/HIR76_RS21645/HIR76_RS20810/HIR76_RS08040/HIR76_RS12245/HIR76_RS20815/HIR76_RS13690/HIR76_RS10040/HIR76_RS08275/HIR76_RS18955/HIR76_RS02580/HIR76_RS13755/HIR76_RS21190/HIR76_RS03430/HIR76_RS20665/HIR76_RS18045/HIR76_RS04550/HIR76_RS00400/HIR76_RS08995/HIR76_RS14960/HIR76_RS12105/HIR76_R…	clpE/opuCA/spoIVA/clpC/msmX/purA/opuBA/opuAA/rocR/cydC/yknY/dinG/cydD/dnaG/ldeHA/ylaK/yvkC/murF/phoH/yxeO/groL/tyrZ/fhuC/yfiC/prkT/fliI/aspS/ypvA/pstBB/ythP/appD/yfiB/lonB/smc/accC/rbsA/ylmA/flhF/ispE/ettA/pheS/glyQ/ytrE/pstBA/pheT/folC/ftsY/glyS/uvrB/uvrA/ruvA/yknV/rsgA/tyrS/levR/ecfAB	56	37	HIR76_RS07685/HIR76_RS18320/HIR76_RS00575/HIR76_RS20850/HIR76_RS18270/HIR76_RS01745/HIR76_RS21645/HIR76_RS20810/HIR76_RS08040/HIR76_RS20815/HIR76_RS18955/HIR76_RS21190/HIR76_RS03430/HIR76_RS20665/HIR76_RS08995/HIR76_RS14960/HIR76_RS16225/HIR76_RS06410/HIR76_RS13245/HIR76_RS19360/HIR76_RS08545/HIR76_RS09080/HIR76_RS00290/HIR76_RS04140/HIR76_RS15525/HIR76_RS13715/HIR76_RS15520/HIR76_RS15240/HIR76_R…	19	HIR76_RS12445/HIR76_RS21710/HIR76_RS12245/HIR76_RS13690/HIR76_RS10040/HIR76_RS08275/HIR76_RS02580/HIR76_RS13755/HIR76_RS18045/HIR76_RS04550/HIR76_RS00400/HIR76_RS12105/HIR76_RS13560/HIR76_RS04545/HIR76_RS15310/HIR76_RS08845/HIR76_RS16420/HIR76_RS13565/HIR76_RS08850
MF	GO:0001882	nucleoside binding	4/495	22/1642	0.935073	0.997833	HIR76_RS21710/HIR76_RS09080/HIR76_RS08850/HIR76_RS08765	purA/flhF/ftsY/rsgA	4	2	HIR76_RS09080/HIR76_RS08765	2	HIR76_RS21710/HIR76_RS08850
MF	GO:0001883	purine nucleoside binding	4/495	22/1642	0.935073	0.997833	HIR76_RS21710/HIR76_RS09080/HIR76_RS08850/HIR76_RS08765	purA/flhF/ftsY/rsgA	4	2	HIR76_RS09080/HIR76_RS08765	2	HIR76_RS21710/HIR76_RS08850
MF	GO:0005525	GTP binding	4/495	22/1642	0.935073	0.997833	HIR76_RS21710/HIR76_RS09080/HIR76_RS08850/HIR76_RS08765	purA/flhF/ftsY/rsgA	4	2	HIR76_RS09080/HIR76_RS08765	2	HIR76_RS21710/HIR76_RS08850
MF	GO:0032549	ribonucleoside binding	4/495	22/1642	0.935073	0.997833	HIR76_RS21710/HIR76_RS09080/HIR76_RS08850/HIR76_RS08765	purA/flhF/ftsY/rsgA	4	2	HIR76_RS09080/HIR76_RS08765	2	HIR76_RS21710/HIR76_RS08850
MF	GO:0032550	purine ribonucleoside binding	4/495	22/1642	0.935073	0.997833	HIR76_RS21710/HIR76_RS09080/HIR76_RS08850/HIR76_RS08765	purA/flhF/ftsY/rsgA	4	2	HIR76_RS09080/HIR76_RS08765	2	HIR76_RS21710/HIR76_RS08850
MF	GO:0003676	nucleic acid binding	77/495	290/1642	0.939383	0.997833	HIR76_RS08100/HIR76_RS16340/HIR76_RS13685/HIR76_RS17885/HIR76_RS12775/HIR76_RS16035/HIR76_RS21645/HIR76_RS08540/HIR76_RS15480/HIR76_RS17200/HIR76_RS20465/HIR76_RS10165/HIR76_RS01115/HIR76_RS12850/HIR76_RS16005/HIR76_RS12245/HIR76_RS13690/HIR76_RS20985/HIR76_RS19940/HIR76_RS09545/HIR76_RS15220/HIR76_RS13830/HIR76_RS03935/HIR76_RS13860/HIR76_RS20665/HIR76_RS18230/HIR76_RS04590/HIR76_RS05300/HIR76_R…	abhA/msmR/rpoD/cssR/sigF/refZ/rocR/sigG/fadR/comA/sacT/proB/sigW/ansR/sspA/dinG/dnaG/licT/racA/hfq/radC/hrcA/yesN/rpsT/tyrZ/yvzC/lnrK/sigM/exnP/yhgD/HIR76_RS18590/phoP/yisR/aspS/ypvA/sigE/gdpP/kdgR/dnaX/nusB/yerO/proB/sigV/ettA/rsmB/rnhC/pheS/pheT/tsf/yclJ/walR/desR/rpoA/HIR76_RS14600/rpsM/uvrB/yvaF/ruvB/infA/truA/pksA/frlR/yobQ/greA/topB/ypeP/xerD/rbsR/yugI/tyrS/ndoA/exuR/fatR/mntR/cspC/gerE/ctsR	77	39	HIR76_RS16340/HIR76_RS21645/HIR76_RS17200/HIR76_RS10165/HIR76_RS01115/HIR76_RS12850/HIR76_RS20985/HIR76_RS13830/HIR76_RS20665/HIR76_RS18230/HIR76_RS12025/HIR76_RS06130/HIR76_RS14960/HIR76_RS12090/HIR76_RS00130/HIR76_RS03795/HIR76_RS07380/HIR76_RS04140/HIR76_RS08745/HIR76_RS15515/HIR76_RS15525/HIR76_RS15520/HIR76_RS02140/HIR76_RS21685/HIR76_RS00865/HIR76_RS00855/HIR76_RS18945/HIR76_RS15055/HIR76_R…	38	HIR76_RS08100/HIR76_RS13685/HIR76_RS17885/HIR76_RS12775/HIR76_RS16035/HIR76_RS08540/HIR76_RS15480/HIR76_RS20465/HIR76_RS16005/HIR76_RS12245/HIR76_RS13690/HIR76_RS19940/HIR76_RS09545/HIR76_RS15220/HIR76_RS03935/HIR76_RS13860/HIR76_RS04590/HIR76_RS05300/HIR76_RS05790/HIR76_RS18590/HIR76_RS15765/HIR76_RS12105/HIR76_RS08535/HIR76_RS21755/HIR76_RS13235/HIR76_RS14725/HIR76_RS09130/HIR76_RS10590/HIR76_R…
MF	GO:0008270	zinc ion binding	4/495	23/1642	0.948906	0.997833	HIR76_RS13690/HIR76_RS21285/HIR76_RS10615/HIR76_RS20925	dnaG/iolJ/yocK/yxjG	4	3	HIR76_RS21285/HIR76_RS10615/HIR76_RS20925	1	HIR76_RS13690
MF	GO:0019001	guanyl nucleotide binding	4/495	23/1642	0.948906	0.997833	HIR76_RS21710/HIR76_RS09080/HIR76_RS08850/HIR76_RS08765	purA/flhF/ftsY/rsgA	4	2	HIR76_RS09080/HIR76_RS08765	2	HIR76_RS21710/HIR76_RS08850
MF	GO:0032561	guanyl ribonucleotide binding	4/495	23/1642	0.948906	0.997833	HIR76_RS21710/HIR76_RS09080/HIR76_RS08850/HIR76_RS08765	purA/flhF/ftsY/rsgA	4	2	HIR76_RS09080/HIR76_RS08765	2	HIR76_RS21710/HIR76_RS08850
MF	GO:0032553	ribonucleotide binding	58/495	226/1642	0.952939	0.997833	HIR76_RS07685/HIR76_RS18320/HIR76_RS12445/HIR76_RS00575/HIR76_RS20850/HIR76_RS21710/HIR76_RS18270/HIR76_RS01745/HIR76_RS21645/HIR76_RS20810/HIR76_RS08040/HIR76_RS12245/HIR76_RS20815/HIR76_RS13690/HIR76_RS10040/HIR76_RS08275/HIR76_RS18955/HIR76_RS02580/HIR76_RS13755/HIR76_RS21190/HIR76_RS03430/HIR76_RS20665/HIR76_RS18045/HIR76_RS04550/HIR76_RS00400/HIR76_RS08995/HIR76_RS12970/HIR76_RS14960/HIR76_R…	clpE/opuCA/spoIVA/clpC/msmX/purA/opuBA/opuAA/rocR/cydC/yknY/dinG/cydD/dnaG/ldeHA/ylaK/yvkC/murF/phoH/yxeO/groL/tyrZ/fhuC/yfiC/prkT/fliI/namA/aspS/ypvA/gutR/pstBB/ythP/appD/yfiB/lonB/smc/accC/rbsA/ylmA/flhF/ispE/ettA/pheS/glyQ/ytrE/pstBA/pheT/folC/ftsY/glyS/uvrB/uvrA/ruvA/yknV/rsgA/tyrS/levR/ecfAB	58	39	HIR76_RS07685/HIR76_RS18320/HIR76_RS00575/HIR76_RS20850/HIR76_RS18270/HIR76_RS01745/HIR76_RS21645/HIR76_RS20810/HIR76_RS08040/HIR76_RS20815/HIR76_RS18955/HIR76_RS21190/HIR76_RS03430/HIR76_RS20665/HIR76_RS08995/HIR76_RS12970/HIR76_RS14960/HIR76_RS03500/HIR76_RS16225/HIR76_RS06410/HIR76_RS13245/HIR76_RS19360/HIR76_RS08545/HIR76_RS09080/HIR76_RS00290/HIR76_RS04140/HIR76_RS15525/HIR76_RS13715/HIR76_R…	19	HIR76_RS12445/HIR76_RS21710/HIR76_RS12245/HIR76_RS13690/HIR76_RS10040/HIR76_RS08275/HIR76_RS02580/HIR76_RS13755/HIR76_RS18045/HIR76_RS04550/HIR76_RS00400/HIR76_RS12105/HIR76_RS13560/HIR76_RS04545/HIR76_RS15310/HIR76_RS08845/HIR76_RS16420/HIR76_RS13565/HIR76_RS08850
MF	GO:0043168	anion binding	78/495	297/1642	0.954794	0.997833	HIR76_RS07685/HIR76_RS18320/HIR76_RS12445/HIR76_RS00575/HIR76_RS20850/HIR76_RS21710/HIR76_RS18270/HIR76_RS01745/HIR76_RS17790/HIR76_RS21645/HIR76_RS20810/HIR76_RS08040/HIR76_RS12245/HIR76_RS21315/HIR76_RS20815/HIR76_RS13690/HIR76_RS10040/HIR76_RS08275/HIR76_RS08490/HIR76_RS18955/HIR76_RS02580/HIR76_RS13755/HIR76_RS21190/HIR76_RS03430/HIR76_RS20665/HIR76_RS16625/HIR76_RS08460/HIR76_RS14825/HIR76_R…	clpE/opuCA/spoIVA/clpC/msmX/purA/opuBA/opuAA/fadE/rocR/cydC/yknY/dinG/iolD/cydD/dnaG/ldeHA/ylaK/murB/yvkC/murF/phoH/yxeO/groL/tyrZ/menD/spoVD/pbpI/yhxA/ponA/fhuC/yfiC/prkT/fliI/namA/pbpB/aspS/ypvA/gutR/pstBB/kbl/yhjG/ythP/mccB/appD/yfiB/lonB/smc/accC/blaOXA/rbsA/ylmA/ldeJ/flhF/gsaB/ispE/ettA/dapX/pheS/glyQ/ytrE/pstBA/pheT/folC/mmgC/ftsY/pbpD/glyS/uvrB/uvrA/ruvA/rocD/yknV/dusC/rsgA/tyrS/levR/ecfAB	78	46	HIR76_RS07685/HIR76_RS18320/HIR76_RS00575/HIR76_RS20850/HIR76_RS18270/HIR76_RS01745/HIR76_RS21645/HIR76_RS20810/HIR76_RS08040/HIR76_RS21315/HIR76_RS20815/HIR76_RS18955/HIR76_RS21190/HIR76_RS03430/HIR76_RS20665/HIR76_RS08995/HIR76_RS12970/HIR76_RS14960/HIR76_RS03500/HIR76_RS09370/HIR76_RS05965/HIR76_RS16225/HIR76_RS14795/HIR76_RS06410/HIR76_RS13245/HIR76_RS19360/HIR76_RS08545/HIR76_RS09080/HIR76_R…	32	HIR76_RS12445/HIR76_RS21710/HIR76_RS17790/HIR76_RS12245/HIR76_RS13690/HIR76_RS10040/HIR76_RS08275/HIR76_RS08490/HIR76_RS02580/HIR76_RS13755/HIR76_RS16625/HIR76_RS08460/HIR76_RS14825/HIR76_RS05170/HIR76_RS12205/HIR76_RS18045/HIR76_RS04550/HIR76_RS00400/HIR76_RS08455/HIR76_RS12105/HIR76_RS13560/HIR76_RS04545/HIR76_RS15310/HIR76_RS08845/HIR76_RS01290/HIR76_RS10050/HIR76_RS07850/HIR76_RS16420/HIR76_R…
MF	GO:0048037	cofactor binding	35/495	144/1642	0.956972	0.997833	HIR76_RS07340/HIR76_RS19950/HIR76_RS17790/HIR76_RS12585/HIR76_RS07705/HIR76_RS21315/HIR76_RS04945/HIR76_RS20510/HIR76_RS19155/HIR76_RS10150/HIR76_RS08490/HIR76_RS01905/HIR76_RS16625/HIR76_RS06875/HIR76_RS05170/HIR76_RS12970/HIR76_RS01900/HIR76_RS02275/HIR76_RS09370/HIR76_RS05965/HIR76_RS14795/HIR76_RS10050/HIR76_RS04790/HIR76_RS07850/HIR76_RS20760/HIR76_RS13145/HIR76_RS05910/HIR76_RS20970/HIR76_R…	hmpA/malS/fadE/serA/queE/iolD/katA/qoxB/tuaD/gltD/murB/nasD/menD/yjiB/yhxA/namA/nirD/mtlD/kbl/yhjG/mccB/ldeJ/gsaB/dapX/katX/mmgC/yhfW/katE/fdhF/fadF/yutI/rex/rocD/dusC/nadA	35	16	HIR76_RS07340/HIR76_RS12585/HIR76_RS07705/HIR76_RS21315/HIR76_RS20510/HIR76_RS10150/HIR76_RS01905/HIR76_RS12970/HIR76_RS01900/HIR76_RS02275/HIR76_RS09370/HIR76_RS05965/HIR76_RS14795/HIR76_RS04790/HIR76_RS14780/HIR76_RS04455	19	HIR76_RS19950/HIR76_RS17790/HIR76_RS04945/HIR76_RS19155/HIR76_RS08490/HIR76_RS16625/HIR76_RS06875/HIR76_RS05170/HIR76_RS10050/HIR76_RS07850/HIR76_RS20760/HIR76_RS13145/HIR76_RS05910/HIR76_RS20970/HIR76_RS20020/HIR76_RS17470/HIR76_RS03400/HIR76_RS21640/HIR76_RS15120
MF	GO:0016836	hydro-lyase activity	2/495	15/1642	0.966199	0.997833	HIR76_RS21130/HIR76_RS06945	hutU/uxuA	2	2	HIR76_RS21130/HIR76_RS06945	0
MF	GO:0005198	structural molecule activity	10/495	51/1642	0.969945	0.997833	HIR76_RS13860/HIR76_RS09125/HIR76_RS21975/HIR76_RS08785/HIR76_RS13790/HIR76_RS08975/HIR76_RS15170/HIR76_RS00860/HIR76_RS00855/HIR76_RS13535	rpsT/rpsB/rpsR/rpmB/rpsU/fliE/rpmA/rpsK/rpsM/rpmG	10	3	HIR76_RS08975/HIR76_RS00860/HIR76_RS00855	7	HIR76_RS13860/HIR76_RS09125/HIR76_RS21975/HIR76_RS08785/HIR76_RS13790/HIR76_RS15170/HIR76_RS13535
MF	GO:0003735	structural constituent of ribosome	9/495	47/1642	0.970715	0.997833	HIR76_RS13860/HIR76_RS09125/HIR76_RS21975/HIR76_RS08785/HIR76_RS13790/HIR76_RS15170/HIR76_RS00860/HIR76_RS00855/HIR76_RS13535	rpsT/rpsB/rpsR/rpmB/rpsU/rpmA/rpsK/rpsM/rpmG	9	2	HIR76_RS00860/HIR76_RS00855	7	HIR76_RS13860/HIR76_RS09125/HIR76_RS21975/HIR76_RS08785/HIR76_RS13790/HIR76_RS15170/HIR76_RS13535
MF	GO:0000166	nucleotide binding	69/495	273/1642	0.978023	0.997833	HIR76_RS07685/HIR76_RS18320/HIR76_RS12445/HIR76_RS00575/HIR76_RS20850/HIR76_RS21710/HIR76_RS18270/HIR76_RS01745/HIR76_RS19950/HIR76_RS17790/HIR76_RS21645/HIR76_RS20810/HIR76_RS08040/HIR76_RS12585/HIR76_RS12245/HIR76_RS20815/HIR76_RS13825/HIR76_RS13690/HIR76_RS19155/HIR76_RS10040/HIR76_RS08275/HIR76_RS08490/HIR76_RS18955/HIR76_RS02580/HIR76_RS08700/HIR76_RS13755/HIR76_RS21190/HIR76_RS03430/HIR76_R…	clpE/opuCA/spoIVA/clpC/msmX/purA/opuBA/opuAA/malS/fadE/rocR/cydC/yknY/serA/dinG/cydD/grpE/dnaG/tuaD/ldeHA/ylaK/murB/yvkC/murF/tcaB/phoH/yxeO/groL/tyrZ/fhuC/yfiC/prkT/fliI/namA/aspS/ypvA/gutR/pstBB/yhjG/ythP/appD/yfiB/lonB/smc/accC/rbsA/ylmA/ldeJ/flhF/ispE/ettA/pheS/glyQ/ytrE/pstBA/pheT/folC/mmgC/ftsY/glyS/uvrB/uvrA/ruvA/yknV/dusC/rsgA/tyrS/levR/ecfAB	69	43	HIR76_RS07685/HIR76_RS18320/HIR76_RS00575/HIR76_RS20850/HIR76_RS18270/HIR76_RS01745/HIR76_RS21645/HIR76_RS20810/HIR76_RS08040/HIR76_RS12585/HIR76_RS20815/HIR76_RS13825/HIR76_RS18955/HIR76_RS21190/HIR76_RS03430/HIR76_RS20665/HIR76_RS08995/HIR76_RS12970/HIR76_RS14960/HIR76_RS03500/HIR76_RS05965/HIR76_RS16225/HIR76_RS06410/HIR76_RS13245/HIR76_RS19360/HIR76_RS08545/HIR76_RS09080/HIR76_RS00290/HIR76_R…	26	HIR76_RS12445/HIR76_RS21710/HIR76_RS19950/HIR76_RS17790/HIR76_RS12245/HIR76_RS13690/HIR76_RS19155/HIR76_RS10040/HIR76_RS08275/HIR76_RS08490/HIR76_RS02580/HIR76_RS08700/HIR76_RS13755/HIR76_RS18045/HIR76_RS04550/HIR76_RS00400/HIR76_RS12105/HIR76_RS13560/HIR76_RS04545/HIR76_RS15310/HIR76_RS08845/HIR76_RS10050/HIR76_RS16420/HIR76_RS13565/HIR76_RS13145/HIR76_RS08850
MF	GO:1901265	nucleoside phosphate binding	69/495	273/1642	0.978023	0.997833	HIR76_RS07685/HIR76_RS18320/HIR76_RS12445/HIR76_RS00575/HIR76_RS20850/HIR76_RS21710/HIR76_RS18270/HIR76_RS01745/HIR76_RS19950/HIR76_RS17790/HIR76_RS21645/HIR76_RS20810/HIR76_RS08040/HIR76_RS12585/HIR76_RS12245/HIR76_RS20815/HIR76_RS13825/HIR76_RS13690/HIR76_RS19155/HIR76_RS10040/HIR76_RS08275/HIR76_RS08490/HIR76_RS18955/HIR76_RS02580/HIR76_RS08700/HIR76_RS13755/HIR76_RS21190/HIR76_RS03430/HIR76_R…	clpE/opuCA/spoIVA/clpC/msmX/purA/opuBA/opuAA/malS/fadE/rocR/cydC/yknY/serA/dinG/cydD/grpE/dnaG/tuaD/ldeHA/ylaK/murB/yvkC/murF/tcaB/phoH/yxeO/groL/tyrZ/fhuC/yfiC/prkT/fliI/namA/aspS/ypvA/gutR/pstBB/yhjG/ythP/appD/yfiB/lonB/smc/accC/rbsA/ylmA/ldeJ/flhF/ispE/ettA/pheS/glyQ/ytrE/pstBA/pheT/folC/mmgC/ftsY/glyS/uvrB/uvrA/ruvA/yknV/dusC/rsgA/tyrS/levR/ecfAB	69	43	HIR76_RS07685/HIR76_RS18320/HIR76_RS00575/HIR76_RS20850/HIR76_RS18270/HIR76_RS01745/HIR76_RS21645/HIR76_RS20810/HIR76_RS08040/HIR76_RS12585/HIR76_RS20815/HIR76_RS13825/HIR76_RS18955/HIR76_RS21190/HIR76_RS03430/HIR76_RS20665/HIR76_RS08995/HIR76_RS12970/HIR76_RS14960/HIR76_RS03500/HIR76_RS05965/HIR76_RS16225/HIR76_RS06410/HIR76_RS13245/HIR76_RS19360/HIR76_RS08545/HIR76_RS09080/HIR76_RS00290/HIR76_R…	26	HIR76_RS12445/HIR76_RS21710/HIR76_RS19950/HIR76_RS17790/HIR76_RS12245/HIR76_RS13690/HIR76_RS19155/HIR76_RS10040/HIR76_RS08275/HIR76_RS08490/HIR76_RS02580/HIR76_RS08700/HIR76_RS13755/HIR76_RS18045/HIR76_RS04550/HIR76_RS00400/HIR76_RS12105/HIR76_RS13560/HIR76_RS04545/HIR76_RS15310/HIR76_RS08845/HIR76_RS10050/HIR76_RS16420/HIR76_RS13565/HIR76_RS13145/HIR76_RS08850
MF	GO:0036094	small molecule binding	83/495	323/1642	0.978847	0.997833	HIR76_RS07685/HIR76_RS18320/HIR76_RS12445/HIR76_RS00575/HIR76_RS20850/HIR76_RS21710/HIR76_RS18270/HIR76_RS01745/HIR76_RS19950/HIR76_RS17790/HIR76_RS21645/HIR76_RS20810/HIR76_RS08040/HIR76_RS12585/HIR76_RS12245/HIR76_RS21315/HIR76_RS20815/HIR76_RS13825/HIR76_RS13690/HIR76_RS19155/HIR76_RS10040/HIR76_RS08275/HIR76_RS08490/HIR76_RS18955/HIR76_RS02580/HIR76_RS08700/HIR76_RS13755/HIR76_RS21190/HIR76_R…	clpE/opuCA/spoIVA/clpC/msmX/purA/opuBA/opuAA/malS/fadE/rocR/cydC/yknY/serA/dinG/iolD/cydD/grpE/dnaG/tuaD/ldeHA/ylaK/murB/yvkC/murF/tcaB/phoH/yxeO/groL/tyrZ/menD/spoVD/pbpI/yhxA/ponA/fhuC/yfiC/prkT/fliI/namA/pbpB/aspS/ypvA/gutR/pstBB/kbl/yhjG/ythP/mccB/appD/yfiB/lonB/smc/accC/blaOXA/rbsA/ylmA/ldeJ/flhF/gsaB/ispE/ettA/dapX/pheS/glyQ/ytrE/pstBA/pheT/folC/mmgC/ftsY/pbpD/glyS/uvrB/uvrA/ruvA/rocD/yknV/…	83	48	HIR76_RS07685/HIR76_RS18320/HIR76_RS00575/HIR76_RS20850/HIR76_RS18270/HIR76_RS01745/HIR76_RS21645/HIR76_RS20810/HIR76_RS08040/HIR76_RS12585/HIR76_RS21315/HIR76_RS20815/HIR76_RS13825/HIR76_RS18955/HIR76_RS21190/HIR76_RS03430/HIR76_RS20665/HIR76_RS08995/HIR76_RS12970/HIR76_RS14960/HIR76_RS03500/HIR76_RS09370/HIR76_RS05965/HIR76_RS16225/HIR76_RS14795/HIR76_RS06410/HIR76_RS13245/HIR76_RS19360/HIR76_R…	35	HIR76_RS12445/HIR76_RS21710/HIR76_RS19950/HIR76_RS17790/HIR76_RS12245/HIR76_RS13690/HIR76_RS19155/HIR76_RS10040/HIR76_RS08275/HIR76_RS08490/HIR76_RS02580/HIR76_RS08700/HIR76_RS13755/HIR76_RS16625/HIR76_RS08460/HIR76_RS14825/HIR76_RS05170/HIR76_RS12205/HIR76_RS18045/HIR76_RS04550/HIR76_RS00400/HIR76_RS08455/HIR76_RS12105/HIR76_RS13560/HIR76_RS04545/HIR76_RS15310/HIR76_RS08845/HIR76_RS01290/HIR76_R…
MF	GO:0016835	carbon-oxygen lyase activity	2/495	17/1642	0.981721	0.997833	HIR76_RS21130/HIR76_RS06945	hutU/uxuA	2	2	HIR76_RS21130/HIR76_RS06945	0
MF	GO:0016616	oxidoreductase activity, acting on the CH-OH group of donors, NAD or NADP as acceptor	6/495	37/1642	0.984445	0.997833	HIR76_RS19950/HIR76_RS17800/HIR76_RS12585/HIR76_RS16360/HIR76_RS19155/HIR76_RS08490	malS/fadN/serA/melA/tuaD/murB	6	2	HIR76_RS12585/HIR76_RS16360	4	HIR76_RS19950/HIR76_RS17800/HIR76_RS19155/HIR76_RS08490
MF	GO:0043167	ion binding	96/495	373/1642	0.985891	0.997833	HIR76_RS07685/HIR76_RS16860/HIR76_RS18320/HIR76_RS12445/HIR76_RS00575/HIR76_RS20850/HIR76_RS21710/HIR76_RS18270/HIR76_RS01745/HIR76_RS17790/HIR76_RS21645/HIR76_RS20810/HIR76_RS08040/HIR76_RS12245/HIR76_RS21315/HIR76_RS20815/HIR76_RS13690/HIR76_RS20510/HIR76_RS21140/HIR76_RS10040/HIR76_RS08275/HIR76_RS08490/HIR76_RS18955/HIR76_RS02580/HIR76_RS13755/HIR76_RS21190/HIR76_RS03430/HIR76_RS20665/HIR76_R…	clpE/gbsB/opuCA/spoIVA/clpC/msmX/purA/opuBA/opuAA/fadE/rocR/cydC/yknY/dinG/iolD/cydD/dnaG/qoxB/hutG/ldeHA/ylaK/murB/yvkC/murF/phoH/yxeO/groL/tyrZ/menD/spoVD/pbpI/yjiB/znuA/yhxA/ponA/iolJ/fhuC/yfiC/prkT/fliI/namA/pbpB/aspS/ypvA/gutR/pstBB/kbl/yhjG/ythP/mccB/appD/yfiB/mtnW/lonB/sodF/smc/accC/sodC/yoaE/blaOXA/rbsA/mrgA/ylmA/ldeJ/flhF/gsaB/ispE/ettA/dapX/pheS/glyQ/ytrE/pstBA/pheT/folC/mmgC/ftsY/pbpD/…	96	57	HIR76_RS07685/HIR76_RS16860/HIR76_RS18320/HIR76_RS00575/HIR76_RS20850/HIR76_RS18270/HIR76_RS01745/HIR76_RS21645/HIR76_RS20810/HIR76_RS08040/HIR76_RS21315/HIR76_RS20815/HIR76_RS20510/HIR76_RS21140/HIR76_RS18955/HIR76_RS21190/HIR76_RS03430/HIR76_RS20665/HIR76_RS01680/HIR76_RS21285/HIR76_RS08995/HIR76_RS12970/HIR76_RS14960/HIR76_RS03500/HIR76_RS09370/HIR76_RS05965/HIR76_RS16225/HIR76_RS14795/HIR76_R…	39	HIR76_RS12445/HIR76_RS21710/HIR76_RS17790/HIR76_RS12245/HIR76_RS13690/HIR76_RS10040/HIR76_RS08275/HIR76_RS08490/HIR76_RS02580/HIR76_RS13755/HIR76_RS16625/HIR76_RS08460/HIR76_RS14825/HIR76_RS06875/HIR76_RS05170/HIR76_RS12205/HIR76_RS18045/HIR76_RS04550/HIR76_RS00400/HIR76_RS08455/HIR76_RS12105/HIR76_RS13560/HIR76_RS04545/HIR76_RS15310/HIR76_RS10665/HIR76_RS08845/HIR76_RS10700/HIR76_RS01290/HIR76_R…
MF	GO:0050662	coenzyme binding	19/495	93/1642	0.988892	0.997833	HIR76_RS19950/HIR76_RS17790/HIR76_RS12585/HIR76_RS21315/HIR76_RS19155/HIR76_RS08490/HIR76_RS16625/HIR76_RS05170/HIR76_RS12970/HIR76_RS02275/HIR76_RS09370/HIR76_RS05965/HIR76_RS14795/HIR76_RS10050/HIR76_RS04790/HIR76_RS07850/HIR76_RS13145/HIR76_RS21640/HIR76_RS04455	malS/fadE/serA/iolD/tuaD/murB/menD/yhxA/namA/mtlD/kbl/yhjG/mccB/ldeJ/gsaB/dapX/mmgC/rocD/dusC	19	9	HIR76_RS12585/HIR76_RS21315/HIR76_RS12970/HIR76_RS02275/HIR76_RS09370/HIR76_RS05965/HIR76_RS14795/HIR76_RS04790/HIR76_RS04455	10	HIR76_RS19950/HIR76_RS17790/HIR76_RS19155/HIR76_RS08490/HIR76_RS16625/HIR76_RS05170/HIR76_RS10050/HIR76_RS07850/HIR76_RS13145/HIR76_RS21640
MF	GO:0004518	nuclease activity	1/495	13/1642	0.990763	0.997833	HIR76_RS17640	bsnA	1	0		1	HIR76_RS17640
MF	GO:0016614	oxidoreductase activity, acting on CH-OH group of donors	6/495	45/1642	0.997833	0.997833	HIR76_RS19950/HIR76_RS17800/HIR76_RS12585/HIR76_RS16360/HIR76_RS19155/HIR76_RS08490	malS/fadN/serA/melA/tuaD/murB	6	2	HIR76_RS12585/HIR76_RS16360	4	HIR76_RS19950/HIR76_RS17800/HIR76_RS19155/HIR76_RS08490
