# Supplementary material for: Multi-omics analyses of the mechanism for the formation of soy sauce-like and soybean flavor in Bacillus subtilis BJ3-2
Source: BMC Microbiol. 2022 May 20;22:142. doi: 10.1186/s12866-022-02555-5 (PMC9121592; doi:10.1186/s12866-022-02555-5)
Supplement: Supplementary file 12 — Additional file 12: Table S11. GO Annotation Enrichment Analysis in CP53_vs_AP37 [file 12866_2022_2555_MOESM12_ESM.xls]

## Sheet: Table S6
Table S6. KEGG enrich for BT45vsAT37.
KEGGID	Description	GeneRatio	BgRatio	pvalue	padj	geneID	geneName	keggID	Count	Up	Up_Gene_names	Down	Down_Gene_names
bsu00650	Butanoate metabolism	12/250	21/1204	0.000245243	0.0181479	HIR76_RS13150/HIR76_RS20935/HIR76_RS10030/HIR76_RS13155/HIR76_RS20940/HIR76_RS20930/HIR76_RS15435/HIR76_RS15355/HIR76_RS19395/HIR76_RS15360/HIR76_RS13105/HIR76_RS02230	mmgB/scoB/ldeG/mmgA/scoA/yxjF/sdhC/ilvN/alsS/ilvB/buk/gabD	bsu:BSU24160/bsu:BSU38980/bsu:BSU18230/bsu:BSU24170/bsu:BSU38990/bsu:BSU38970/bsu:BSU28450/bsu:BSU28300/bsu:BSU36010/bsu:BSU28310/bsu:BSU24070/bsu:BSU03910	12	4	HIR76_RS15435/HIR76_RS15355/HIR76_RS15360/HIR76_RS02230	8	HIR76_RS13150/HIR76_RS20935/HIR76_RS10030/HIR76_RS13155/HIR76_RS20940/HIR76_RS20930/HIR76_RS19395/HIR76_RS13105
bsu00190	Oxidative phosphorylation	13/250	35/1204	0.0176962	0.45098	HIR76_RS17410/HIR76_RS16575/HIR76_RS16570/HIR76_RS20820/HIR76_RS15435/HIR76_RS19830/HIR76_RS08320/HIR76_RS19835/HIR76_RS08325/HIR76_RS19840/HIR76_RS08315/HIR76_RS08330/HIR76_RS18845	yumB/ythB/ythA/cydB/sdhC/atpD/ctaD/atpG/ctaE/atpA/coxB/ctaF/ppaX	bsu:BSU32100/bsu:BSU30720/bsu:BSU30710/bsu:BSU38750/bsu:BSU28450/bsu:BSU36810/bsu:BSU14900/bsu:BSU36820/bsu:BSU14910/bsu:BSU36830/bsu:BSU14890/bsu:BSU14920/bsu:BSU34970	13	2	HIR76_RS15435/HIR76_RS18845	11	HIR76_RS17410/HIR76_RS16575/HIR76_RS16570/HIR76_RS20820/HIR76_RS19830/HIR76_RS08320/HIR76_RS19835/HIR76_RS08325/HIR76_RS19840/HIR76_RS08315/HIR76_RS08330
bsu00550	Peptidoglycan biosynthesis	11/250	28/1204	0.018283	0.45098	HIR76_RS12790/HIR76_RS08460/HIR76_RS20185/HIR76_RS12645/HIR76_RS19670/HIR76_RS08470/HIR76_RS08475/HIR76_RS10815/HIR76_RS10100/HIR76_RS01060/HIR76_RS00075	dacF/spoVD/pbpG/dacB/bcrC/mraY/murD/ldcB/dacB/amiE/dacA	bsu:BSU23480/bsu:BSU15170/bsu:BSU37510/bsu:BSU23190/bsu:BSU36530/bsu:BSU15190/bsu:BSU15200/bsu:BSU19620/bsu:BSU18350/bsu:BSU01670/bsu:BSU00100	11	5	HIR76_RS19670/HIR76_RS08470/HIR76_RS08475/HIR76_RS10815/HIR76_RS00075	6	HIR76_RS12790/HIR76_RS08460/HIR76_RS20185/HIR76_RS12645/HIR76_RS10100/HIR76_RS01060
bsu00290	Valine, leucine and isoleucine biosynthesis	6/250	13/1204	0.0348366	0.527701	HIR76_RS15355/HIR76_RS19395/HIR76_RS15360/HIR76_RS15350/HIR76_RS11950/HIR76_RS11900	ilvN/alsS/ilvB/ilvC/ilvD/ilvA	bsu:BSU28300/bsu:BSU36010/bsu:BSU28310/bsu:BSU28290/bsu:BSU21870/bsu:BSU21770	6	5	HIR76_RS15355/HIR76_RS15360/HIR76_RS15350/HIR76_RS11950/HIR76_RS11900	1	HIR76_RS19395
bsu02040	Flagellar assembly	13/250	38/1204	0.0356555	0.527701	HIR76_RS09075/HIR76_RS09030/HIR76_RS09015/HIR76_RS09000/HIR76_RS09040/HIR76_RS09010/HIR76_RS09055/HIR76_RS16080/HIR76_RS09020/HIR76_RS09050/HIR76_RS09035/HIR76_RS08995/HIR76_RS09070	flhA/fliL/flgD/fliJ/fliY/fliK/fliP/motB/flgG/fliZ/fliM/fliI/flhB	bsu:BSU16390/bsu:BSU16300/bsu:BSU16280/bsu:BSU16250/bsu:BSU16320/bsu:BSU16270/bsu:BSU16350/bsu:BSU29720/bsu:BSU16290/bsu:BSU16340/bsu:BSU16310/bsu:BSU16240/bsu:BSU16380	13	13	HIR76_RS09075/HIR76_RS09030/HIR76_RS09015/HIR76_RS09000/HIR76_RS09040/HIR76_RS09010/HIR76_RS09055/HIR76_RS16080/HIR76_RS09020/HIR76_RS09050/HIR76_RS09035/HIR76_RS08995/HIR76_RS09070	0
bsu00500	Starch and sucrose metabolism	14/250	44/1204	0.0540765	0.666943	HIR76_RS16700/HIR76_RS04090/HIR76_RS16695/HIR76_RS16690/HIR76_RS16705/HIR76_RS16685/HIR76_RS16995/HIR76_RS09980/HIR76_RS20735/HIR76_RS20730/HIR76_RS20725/HIR76_RS20740/HIR76_RS01970/HIR76_RS03515	glgC/spmH/glgD/glgA/glgB/glgP/yugT/eglS/celB/licA/licH/licB/bglC/ydjE	bsu:BSU30970/bsu:BSU07270/bsu:BSU30960/bsu:BSU30950/bsu:BSU30980/bsu:BSU30940/bsu:BSU31290/bsu:BSU18130/bsu:BSU38580/bsu:BSU38570/bsu:BSU38560/bsu:BSU38590/bsu:BSU03410/bsu:BSU06170	14	3	HIR76_RS09980/HIR76_RS01970/HIR76_RS03515	11	HIR76_RS16700/HIR76_RS04090/HIR76_RS16695/HIR76_RS16690/HIR76_RS16705/HIR76_RS16685/HIR76_RS16995/HIR76_RS20735/HIR76_RS20730/HIR76_RS20725/HIR76_RS20740
bsu00770	Pantothenate and CoA biosynthesis	8/250	22/1204	0.06609	0.698665	HIR76_RS12260/HIR76_RS15355/HIR76_RS12255/HIR76_RS19395/HIR76_RS15360/HIR76_RS15350/HIR76_RS11950/HIR76_RS00420	panB/ilvN/panC/alsS/ilvB/ilvC/ilvD/coaX	bsu:BSU22430/bsu:BSU28300/bsu:BSU22420/bsu:BSU36010/bsu:BSU28310/bsu:BSU28290/bsu:BSU21870/bsu:BSU00700	8	7	HIR76_RS12260/HIR76_RS15355/HIR76_RS12255/HIR76_RS15360/HIR76_RS15350/HIR76_RS11950/HIR76_RS00420	1	HIR76_RS19395
bsu00280	Valine, leucine and isoleucine degradation	8/250	23/1204	0.0838248	0.77538	HIR76_RS20935/HIR76_RS10030/HIR76_RS13155/HIR76_RS20940/HIR76_RS13095/HIR76_RS13090/HIR76_RS13100/HIR76_RS13085	scoB/ldeG/mmgA/scoA/bfmBAA/bfmBAB/lpdA/bfmBB	bsu:BSU38980/bsu:BSU18230/bsu:BSU24170/bsu:BSU38990/bsu:BSU24050/bsu:BSU24040/bsu:BSU24060/bsu:BSU24030	8	0		8	HIR76_RS20935/HIR76_RS10030/HIR76_RS13155/HIR76_RS20940/HIR76_RS13095/HIR76_RS13090/HIR76_RS13100/HIR76_RS13085
bsu00330	Arginine and proline metabolism	8/250	24/1204	0.104095	0.850094	HIR76_RS17810/HIR76_RS07385/HIR76_RS07380/HIR76_RS01860/HIR76_RS01855/HIR76_RS05325/HIR76_RS14430/HIR76_RS10165	putM/proA/proB/pruA/putB/yhdR/bltD/proB	bsu:BSU32850/bsu:BSU13130/bsu:BSU13120/bsu:BSU03210/bsu:BSU03200/bsu:BSU09570/bsu:BSU26600/bsu:BSU18470	8	4	HIR76_RS01860/HIR76_RS01855/HIR76_RS05325/HIR76_RS14430	4	HIR76_RS17810/HIR76_RS07385/HIR76_RS07380/HIR76_RS10165
bsu00541	O-Antigen nucleotide sugar biosynthesis	6/250	17/1204	0.120409	0.850094	HIR76_RS04090/HIR76_RS20345/HIR76_RS20340/HIR76_RS20335/HIR76_RS20350/HIR76_RS16645	spmH/rfbB/rfbD/spsL/spsI/ytcA	bsu:BSU07270/bsu:BSU37830/bsu:BSU37820/bsu:BSU37810/bsu:BSU37840/bsu:BSU30860	6	0		6	HIR76_RS04090/HIR76_RS20345/HIR76_RS20340/HIR76_RS20335/HIR76_RS20350/HIR76_RS16645
bsu00260	Glycine, serine and threonine metabolism	10/250	33/1204	0.126365	0.850094	HIR76_RS09365/HIR76_RS09370/HIR76_RS14795/HIR76_RS16865/HIR76_RS16860/HIR76_RS12585/HIR76_RS17480/HIR76_RS13100/HIR76_RS11900/HIR76_RS02170	tdh/kbl/mccB/betB/gbsB/serA/thrB/lpdA/ilvA/thrD	bsu:BSU16990/bsu:BSU17000/bsu:BSU27250/bsu:BSU31060/bsu:BSU31050/bsu:BSU23070/bsu:BSU32240/bsu:BSU24060/bsu:BSU21770/bsu:BSU03790	10	6	HIR76_RS16865/HIR76_RS16860/HIR76_RS12585/HIR76_RS17480/HIR76_RS11900/HIR76_RS02170	4	HIR76_RS09365/HIR76_RS09370/HIR76_RS14795/HIR76_RS13100
bsu01210	2-Oxocarboxylic acid metabolism	8/250	26/1204	0.151951	0.937032	HIR76_RS13140/HIR76_RS15355/HIR76_RS05325/HIR76_RS19395/HIR76_RS15360/HIR76_RS15350/HIR76_RS11950/HIR76_RS02170	mmgD/ilvN/yhdR/alsS/ilvB/ilvC/ilvD/thrD	bsu:BSU24140/bsu:BSU28300/bsu:BSU09570/bsu:BSU36010/bsu:BSU28310/bsu:BSU28290/bsu:BSU21870/bsu:BSU03790	8	6	HIR76_RS15355/HIR76_RS05325/HIR76_RS15360/HIR76_RS15350/HIR76_RS11950/HIR76_RS02170	2	HIR76_RS13140/HIR76_RS19395
bsu00640	Propanoate metabolism	8/250	27/1204	0.179252	0.968608	HIR76_RS13135/HIR76_RS10040/HIR76_RS13130/HIR76_RS13095/HIR76_RS18100/HIR76_RS13090/HIR76_RS13100/HIR76_RS13085	mmgE/ldeHA/prpB/bfmBAA/pgoN/bfmBAB/lpdA/bfmBB	bsu:BSU24130/bsu:BSU18240/bsu:BSU24120/bsu:BSU24050/bsu:BSU33400/bsu:BSU24040/bsu:BSU24060/bsu:BSU24030	8	1	HIR76_RS18100	7	HIR76_RS13135/HIR76_RS10040/HIR76_RS13130/HIR76_RS13095/HIR76_RS13090/HIR76_RS13100/HIR76_RS13085
bsu00380	Tryptophan metabolism	5/250	15/1204	0.18325	0.968608	HIR76_RS20760/HIR76_RS13155/HIR76_RS04080/HIR76_RS04945/HIR76_RS13100	katX/mmgA/cypD/katA/lpdA	bsu:BSU38630/bsu:BSU24170/bsu:BSU07250/bsu:BSU08820/bsu:BSU24060	5	0		5	HIR76_RS20760/HIR76_RS13155/HIR76_RS04080/HIR76_RS04945/HIR76_RS13100
bsu03060	Protein export	6/250	21/1204	0.257987	0.999135	HIR76_RS13395/HIR76_RS08065/HIR76_RS12700/HIR76_RS13010/HIR76_RS18220/HIR76_RS09760	sipW/lepB/lepB/yidC/secG/tatAC	bsu:BSU24630/bsu:BSU14410/bsu:BSU23310/bsu:BSU23890/bsu:BSU33630/bsu:BSU17710	6	5	HIR76_RS08065/HIR76_RS12700/HIR76_RS13010/HIR76_RS18220/HIR76_RS09760	1	HIR76_RS13395
bsu00630	Glyoxylate and dicarboxylate metabolism	9/250	34/1204	0.260523	0.999135	HIR76_RS20760/HIR76_RS13140/HIR76_RS13155/HIR76_RS18020/HIR76_RS07375/HIR76_RS04945/HIR76_RS10280/HIR76_RS14780/HIR76_RS13100	katX/mmgD/mmgA/oxdC/purU/katA/oxdD/fdhF/lpdA	bsu:BSU38630/bsu:BSU24140/bsu:BSU24170/bsu:BSU33240/bsu:BSU13110/bsu:BSU08820/bsu:BSU18670/bsu:BSU27220/bsu:BSU24060	9	1	HIR76_RS07375	8	HIR76_RS20760/HIR76_RS13140/HIR76_RS13155/HIR76_RS18020/HIR76_RS04945/HIR76_RS10280/HIR76_RS14780/HIR76_RS13100
bsu00910	Nitrogen metabolism	5/250	17/1204	0.26724	0.999135	HIR76_RS20065/HIR76_RS20070/HIR76_RS20055/HIR76_RS20090/HIR76_RS18690	narH/narG/narI/narK/yvdA	bsu:BSU37270/bsu:BSU37280/bsu:BSU37250/bsu:BSU37320/bsu:BSU34670	5	1	HIR76_RS18690	4	HIR76_RS20065/HIR76_RS20070/HIR76_RS20055/HIR76_RS20090
bsu00310	Lysine degradation	4/250	13/1204	0.275788	0.999135	HIR76_RS10865/HIR76_RS13155/HIR76_RS13100/HIR76_RS02230	HIR76_RS10865/mmgA/lpdA/gabD	bsu:BSU19690/bsu:BSU24170/bsu:BSU24060/bsu:BSU03910	4	1	HIR76_RS02230	3	HIR76_RS10865/HIR76_RS13155/HIR76_RS13100
bsu00564	Glycerophospholipid metabolism	5/250	18/1204	0.312058	0.999135	HIR76_RS09950/HIR76_RS01385/HIR76_RS20025/HIR76_RS05310/HIR76_RS19705	plsY/psd/cls/plsC/cls	bsu:BSU18070/bsu:BSU02290/bsu:BSU37190/bsu:BSU09540/bsu:BSU36590	5	3	HIR76_RS09950/HIR76_RS01385/HIR76_RS19705	2	HIR76_RS20025/HIR76_RS05310
bsu01110	Biosynthesis of secondary metabolites	68/250	311/1204	0.315471	0.999135	HIR76_RS20760/HIR76_RS16700/HIR76_RS20345/HIR76_RS20340/HIR76_RS20335/HIR76_RS16695/HIR76_RS13140/HIR76_RS16690/HIR76_RS10030/HIR76_RS13155/HIR76_RS17810/HIR76_RS10040/HIR76_RS16705/HIR76_RS06110/HIR76_RS16685/HIR76_RS20350/HIR76_RS16995/HIR76_RS07385/HIR76_RS14640/HIR76_RS12065/HIR76_RS20680/HIR76_RS18375/HIR76_RS06175/HIR76_RS20285/HIR76_RS07380/HIR76_RS01845/HIR76_RS07950/HIR76_RS06605/HIR76_R…	katX/glgC/rfbB/rfbD/spsL/glgD/mmgD/glgA/ldeG/mmgA/putM/ldeHA/glgB/asnB/glgP/spsI/yugT/proA/adhB/xpt/menA/gap/sat/bacD/proB/cah/dapD/fabI/sdhC/panB/katA/mccB/plsY/aroH/hmoA/bacF/putB/bfmBAA/ilvN/panC/yhdR/alsS/ilvB/psd/serA/bacC/thrB/pheA/dapI/ilvC/ilvD/bfmBAB/purT/zwf/pgl/bacB/ribE/ydjE/lpdA/hemY/plsC/galM/hemL/bfmBB/ribD/ilvA/thrD/proB	bsu:BSU38630/bsu:BSU30970/bsu:BSU37830/bsu:BSU37820/bsu:BSU37810/bsu:BSU30960/bsu:BSU24140/bsu:BSU30950/bsu:BSU18230/bsu:BSU24170/bsu:BSU32850/bsu:BSU18240/bsu:BSU30980/bsu:BSU10790/bsu:BSU30940/bsu:BSU37840/bsu:BSU31290/bsu:BSU13130/bsu:BSU26970/bsu:BSU22070/bsu:BSU38490/bsu:BSU33940/bsu:BSU10920/bsu:BSU37710/bsu:BSU13120/bsu:BSU03180/bsu:BSU14180/bsu:BSU11720/bsu:BSU28450/bsu:BSU22430/bsu:BSU08…	68	33	HIR76_RS12065/HIR76_RS20680/HIR76_RS20285/HIR76_RS01845/HIR76_RS07950/HIR76_RS15435/HIR76_RS12260/HIR76_RS09950/HIR76_RS12390/HIR76_RS04030/HIR76_RS20275/HIR76_RS01855/HIR76_RS15355/HIR76_RS12255/HIR76_RS05325/HIR76_RS15360/HIR76_RS01385/HIR76_RS12585/HIR76_RS20290/HIR76_RS17480/HIR76_RS15145/HIR76_RS07955/HIR76_RS15350/HIR76_RS11950/HIR76_RS01355/HIR76_RS12990/HIR76_RS07325/HIR76_RS20295/HIR76_R…	35	HIR76_RS20760/HIR76_RS16700/HIR76_RS20345/HIR76_RS20340/HIR76_RS20335/HIR76_RS16695/HIR76_RS13140/HIR76_RS16690/HIR76_RS10030/HIR76_RS13155/HIR76_RS17810/HIR76_RS10040/HIR76_RS16705/HIR76_RS06110/HIR76_RS16685/HIR76_RS20350/HIR76_RS16995/HIR76_RS07385/HIR76_RS14640/HIR76_RS18375/HIR76_RS06175/HIR76_RS07380/HIR76_RS06605/HIR76_RS04945/HIR76_RS14795/HIR76_RS13095/HIR76_RS19395/HIR76_RS13090/HIR76_R…
bsu01503	Cationic antimicrobial peptide (CAMP) resistance	3/250	11/1204	0.408071	0.999135	HIR76_RS09580/HIR76_RS00915/HIR76_RS20710	cwlC/cwlD/dltD	bsu:BSU17410/bsu:BSU01530/bsu:BSU38530	3	1	HIR76_RS20710	2	HIR76_RS09580/HIR76_RS00915
bsu03030	DNA replication	4/250	16/1204	0.43261	0.999135	HIR76_RS00130/HIR76_RS12015/HIR76_RS00215/HIR76_RS08905	dnaX/ypdQ/holB/rnhB	bsu:BSU00190/bsu:BSU21990/bsu:BSU00310/bsu:BSU16060	4	3	HIR76_RS12015/HIR76_RS00215/HIR76_RS08905	1	HIR76_RS00130
bsu01200	Carbon metabolism	20/250	95/1204	0.515051	0.999135	HIR76_RS13150/HIR76_RS20760/HIR76_RS02240/HIR76_RS13140/HIR76_RS13155/HIR76_RS10040/HIR76_RS14640/HIR76_RS18375/HIR76_RS15435/HIR76_RS04945/HIR76_RS14780/HIR76_RS12585/HIR76_RS21590/HIR76_RS16160/HIR76_RS19950/HIR76_RS12990/HIR76_RS07325/HIR76_RS12830/HIR76_RS13100/HIR76_RS11900	mmgB/katX/gdh/mmgD/mmgA/ldeHA/adhB/gap/sdhC/katA/fdhF/serA/fdhA/maeC/malS/zwf/pgl/mleA/lpdA/ilvA	bsu:BSU24160/bsu:BSU38630/bsu:BSU03930/bsu:BSU24140/bsu:BSU24170/bsu:BSU18240/bsu:BSU26970/bsu:BSU33940/bsu:BSU28450/bsu:BSU08820/bsu:BSU27220/bsu:BSU23070/bsu:BSU40250/bsu:BSU29880/bsu:BSU37050/bsu:BSU23850/bsu:BSU13010/bsu:BSU23550/bsu:BSU24060/bsu:BSU21770	20	7	HIR76_RS15435/HIR76_RS12585/HIR76_RS19950/HIR76_RS12990/HIR76_RS07325/HIR76_RS12830/HIR76_RS11900	13	HIR76_RS13150/HIR76_RS20760/HIR76_RS02240/HIR76_RS13140/HIR76_RS13155/HIR76_RS10040/HIR76_RS14640/HIR76_RS18375/HIR76_RS04945/HIR76_RS14780/HIR76_RS21590/HIR76_RS16160/HIR76_RS13100
bsu00340	Histidine metabolism	4/250	18/1204	0.532474	0.999135	HIR76_RS21130/HIR76_RS21135/HIR76_RS21140/HIR76_RS21125	hutU/hutI/hutG/hutH	bsu:BSU39360/bsu:BSU39370/bsu:BSU39380/bsu:BSU39350	4	0		4	HIR76_RS21130/HIR76_RS21135/HIR76_RS21140/HIR76_RS21125
bsu02060	Phosphotransferase system (PTS)	6/250	28/1204	0.541132	0.999135	HIR76_RS20735/HIR76_RS20730/HIR76_RS20740/HIR76_RS07800/HIR76_RS02270/HIR76_RS02265	celB/licA/licB/ptsH/mtlF/mtlA	bsu:BSU38580/bsu:BSU38570/bsu:BSU38590/bsu:BSU13900/bsu:BSU03982/bsu:BSU03981	6	1	HIR76_RS07800	5	HIR76_RS20735/HIR76_RS20730/HIR76_RS20740/HIR76_RS02270/HIR76_RS02265
bsu00680	Methane metabolism	5/250	24/1204	0.578537	0.999135	HIR76_RS14640/HIR76_RS06185/HIR76_RS14780/HIR76_RS12585/HIR76_RS21590	adhB/slpH/fdhF/serA/fdhA	bsu:BSU26970/bsu:BSU10940/bsu:BSU27220/bsu:BSU23070/bsu:BSU40250	5	1	HIR76_RS12585	4	HIR76_RS14640/HIR76_RS06185/HIR76_RS14780/HIR76_RS21590
bsu00920	Sulfur metabolism	4/250	19/1204	0.57906	0.999135	HIR76_RS06170/HIR76_RS06175/HIR76_RS06180/HIR76_RS14795	cysC/sat/yitB/mccB	bsu:BSU10910/bsu:BSU10920/bsu:BSU10930/bsu:BSU27250	4	0		4	HIR76_RS06170/HIR76_RS06175/HIR76_RS06180/HIR76_RS14795
bsu00620	Pyruvate metabolism	9/250	44/1204	0.582147	0.999135	HIR76_RS13155/HIR76_RS10040/HIR76_RS14640/HIR76_RS18100/HIR76_RS21960/HIR76_RS16160/HIR76_RS19950/HIR76_RS12830/HIR76_RS13100	mmgA/ldeHA/adhB/pgoN/yyaH/maeC/malS/mleA/lpdA	bsu:BSU24170/bsu:BSU18240/bsu:BSU26970/bsu:BSU33400/bsu:BSU40860/bsu:BSU29880/bsu:BSU37050/bsu:BSU23550/bsu:BSU24060	9	3	HIR76_RS18100/HIR76_RS19950/HIR76_RS12830	6	HIR76_RS13155/HIR76_RS10040/HIR76_RS14640/HIR76_RS21960/HIR76_RS16160/HIR76_RS13100
bsu00071	Fatty acid degradation	3/250	15/1204	0.631455	0.999135	HIR76_RS13155/HIR76_RS14640/HIR76_RS04080	mmgA/adhB/cypD	bsu:BSU24170/bsu:BSU26970/bsu:BSU07250	3	0		3	HIR76_RS13155/HIR76_RS14640/HIR76_RS04080
bsu00561	Glycerolipid metabolism	3/250	15/1204	0.631455	0.999135	HIR76_RS09950/HIR76_RS01600/HIR76_RS05310	plsY/lipA/plsC	bsu:BSU18070/bsu:BSU02700/bsu:BSU09540	3	2	HIR76_RS09950/HIR76_RS01600	1	HIR76_RS05310
bsu03070	Bacterial secretion system	3/250	15/1204	0.631455	0.999135	HIR76_RS13010/HIR76_RS18220/HIR76_RS09760	yidC/secG/tatAC	bsu:BSU23890/bsu:BSU33630/bsu:BSU17710	3	3	HIR76_RS13010/HIR76_RS18220/HIR76_RS09760	0
bsu02020	Two-component system	24/250	121/1204	0.64348	0.999135	HIR76_RS08285/HIR76_RS20060/HIR76_RS13155/HIR76_RS16575/HIR76_RS20065/HIR76_RS20070/HIR76_RS20055/HIR76_RS16570/HIR76_RS09980/HIR76_RS20820/HIR76_RS21265/HIR76_RS10585/HIR76_RS17950/HIR76_RS19995/HIR76_RS10815/HIR76_RS20710/HIR76_RS02525/HIR76_RS16160/HIR76_RS09045/HIR76_RS19950/HIR76_RS17890/HIR76_RS17090/HIR76_RS12830/HIR76_RS17955	glsA/narJ/mmgA/ythB/narH/narG/narI/ythA/eglS/cydB/yxdM/desK/liaH/spo0F/ldcB/dltD/dctP/maeC/cheY/malS/cssS/kapB/mleA/liaI	bsu:BSU14830/bsu:BSU37260/bsu:BSU24170/bsu:BSU30720/bsu:BSU37270/bsu:BSU37280/bsu:BSU37250/bsu:BSU30710/bsu:BSU18130/bsu:BSU38750/bsu:BSU39630/bsu:BSU19190/bsu:BSU33120/bsu:BSU37130/bsu:BSU19620/bsu:BSU38530/bsu:BSU04470/bsu:BSU29880/bsu:BSU16330/bsu:BSU37050/bsu:BSU33020/bsu:BSU31460/bsu:BSU23550/bsu:BSU33130	24	11	HIR76_RS09980/HIR76_RS21265/HIR76_RS10585/HIR76_RS10815/HIR76_RS20710/HIR76_RS02525/HIR76_RS09045/HIR76_RS19950/HIR76_RS17890/HIR76_RS17090/HIR76_RS12830	13	HIR76_RS08285/HIR76_RS20060/HIR76_RS13155/HIR76_RS16575/HIR76_RS20065/HIR76_RS20070/HIR76_RS20055/HIR76_RS16570/HIR76_RS20820/HIR76_RS17950/HIR76_RS19995/HIR76_RS16160/HIR76_RS17955
bsu00300	Lysine biosynthesis	3/250	16/1204	0.677342	0.999135	HIR76_RS07950/HIR76_RS07955/HIR76_RS02170	dapD/dapI/thrD	bsu:BSU14180/bsu:BSU14190/bsu:BSU03790	3	3	HIR76_RS07950/HIR76_RS07955/HIR76_RS02170	0
bsu00740	Riboflavin metabolism	2/250	11/1204	0.701164	0.999135	HIR76_RS12685/HIR76_RS12690	ribE/ribD	bsu:BSU23270/bsu:BSU23280	2	2	HIR76_RS12685/HIR76_RS12690	0
bsu00250	Alanine, aspartate and glutamate metabolism	6/250	34/1204	0.740633	0.999135	HIR76_RS08285/HIR76_RS06110/HIR76_RS01860/HIR76_RS18565/HIR76_RS05325/HIR76_RS02230	glsA/asnB/pruA/racX/yhdR/gabD	bsu:BSU14830/bsu:BSU10790/bsu:BSU03210/bsu:BSU34430/bsu:BSU09570/bsu:BSU03910	6	4	HIR76_RS01860/HIR76_RS18565/HIR76_RS05325/HIR76_RS02230	2	HIR76_RS08285/HIR76_RS06110
bsu00520	Amino sugar and nucleotide sugar metabolism	7/250	40/1204	0.75708	0.999135	HIR76_RS16700/HIR76_RS04090/HIR76_RS16695/HIR76_RS01055/HIR76_RS03515/HIR76_RS16645/HIR76_RS01135	glgC/spmH/glgD/nagZ/ydjE/ytcA/glmM	bsu:BSU30970/bsu:BSU07270/bsu:BSU30960/bsu:BSU01660/bsu:BSU06170/bsu:BSU30860/bsu:BSU01770	7	2	HIR76_RS03515/HIR76_RS01135	5	HIR76_RS16700/HIR76_RS04090/HIR76_RS16695/HIR76_RS01055/HIR76_RS16645
bsu02030	Bacterial chemotaxis	4/250	24/1204	0.767645	0.999135	HIR76_RS09040/HIR76_RS16080/HIR76_RS09045/HIR76_RS09035	fliY/motB/cheY/fliM	bsu:BSU16320/bsu:BSU29720/bsu:BSU16330/bsu:BSU16310	4	4	HIR76_RS09040/HIR76_RS16080/HIR76_RS09045/HIR76_RS09035	0
bsu02010	ABC transporters	22/250	119/1204	0.775192	0.999135	HIR76_RS01745/HIR76_RS01750/HIR76_RS16280/HIR76_RS18985/HIR76_RS01755/HIR76_RS18260/HIR76_RS04210/HIR76_RS07295/HIR76_RS16600/HIR76_RS01945/HIR76_RS20810/HIR76_RS04550/HIR76_RS18990/HIR76_RS16595/HIR76_RS20850/HIR76_RS05900/HIR76_RS01690/HIR76_RS04545/HIR76_RS20815/HIR76_RS19240/HIR76_RS00880/HIR76_RS16345	opuAA/opuAB/rmgP/ftsX/opuAC/opuBC/yfmC/dppD/mntA/yckA/cydC/yfiC/ftsE/mntB/msmX/bioY/znuB/yfiB/cydD/tagH/ecfAB/msmE	bsu:BSU02980/bsu:BSU02990/bsu:BSU30135/bsu:BSU35250/bsu:BSU03000/bsu:BSU33710/bsu:BSU07520/bsu:BSU12950/bsu:BSU30770/bsu:BSU03370/bsu:BSU38730/bsu:BSU08220/bsu:BSU35260/bsu:BSU30760/bsu:BSU38810/bsu:BSU10370/bsu:BSU02870/bsu:BSU08210/bsu:BSU38740/bsu:BSU35700/bsu:BSU01460/bsu:BSU30270	22	12	HIR76_RS18985/HIR76_RS18260/HIR76_RS04210/HIR76_RS01945/HIR76_RS04550/HIR76_RS18990/HIR76_RS20850/HIR76_RS05900/HIR76_RS01690/HIR76_RS04545/HIR76_RS19240/HIR76_RS16345	10	HIR76_RS01745/HIR76_RS01750/HIR76_RS16280/HIR76_RS01755/HIR76_RS07295/HIR76_RS16600/HIR76_RS20810/HIR76_RS16595/HIR76_RS20815/HIR76_RS00880
bsu00760	Nicotinate and nicotinamide metabolism	2/250	13/1204	0.787713	0.999135	HIR76_RS15120/HIR76_RS02230	nadA/gabD	bsu:BSU27850/bsu:BSU03910	2	1	HIR76_RS02230	1	HIR76_RS15120
bsu00780	Biotin metabolism	2/250	13/1204	0.787713	0.999135	HIR76_RS06605/HIR76_RS12265	fabI/birA	bsu:BSU11720/bsu:BSU22440	2	1	HIR76_RS12265	1	HIR76_RS06605
bsu03410	Base excision repair	2/250	13/1204	0.787713	0.999135	HIR76_RS04440/HIR76_RS20415	yfjP/ung	bsu:BSU08010/bsu:BSU37970	2	1	HIR76_RS20415	1	HIR76_RS04440
bsu04122	Sulfur relay system	2/250	13/1204	0.787713	0.999135	HIR76_RS08010/HIR76_RS08015	moaE/moaD	bsu:BSU14300/bsu:BSU14310	2	2	HIR76_RS08010/HIR76_RS08015	0
bsu00040	Pentose and glucuronate interconversions	4/250	25/1204	0.796156	0.999135	HIR76_RS06925/HIR76_RS18835/HIR76_RS15615/HIR76_RS16645	uxaC/pelC/araA/ytcA	bsu:BSU12300/bsu:BSU34950/bsu:BSU28800/bsu:BSU30860	4	3	HIR76_RS06925/HIR76_RS18835/HIR76_RS15615	1	HIR76_RS16645
bsu00010	Glycolysis / Gluconeogenesis	6/250	37/1204	0.813662	0.999135	HIR76_RS14640/HIR76_RS18375/HIR76_RS20725/HIR76_RS01970/HIR76_RS13100/HIR76_RS10105	adhB/gap/licH/bglC/lpdA/galM	bsu:BSU26970/bsu:BSU33940/bsu:BSU38560/bsu:BSU03410/bsu:BSU24060/bsu:BSU18360	6	1	HIR76_RS01970	5	HIR76_RS14640/HIR76_RS18375/HIR76_RS20725/HIR76_RS13100/HIR76_RS10105
bsu01230	Biosynthesis of amino acids	21/250	119/1204	0.841986	0.999135	HIR76_RS13140/HIR76_RS06110/HIR76_RS07385/HIR76_RS18375/HIR76_RS07380/HIR76_RS07950/HIR76_RS14795/HIR76_RS12390/HIR76_RS15355/HIR76_RS05325/HIR76_RS19395/HIR76_RS15360/HIR76_RS12585/HIR76_RS17480/HIR76_RS15145/HIR76_RS07955/HIR76_RS15350/HIR76_RS11950/HIR76_RS11900/HIR76_RS02170/HIR76_RS10165	mmgD/asnB/proA/gap/proB/dapD/mccB/aroH/ilvN/yhdR/alsS/ilvB/serA/thrB/pheA/dapI/ilvC/ilvD/ilvA/thrD/proB	bsu:BSU24140/bsu:BSU10790/bsu:BSU13130/bsu:BSU33940/bsu:BSU13120/bsu:BSU14180/bsu:BSU27250/bsu:BSU22690/bsu:BSU28300/bsu:BSU09570/bsu:BSU36010/bsu:BSU28310/bsu:BSU23070/bsu:BSU32240/bsu:BSU27900/bsu:BSU14190/bsu:BSU28290/bsu:BSU21870/bsu:BSU21770/bsu:BSU03790/bsu:BSU18470	21	13	HIR76_RS07950/HIR76_RS12390/HIR76_RS15355/HIR76_RS05325/HIR76_RS15360/HIR76_RS12585/HIR76_RS17480/HIR76_RS15145/HIR76_RS07955/HIR76_RS15350/HIR76_RS11950/HIR76_RS11900/HIR76_RS02170	8	HIR76_RS13140/HIR76_RS06110/HIR76_RS07385/HIR76_RS18375/HIR76_RS07380/HIR76_RS14795/HIR76_RS19395/HIR76_RS10165
bsu00400	Phenylalanine, tyrosine and tryptophan biosynthesis	3/250	21/1204	0.84458	0.999135	HIR76_RS12390/HIR76_RS05325/HIR76_RS15145	aroH/yhdR/pheA	bsu:BSU22690/bsu:BSU09570/bsu:BSU27900	3	3	HIR76_RS12390/HIR76_RS05325/HIR76_RS15145	0
bsu00860	Porphyrin and chlorophyll metabolism	3/250	21/1204	0.84458	0.999135	HIR76_RS04030/HIR76_RS05785/HIR76_RS15265	hmoA/hemY/hemL	bsu:BSU07150/bsu:BSU10140/bsu:BSU28120	3	1	HIR76_RS04030	2	HIR76_RS05785/HIR76_RS15265
bsu00051	Fructose and mannose metabolism	4/250	27/1204	0.844726	0.999135	HIR76_RS02270/HIR76_RS02265/HIR76_RS02275/HIR76_RS03515	mtlF/mtlA/mtlD/ydjE	bsu:BSU03982/bsu:BSU03981/bsu:BSU03990/bsu:BSU06170	4	1	HIR76_RS03515	3	HIR76_RS02270/HIR76_RS02265/HIR76_RS02275
bsu03018	RNA degradation	2/250	15/1204	0.851455	0.999135	HIR76_RS03430/HIR76_RS09545	groL/hfq	bsu:BSU06030/bsu:BSU17340	2	1	HIR76_RS09545	1	HIR76_RS03430
bsu00052	Galactose metabolism	2/250	16/1204	0.876329	0.999135	HIR76_RS16995/HIR76_RS10105	yugT/galM	bsu:BSU31290/bsu:BSU18360	2	0		2	HIR76_RS16995/HIR76_RS10105
bsu00020	Citrate cycle (TCA cycle)	3/250	23/1204	0.886826	0.999135	HIR76_RS13140/HIR76_RS15435/HIR76_RS13100	mmgD/sdhC/lpdA	bsu:BSU24140/bsu:BSU28450/bsu:BSU24060	3	1	HIR76_RS15435	2	HIR76_RS13140/HIR76_RS13100
bsu01212	Fatty acid metabolism	3/250	23/1204	0.886826	0.999135	HIR76_RS13155/HIR76_RS10040/HIR76_RS06605	mmgA/ldeHA/fabI	bsu:BSU24170/bsu:BSU18240/bsu:BSU11720	3	0		3	HIR76_RS13155/HIR76_RS10040/HIR76_RS06605
bsu00130	Ubiquinone and other terpenoid-quinone biosynthesis	1/250	10/1204	0.903408	0.999135	HIR76_RS20680	menA	bsu:BSU38490	1	1	HIR76_RS20680	0
bsu00450	Selenocompound metabolism	1/250	10/1204	0.903408	0.999135	HIR76_RS06175	sat	bsu:BSU10920	1	0		1	HIR76_RS06175
bsu01501	beta-Lactam resistance	1/250	10/1204	0.903408	0.999135	HIR76_RS01055	nagZ	bsu:BSU01660	1	0		1	HIR76_RS01055
bsu00061	Fatty acid biosynthesis	2/250	18/1204	0.914966	0.999135	HIR76_RS10040/HIR76_RS06605	ldeHA/fabI	bsu:BSU18240/bsu:BSU11720	2	0		2	HIR76_RS10040/HIR76_RS06605
bsu03430	Mismatch repair	2/250	18/1204	0.914966	0.999135	HIR76_RS00130/HIR76_RS00215	dnaX/holB	bsu:BSU00190/bsu:BSU00310	2	1	HIR76_RS00215	1	HIR76_RS00130
bsu03440	Homologous recombination	2/250	18/1204	0.914966	0.999135	HIR76_RS00130/HIR76_RS00215	dnaX/holB	bsu:BSU00190/bsu:BSU00310	2	1	HIR76_RS00215	1	HIR76_RS00130
bsu00053	Ascorbate and aldarate metabolism	1/250	11/1204	0.923633	0.999135	HIR76_RS16645	ytcA	bsu:BSU30860	1	0		1	HIR76_RS16645
bsu00480	Glutathione metabolism	1/250	11/1204	0.923633	0.999135	HIR76_RS12990	zwf	bsu:BSU23850	1	1	HIR76_RS12990	0
bsu00670	One carbon pool by folate	1/250	11/1204	0.923633	0.999135	HIR76_RS07375	purU	bsu:BSU13110	1	1	HIR76_RS07375	0
bsu00030	Pentose phosphate pathway	3/250	26/1204	0.931156	0.999135	HIR76_RS02240/HIR76_RS12990/HIR76_RS07325	gdh/zwf/pgl	bsu:BSU03930/bsu:BSU23850/bsu:BSU13010	3	2	HIR76_RS12990/HIR76_RS07325	1	HIR76_RS02240
bsu00970	Aminoacyl-tRNA biosynthesis	3/250	27/1204	0.94196	0.999135	HIR76_RS20210/HIR76_RS20665/HIR76_RS15245	thrS/tyrZ/valS	bsu:BSU37560/bsu:BSU38460/bsu:BSU28090	3	3	HIR76_RS20210/HIR76_RS20665/HIR76_RS15245	0
bsu00220	Arginine biosynthesis	2/250	20/1204	0.942075	0.999135	HIR76_RS08285/HIR76_RS05325	glsA/yhdR	bsu:BSU14830/bsu:BSU09570	2	1	HIR76_RS05325	1	HIR76_RS08285
bsu02024	Quorum sensing	7/250	53/1204	0.947214	0.999135	HIR76_RS09545/HIR76_RS13010/HIR76_RS19995/HIR76_RS07320/HIR76_RS18220/HIR76_RS12690/HIR76_RS20160	hfq/yidC/spo0F/ykfD/secG/ribD/rapF	bsu:BSU17340/bsu:BSU23890/bsu:BSU37130/bsu:BSU13000/bsu:BSU33630/bsu:BSU23280/bsu:BSU37460	7	5	HIR76_RS09545/HIR76_RS13010/HIR76_RS18220/HIR76_RS12690/HIR76_RS20160	2	HIR76_RS19995/HIR76_RS07320
bsu01120	Microbial metabolism in diverse environments	30/250	181/1204	0.948609	0.999135	HIR76_RS13150/HIR76_RS02240/HIR76_RS13140/HIR76_RS13155/HIR76_RS10040/HIR76_RS20065/HIR76_RS20070/HIR76_RS10250/HIR76_RS20055/HIR76_RS14640/HIR76_RS06170/HIR76_RS18375/HIR76_RS06175/HIR76_RS04080/HIR76_RS06180/HIR76_RS15435/HIR76_RS17505/HIR76_RS06185/HIR76_RS14780/HIR76_RS12585/HIR76_RS17480/HIR76_RS21590/HIR76_RS17565/HIR76_RS12990/HIR76_RS07325/HIR76_RS13100/HIR76_RS10105/HIR76_RS15265/HIR76_R…	mmgB/gdh/mmgD/mmgA/ldeHA/narH/narG/hpaB/narI/adhB/cysC/gap/sat/cypD/yitB/sdhC/nucF/slpH/fdhF/serA/thrB/fdhA/pucH/zwf/pgl/lpdA/galM/hemL/gabD/thrD	bsu:BSU24160/bsu:BSU03930/bsu:BSU24140/bsu:BSU24170/bsu:BSU18240/bsu:BSU37270/bsu:BSU37280/bsu:BSU18620/bsu:BSU37250/bsu:BSU26970/bsu:BSU10910/bsu:BSU33940/bsu:BSU10920/bsu:BSU07250/bsu:BSU10930/bsu:BSU28450/bsu:BSU32290/bsu:BSU10940/bsu:BSU27220/bsu:BSU23070/bsu:BSU32240/bsu:BSU40250/bsu:BSU32410/bsu:BSU23850/bsu:BSU13010/bsu:BSU24060/bsu:BSU18360/bsu:BSU28120/bsu:BSU03910/bsu:BSU03790	30	8	HIR76_RS15435/HIR76_RS17505/HIR76_RS12585/HIR76_RS17480/HIR76_RS12990/HIR76_RS07325/HIR76_RS02230/HIR76_RS02170	22	HIR76_RS13150/HIR76_RS02240/HIR76_RS13140/HIR76_RS13155/HIR76_RS10040/HIR76_RS20065/HIR76_RS20070/HIR76_RS10250/HIR76_RS20055/HIR76_RS14640/HIR76_RS06170/HIR76_RS18375/HIR76_RS06175/HIR76_RS04080/HIR76_RS06180/HIR76_RS06185/HIR76_RS14780/HIR76_RS21590/HIR76_RS17565/HIR76_RS13100/HIR76_RS10105/HIR76_RS15265
bsu00900	Terpenoid backbone biosynthesis	1/250	14/1204	0.96231	0.999135	HIR76_RS13155	mmgA	bsu:BSU24170	1	0		1	HIR76_RS13155
bsu00790	Folate biosynthesis	2/250	24/1204	0.973728	0.999135	HIR76_RS00440/HIR76_RS08010	pabB/moaE	bsu:BSU00740/bsu:BSU14300	2	2	HIR76_RS00440/HIR76_RS08010	0
bsu00270	Cysteine and methionine metabolism	4/250	43/1204	0.98783	0.999135	HIR76_RS14795/HIR76_RS05325/HIR76_RS12585/HIR76_RS02170	mccB/yhdR/serA/thrD	bsu:BSU27250/bsu:BSU09570/bsu:BSU23070/bsu:BSU03790	4	3	HIR76_RS05325/HIR76_RS12585/HIR76_RS02170	1	HIR76_RS14795
bsu03010	Ribosome	6/250	58/1204	0.98998	0.999135	HIR76_RS13790/HIR76_RS00870/HIR76_RS19960/HIR76_RS00860/HIR76_RS00320/HIR76_RS16565	rpsU/rplQ/rpmE/rpsK/ctc/rpmEB	bsu:BSU25410/bsu:BSU01440/bsu:BSU37070/bsu:BSU01420/bsu:BSU00520/bsu:BSU30700	6	2	HIR76_RS13790/HIR76_RS19960	4	HIR76_RS00870/HIR76_RS00860/HIR76_RS00320/HIR76_RS16565
bsu00730	Thiamine metabolism	1/250	21/1204	0.992801	0.999135	HIR76_RS08775	thiN	bsu:BSU15800	1	0		1	HIR76_RS08775
bsu00240	Pyrimidine metabolism	2/250	31/1204	0.993773	0.999135	HIR76_RS00200/HIR76_RS08650	tmk/pyrF	bsu:BSU00280/bsu:BSU15550	2	2	HIR76_RS00200/HIR76_RS08650	0
bsu00230	Purine metabolism	5/250	58/1204	0.996896	0.999135	HIR76_RS12065/HIR76_RS06170/HIR76_RS06175/HIR76_RS17565/HIR76_RS01355	xpt/cysC/sat/pucH/purT	bsu:BSU22070/bsu:BSU10910/bsu:BSU10920/bsu:BSU32410/bsu:BSU02230	5	2	HIR76_RS12065/HIR76_RS01355	3	HIR76_RS06170/HIR76_RS06175/HIR76_RS17565
bsu01240	Biosynthesis of cofactors	18/250	151/1204	0.999135	0.999135	HIR76_RS15120/HIR76_RS20680/HIR76_RS06605/HIR76_RS12260/HIR76_RS12255/HIR76_RS00440/HIR76_RS06185/HIR76_RS08010/HIR76_RS08775/HIR76_RS00420/HIR76_RS12685/HIR76_RS13100/HIR76_RS08650/HIR76_RS05785/HIR76_RS15265/HIR76_RS16645/HIR76_RS13340/HIR76_RS12690	nadA/menA/fabI/panB/panC/pabB/slpH/moaE/thiN/coaX/ribE/lpdA/pyrF/hemY/hemL/ytcA/lipM/ribD	bsu:BSU27850/bsu:BSU38490/bsu:BSU11720/bsu:BSU22430/bsu:BSU22420/bsu:BSU00740/bsu:BSU10940/bsu:BSU14300/bsu:BSU15800/bsu:BSU00700/bsu:BSU23270/bsu:BSU24060/bsu:BSU15550/bsu:BSU10140/bsu:BSU28120/bsu:BSU30860/bsu:BSU24530/bsu:BSU23280	18	10	HIR76_RS20680/HIR76_RS12260/HIR76_RS12255/HIR76_RS00440/HIR76_RS08010/HIR76_RS00420/HIR76_RS12685/HIR76_RS08650/HIR76_RS13340/HIR76_RS12690	8	HIR76_RS15120/HIR76_RS06605/HIR76_RS06185/HIR76_RS08775/HIR76_RS13100/HIR76_RS05785/HIR76_RS15265/HIR76_RS16645
