# Supplementary material for: Multi-omics analyses of the mechanism for the formation of soy sauce-like and soybean flavor in Bacillus subtilis BJ3-2
Source: BMC Microbiol. 2022 May 20;22:142. doi: 10.1186/s12866-022-02555-5 (PMC9121592; doi:10.1186/s12866-022-02555-5)
Supplement: Supplementary file 13 — Additional file 13: Table S12. GO Annotation Enrichment Analysis in CP53_vs_BP45. [file 12866_2022_2555_MOESM13_ESM.xls]

## Sheet: Table S7
Table S7. KEGG enrich for CT53vsAT37.
KEGGID	Description	GeneRatio	BgRatio	pvalue	padj	geneID	geneName	keggID	Count	Up	Up_Gene_names	Down	Down_Gene_names
bsu00190	Oxidative phosphorylation	30/687	35/1204	0.000245229	0.0186374	HIR76_RS17410/HIR76_RS20825/HIR76_RS19855/HIR76_RS16575/HIR76_RS16570/HIR76_RS19860/HIR76_RS08310/HIR76_RS08325/HIR76_RS19850/HIR76_RS08320/HIR76_RS08330/HIR76_RS19830/HIR76_RS17460/HIR76_RS19845/HIR76_RS20510/HIR76_RS20505/HIR76_RS08315/HIR76_RS19835/HIR76_RS15430/HIR76_RS19840/HIR76_RS20515/HIR76_RS12315/HIR76_RS15425/HIR76_RS20500/HIR76_RS15435/HIR76_RS19825/HIR76_RS20820/HIR76_RS12320/HIR76_R…	yumB/cydA/atpE/ythB/ythA/atpB/ctaB/ctaE/atpF/ctaD/ctaF/atpD/yutJ/atpH/qoxB/qoxC/coxB/atpG/sdhA/atpA/qoxA/qcrC/sdhB/qoxD/sdhC/atpC/cydB/qcrB/ctaA/ppaC	bsu:BSU32100/bsu:BSU38760/bsu:BSU36860/bsu:BSU30720/bsu:BSU30710/bsu:BSU36870/bsu:BSU14880/bsu:BSU14910/bsu:BSU36850/bsu:BSU14900/bsu:BSU14920/bsu:BSU36810/bsu:BSU32200/bsu:BSU36840/bsu:BSU38160/bsu:BSU38150/bsu:BSU14890/bsu:BSU36820/bsu:BSU28440/bsu:BSU36830/bsu:BSU38170/bsu:BSU22540/bsu:BSU28430/bsu:BSU38140/bsu:BSU28450/bsu:BSU36800/bsu:BSU38750/bsu:BSU22550/bsu:BSU14870/bsu:BSU40550	30	10	HIR76_RS20825/HIR76_RS17460/HIR76_RS20510/HIR76_RS20505/HIR76_RS15430/HIR76_RS20515/HIR76_RS15425/HIR76_RS20500/HIR76_RS15435/HIR76_RS20820	20	HIR76_RS17410/HIR76_RS19855/HIR76_RS16575/HIR76_RS16570/HIR76_RS19860/HIR76_RS08310/HIR76_RS08325/HIR76_RS19850/HIR76_RS08320/HIR76_RS08330/HIR76_RS19830/HIR76_RS19845/HIR76_RS08315/HIR76_RS19835/HIR76_RS19840/HIR76_RS12315/HIR76_RS19825/HIR76_RS12320/HIR76_RS08305/HIR76_RS21780
bsu00650	Butanoate metabolism	18/687	21/1204	0.00505314	0.127003	HIR76_RS10030/HIR76_RS20930/HIR76_RS13150/HIR76_RS13155/HIR76_RS17800/HIR76_RS20935/HIR76_RS20940/HIR76_RS19395/HIR76_RS15360/HIR76_RS13105/HIR76_RS19390/HIR76_RS15355/HIR76_RS02230/HIR76_RS13115/HIR76_RS15430/HIR76_RS15425/HIR76_RS15435/HIR76_RS02280	ldeG/yxjF/mmgB/mmgA/fadN/scoB/scoA/alsS/ilvB/buk/budA/ilvN/gabD/yqiS/sdhA/sdhB/sdhC/ycsA	bsu:BSU18230/bsu:BSU38970/bsu:BSU24160/bsu:BSU24170/bsu:BSU32840/bsu:BSU38980/bsu:BSU38990/bsu:BSU36010/bsu:BSU28310/bsu:BSU24070/bsu:BSU36000/bsu:BSU28300/bsu:BSU03910/bsu:BSU24090/bsu:BSU28440/bsu:BSU28430/bsu:BSU28450/bsu:BSU04000	18	7	HIR76_RS15360/HIR76_RS15355/HIR76_RS02230/HIR76_RS15430/HIR76_RS15425/HIR76_RS15435/HIR76_RS02280	11	HIR76_RS10030/HIR76_RS20930/HIR76_RS13150/HIR76_RS13155/HIR76_RS17800/HIR76_RS20935/HIR76_RS20940/HIR76_RS19395/HIR76_RS13105/HIR76_RS19390/HIR76_RS13115
bsu00290	Valine, leucine and isoleucine biosynthesis	12/687	13/1204	0.0070894	0.127003	HIR76_RS11900/HIR76_RS11950/HIR76_RS19395/HIR76_RS15360/HIR76_RS15350/HIR76_RS15355/HIR76_RS20720/HIR76_RS13110/HIR76_RS15335/HIR76_RS15345/HIR76_RS01435/HIR76_RS15340	ilvA/ilvD/alsS/ilvB/ilvC/ilvN/ilvK/bcd/leuC/leuA/ilvE/leuB	bsu:BSU21770/bsu:BSU21870/bsu:BSU36010/bsu:BSU28310/bsu:BSU28290/bsu:BSU28300/bsu:BSU38550/bsu:BSU24080/bsu:BSU28260/bsu:BSU28280/bsu:BSU02390/bsu:BSU28270	12	10	HIR76_RS11900/HIR76_RS11950/HIR76_RS15360/HIR76_RS15350/HIR76_RS15355/HIR76_RS20720/HIR76_RS15335/HIR76_RS15345/HIR76_RS01435/HIR76_RS15340	2	HIR76_RS19395/HIR76_RS13110
bsu00020	Citrate cycle (TCA cycle)	19/687	23/1204	0.00881463	0.127003	HIR76_RS04485/HIR76_RS13140/HIR76_RS04480/HIR76_RS08160/HIR76_RS08155/HIR76_RS13100/HIR76_RS09910/HIR76_RS08165/HIR76_RS08925/HIR76_RS05260/HIR76_RS15430/HIR76_RS08920/HIR76_RS17905/HIR76_RS15425/HIR76_RS15435/HIR76_RS10685/HIR76_RS10680/HIR76_RS16495/HIR76_RS08170	acoL/mmgD/acoC/pdhB/pdhA/lpdA/acnA/pdhC/sucD/citA/sdhA/sucC/fumC/sdhB/sdhC/sucA/odhB/pckA/lpdA	bsu:BSU08090/bsu:BSU24140/bsu:BSU08080/bsu:BSU14590/bsu:BSU14580/bsu:BSU24060/bsu:BSU18000/bsu:BSU14600/bsu:BSU16100/bsu:BSU09440/bsu:BSU28440/bsu:BSU16090/bsu:BSU33040/bsu:BSU28430/bsu:BSU28450/bsu:BSU19370/bsu:BSU19360/bsu:BSU30560/bsu:BSU14610	19	12	HIR76_RS08160/HIR76_RS08155/HIR76_RS08165/HIR76_RS08925/HIR76_RS05260/HIR76_RS15430/HIR76_RS08920/HIR76_RS15425/HIR76_RS15435/HIR76_RS10685/HIR76_RS10680/HIR76_RS08170	7	HIR76_RS04485/HIR76_RS13140/HIR76_RS04480/HIR76_RS13100/HIR76_RS09910/HIR76_RS17905/HIR76_RS16495
bsu01212	Fatty acid metabolism	19/687	23/1204	0.00881463	0.127003	HIR76_RS10040/HIR76_RS05850/HIR76_RS13155/HIR76_RS17800/HIR76_RS15475/HIR76_RS17795/HIR76_RS15485/HIR76_RS06400/HIR76_RS08825/HIR76_RS13250/HIR76_RS06605/HIR76_RS06395/HIR76_RS08830/HIR76_RS05800/HIR76_RS09310/HIR76_RS05895/HIR76_RS15930/HIR76_RS15810/HIR76_RS15815	ldeHA/lcfB/mmgA/fadN/fadB/fadA/lcfA/fabF/fabD/accB/fabI/fabH/fabG/fabHB/efpI/yhfT/ytkK/accA/accD	bsu:BSU18240/bsu:BSU10270/bsu:BSU24170/bsu:BSU32840/bsu:BSU28540/bsu:BSU32830/bsu:BSU28560/bsu:BSU11340/bsu:BSU15900/bsu:BSU24350/bsu:BSU11720/bsu:BSU11330/bsu:BSU15910/bsu:BSU10170/bsu:BSU16870/bsu:BSU10360/bsu:BSU29420/bsu:BSU29200/bsu:BSU29210	19	8	HIR76_RS06400/HIR76_RS08825/HIR76_RS13250/HIR76_RS06605/HIR76_RS06395/HIR76_RS08830/HIR76_RS05800/HIR76_RS05895	11	HIR76_RS10040/HIR76_RS05850/HIR76_RS13155/HIR76_RS17800/HIR76_RS15475/HIR76_RS17795/HIR76_RS15485/HIR76_RS09310/HIR76_RS15930/HIR76_RS15810/HIR76_RS15815
bsu02040	Flagellar assembly	29/687	38/1204	0.0100266	0.127003	HIR76_RS09015/HIR76_RS09030/HIR76_RS09020/HIR76_RS13685/HIR76_RS09035/HIR76_RS09010/HIR76_RS09000/HIR76_RS08995/HIR76_RS09040/HIR76_RS08980/HIR76_RS09050/HIR76_RS08990/HIR76_RS08970/HIR76_RS08985/HIR76_RS09055/HIR76_RS08975/HIR76_RS09065/HIR76_RS09075/HIR76_RS09070/HIR76_RS08965/HIR76_RS19045/HIR76_RS09060/HIR76_RS07680/HIR76_RS01950/HIR76_RS07675/HIR76_RS19605/HIR76_RS18505/HIR76_RS19030/HIR76_R…	flgD/fliL/flgG/rpoD/fliM/fliK/fliJ/fliI/fliY/fliF/fliZ/fliH/flgC/fliG/fliP/fliE/fliR/flhA/flhB/flgB/hag/fliQ/motA/yckB/motB/flhO/rpoN/fliS/tcyA	bsu:BSU16280/bsu:BSU16300/bsu:BSU16290/bsu:BSU25200/bsu:BSU16310/bsu:BSU16270/bsu:BSU16250/bsu:BSU16240/bsu:BSU16320/bsu:BSU16210/bsu:BSU16340/bsu:BSU16230/bsu:BSU16190/bsu:BSU16220/bsu:BSU16350/bsu:BSU16200/bsu:BSU16370/bsu:BSU16390/bsu:BSU16380/bsu:BSU16180/bsu:BSU35360/bsu:BSU16360/bsu:BSU13690/bsu:BSU03380/bsu:BSU13680/bsu:BSU36400/bsu:BSU34200/bsu:BSU35330/bsu:BSU03610	29	26	HIR76_RS09015/HIR76_RS09030/HIR76_RS09020/HIR76_RS09035/HIR76_RS09010/HIR76_RS09000/HIR76_RS08995/HIR76_RS09040/HIR76_RS08980/HIR76_RS09050/HIR76_RS08990/HIR76_RS08970/HIR76_RS08985/HIR76_RS09055/HIR76_RS08975/HIR76_RS09065/HIR76_RS09075/HIR76_RS09070/HIR76_RS08965/HIR76_RS19045/HIR76_RS09060/HIR76_RS07680/HIR76_RS01950/HIR76_RS07675/HIR76_RS19605/HIR76_RS19030	3	HIR76_RS13685/HIR76_RS18505/HIR76_RS02065
bsu00061	Fatty acid biosynthesis	15/687	18/1204	0.017789	0.188933	HIR76_RS10040/HIR76_RS05850/HIR76_RS15485/HIR76_RS06400/HIR76_RS08825/HIR76_RS13250/HIR76_RS06605/HIR76_RS06395/HIR76_RS08830/HIR76_RS05800/HIR76_RS09310/HIR76_RS05895/HIR76_RS15930/HIR76_RS15810/HIR76_RS15815	ldeHA/lcfB/lcfA/fabF/fabD/accB/fabI/fabH/fabG/fabHB/efpI/yhfT/ytkK/accA/accD	bsu:BSU18240/bsu:BSU10270/bsu:BSU28560/bsu:BSU11340/bsu:BSU15900/bsu:BSU24350/bsu:BSU11720/bsu:BSU11330/bsu:BSU15910/bsu:BSU10170/bsu:BSU16870/bsu:BSU10360/bsu:BSU29420/bsu:BSU29200/bsu:BSU29210	15	8	HIR76_RS06400/HIR76_RS08825/HIR76_RS13250/HIR76_RS06605/HIR76_RS06395/HIR76_RS08830/HIR76_RS05800/HIR76_RS05895	7	HIR76_RS10040/HIR76_RS05850/HIR76_RS15485/HIR76_RS09310/HIR76_RS15930/HIR76_RS15810/HIR76_RS15815
bsu02030	Bacterial chemotaxis	19/687	24/1204	0.0198877	0.188933	HIR76_RS09035/HIR76_RS09040/HIR76_RS08985/HIR76_RS09045/HIR76_RS07825/HIR76_RS09090/HIR76_RS18250/HIR76_RS07680/HIR76_RS19370/HIR76_RS16970/HIR76_RS12405/HIR76_RS09095/HIR76_RS09110/HIR76_RS01985/HIR76_RS16955/HIR76_RS07675/HIR76_RS09880/HIR76_RS09105/HIR76_RS09100	fliM/fliY/fliG/cheY/mcpC/cheB/yvaQ/motA/rbsB/mcpB/cheR/cheA/cheD/tlpC/tlpB/motB/yneI/cheC/cheW	bsu:BSU16310/bsu:BSU16320/bsu:BSU16220/bsu:BSU16330/bsu:BSU13950/bsu:BSU16420/bsu:BSU33690/bsu:BSU13690/bsu:BSU35960/bsu:BSU31260/bsu:BSU22720/bsu:BSU16430/bsu:BSU16460/bsu:BSU03440/bsu:BSU31230/bsu:BSU13680/bsu:BSU17940/bsu:BSU16450/bsu:BSU16440	19	18	HIR76_RS09035/HIR76_RS09040/HIR76_RS08985/HIR76_RS09045/HIR76_RS07825/HIR76_RS09090/HIR76_RS18250/HIR76_RS07680/HIR76_RS19370/HIR76_RS16970/HIR76_RS12405/HIR76_RS09095/HIR76_RS09110/HIR76_RS01985/HIR76_RS16955/HIR76_RS07675/HIR76_RS09105/HIR76_RS09100	1	HIR76_RS09880
bsu00562	Inositol phosphate metabolism	12/687	14/1204	0.0238363	0.201285	HIR76_RS21330/HIR76_RS21320/HIR76_RS21315/HIR76_RS21325/HIR76_RS21300/HIR76_RS21310/HIR76_RS18365/HIR76_RS08205/HIR76_RS21290/HIR76_RS21285/HIR76_RS16925/HIR76_RS15075	iolA/iolC/iolD/iolB/iolG/iolE/tpiA/suhB/iolI/iolJ/iolU/iolG	bsu:BSU39760/bsu:BSU39740/bsu:BSU39730/bsu:BSU39750/bsu:BSU39700/bsu:BSU39720/bsu:BSU33920/bsu:BSU14670/bsu:BSU39680/bsu:BSU39670/bsu:BSU31170/bsu:BSU27770	12	11	HIR76_RS21330/HIR76_RS21320/HIR76_RS21315/HIR76_RS21325/HIR76_RS21300/HIR76_RS21310/HIR76_RS08205/HIR76_RS21290/HIR76_RS21285/HIR76_RS16925/HIR76_RS15075	1	HIR76_RS18365
bsu01200	Carbon metabolism	63/687	95/1204	0.0356232	0.270736	HIR76_RS10040/HIR76_RS04485/HIR76_RS13140/HIR76_RS13150/HIR76_RS20760/HIR76_RS04480/HIR76_RS08160/HIR76_RS13155/HIR76_RS17800/HIR76_RS02240/HIR76_RS12585/HIR76_RS21330/HIR76_RS21590/HIR76_RS08155/HIR76_RS04945/HIR76_RS13100/HIR76_RS21485/HIR76_RS18375/HIR76_RS11900/HIR76_RS09910/HIR76_RS16000/HIR76_RS08165/HIR76_RS19875/HIR76_RS12990/HIR76_RS13230/HIR76_RS13250/HIR76_RS18365/HIR76_RS14640/HIR76_R…	ldeHA/acoL/mmgD/mmgB/katX/acoC/pdhB/mmgA/fadN/gdh/serA/iolA/fdhA/pdhA/katA/lpdA/gntK/gap/ilvA/acnA/ytcI/pdhC/glyA/zwf/folD/accB/tpiA/adhB/cysE/eno/mleA/katE/glpX/gcvPB/gpmI/yqjD/sucD/gnd/sdaAA/gcvPA/citA/pgk/malS/sdhA/yvkC/kdgK/sucC/fumC/serC/sdhB/sdhC/gcvT/gndA/sucA/rpiB/odhB/pckA/gapB/fsa/lpdA/accA/accD/maeC	bsu:BSU18240/bsu:BSU08090/bsu:BSU24140/bsu:BSU24160/bsu:BSU38630/bsu:BSU08080/bsu:BSU14590/bsu:BSU24170/bsu:BSU32840/bsu:BSU03930/bsu:BSU23070/bsu:BSU39760/bsu:BSU40250/bsu:BSU14580/bsu:BSU08820/bsu:BSU24060/bsu:BSU40060/bsu:BSU33940/bsu:BSU21770/bsu:BSU18000/bsu:BSU29560/bsu:BSU14600/bsu:BSU36900/bsu:BSU23850/bsu:BSU24310/bsu:BSU24350/bsu:BSU33920/bsu:BSU26970/bsu:BSU00930/bsu:BSU33900/bsu:BSU23…	63	30	HIR76_RS08160/HIR76_RS12585/HIR76_RS21330/HIR76_RS08155/HIR76_RS21485/HIR76_RS11900/HIR76_RS16000/HIR76_RS08165/HIR76_RS12990/HIR76_RS13250/HIR76_RS00610/HIR76_RS12830/HIR76_RS13350/HIR76_RS08925/HIR76_RS21495/HIR76_RS13355/HIR76_RS05260/HIR76_RS15430/HIR76_RS18955/HIR76_RS12085/HIR76_RS08920/HIR76_RS05725/HIR76_RS15425/HIR76_RS15435/HIR76_RS13360/HIR76_RS12995/HIR76_RS10685/HIR76_RS19885/HIR76_R…	33	HIR76_RS10040/HIR76_RS04485/HIR76_RS13140/HIR76_RS13150/HIR76_RS20760/HIR76_RS04480/HIR76_RS13155/HIR76_RS17800/HIR76_RS02240/HIR76_RS21590/HIR76_RS04945/HIR76_RS13100/HIR76_RS18375/HIR76_RS09910/HIR76_RS19875/HIR76_RS13230/HIR76_RS18365/HIR76_RS14640/HIR76_RS18355/HIR76_RS20970/HIR76_RS19975/HIR76_RS18360/HIR76_RS13025/HIR76_RS08805/HIR76_RS18370/HIR76_RS19950/HIR76_RS17905/HIR76_RS16495/HIR76_R…
bsu00500	Starch and sucrose metabolism	31/687	44/1204	0.0453179	0.313106	HIR76_RS16700/HIR76_RS16695/HIR76_RS04090/HIR76_RS16690/HIR76_RS16705/HIR76_RS16685/HIR76_RS16995/HIR76_RS20725/HIR76_RS04345/HIR76_RS09980/HIR76_RS20450/HIR76_RS20735/HIR76_RS20455/HIR76_RS04530/HIR76_RS20730/HIR76_RS01775/HIR76_RS01065/HIR76_RS04340/HIR76_RS04540/HIR76_RS03295/HIR76_RS03285/HIR76_RS20740/HIR76_RS03290/HIR76_RS01675/HIR76_RS03310/HIR76_RS20640/HIR76_RS20630/HIR76_RS03300/HIR76_R…	glgC/glgD/spmH/glgA/glgB/glgP/yugT/licH/treC/eglS/sacA/celB/scrA/glvA/licA/amyE/murP/treP/malP/celB/gmuB/licB/gmuA/ycdG/gmuE/sacX/celB/gmuD/sacB/galU/mdxD	bsu:BSU30970/bsu:BSU30960/bsu:BSU07270/bsu:BSU30950/bsu:BSU30980/bsu:BSU30940/bsu:BSU31290/bsu:BSU38560/bsu:BSU07810/bsu:BSU18130/bsu:BSU38040/bsu:BSU38580/bsu:BSU38050/bsu:BSU08180/bsu:BSU38570/bsu:BSU03040/bsu:BSU01680/bsu:BSU07800/bsu:BSU08200/bsu:BSU05830/bsu:BSU05810/bsu:BSU38590/bsu:BSU05820/bsu:BSU02840/bsu:BSU05860/bsu:BSU38410/bsu:BSU38390/bsu:BSU05840/bsu:BSU34450/bsu:BSU35670/bsu:BSU34…	31	14	HIR76_RS04345/HIR76_RS09980/HIR76_RS20450/HIR76_RS20455/HIR76_RS01775/HIR76_RS04340/HIR76_RS03295/HIR76_RS03285/HIR76_RS03290/HIR76_RS01675/HIR76_RS03310/HIR76_RS20640/HIR76_RS20630/HIR76_RS03300	17	HIR76_RS16700/HIR76_RS16695/HIR76_RS04090/HIR76_RS16690/HIR76_RS16705/HIR76_RS16685/HIR76_RS16995/HIR76_RS20725/HIR76_RS20735/HIR76_RS04530/HIR76_RS20730/HIR76_RS01065/HIR76_RS04540/HIR76_RS20740/HIR76_RS18575/HIR76_RS19200/HIR76_RS18665
bsu01110	Biosynthesis of secondary metabolites	190/687	311/1204	0.0542614	0.343656	HIR76_RS10040/HIR76_RS10030/HIR76_RS20335/HIR76_RS20340/HIR76_RS04485/HIR76_RS16700/HIR76_RS16695/HIR76_RS13140/HIR76_RS20760/HIR76_RS04480/HIR76_RS08160/HIR76_RS20345/HIR76_RS13155/HIR76_RS16690/HIR76_RS16705/HIR76_RS20350/HIR76_RS16685/HIR76_RS17795/HIR76_RS12585/HIR76_RS10105/HIR76_RS08155/HIR76_RS04945/HIR76_RS16995/HIR76_RS06110/HIR76_RS13100/HIR76_RS21485/HIR76_RS21640/HIR76_RS13085/HIR76_R…	ldeHA/ldeG/spsL/rfbD/acoL/glgC/glgD/mmgD/katX/acoC/pdhB/rfbB/mmgA/glgA/glgB/spsI/glgP/fadA/serA/galM/pdhA/katA/yugT/asnB/lpdA/gntK/rocD/bfmBB/gap/ilvA/acnA/purK/bfmBAA/putM/ilvD/purE/bfmBAB/sat/cah/dapX/iolG/dapD/alsS/ansA/ytcI/ribD/ilvB/pdhC/gltD/ribE/ctaB/asnB/glyA/zwf/dhaS/metA/fabD/menD/ribBA/ilvC/sacA/ilvN/accB/menH/tpiA/adhB/cysE/eno/suhB/katE/hemD/plsY/ilvK/glpX/fabI/gcvPB/bcd/gpmI/yqjD/pu…	bsu:BSU18240/bsu:BSU18230/bsu:BSU37810/bsu:BSU37820/bsu:BSU08090/bsu:BSU30970/bsu:BSU30960/bsu:BSU24140/bsu:BSU38630/bsu:BSU08080/bsu:BSU14590/bsu:BSU37830/bsu:BSU24170/bsu:BSU30950/bsu:BSU30980/bsu:BSU37840/bsu:BSU30940/bsu:BSU32830/bsu:BSU23070/bsu:BSU18360/bsu:BSU14580/bsu:BSU08820/bsu:BSU31290/bsu:BSU10790/bsu:BSU24060/bsu:BSU40060/bsu:BSU40340/bsu:BSU24030/bsu:BSU33940/bsu:BSU21770/bsu:BSU18…	190	102	HIR76_RS08160/HIR76_RS12585/HIR76_RS08155/HIR76_RS21485/HIR76_RS11900/HIR76_RS11950/HIR76_RS01845/HIR76_RS21300/HIR76_RS07950/HIR76_RS12845/HIR76_RS16000/HIR76_RS12690/HIR76_RS15360/HIR76_RS08165/HIR76_RS10150/HIR76_RS12685/HIR76_RS12990/HIR76_RS11970/HIR76_RS08825/HIR76_RS12680/HIR76_RS15350/HIR76_RS20450/HIR76_RS15355/HIR76_RS13250/HIR76_RS00610/HIR76_RS08205/HIR76_RS09950/HIR76_RS20720/HIR76_R…	88	HIR76_RS10040/HIR76_RS10030/HIR76_RS20335/HIR76_RS20340/HIR76_RS04485/HIR76_RS16700/HIR76_RS16695/HIR76_RS13140/HIR76_RS20760/HIR76_RS04480/HIR76_RS20345/HIR76_RS13155/HIR76_RS16690/HIR76_RS16705/HIR76_RS20350/HIR76_RS16685/HIR76_RS17795/HIR76_RS10105/HIR76_RS04945/HIR76_RS16995/HIR76_RS06110/HIR76_RS13100/HIR76_RS21640/HIR76_RS13085/HIR76_RS18375/HIR76_RS09910/HIR76_RS03655/HIR76_RS13095/HIR76_R…
bsu00280	Valine, leucine and isoleucine degradation	17/687	23/1204	0.0731758	0.396205	HIR76_RS10030/HIR76_RS04485/HIR76_RS13155/HIR76_RS20935/HIR76_RS17795/HIR76_RS21330/HIR76_RS13100/HIR76_RS20940/HIR76_RS13085/HIR76_RS13095/HIR76_RS13090/HIR76_RS10655/HIR76_RS20720/HIR76_RS13110/HIR76_RS13025/HIR76_RS01435/HIR76_RS08170	ldeG/acoL/mmgA/scoB/fadA/iolA/lpdA/scoA/bfmBB/bfmBAA/bfmBAB/dhaS/ilvK/bcd/yqjD/ilvE/lpdA	bsu:BSU18230/bsu:BSU08090/bsu:BSU24170/bsu:BSU38980/bsu:BSU32830/bsu:BSU39760/bsu:BSU24060/bsu:BSU38990/bsu:BSU24030/bsu:BSU24050/bsu:BSU24040/bsu:BSU19310/bsu:BSU38550/bsu:BSU24080/bsu:BSU23920/bsu:BSU02390/bsu:BSU14610	17	4	HIR76_RS21330/HIR76_RS20720/HIR76_RS01435/HIR76_RS08170	13	HIR76_RS10030/HIR76_RS04485/HIR76_RS13155/HIR76_RS20935/HIR76_RS17795/HIR76_RS13100/HIR76_RS20940/HIR76_RS13085/HIR76_RS13095/HIR76_RS13090/HIR76_RS10655/HIR76_RS13110/HIR76_RS13025
bsu00910	Nitrogen metabolism	13/687	17/1204	0.0809196	0.396205	HIR76_RS01900/HIR76_RS01905/HIR76_RS20070/HIR76_RS20055/HIR76_RS20065/HIR76_RS20090/HIR76_RS20325/HIR76_RS10150/HIR76_RS09605/HIR76_RS12535/HIR76_RS10155/HIR76_RS01910/HIR76_RS01915	nirD/nasD/narG/narI/narH/narK/rocG/gltD/glnA/gudB/gltB/nasC/nasB	bsu:BSU03290/bsu:BSU03300/bsu:BSU37280/bsu:BSU37250/bsu:BSU37270/bsu:BSU37320/bsu:BSU37790/bsu:BSU18440/bsu:BSU17460/bsu:BSU22960/bsu:BSU18450/bsu:BSU03310/bsu:BSU03320	13	8	HIR76_RS01900/HIR76_RS01905/HIR76_RS20325/HIR76_RS10150/HIR76_RS09605/HIR76_RS10155/HIR76_RS01910/HIR76_RS01915	5	HIR76_RS20070/HIR76_RS20055/HIR76_RS20065/HIR76_RS20090/HIR76_RS12535
bsu00670	One carbon pool by folate	9/687	11/1204	0.0834115	0.396205	HIR76_RS07375/HIR76_RS08740/HIR76_RS19875/HIR76_RS13230/HIR76_RS03695/HIR76_RS13360/HIR76_RS13530/HIR76_RS11920/HIR76_RS03700	purU/fmt/glyA/folD/purN/gcvT/folN/dfrA/purH	bsu:BSU13110/bsu:BSU15730/bsu:BSU36900/bsu:BSU24310/bsu:BSU06510/bsu:BSU24570/bsu:BSU24890/bsu:BSU21810/bsu:BSU06520	9	3	HIR76_RS07375/HIR76_RS08740/HIR76_RS13360	6	HIR76_RS19875/HIR76_RS13230/HIR76_RS03695/HIR76_RS13530/HIR76_RS11920/HIR76_RS03700
bsu01503	Cationic antimicrobial peptide (CAMP) resistance	9/687	11/1204	0.0834115	0.396205	HIR76_RS09580/HIR76_RS07270/HIR76_RS17880/HIR76_RS20710/HIR76_RS20705/HIR76_RS20700/HIR76_RS00915/HIR76_RS20695/HIR76_RS13165	cwlC/htrA/htrB/dltD/dltC/dltB/cwlD/dltA/yqiI	bsu:BSU17410/bsu:BSU12900/bsu:BSU33000/bsu:BSU38530/bsu:BSU38520/bsu:BSU38510/bsu:BSU01530/bsu:BSU38500/bsu:BSU24190	9	5	HIR76_RS20710/HIR76_RS20705/HIR76_RS20700/HIR76_RS20695/HIR76_RS13165	4	HIR76_RS09580/HIR76_RS07270/HIR76_RS17880/HIR76_RS00915
bsu01120	Microbial metabolism in diverse environments	111/687	181/1204	0.119463	0.50779	HIR76_RS10040/HIR76_RS04485/HIR76_RS13140/HIR76_RS13150/HIR76_RS04480/HIR76_RS08160/HIR76_RS13155/HIR76_RS17800/HIR76_RS15475/HIR76_RS01900/HIR76_RS17795/HIR76_RS02240/HIR76_RS12585/HIR76_RS10105/HIR76_RS21590/HIR76_RS01905/HIR76_RS08155/HIR76_RS20070/HIR76_RS13100/HIR76_RS21485/HIR76_RS18375/HIR76_RS09910/HIR76_RS21320/HIR76_RS20055/HIR76_RS20065/HIR76_RS06170/HIR76_RS21315/HIR76_RS21325/HIR76_R…	ldeHA/acoL/mmgD/mmgB/acoC/pdhB/mmgA/fadN/fadB/nirD/fadA/gdh/serA/galM/fdhA/nasD/pdhA/narG/lpdA/gntK/gap/acnA/iolC/narI/narH/cysC/iolD/iolB/cypB/cypD/sat/hpaB/iolG/rocG/ytcI/iolE/pdhC/gltD/glnA/glyA/zwf/dhaS/folD/accB/tpiA/adhB/gabD/cysE/eno/hemD/glpX/pepV/gpmI/yqjD/iolI/hemL/sucD/gnd/lysCA/citA/pgk/fbp/sdhA/gudB/yvkC/gltB/yvcT/nasC/slpH/kdgK/hemC/pucH/sucC/fumC/iolJ/hemB/catE/lysA/sat/thrB/serC/h…	bsu:BSU18240/bsu:BSU08090/bsu:BSU24140/bsu:BSU24160/bsu:BSU08080/bsu:BSU14590/bsu:BSU24170/bsu:BSU32840/bsu:BSU28540/bsu:BSU03290/bsu:BSU32830/bsu:BSU03930/bsu:BSU23070/bsu:BSU18360/bsu:BSU40250/bsu:BSU03300/bsu:BSU14580/bsu:BSU37280/bsu:BSU24060/bsu:BSU40060/bsu:BSU33940/bsu:BSU18000/bsu:BSU39740/bsu:BSU37250/bsu:BSU37270/bsu:BSU10910/bsu:BSU39730/bsu:BSU39750/bsu:BSU27160/bsu:BSU07250/bsu:BSU10…	111	58	HIR76_RS08160/HIR76_RS01900/HIR76_RS12585/HIR76_RS01905/HIR76_RS08155/HIR76_RS21485/HIR76_RS21320/HIR76_RS21315/HIR76_RS21325/HIR76_RS14745/HIR76_RS21300/HIR76_RS20325/HIR76_RS16000/HIR76_RS21310/HIR76_RS08165/HIR76_RS10150/HIR76_RS09605/HIR76_RS12990/HIR76_RS13250/HIR76_RS02230/HIR76_RS00610/HIR76_RS21290/HIR76_RS08925/HIR76_RS21495/HIR76_RS15445/HIR76_RS05260/HIR76_RS21555/HIR76_RS15430/HIR76_R…	53	HIR76_RS10040/HIR76_RS04485/HIR76_RS13140/HIR76_RS13150/HIR76_RS04480/HIR76_RS13155/HIR76_RS17800/HIR76_RS15475/HIR76_RS17795/HIR76_RS02240/HIR76_RS10105/HIR76_RS21590/HIR76_RS20070/HIR76_RS13100/HIR76_RS18375/HIR76_RS09910/HIR76_RS20055/HIR76_RS20065/HIR76_RS06170/HIR76_RS04080/HIR76_RS06175/HIR76_RS10250/HIR76_RS19875/HIR76_RS10655/HIR76_RS13230/HIR76_RS18365/HIR76_RS14640/HIR76_RS18355/HIR76_R…
bsu00790	Folate biosynthesis	17/687	24/1204	0.120266	0.50779	HIR76_RS07705/HIR76_RS07710/HIR76_RS15240/HIR76_RS07695/HIR76_RS07700/HIR76_RS12435/HIR76_RS12680/HIR76_RS01560/HIR76_RS03250/HIR76_RS08010/HIR76_RS00465/HIR76_RS08000/HIR76_RS01925/HIR76_RS05245/HIR76_RS19770/HIR76_RS00460/HIR76_RS11920	queE/queF/folC/queC/queD/folE/ribBA/phoD/phoB/moaE/folK/moeA/folEB/phoA/moaA/folB/dfrA	bsu:BSU13740/bsu:BSU13750/bsu:BSU28080/bsu:BSU13720/bsu:BSU13730/bsu:BSU22780/bsu:BSU23260/bsu:BSU02620/bsu:BSU05740/bsu:BSU14300/bsu:BSU00790/bsu:BSU14280/bsu:BSU03340/bsu:BSU09410/bsu:BSU36700/bsu:BSU00780/bsu:BSU21810	17	11	HIR76_RS07705/HIR76_RS07710/HIR76_RS15240/HIR76_RS07695/HIR76_RS07700/HIR76_RS12435/HIR76_RS12680/HIR76_RS08010/HIR76_RS08000/HIR76_RS01925/HIR76_RS19770	6	HIR76_RS01560/HIR76_RS03250/HIR76_RS00465/HIR76_RS05245/HIR76_RS00460/HIR76_RS11920
bsu00630	Glyoxylate and dicarboxylate metabolism	23/687	34/1204	0.137556	0.519117	HIR76_RS04485/HIR76_RS13140/HIR76_RS20760/HIR76_RS13155/HIR76_RS04945/HIR76_RS13100/HIR76_RS09910/HIR76_RS16000/HIR76_RS07375/HIR76_RS09605/HIR76_RS19875/HIR76_RS18020/HIR76_RS20970/HIR76_RS13350/HIR76_RS13025/HIR76_RS13355/HIR76_RS05260/HIR76_RS18695/HIR76_RS10280/HIR76_RS13360/HIR76_RS02280/HIR76_RS08170/HIR76_RS15550	acoL/mmgD/katX/mmgA/katA/lpdA/acnA/ytcI/purU/glnA/glyA/oxdC/katE/gcvPB/yqjD/gcvPA/citA/yvcT/oxdD/gcvT/ycsA/lpdA/glcD	bsu:BSU08090/bsu:BSU24140/bsu:BSU38630/bsu:BSU24170/bsu:BSU08820/bsu:BSU24060/bsu:BSU18000/bsu:BSU29560/bsu:BSU13110/bsu:BSU17460/bsu:BSU36900/bsu:BSU33240/bsu:BSU39050/bsu:BSU24550/bsu:BSU23920/bsu:BSU24560/bsu:BSU09440/bsu:BSU34680/bsu:BSU18670/bsu:BSU24570/bsu:BSU04000/bsu:BSU14610/bsu:BSU28680	23	10	HIR76_RS16000/HIR76_RS07375/HIR76_RS09605/HIR76_RS13350/HIR76_RS13355/HIR76_RS05260/HIR76_RS18695/HIR76_RS13360/HIR76_RS02280/HIR76_RS08170	13	HIR76_RS04485/HIR76_RS13140/HIR76_RS20760/HIR76_RS13155/HIR76_RS04945/HIR76_RS13100/HIR76_RS09910/HIR76_RS19875/HIR76_RS18020/HIR76_RS20970/HIR76_RS13025/HIR76_RS10280/HIR76_RS15550
bsu01210	2-Oxocarboxylic acid metabolism	18/687	26/1204	0.142559	0.519117	HIR76_RS13140/HIR76_RS09910/HIR76_RS11950/HIR76_RS19395/HIR76_RS15360/HIR76_RS15350/HIR76_RS15355/HIR76_RS20720/HIR76_RS15335/HIR76_RS05325/HIR76_RS15445/HIR76_RS05260/HIR76_RS15345/HIR76_RS01435/HIR76_RS02170/HIR76_RS06335/HIR76_RS15340/HIR76_RS06330	mmgD/acnA/ilvD/alsS/ilvB/ilvC/ilvN/ilvK/leuC/yhdR/lysCA/citA/leuA/ilvE/thrD/argB/leuB/argJ	bsu:BSU24140/bsu:BSU18000/bsu:BSU21870/bsu:BSU36010/bsu:BSU28310/bsu:BSU28290/bsu:BSU28300/bsu:BSU38550/bsu:BSU28260/bsu:BSU09570/bsu:BSU28470/bsu:BSU09440/bsu:BSU28280/bsu:BSU02390/bsu:BSU03790/bsu:BSU11210/bsu:BSU28270/bsu:BSU11200	18	15	HIR76_RS11950/HIR76_RS15360/HIR76_RS15350/HIR76_RS15355/HIR76_RS20720/HIR76_RS15335/HIR76_RS05325/HIR76_RS15445/HIR76_RS05260/HIR76_RS15345/HIR76_RS01435/HIR76_RS02170/HIR76_RS06335/HIR76_RS15340/HIR76_RS06330	3	HIR76_RS13140/HIR76_RS09910/HIR76_RS19395
bsu00071	Fatty acid degradation	11/687	15/1204	0.154097	0.519117	HIR76_RS05850/HIR76_RS13155/HIR76_RS17800/HIR76_RS15475/HIR76_RS17795/HIR76_RS15485/HIR76_RS14745/HIR76_RS04080/HIR76_RS10655/HIR76_RS14640/HIR76_RS05895	lcfB/mmgA/fadN/fadB/fadA/lcfA/cypB/cypD/dhaS/adhB/yhfT	bsu:BSU10270/bsu:BSU24170/bsu:BSU32840/bsu:BSU28540/bsu:BSU32830/bsu:BSU28560/bsu:BSU27160/bsu:BSU07250/bsu:BSU19310/bsu:BSU26970/bsu:BSU10360	11	2	HIR76_RS14745/HIR76_RS05895	9	HIR76_RS05850/HIR76_RS13155/HIR76_RS17800/HIR76_RS15475/HIR76_RS17795/HIR76_RS15485/HIR76_RS04080/HIR76_RS10655/HIR76_RS14640
bsu00380	Tryptophan metabolism	11/687	15/1204	0.154097	0.519117	HIR76_RS04485/HIR76_RS20760/HIR76_RS13155/HIR76_RS04945/HIR76_RS13100/HIR76_RS14745/HIR76_RS04080/HIR76_RS10655/HIR76_RS20970/HIR76_RS10680/HIR76_RS08170	acoL/katX/mmgA/katA/lpdA/cypB/cypD/dhaS/katE/odhB/lpdA	bsu:BSU08090/bsu:BSU38630/bsu:BSU24170/bsu:BSU08820/bsu:BSU24060/bsu:BSU27160/bsu:BSU07250/bsu:BSU19310/bsu:BSU39050/bsu:BSU19360/bsu:BSU14610	11	3	HIR76_RS14745/HIR76_RS10680/HIR76_RS08170	8	HIR76_RS04485/HIR76_RS20760/HIR76_RS13155/HIR76_RS04945/HIR76_RS13100/HIR76_RS04080/HIR76_RS10655/HIR76_RS20970
bsu00550	Peptidoglycan biosynthesis	19/687	28/1204	0.165017	0.519117	HIR76_RS12790/HIR76_RS08460/HIR76_RS20185/HIR76_RS08490/HIR76_RS08485/HIR76_RS12645/HIR76_RS02580/HIR76_RS12205/HIR76_RS02575/HIR76_RS17105/HIR76_RS08455/HIR76_RS00075/HIR76_RS01060/HIR76_RS16915/HIR76_RS05770/HIR76_RS10100/HIR76_RS10815/HIR76_RS08475/HIR76_RS19805	dacF/spoVD/pbpG/murB/murG/dacB/murF/ponA/ddlA/pbpD/pbpB/dacA/amiE/uppP/pbpF/dacB/ldcB/murD/murA	bsu:BSU23480/bsu:BSU15170/bsu:BSU37510/bsu:BSU15230/bsu:BSU15220/bsu:BSU23190/bsu:BSU04570/bsu:BSU22320/bsu:BSU04560/bsu:BSU31490/bsu:BSU15160/bsu:BSU00100/bsu:BSU01670/bsu:BSU31150/bsu:BSU10110/bsu:BSU18350/bsu:BSU19620/bsu:BSU15200/bsu:BSU36760	19	4	HIR76_RS17105/HIR76_RS00075/HIR76_RS10815/HIR76_RS08475	15	HIR76_RS12790/HIR76_RS08460/HIR76_RS20185/HIR76_RS08490/HIR76_RS08485/HIR76_RS12645/HIR76_RS02580/HIR76_RS12205/HIR76_RS02575/HIR76_RS08455/HIR76_RS01060/HIR76_RS16915/HIR76_RS05770/HIR76_RS10100/HIR76_RS19805
bsu02060	Phosphotransferase system (PTS)	19/687	28/1204	0.165017	0.519117	HIR76_RS01415/HIR76_RS20735/HIR76_RS20455/HIR76_RS20730/HIR76_RS08055/HIR76_RS01065/HIR76_RS04340/HIR76_RS14680/HIR76_RS04540/HIR76_RS07805/HIR76_RS03295/HIR76_RS03285/HIR76_RS14690/HIR76_RS20740/HIR76_RS03290/HIR76_RS08060/HIR76_RS20640/HIR76_RS04295/HIR76_RS20630	ptsG/celB/scrA/licA/pfkB/murP/treP/levG/malP/ptsP/celB/gmuB/levE/licB/gmuA/fruA/sacX/nagE/celB	bsu:BSU02350/bsu:BSU38580/bsu:BSU38050/bsu:BSU38570/bsu:BSU14390/bsu:BSU01680/bsu:BSU07800/bsu:BSU27040/bsu:BSU08200/bsu:BSU13910/bsu:BSU05830/bsu:BSU05810/bsu:BSU27060/bsu:BSU38590/bsu:BSU05820/bsu:BSU14400/bsu:BSU38410/bsu:BSU07700/bsu:BSU38390	19	12	HIR76_RS01415/HIR76_RS20455/HIR76_RS08055/HIR76_RS04340/HIR76_RS07805/HIR76_RS03295/HIR76_RS03285/HIR76_RS03290/HIR76_RS08060/HIR76_RS20640/HIR76_RS04295/HIR76_RS20630	7	HIR76_RS20735/HIR76_RS20730/HIR76_RS01065/HIR76_RS14680/HIR76_RS04540/HIR76_RS14690/HIR76_RS20740
bsu00260	Glycine, serine and threonine metabolism	22/687	33/1204	0.170762	0.519117	HIR76_RS16860/HIR76_RS16865/HIR76_RS04485/HIR76_RS12585/HIR76_RS13100/HIR76_RS11900/HIR76_RS09370/HIR76_RS19875/HIR76_RS13350/HIR76_RS18360/HIR76_RS09365/HIR76_RS08805/HIR76_RS15445/HIR76_RS13355/HIR76_RS18695/HIR76_RS12365/HIR76_RS17480/HIR76_RS05725/HIR76_RS12945/HIR76_RS13360/HIR76_RS02170/HIR76_RS08170	gbsB/betB/acoL/serA/lpdA/ilvA/kbl/glyA/gcvPB/gpmI/tdh/sdaAA/lysCA/gcvPA/yvcT/trpB/thrB/serC/dsdA/gcvT/thrD/lpdA	bsu:BSU31050/bsu:BSU31060/bsu:BSU08090/bsu:BSU23070/bsu:BSU24060/bsu:BSU21770/bsu:BSU17000/bsu:BSU36900/bsu:BSU24550/bsu:BSU33910/bsu:BSU16990/bsu:BSU15860/bsu:BSU28470/bsu:BSU24560/bsu:BSU34680/bsu:BSU22640/bsu:BSU32240/bsu:BSU10020/bsu:BSU23770/bsu:BSU24570/bsu:BSU03790/bsu:BSU14610	22	14	HIR76_RS16860/HIR76_RS16865/HIR76_RS12585/HIR76_RS11900/HIR76_RS13350/HIR76_RS15445/HIR76_RS13355/HIR76_RS18695/HIR76_RS17480/HIR76_RS05725/HIR76_RS12945/HIR76_RS13360/HIR76_RS02170/HIR76_RS08170	8	HIR76_RS04485/HIR76_RS13100/HIR76_RS09370/HIR76_RS19875/HIR76_RS18360/HIR76_RS09365/HIR76_RS08805/HIR76_RS12365
bsu00970	Aminoacyl-tRNA biosynthesis	18/687	27/1204	0.206253	0.602893	HIR76_RS20665/HIR76_RS15525/HIR76_RS14965/HIR76_RS15245/HIR76_RS15520/HIR76_RS08740/HIR76_RS08590/HIR76_RS16055/HIR76_RS13710/HIR76_RS13715/HIR76_RS00090/HIR76_RS14960/HIR76_RS00615/HIR76_RS16370/HIR76_RS03790/HIR76_RS03785/HIR76_RS12225/HIR76_RS20210	tyrZ/pheS/hisS/valS/pheT/fmt/ileS/tyrS/glyS/glyQ/serS/aspS/cysS/leuS/gatB/gatA/asnS/thrS	bsu:BSU38460/bsu:BSU28640/bsu:BSU27560/bsu:BSU28090/bsu:BSU28630/bsu:BSU15730/bsu:BSU15430/bsu:BSU29670/bsu:BSU25260/bsu:BSU25270/bsu:BSU00130/bsu:BSU27550/bsu:BSU00940/bsu:BSU30320/bsu:BSU06690/bsu:BSU06680/bsu:BSU22360/bsu:BSU37560	18	18	HIR76_RS20665/HIR76_RS15525/HIR76_RS14965/HIR76_RS15245/HIR76_RS15520/HIR76_RS08740/HIR76_RS08590/HIR76_RS16055/HIR76_RS13710/HIR76_RS13715/HIR76_RS00090/HIR76_RS14960/HIR76_RS00615/HIR76_RS16370/HIR76_RS03790/HIR76_RS03785/HIR76_RS12225/HIR76_RS20210	0
bsu00520	Amino sugar and nucleotide sugar metabolism	25/687	40/1204	0.295083	0.830603	HIR76_RS01420/HIR76_RS16700/HIR76_RS16695/HIR76_RS01415/HIR76_RS04090/HIR76_RS08490/HIR76_RS14595/HIR76_RS19155/HIR76_RS01055/HIR76_RS20525/HIR76_RS09675/HIR76_RS15575/HIR76_RS09995/HIR76_RS19285/HIR76_RS01140/HIR76_RS03310/HIR76_RS04295/HIR76_RS00310/HIR76_RS16645/HIR76_RS01135/HIR76_RS19200/HIR76_RS20530/HIR76_RS19195/HIR76_RS15460/HIR76_RS19805	nagB/glgC/glgD/ptsG/spmH/murB/csn/tuaD/nagZ/galT/xynB/abfA/xynD/manA/glmS/gmuE/nagE/glmU/ytcA/glmM/galU/galK/wecB/abfB/murA	bsu:BSU02360/bsu:BSU30970/bsu:BSU30960/bsu:BSU02350/bsu:BSU07270/bsu:BSU15230/bsu:BSU26890/bsu:BSU35580/bsu:BSU01660/bsu:BSU38190/bsu:BSU17580/bsu:BSU28720/bsu:BSU18160/bsu:BSU35790/bsu:BSU01780/bsu:BSU05860/bsu:BSU07700/bsu:BSU00500/bsu:BSU30860/bsu:BSU01770/bsu:BSU35670/bsu:BSU38200/bsu:BSU35660/bsu:BSU28510/bsu:BSU36760	25	8	HIR76_RS01420/HIR76_RS01415/HIR76_RS09675/HIR76_RS19285/HIR76_RS03310/HIR76_RS04295/HIR76_RS01135/HIR76_RS19195	17	HIR76_RS16700/HIR76_RS16695/HIR76_RS04090/HIR76_RS08490/HIR76_RS14595/HIR76_RS19155/HIR76_RS01055/HIR76_RS20525/HIR76_RS15575/HIR76_RS09995/HIR76_RS01140/HIR76_RS00310/HIR76_RS16645/HIR76_RS19200/HIR76_RS20530/HIR76_RS15460/HIR76_RS19805
bsu00010	Glycolysis / Gluconeogenesis	23/687	37/1204	0.322239	0.874648	HIR76_RS04485/HIR76_RS04480/HIR76_RS08160/HIR76_RS10105/HIR76_RS08155/HIR76_RS13100/HIR76_RS18375/HIR76_RS20725/HIR76_RS16000/HIR76_RS08165/HIR76_RS10655/HIR76_RS18365/HIR76_RS14640/HIR76_RS18355/HIR76_RS19975/HIR76_RS18360/HIR76_RS18370/HIR76_RS21555/HIR76_RS18955/HIR76_RS03300/HIR76_RS16495/HIR76_RS15720/HIR76_RS08170	acoL/acoC/pdhB/galM/pdhA/lpdA/gap/licH/ytcI/pdhC/dhaS/tpiA/adhB/eno/glpX/gpmI/pgk/fbp/yvkC/gmuD/pckA/gapB/lpdA	bsu:BSU08090/bsu:BSU08080/bsu:BSU14590/bsu:BSU18360/bsu:BSU14580/bsu:BSU24060/bsu:BSU33940/bsu:BSU38560/bsu:BSU29560/bsu:BSU14600/bsu:BSU19310/bsu:BSU33920/bsu:BSU26970/bsu:BSU33900/bsu:BSU37090/bsu:BSU33910/bsu:BSU33930/bsu:BSU40190/bsu:BSU35190/bsu:BSU05840/bsu:BSU30560/bsu:BSU29020/bsu:BSU14610	23	8	HIR76_RS08160/HIR76_RS08155/HIR76_RS16000/HIR76_RS08165/HIR76_RS21555/HIR76_RS18955/HIR76_RS03300/HIR76_RS08170	15	HIR76_RS04485/HIR76_RS04480/HIR76_RS10105/HIR76_RS13100/HIR76_RS18375/HIR76_RS20725/HIR76_RS10655/HIR76_RS18365/HIR76_RS14640/HIR76_RS18355/HIR76_RS19975/HIR76_RS18360/HIR76_RS18370/HIR76_RS16495/HIR76_RS15720
bsu00640	Propanoate metabolism	17/687	27/1204	0.336644	0.88224	HIR76_RS10040/HIR76_RS04485/HIR76_RS13135/HIR76_RS13130/HIR76_RS21330/HIR76_RS13100/HIR76_RS13085/HIR76_RS13095/HIR76_RS13090/HIR76_RS16000/HIR76_RS13250/HIR76_RS13025/HIR76_RS08925/HIR76_RS08920/HIR76_RS08170/HIR76_RS15810/HIR76_RS15815	ldeHA/acoL/mmgE/prpB/iolA/lpdA/bfmBB/bfmBAA/bfmBAB/ytcI/accB/yqjD/sucD/sucC/lpdA/accA/accD	bsu:BSU18240/bsu:BSU08090/bsu:BSU24130/bsu:BSU24120/bsu:BSU39760/bsu:BSU24060/bsu:BSU24030/bsu:BSU24050/bsu:BSU24040/bsu:BSU29560/bsu:BSU24350/bsu:BSU23920/bsu:BSU16100/bsu:BSU16090/bsu:BSU14610/bsu:BSU29200/bsu:BSU29210	17	6	HIR76_RS21330/HIR76_RS16000/HIR76_RS13250/HIR76_RS08925/HIR76_RS08920/HIR76_RS08170	11	HIR76_RS10040/HIR76_RS04485/HIR76_RS13135/HIR76_RS13130/HIR76_RS13100/HIR76_RS13085/HIR76_RS13095/HIR76_RS13090/HIR76_RS13025/HIR76_RS15810/HIR76_RS15815
bsu00541	O-Antigen nucleotide sugar biosynthesis	11/687	17/1204	0.35084	0.888795	HIR76_RS20335/HIR76_RS20340/HIR76_RS04090/HIR76_RS20345/HIR76_RS20350/HIR76_RS19155/HIR76_RS19285/HIR76_RS00310/HIR76_RS16645/HIR76_RS19200/HIR76_RS19195	spsL/rfbD/spmH/rfbB/spsI/tuaD/manA/glmU/ytcA/galU/wecB	bsu:BSU37810/bsu:BSU37820/bsu:BSU07270/bsu:BSU37830/bsu:BSU37840/bsu:BSU35580/bsu:BSU35790/bsu:BSU00500/bsu:BSU30860/bsu:BSU35670/bsu:BSU35660	11	2	HIR76_RS19285/HIR76_RS19195	9	HIR76_RS20335/HIR76_RS20340/HIR76_RS04090/HIR76_RS20345/HIR76_RS20350/HIR76_RS19155/HIR76_RS00310/HIR76_RS16645/HIR76_RS19200
bsu00052	Galactose metabolism	10/687	16/1204	0.430248	0.999989	HIR76_RS10105/HIR76_RS16995/HIR76_RS16360/HIR76_RS20525/HIR76_RS20450/HIR76_RS18470/HIR76_RS01675/HIR76_RS19200/HIR76_RS20530/HIR76_RS03995	galM/yugT/melA/galT/sacA/ganA/ycdG/galU/galK/yesZ	bsu:BSU18360/bsu:BSU31290/bsu:BSU30300/bsu:BSU38190/bsu:BSU38040/bsu:BSU34130/bsu:BSU02840/bsu:BSU35670/bsu:BSU38200/bsu:BSU07080	10	4	HIR76_RS16360/HIR76_RS20450/HIR76_RS18470/HIR76_RS01675	6	HIR76_RS10105/HIR76_RS16995/HIR76_RS20525/HIR76_RS19200/HIR76_RS20530/HIR76_RS03995
bsu00620	Pyruvate metabolism	26/687	44/1204	0.454147	0.999989	HIR76_RS10040/HIR76_RS04485/HIR76_RS04480/HIR76_RS08160/HIR76_RS13155/HIR76_RS08155/HIR76_RS13100/HIR76_RS16000/HIR76_RS08165/HIR76_RS10655/HIR76_RS13250/HIR76_RS14640/HIR76_RS21960/HIR76_RS12830/HIR76_RS19950/HIR76_RS18955/HIR76_RS18695/HIR76_RS15345/HIR76_RS17905/HIR76_RS20620/HIR76_RS16495/HIR76_RS08170/HIR76_RS13480/HIR76_RS15810/HIR76_RS15815/HIR76_RS16160	ldeHA/acoL/acoC/pdhB/mmgA/pdhA/lpdA/ytcI/pdhC/dhaS/accB/adhB/yyaH/mleA/malS/yvkC/yvcT/leuA/fumC/glxA/pckA/lpdA/yqgX/accA/accD/maeC	bsu:BSU18240/bsu:BSU08090/bsu:BSU08080/bsu:BSU14590/bsu:BSU24170/bsu:BSU14580/bsu:BSU24060/bsu:BSU29560/bsu:BSU14600/bsu:BSU19310/bsu:BSU24350/bsu:BSU26970/bsu:BSU40860/bsu:BSU23550/bsu:BSU37050/bsu:BSU35190/bsu:BSU34680/bsu:BSU28280/bsu:BSU33040/bsu:BSU38370/bsu:BSU30560/bsu:BSU14610/bsu:BSU24790/bsu:BSU29200/bsu:BSU29210/bsu:BSU29880	26	12	HIR76_RS08160/HIR76_RS08155/HIR76_RS16000/HIR76_RS08165/HIR76_RS13250/HIR76_RS12830/HIR76_RS18955/HIR76_RS18695/HIR76_RS15345/HIR76_RS20620/HIR76_RS08170/HIR76_RS13480	14	HIR76_RS10040/HIR76_RS04485/HIR76_RS04480/HIR76_RS13155/HIR76_RS13100/HIR76_RS10655/HIR76_RS14640/HIR76_RS21960/HIR76_RS19950/HIR76_RS17905/HIR76_RS16495/HIR76_RS15810/HIR76_RS15815/HIR76_RS16160
bsu02020	Two-component system	70/687	121/1204	0.466154	0.999989	HIR76_RS08285/HIR76_RS13155/HIR76_RS07270/HIR76_RS07845/HIR76_RS17880/HIR76_RS20070/HIR76_RS20825/HIR76_RS07595/HIR76_RS20055/HIR76_RS20060/HIR76_RS20065/HIR76_RS20710/HIR76_RS17885/HIR76_RS16575/HIR76_RS09045/HIR76_RS15760/HIR76_RS17200/HIR76_RS17890/HIR76_RS13580/HIR76_RS02525/HIR76_RS15160/HIR76_RS03930/HIR76_RS21680/HIR76_RS16570/HIR76_RS09980/HIR76_RS07825/HIR76_RS15765/HIR76_RS09605/HIR76_R…	glsA/mmgA/htrA/kinA/htrB/narG/cydA/kinE/narI/narJ/narH/dltD/cssR/ythB/cheY/phoR/comA/cssS/pstS/dctP/spo0B/yesM/walK/ythA/eglS/mcpC/phoP/glnA/yesN/spo0F/dltC/phoD/phoB/mleA/kinB/cheB/hag/dltB/kapB/malS/resD/yvaQ/motA/dltA/walR/mcpB/cheR/cheA/desE/yflR/liaH/phoA/tlpC/tlpB/sacB/cydB/liaI/spo0A/ldcB/rpoN/ctaA/glnK/yneI/kinC/yxdM/dctS/wecB/yxdJ/cheW/maeC	bsu:BSU14830/bsu:BSU24170/bsu:BSU12900/bsu:BSU13990/bsu:BSU33000/bsu:BSU37280/bsu:BSU38760/bsu:BSU13530/bsu:BSU37250/bsu:BSU37260/bsu:BSU37270/bsu:BSU38530/bsu:BSU33010/bsu:BSU30720/bsu:BSU16330/bsu:BSU29100/bsu:BSU31680/bsu:BSU33020/bsu:BSU24990/bsu:BSU04470/bsu:BSU27930/bsu:BSU06950/bsu:BSU40400/bsu:BSU30710/bsu:BSU18130/bsu:BSU13950/bsu:BSU29110/bsu:BSU17460/bsu:BSU06960/bsu:BSU37130/bsu:BSU38…	70	36	HIR76_RS20825/HIR76_RS20710/HIR76_RS09045/HIR76_RS17200/HIR76_RS02525/HIR76_RS15160/HIR76_RS21680/HIR76_RS09980/HIR76_RS07825/HIR76_RS09605/HIR76_RS20705/HIR76_RS12830/HIR76_RS17085/HIR76_RS09090/HIR76_RS19045/HIR76_RS20700/HIR76_RS17090/HIR76_RS18250/HIR76_RS07680/HIR76_RS20695/HIR76_RS21685/HIR76_RS16970/HIR76_RS12405/HIR76_RS09095/HIR76_RS04235/HIR76_RS01985/HIR76_RS16955/HIR76_RS20820/HIR76_R…	34	HIR76_RS08285/HIR76_RS13155/HIR76_RS07270/HIR76_RS07845/HIR76_RS17880/HIR76_RS20070/HIR76_RS07595/HIR76_RS20055/HIR76_RS20060/HIR76_RS20065/HIR76_RS17885/HIR76_RS16575/HIR76_RS15760/HIR76_RS17890/HIR76_RS13580/HIR76_RS03930/HIR76_RS16570/HIR76_RS15765/HIR76_RS03935/HIR76_RS19995/HIR76_RS01560/HIR76_RS03250/HIR76_RS19950/HIR76_RS12610/HIR76_RS10580/HIR76_RS17950/HIR76_RS05245/HIR76_RS18575/HIR76_R…
bsu00310	Lysine degradation	8/687	13/1204	0.486992	0.999989	HIR76_RS04485/HIR76_RS10865/HIR76_RS13155/HIR76_RS13100/HIR76_RS10655/HIR76_RS02230/HIR76_RS10680/HIR76_RS08170	acoL/HIR76_RS10865/mmgA/lpdA/dhaS/gabD/odhB/lpdA	bsu:BSU08090/bsu:BSU19690/bsu:BSU24170/bsu:BSU24060/bsu:BSU19310/bsu:BSU03910/bsu:BSU19360/bsu:BSU14610	8	3	HIR76_RS02230/HIR76_RS10680/HIR76_RS08170	5	HIR76_RS04485/HIR76_RS10865/HIR76_RS13155/HIR76_RS13100/HIR76_RS10655
bsu00250	Alanine, aspartate and glutamate metabolism	20/687	34/1204	0.489213	0.999989	HIR76_RS08285/HIR76_RS18565/HIR76_RS21710/HIR76_RS06110/HIR76_RS20320/HIR76_RS12840/HIR76_RS20325/HIR76_RS12845/HIR76_RS17325/HIR76_RS10150/HIR76_RS09605/HIR76_RS16485/HIR76_RS02230/HIR76_RS03660/HIR76_RS05325/HIR76_RS01140/HIR76_RS12535/HIR76_RS10155/HIR76_RS03675/HIR76_RS06345	glsA/racX/purA/asnB/pruA/aspA/rocG/ansA/ald/gltD/glnA/asnB/gabD/purB/yhdR/glmS/gudB/gltB/purQ/carA	bsu:BSU14830/bsu:BSU34430/bsu:BSU40420/bsu:BSU10790/bsu:BSU37780/bsu:BSU23570/bsu:BSU37790/bsu:BSU23580/bsu:BSU31930/bsu:BSU18440/bsu:BSU17460/bsu:BSU30540/bsu:BSU03910/bsu:BSU06440/bsu:BSU09570/bsu:BSU01780/bsu:BSU22960/bsu:BSU18450/bsu:BSU06470/bsu:BSU11230	20	11	HIR76_RS18565/HIR76_RS20320/HIR76_RS12840/HIR76_RS20325/HIR76_RS12845/HIR76_RS10150/HIR76_RS09605/HIR76_RS02230/HIR76_RS05325/HIR76_RS10155/HIR76_RS06345	9	HIR76_RS08285/HIR76_RS21710/HIR76_RS06110/HIR76_RS17325/HIR76_RS16485/HIR76_RS03660/HIR76_RS01140/HIR76_RS12535/HIR76_RS03675
bsu00770	Pantothenate and CoA biosynthesis	13/687	22/1204	0.51319	0.999989	HIR76_RS11950/HIR76_RS19395/HIR76_RS15360/HIR76_RS10655/HIR76_RS15350/HIR76_RS15355/HIR76_RS20720/HIR76_RS02605/HIR76_RS12255/HIR76_RS01435/HIR76_RS12940/HIR76_RS12260/HIR76_RS00420	ilvD/alsS/ilvB/dhaS/ilvC/ilvN/ilvK/acpS/panC/ilvE/coaA/panB/coaX	bsu:BSU21870/bsu:BSU36010/bsu:BSU28310/bsu:BSU19310/bsu:BSU28290/bsu:BSU28300/bsu:BSU38550/bsu:BSU04620/bsu:BSU22420/bsu:BSU02390/bsu:BSU23760/bsu:BSU22430/bsu:BSU00700	13	11	HIR76_RS11950/HIR76_RS15360/HIR76_RS15350/HIR76_RS15355/HIR76_RS20720/HIR76_RS02605/HIR76_RS12255/HIR76_RS01435/HIR76_RS12940/HIR76_RS12260/HIR76_RS00420	2	HIR76_RS19395/HIR76_RS10655
bsu00561	Glycerolipid metabolism	9/687	15/1204	0.51721	0.999989	HIR76_RS04085/HIR76_RS01600/HIR76_RS16360/HIR76_RS04300/HIR76_RS10655/HIR76_RS09950/HIR76_RS05310/HIR76_RS08820/HIR76_RS03805	ltaS1/lipA/melA/ltaS/dhaS/plsY/plsC/plsX/dagK	bsu:BSU07260/bsu:BSU02700/bsu:BSU30300/bsu:BSU07710/bsu:BSU19310/bsu:BSU18070/bsu:BSU09540/bsu:BSU15890/bsu:BSU06720	9	5	HIR76_RS01600/HIR76_RS16360/HIR76_RS09950/HIR76_RS05310/HIR76_RS08820	4	HIR76_RS04085/HIR76_RS04300/HIR76_RS10655/HIR76_RS03805
bsu00240	Pyrimidine metabolism	18/687	31/1204	0.53085	0.999989	HIR76_RS08610/HIR76_RS21150/HIR76_RS04360/HIR76_RS20005/HIR76_RS00200/HIR76_RS13735/HIR76_RS09135/HIR76_RS09355/HIR76_RS08650/HIR76_RS19955/HIR76_RS13885/HIR76_RS09565/HIR76_RS08655/HIR76_RS08640/HIR76_RS06345/HIR76_RS09720/HIR76_RS19870/HIR76_RS10820	pyrR/pdp/yfkN/pyrG/tmk/cdd/pyrH/ymdB/pyrF/tdk/comEB/nrdE/pyrE/pyrK/carA/dutA/upp/deoD	bsu:BSU15470/bsu:BSU39400/bsu:BSU07840/bsu:BSU37150/bsu:BSU00280/bsu:BSU25300/bsu:BSU16510/bsu:BSU16970/bsu:BSU15550/bsu:BSU37060/bsu:BSU25580/bsu:BSU17380/bsu:BSU15560/bsu:BSU15530/bsu:BSU11230/bsu:BSU17660/bsu:BSU36890/bsu:BSU19630	18	13	HIR76_RS21150/HIR76_RS04360/HIR76_RS00200/HIR76_RS13735/HIR76_RS09355/HIR76_RS08650/HIR76_RS19955/HIR76_RS13885/HIR76_RS08655/HIR76_RS08640/HIR76_RS06345/HIR76_RS09720/HIR76_RS10820	5	HIR76_RS08610/HIR76_RS20005/HIR76_RS09135/HIR76_RS09565/HIR76_RS19870
bsu00920	Sulfur metabolism	11/687	19/1204	0.567249	0.999989	HIR76_RS06170/HIR76_RS06175/HIR76_RS11970/HIR76_RS00610/HIR76_RS08670/HIR76_RS18115/HIR76_RS06180/HIR76_RS08675/HIR76_RS04965/HIR76_RS08660/HIR76_RS04950	cysC/sat/metA/cysE/sat/cysI/yitB/cysC/ssuD/cysH/ssuB	bsu:BSU10910/bsu:BSU10920/bsu:BSU21910/bsu:BSU00930/bsu:BSU15590/bsu:BSU33430/bsu:BSU10930/bsu:BSU15600/bsu:BSU08860/bsu:BSU15570/bsu:BSU08830	11	7	HIR76_RS11970/HIR76_RS00610/HIR76_RS08670/HIR76_RS08675/HIR76_RS04965/HIR76_RS08660/HIR76_RS04950	4	HIR76_RS06170/HIR76_RS06175/HIR76_RS18115/HIR76_RS06180
bsu00040	Pentose and glucuronate interconversions	14/687	25/1204	0.625455	0.999989	HIR76_RS06925/HIR76_RS19155/HIR76_RS09685/HIR76_RS12100/HIR76_RS06945/HIR76_RS02385/HIR76_RS12095/HIR76_RS09690/HIR76_RS16645/HIR76_RS18835/HIR76_RS19200/HIR76_RS15610/HIR76_RS04225/HIR76_RS16940	uxaC/tuaD/xylA/kduD/uxuA/lyxE/kduI/xylB/ytcA/pelC/galU/araB/pelA/rhaB	bsu:BSU12300/bsu:BSU35580/bsu:BSU17600/bsu:BSU22140/bsu:BSU12340/bsu:BSU04200/bsu:BSU22130/bsu:BSU17610/bsu:BSU30860/bsu:BSU34950/bsu:BSU35670/bsu:BSU28790/bsu:BSU07560/bsu:BSU31200	14	8	HIR76_RS06925/HIR76_RS09685/HIR76_RS12100/HIR76_RS06945/HIR76_RS12095/HIR76_RS09690/HIR76_RS18835/HIR76_RS16940	6	HIR76_RS19155/HIR76_RS02385/HIR76_RS16645/HIR76_RS19200/HIR76_RS15610/HIR76_RS04225
bsu00300	Lysine biosynthesis	9/687	16/1204	0.629018	0.999989	HIR76_RS02580/HIR76_RS07850/HIR76_RS07950/HIR76_RS16210/HIR76_RS15445/HIR76_RS07955/HIR76_RS12735/HIR76_RS02170/HIR76_RS17445	murF/dapX/dapD/pepV/lysCA/dapI/lysA/thrD/dapF	bsu:BSU04570/bsu:BSU14000/bsu:BSU14180/bsu:BSU29980/bsu:BSU28470/bsu:BSU14190/bsu:BSU23380/bsu:BSU03790/bsu:BSU32170	9	6	HIR76_RS07950/HIR76_RS15445/HIR76_RS07955/HIR76_RS12735/HIR76_RS02170/HIR76_RS17445	3	HIR76_RS02580/HIR76_RS07850/HIR76_RS16210
bsu00220	Arginine biosynthesis	11/687	20/1204	0.663749	0.999989	HIR76_RS08285/HIR76_RS20325/HIR76_RS09605/HIR76_RS05325/HIR76_RS12535/HIR76_RS03675/HIR76_RS19735/HIR76_RS19740/HIR76_RS04260/HIR76_RS06335/HIR76_RS06330	glsA/rocG/glnA/yhdR/gudB/purQ/ureB/ureA/nosA/argB/argJ	bsu:BSU14830/bsu:BSU37790/bsu:BSU17460/bsu:BSU09570/bsu:BSU22960/bsu:BSU06470/bsu:BSU36650/bsu:BSU36660/bsu:BSU07630/bsu:BSU11210/bsu:BSU11200	11	6	HIR76_RS20325/HIR76_RS09605/HIR76_RS05325/HIR76_RS04260/HIR76_RS06335/HIR76_RS06330	5	HIR76_RS08285/HIR76_RS12535/HIR76_RS03675/HIR76_RS19735/HIR76_RS19740
bsu00740	Riboflavin metabolism	6/687	11/1204	0.685633	0.999989	HIR76_RS12690/HIR76_RS12685/HIR76_RS12680/HIR76_RS12675/HIR76_RS02305/HIR76_RS06295	ribD/ribE/ribBA/ribH/ribZ/yitU	bsu:BSU23280/bsu:BSU23270/bsu:BSU23260/bsu:BSU23250/bsu:BSU04040/bsu:BSU11140	6	6	HIR76_RS12690/HIR76_RS12685/HIR76_RS12680/HIR76_RS12675/HIR76_RS02305/HIR76_RS06295	0
bsu00680	Methane metabolism	13/687	24/1204	0.692662	0.999989	HIR76_RS12585/HIR76_RS21590/HIR76_RS16000/HIR76_RS19875/HIR76_RS14640/HIR76_RS18355/HIR76_RS19975/HIR76_RS18360/HIR76_RS21555/HIR76_RS18955/HIR76_RS06185/HIR76_RS05725/HIR76_RS06190	serA/fdhA/ytcI/glyA/adhB/eno/glpX/gpmI/fbp/yvkC/slpH/serC/slpS	bsu:BSU23070/bsu:BSU40250/bsu:BSU29560/bsu:BSU36900/bsu:BSU26970/bsu:BSU33900/bsu:BSU37090/bsu:BSU33910/bsu:BSU40190/bsu:BSU35190/bsu:BSU10940/bsu:BSU10020/bsu:BSU10950	13	5	HIR76_RS12585/HIR76_RS16000/HIR76_RS21555/HIR76_RS18955/HIR76_RS05725	8	HIR76_RS21590/HIR76_RS19875/HIR76_RS14640/HIR76_RS18355/HIR76_RS19975/HIR76_RS18360/HIR76_RS06185/HIR76_RS06190
bsu00760	Nicotinate and nicotinamide metabolism	7/687	13/1204	0.699945	0.999989	HIR76_RS15120/HIR76_RS15990/HIR76_RS02230/HIR76_RS04360/HIR76_RS17240/HIR76_RS09335/HIR76_RS10820	nadA/ppnKB/gabD/yfkN/pncB/cinA/deoD	bsu:BSU27850/bsu:BSU29540/bsu:BSU03910/bsu:BSU07840/bsu:BSU31750/bsu:BSU16930/bsu:BSU19630	7	4	HIR76_RS02230/HIR76_RS04360/HIR76_RS17240/HIR76_RS10820	3	HIR76_RS15120/HIR76_RS15990/HIR76_RS09335
bsu00860	Porphyrin and chlorophyll metabolism	11/687	21/1204	0.746557	0.999989	HIR76_RS08310/HIR76_RS15275/HIR76_RS15265/HIR76_RS15280/HIR76_RS15270/HIR76_RS15290/HIR76_RS05785/HIR76_RS08305/HIR76_RS08680/HIR76_RS04790/HIR76_RS20265	ctaB/hemD/hemL/hemC/hemB/hemA/hemY/ctaA/cobA/gsaB/hemQ	bsu:BSU14880/bsu:BSU28140/bsu:BSU28120/bsu:BSU28150/bsu:BSU28130/bsu:BSU28170/bsu:BSU10140/bsu:BSU14870/bsu:BSU15610/bsu:BSU08710/bsu:BSU37670	11	2	HIR76_RS08680/HIR76_RS04790	9	HIR76_RS08310/HIR76_RS15275/HIR76_RS15265/HIR76_RS15280/HIR76_RS15270/HIR76_RS15290/HIR76_RS05785/HIR76_RS08305/HIR76_RS20265
bsu01501	beta-Lactam resistance	5/687	10/1204	0.781386	0.999989	HIR76_RS01055/HIR76_RS01290/HIR76_RS12205/HIR76_RS18770/HIR76_RS05770	nagZ/blaOXA/ponA/bmrA/pbpF	bsu:BSU01660/bsu:BSU02090/bsu:BSU22320/bsu:BSU34820/bsu:BSU10110	5	0		5	HIR76_RS01055/HIR76_RS01290/HIR76_RS12205/HIR76_RS18770/HIR76_RS05770
bsu03420	Nucleotide excision repair	5/687	10/1204	0.781386	0.999989	HIR76_RS15450/HIR76_RS00335/HIR76_RS18940/HIR76_RS18125/HIR76_RS06660	uvrC/mfd/uvrA/helD/yjcD	bsu:BSU28490/bsu:BSU00550/bsu:BSU35160/bsu:BSU33450/bsu:BSU11820	5	3	HIR76_RS15450/HIR76_RS18940/HIR76_RS06660	2	HIR76_RS00335/HIR76_RS18125
bsu02024	Quorum sensing	28/687	53/1204	0.782345	0.999989	HIR76_RS05850/HIR76_RS15485/HIR76_RS10440/HIR76_RS06990/HIR76_RS02005/HIR76_RS02015/HIR76_RS02010/HIR76_RS19765/HIR76_RS17200/HIR76_RS20160/HIR76_RS02020/HIR76_RS15160/HIR76_RS12690/HIR76_RS21620/HIR76_RS19995/HIR76_RS06265/HIR76_RS21625/HIR76_RS07320/HIR76_RS18220/HIR76_RS13185/HIR76_RS06415/HIR76_RS22055/HIR76_RS05895/HIR76_RS03870/HIR76_RS04225/HIR76_RS05925/HIR76_RS09545/HIR76_RS15010	lcfB/lcfA/rapK/rapA/srfAA/srfAC/srfAB/rapB/comA/rapF/srfAD/spo0B/ribD/rapG/spo0F/nprB/phrG/ykfD/secG/spo0A/appF/spoIIIJ/yhfT/phrH/pelA/comK/hfq/secDF	bsu:BSU10270/bsu:BSU28560/bsu:BSU18910/bsu:BSU12430/bsu:BSU03480/bsu:BSU03510/bsu:BSU03490/bsu:BSU36690/bsu:BSU31680/bsu:BSU37460/bsu:BSU03520/bsu:BSU27930/bsu:BSU23280/bsu:BSU40300/bsu:BSU37130/bsu:BSU11100/bsu:BSU40310/bsu:BSU13000/bsu:BSU33630/bsu:BSU24220/bsu:BSU11370/bsu:BSU41040/bsu:BSU10360/bsu:BSU06839/bsu:BSU07560/bsu:BSU10420/bsu:BSU17340/bsu:BSU27650	28	13	HIR76_RS02005/HIR76_RS02015/HIR76_RS02010/HIR76_RS19765/HIR76_RS17200/HIR76_RS20160/HIR76_RS02020/HIR76_RS15160/HIR76_RS12690/HIR76_RS06265/HIR76_RS06415/HIR76_RS22055/HIR76_RS05895	15	HIR76_RS05850/HIR76_RS15485/HIR76_RS10440/HIR76_RS06990/HIR76_RS21620/HIR76_RS19995/HIR76_RS21625/HIR76_RS07320/HIR76_RS18220/HIR76_RS13185/HIR76_RS03870/HIR76_RS04225/HIR76_RS05925/HIR76_RS09545/HIR76_RS15010
bsu00330	Arginine and proline metabolism	12/687	24/1204	0.819942	0.999989	HIR76_RS21640/HIR76_RS20320/HIR76_RS17810/HIR76_RS10655/HIR76_RS05325/HIR76_RS14430/HIR76_RS10165/HIR76_RS07385/HIR76_RS10170/HIR76_RS04260/HIR76_RS20175/HIR76_RS07380	rocD/pruA/putM/dhaS/yhdR/bltD/proB/proA/proC/nosA/speB/proB	bsu:BSU40340/bsu:BSU37780/bsu:BSU32850/bsu:BSU19310/bsu:BSU09570/bsu:BSU26600/bsu:BSU18470/bsu:BSU13130/bsu:BSU18480/bsu:BSU07630/bsu:BSU37490/bsu:BSU13120	12	6	HIR76_RS20320/HIR76_RS05325/HIR76_RS10165/HIR76_RS10170/HIR76_RS04260/HIR76_RS20175	6	HIR76_RS21640/HIR76_RS17810/HIR76_RS10655/HIR76_RS14430/HIR76_RS07385/HIR76_RS07380
bsu00030	Pentose phosphate pathway	13/687	26/1204	0.825443	0.999989	HIR76_RS02240/HIR76_RS21485/HIR76_RS21160/HIR76_RS12990/HIR76_RS19975/HIR76_RS21495/HIR76_RS21555/HIR76_RS18695/HIR76_RS12085/HIR76_RS12995/HIR76_RS19885/HIR76_RS19350/HIR76_RS19985	gdh/gntK/deoC/zwf/glpX/gnd/fbp/yvcT/kdgK/gndA/rpiB/rbsK/fsa	bsu:BSU03930/bsu:BSU40060/bsu:BSU39420/bsu:BSU23850/bsu:BSU37090/bsu:BSU40080/bsu:BSU40190/bsu:BSU34680/bsu:BSU22110/bsu:BSU23860/bsu:BSU36920/bsu:BSU35920/bsu:BSU37110	13	10	HIR76_RS21485/HIR76_RS21160/HIR76_RS12990/HIR76_RS21495/HIR76_RS21555/HIR76_RS18695/HIR76_RS12085/HIR76_RS12995/HIR76_RS19885/HIR76_RS19350	3	HIR76_RS02240/HIR76_RS19975/HIR76_RS19985
bsu00780	Biotin metabolism	6/687	13/1204	0.859738	0.999989	HIR76_RS06400/HIR76_RS06605/HIR76_RS08830/HIR76_RS16310/HIR76_RS09310/HIR76_RS15930	fabF/fabI/fabG/bioB/efpI/ytkK	bsu:BSU11340/bsu:BSU11720/bsu:BSU15910/bsu:BSU30200/bsu:BSU16870/bsu:BSU29420	6	3	HIR76_RS06400/HIR76_RS06605/HIR76_RS08830	3	HIR76_RS16310/HIR76_RS09310/HIR76_RS15930
bsu03018	RNA degradation	7/687	15/1204	0.859839	0.999989	HIR76_RS13820/HIR76_RS18355/HIR76_RS09270/HIR76_RS18210/HIR76_RS10600/HIR76_RS09225/HIR76_RS09545	dnaK/eno/rnjB/rnr/recQ/pnp/hfq	bsu:BSU25470/bsu:BSU33900/bsu:BSU16780/bsu:BSU33610/bsu:BSU19220/bsu:BSU16690/bsu:BSU17340	7	3	HIR76_RS13820/HIR76_RS09270/HIR76_RS10600	4	HIR76_RS18355/HIR76_RS18210/HIR76_RS09225/HIR76_RS09545
bsu00480	Glutathione metabolism	5/687	11/1204	0.86118	0.999989	HIR76_RS10135/HIR76_RS12990/HIR76_RS21495/HIR76_RS19440/HIR76_RS12995	ggt/zwf/gnd/ggt/gndA	bsu:BSU18410/bsu:BSU23850/bsu:BSU40080/bsu:BSU36100/bsu:BSU23860	5	4	HIR76_RS12990/HIR76_RS21495/HIR76_RS19440/HIR76_RS12995	1	HIR76_RS10135
bsu00400	Phenylalanine, tyrosine and tryptophan biosynthesis	10/687	21/1204	0.864948	0.999989	HIR76_RS12345/HIR76_RS12390/HIR76_RS05325/HIR76_RS15145/HIR76_RS12365/HIR76_RS12375/HIR76_RS12350/HIR76_RS12395/HIR76_RS12380/HIR76_RS15150	aroA/aroH/yhdR/pheA/trpB/trpC/tyrA/aroB/trpD/thrR	bsu:BSU22600/bsu:BSU22690/bsu:BSU09570/bsu:BSU27900/bsu:BSU22640/bsu:BSU22660/bsu:BSU22610/bsu:BSU22700/bsu:BSU22670/bsu:BSU27910	10	7	HIR76_RS12345/HIR76_RS12390/HIR76_RS05325/HIR76_RS15145/HIR76_RS12350/HIR76_RS12395/HIR76_RS15150	3	HIR76_RS12365/HIR76_RS12375/HIR76_RS12380
bsu00730	Thiamine metabolism	10/687	21/1204	0.864948	0.999989	HIR76_RS20580/HIR76_RS03250/HIR76_RS08775/HIR76_RS20585/HIR76_RS04930/HIR76_RS16010/HIR76_RS05245/HIR76_RS08765/HIR76_RS13210/HIR76_RS06580	thiE/phoB/thiN/thiM/thiC/thiI/phoA/rsgA/dxs/thiO	bsu:BSU38290/bsu:BSU05740/bsu:BSU15800/bsu:BSU38300/bsu:BSU08790/bsu:BSU29580/bsu:BSU09410/bsu:BSU15780/bsu:BSU24270/bsu:BSU11670	10	6	HIR76_RS20580/HIR76_RS20585/HIR76_RS16010/HIR76_RS08765/HIR76_RS13210/HIR76_RS06580	4	HIR76_RS03250/HIR76_RS08775/HIR76_RS04930/HIR76_RS05245
bsu00051	Fructose and mannose metabolism	13/687	27/1204	0.873096	0.999989	HIR76_RS09685/HIR76_RS18365/HIR76_RS19975/HIR76_RS08055/HIR76_RS19285/HIR76_RS21555/HIR76_RS14680/HIR76_RS14690/HIR76_RS03310/HIR76_RS08060/HIR76_RS19885/HIR76_RS14675/HIR76_RS16940	xylA/tpiA/glpX/pfkB/manA/fbp/levG/levE/gmuE/fruA/rpiB/sacC/rhaB	bsu:BSU17600/bsu:BSU33920/bsu:BSU37090/bsu:BSU14390/bsu:BSU35790/bsu:BSU40190/bsu:BSU27040/bsu:BSU27060/bsu:BSU05860/bsu:BSU14400/bsu:BSU36920/bsu:BSU27030/bsu:BSU31200	13	8	HIR76_RS09685/HIR76_RS08055/HIR76_RS19285/HIR76_RS21555/HIR76_RS03310/HIR76_RS08060/HIR76_RS19885/HIR76_RS16940	5	HIR76_RS18365/HIR76_RS19975/HIR76_RS14680/HIR76_RS14690/HIR76_RS14675
bsu01240	Biosynthesis of cofactors	80/687	151/1204	0.878984	0.999989	HIR76_RS15120/HIR76_RS04485/HIR76_RS21710/HIR76_RS13100/HIR76_RS06400/HIR76_RS19155/HIR76_RS15240/HIR76_RS20580/HIR76_RS12690/HIR76_RS07700/HIR76_RS12685/HIR76_RS08310/HIR76_RS19875/HIR76_RS10655/HIR76_RS12435/HIR76_RS16625/HIR76_RS13340/HIR76_RS12680/HIR76_RS15990/HIR76_RS13230/HIR76_RS16620/HIR76_RS01560/HIR76_RS03250/HIR76_RS08010/HIR76_RS15275/HIR76_RS20720/HIR76_RS06605/HIR76_RS03660/HIR76_R…	nadA/acoL/purA/lpdA/fabF/tuaD/folC/thiE/ribD/queD/ribE/ctaB/glyA/dhaS/folE/menD/lipM/ribBA/ppnKB/folD/menH/phoD/phoB/moaE/hemD/ilvK/fabI/purB/metK/hemL/thiN/pyrG/thiM/pncB/lplJ/thiC/manA/ribH/menB/slpH/hemC/fabG/hemB/folK/moeA/serC/hemA/thiI/panC/pyrH/hemY/folEB/ilvE/pdxK/phoA/ywfL/bioB/ribZ/moaA/coaA/ytcA/pyrF/ctaA/folB/efpI/thiO/pyrE/cobA/pyrK/panB/lpdA/galU/dfrA/gsaB/ytkK/coaX/carA/yitU/slpS/h…	bsu:BSU27850/bsu:BSU08090/bsu:BSU40420/bsu:BSU24060/bsu:BSU11340/bsu:BSU35580/bsu:BSU28080/bsu:BSU38290/bsu:BSU23280/bsu:BSU13730/bsu:BSU23270/bsu:BSU14880/bsu:BSU36900/bsu:BSU19310/bsu:BSU22780/bsu:BSU30820/bsu:BSU24530/bsu:BSU23260/bsu:BSU29540/bsu:BSU24310/bsu:BSU30810/bsu:BSU02620/bsu:BSU05740/bsu:BSU14300/bsu:BSU28140/bsu:BSU38550/bsu:BSU11720/bsu:BSU06440/bsu:BSU30550/bsu:BSU28120/bsu:BSU15…	80	40	HIR76_RS06400/HIR76_RS15240/HIR76_RS20580/HIR76_RS12690/HIR76_RS07700/HIR76_RS12685/HIR76_RS12435/HIR76_RS13340/HIR76_RS12680/HIR76_RS08010/HIR76_RS20720/HIR76_RS06605/HIR76_RS20585/HIR76_RS17240/HIR76_RS05840/HIR76_RS19285/HIR76_RS12675/HIR76_RS08830/HIR76_RS08000/HIR76_RS05725/HIR76_RS16010/HIR76_RS12255/HIR76_RS01925/HIR76_RS01435/HIR76_RS20440/HIR76_RS20250/HIR76_RS02305/HIR76_RS19770/HIR76_R…	40	HIR76_RS15120/HIR76_RS04485/HIR76_RS21710/HIR76_RS13100/HIR76_RS19155/HIR76_RS08310/HIR76_RS19875/HIR76_RS10655/HIR76_RS16625/HIR76_RS15990/HIR76_RS13230/HIR76_RS16620/HIR76_RS01560/HIR76_RS03250/HIR76_RS15275/HIR76_RS03660/HIR76_RS16490/HIR76_RS15265/HIR76_RS08775/HIR76_RS20005/HIR76_RS04930/HIR76_RS16615/HIR76_RS06185/HIR76_RS15280/HIR76_RS15270/HIR76_RS00465/HIR76_RS15290/HIR76_RS09135/HIR76_R…
bsu00230	Purine metabolism	29/687	58/1204	0.893806	0.999989	HIR76_RS20675/HIR76_RS21710/HIR76_RS03655/HIR76_RS06170/HIR76_RS17425/HIR76_RS03650/HIR76_RS06175/HIR76_RS03660/HIR76_RS04360/HIR76_RS01355/HIR76_RS03670/HIR76_RS03665/HIR76_RS17565/HIR76_RS08670/HIR76_RS08120/HIR76_RS03695/HIR76_RS03690/HIR76_RS03675/HIR76_RS12065/HIR76_RS09355/HIR76_RS08675/HIR76_RS19735/HIR76_RS19740/HIR76_RS00105/HIR76_RS09565/HIR76_RS15390/HIR76_RS03700/HIR76_RS03680/HIR76_R…	ywaC/purA/purK/cysC/guaC/purE/sat/purB/yfkN/purT/purS/purC/pucH/sat/ade/purN/purM/purQ/xpt/ymdB/cysC/ureB/ureA/dgk/nrdE/rdgB/purH/purL/deoD	bsu:BSU38480/bsu:BSU40420/bsu:BSU06430/bsu:BSU10910/bsu:BSU32130/bsu:BSU06420/bsu:BSU10920/bsu:BSU06440/bsu:BSU07840/bsu:BSU02230/bsu:BSU06460/bsu:BSU06450/bsu:BSU32410/bsu:BSU15590/bsu:BSU14520/bsu:BSU06510/bsu:BSU06500/bsu:BSU06470/bsu:BSU22070/bsu:BSU16970/bsu:BSU15600/bsu:BSU36650/bsu:BSU36660/bsu:BSU00150/bsu:BSU17380/bsu:BSU28360/bsu:BSU06520/bsu:BSU06480/bsu:BSU19630	29	9	HIR76_RS04360/HIR76_RS01355/HIR76_RS08670/HIR76_RS08120/HIR76_RS09355/HIR76_RS08675/HIR76_RS00105/HIR76_RS15390/HIR76_RS10820	20	HIR76_RS20675/HIR76_RS21710/HIR76_RS03655/HIR76_RS06170/HIR76_RS17425/HIR76_RS03650/HIR76_RS06175/HIR76_RS03660/HIR76_RS03670/HIR76_RS03665/HIR76_RS17565/HIR76_RS03695/HIR76_RS03690/HIR76_RS03675/HIR76_RS12065/HIR76_RS19735/HIR76_RS19740/HIR76_RS09565/HIR76_RS03700/HIR76_RS03680
bsu00564	Glycerophospholipid metabolism	8/687	18/1204	0.907483	0.999989	HIR76_RS16470/HIR76_RS20025/HIR76_RS09950/HIR76_RS05310/HIR76_RS05190/HIR76_RS15595/HIR76_RS03805/HIR76_RS13160	ytpA/cls/plsY/plsC/glpD/egsA/dagK/glpQ	bsu:BSU30510/bsu:BSU37190/bsu:BSU18070/bsu:BSU09540/bsu:BSU09300/bsu:BSU28760/bsu:BSU06720/bsu:BSU24180	8	4	HIR76_RS09950/HIR76_RS05310/HIR76_RS05190/HIR76_RS13160	4	HIR76_RS16470/HIR76_RS20025/HIR76_RS15595/HIR76_RS03805
bsu03030	DNA replication	7/687	16/1204	0.908731	0.999989	HIR76_RS13690/HIR76_RS00215/HIR76_RS08905/HIR76_RS12005/HIR76_RS12015/HIR76_RS13865/HIR76_RS15515	dnaG/holB/rnhB/ypeP/ypdQ/holA/rnhC	bsu:BSU25210/bsu:BSU00310/bsu:BSU16060/bsu:BSU21970/bsu:BSU21990/bsu:BSU25560/bsu:BSU28620	7	5	HIR76_RS00215/HIR76_RS08905/HIR76_RS12015/HIR76_RS13865/HIR76_RS15515	2	HIR76_RS13690/HIR76_RS12005
bsu00450	Selenocompound metabolism	4/687	10/1204	0.92088	0.999989	HIR76_RS06175/HIR76_RS08670/HIR76_RS18755/HIR76_RS17720	sat/sat/trxB/sufS	bsu:BSU10920/bsu:BSU15590/bsu:BSU34790/bsu:BSU32690	4	2	HIR76_RS08670/HIR76_RS18755	2	HIR76_RS06175/HIR76_RS17720
bsu01230	Biosynthesis of amino acids	60/687	119/1204	0.948912	0.999989	HIR76_RS13140/HIR76_RS12585/HIR76_RS06110/HIR76_RS18375/HIR76_RS11900/HIR76_RS09910/HIR76_RS11950/HIR76_RS07850/HIR76_RS07950/HIR76_RS19395/HIR76_RS15360/HIR76_RS10150/HIR76_RS09605/HIR76_RS16485/HIR76_RS19875/HIR76_RS11970/HIR76_RS15350/HIR76_RS15355/HIR76_RS18365/HIR76_RS00610/HIR76_RS18355/HIR76_RS20720/HIR76_RS16210/HIR76_RS18360/HIR76_RS12345/HIR76_RS15335/HIR76_RS16490/HIR76_RS12390/HIR76_R…	mmgD/serA/asnB/gap/ilvA/acnA/ilvD/dapX/dapD/alsS/ilvB/gltD/glnA/asnB/glyA/metA/ilvC/ilvN/tpiA/cysE/eno/ilvK/pepV/gpmI/aroA/leuC/metK/aroH/hisJ/sdaAA/yhdR/lysCA/citA/pgk/gltB/proB/dapI/pheA/leuA/trpB/lysA/proA/thrB/serC/trpC/proC/tyrA/ilvE/rpiB/aroB/gapB/thrD/dapF/trpD/argB/leuB/fsa/argJ/thrR/proB	bsu:BSU24140/bsu:BSU23070/bsu:BSU10790/bsu:BSU33940/bsu:BSU21770/bsu:BSU18000/bsu:BSU21870/bsu:BSU14000/bsu:BSU14180/bsu:BSU36010/bsu:BSU28310/bsu:BSU18440/bsu:BSU17460/bsu:BSU30540/bsu:BSU36900/bsu:BSU21910/bsu:BSU28290/bsu:BSU28300/bsu:BSU33920/bsu:BSU00930/bsu:BSU33900/bsu:BSU38550/bsu:BSU29980/bsu:BSU33910/bsu:BSU22600/bsu:BSU28260/bsu:BSU30550/bsu:BSU22690/bsu:BSU29620/bsu:BSU15860/bsu:BSU09…	60	38	HIR76_RS12585/HIR76_RS11900/HIR76_RS11950/HIR76_RS07950/HIR76_RS15360/HIR76_RS10150/HIR76_RS09605/HIR76_RS11970/HIR76_RS15350/HIR76_RS15355/HIR76_RS00610/HIR76_RS20720/HIR76_RS12345/HIR76_RS15335/HIR76_RS12390/HIR76_RS16030/HIR76_RS05325/HIR76_RS15445/HIR76_RS05260/HIR76_RS10155/HIR76_RS10165/HIR76_RS07955/HIR76_RS15145/HIR76_RS15345/HIR76_RS12735/HIR76_RS17480/HIR76_RS05725/HIR76_RS10170/HIR76_R…	22	HIR76_RS13140/HIR76_RS06110/HIR76_RS18375/HIR76_RS09910/HIR76_RS07850/HIR76_RS19395/HIR76_RS16485/HIR76_RS19875/HIR76_RS18365/HIR76_RS18355/HIR76_RS16210/HIR76_RS18360/HIR76_RS16490/HIR76_RS08805/HIR76_RS18370/HIR76_RS12365/HIR76_RS07385/HIR76_RS12375/HIR76_RS15720/HIR76_RS12380/HIR76_RS19985/HIR76_RS07380
bsu02010	ABC transporters	60/687	119/1204	0.948912	0.999989	HIR76_RS16345/HIR76_RS18260/HIR76_RS20850/HIR76_RS18320/HIR76_RS16280/HIR76_RS18310/HIR76_RS18265/HIR76_RS18305/HIR76_RS18315/HIR76_RS18270/HIR76_RS16350/HIR76_RS18255/HIR76_RS13580/HIR76_RS18485/HIR76_RS16355/HIR76_RS17745/HIR76_RS13565/HIR76_RS19360/HIR76_RS13560/HIR76_RS18480/HIR76_RS13570/HIR76_RS21190/HIR76_RS07295/HIR76_RS17750/HIR76_RS01680/HIR76_RS21200/HIR76_RS20815/HIR76_RS13575/HIR76_R…	msmE/opuBC/msmX/opuCA/rmgP/opuCC/opuBB/opuCD/opuCB/opuBA/msmF/opuBD/pstS/ganS/msmG/metQ/pstBA/rbsA/pstBB/ganP/pstA/yxeO/dppD/metP/znuA/yxeM/cydD/pstC/yhcJ/bioY/ftsX/dppC/ytrF/ftsE/araQ/bmrA/modA/rbsB/bioYB/araP/metN/ganQ/yxeN/ytrE/cydC/rbsC/yckB/araN/zinT/modB/tcyK/fecD/yckA/ssuB/frlO/tcyN/mntA/ugpC/nupN/tcyA	bsu:BSU30270/bsu:BSU33710/bsu:BSU38810/bsu:BSU33830/bsu:BSU30135/bsu:BSU33810/bsu:BSU33720/bsu:BSU33800/bsu:BSU33820/bsu:BSU33730/bsu:BSU30280/bsu:BSU33700/bsu:BSU24990/bsu:BSU34160/bsu:BSU30290/bsu:BSU32730/bsu:BSU24960/bsu:BSU35940/bsu:BSU24950/bsu:BSU34150/bsu:BSU24970/bsu:BSU39480/bsu:BSU12950/bsu:BSU32740/bsu:BSU02850/bsu:BSU39500/bsu:BSU38740/bsu:BSU24980/bsu:BSU09110/bsu:BSU10370/bsu:BSU35…	60	37	HIR76_RS16345/HIR76_RS18260/HIR76_RS20850/HIR76_RS18320/HIR76_RS18310/HIR76_RS18265/HIR76_RS18305/HIR76_RS18315/HIR76_RS18270/HIR76_RS16350/HIR76_RS18255/HIR76_RS18485/HIR76_RS16355/HIR76_RS19360/HIR76_RS18480/HIR76_RS21190/HIR76_RS01680/HIR76_RS21200/HIR76_RS20815/HIR76_RS05100/HIR76_RS05900/HIR76_RS18985/HIR76_RS18990/HIR76_RS18090/HIR76_RS19370/HIR76_RS18475/HIR76_RS21195/HIR76_RS20810/HIR76_R…	23	HIR76_RS16280/HIR76_RS13580/HIR76_RS17745/HIR76_RS13565/HIR76_RS13560/HIR76_RS13570/HIR76_RS07295/HIR76_RS17750/HIR76_RS13575/HIR76_RS07290/HIR76_RS16415/HIR76_RS15580/HIR76_RS18770/HIR76_RS17375/HIR76_RS15585/HIR76_RS17755/HIR76_RS16420/HIR76_RS15590/HIR76_RS14565/HIR76_RS04205/HIR76_RS16600/HIR76_RS17130/HIR76_RS02065
bsu04122	Sulfur relay system	5/687	13/1204	0.949358	0.999989	HIR76_RS07995/HIR76_RS08010/HIR76_RS08015/HIR76_RS16010/HIR76_RS19770	moeB/moaE/moaD/thiI/moaA	bsu:BSU14270/bsu:BSU14300/bsu:BSU14310/bsu:BSU29580/bsu:BSU36700	5	5	HIR76_RS07995/HIR76_RS08010/HIR76_RS08015/HIR76_RS16010/HIR76_RS19770	0
bsu00053	Ascorbate and aldarate metabolism	4/687	11/1204	0.954994	0.999989	HIR76_RS19155/HIR76_RS10655/HIR76_RS01485/HIR76_RS16645	tuaD/dhaS/gudD/ytcA	bsu:BSU35580/bsu:BSU19310/bsu:BSU02490/bsu:BSU30860	4	1	HIR76_RS01485	3	HIR76_RS19155/HIR76_RS10655/HIR76_RS16645
bsu03440	Homologous recombination	7/687	18/1204	0.964263	0.999989	HIR76_RS00215/HIR76_RS08810/HIR76_RS15055/HIR76_RS13720/HIR76_RS09340/HIR76_RS13865/HIR76_RS15060	holB/recG/ruvB/recO/recA/holA/ruvA	bsu:BSU00310/bsu:BSU15870/bsu:BSU27730/bsu:BSU25280/bsu:BSU16940/bsu:BSU25560/bsu:BSU27740	7	6	HIR76_RS00215/HIR76_RS15055/HIR76_RS13720/HIR76_RS09340/HIR76_RS13865/HIR76_RS15060	1	HIR76_RS08810
bsu00130	Ubiquinone and other terpenoid-quinone biosynthesis	3/687	10/1204	0.98043	0.999989	HIR76_RS16625/HIR76_RS16620/HIR76_RS16615	menD/menH/menB	bsu:BSU30820/bsu:BSU30810/bsu:BSU30800	3	0		3	HIR76_RS16625/HIR76_RS16620/HIR76_RS16615
bsu03070	Bacterial secretion system	5/687	15/1204	0.983354	0.999989	HIR76_RS03410/HIR76_RS03405/HIR76_RS18220/HIR76_RS22055/HIR76_RS15010	tatC/tatAY/secG/spoIIIJ/secDF	bsu:BSU05990/bsu:BSU05980/bsu:BSU33630/bsu:BSU41040/bsu:BSU27650	5	1	HIR76_RS22055	4	HIR76_RS03410/HIR76_RS03405/HIR76_RS18220/HIR76_RS15010
bsu03410	Base excision repair	4/687	13/1204	0.986463	0.999989	HIR76_RS20415/HIR76_RS04440/HIR76_RS20755/HIR76_RS04750	ung/yfjP/aag/mutY	bsu:BSU37970/bsu:BSU08010/bsu:BSU38620/bsu:BSU08630	4	3	HIR76_RS20415/HIR76_RS20755/HIR76_RS04750	1	HIR76_RS04440
bsu00340	Histidine metabolism	6/687	18/1204	0.988873	0.999989	HIR76_RS21125/HIR76_RS10655/HIR76_RS21130/HIR76_RS16030/HIR76_RS21135/HIR76_RS21140	hutH/dhaS/hutU/hisJ/hutI/hutG	bsu:BSU39350/bsu:BSU19310/bsu:BSU39360/bsu:BSU29620/bsu:BSU39370/bsu:BSU39380	6	5	HIR76_RS21125/HIR76_RS21130/HIR76_RS16030/HIR76_RS21135/HIR76_RS21140	1	HIR76_RS10655
bsu03430	Mismatch repair	6/687	18/1204	0.988873	0.999989	HIR76_RS00215/HIR76_RS18125/HIR76_RS06660/HIR76_RS13865/HIR76_RS09390/HIR76_RS09395	holB/helD/yjcD/holA/mutS/mutL	bsu:BSU00310/bsu:BSU33450/bsu:BSU11820/bsu:BSU25560/bsu:BSU17040/bsu:BSU17050	6	5	HIR76_RS00215/HIR76_RS06660/HIR76_RS13865/HIR76_RS09390/HIR76_RS09395	1	HIR76_RS18125
bsu00900	Terpenoid backbone biosynthesis	4/687	14/1204	0.992794	0.999989	HIR76_RS13155/HIR76_RS00600/HIR76_RS13210/HIR76_RS00290	mmgA/ispF/dxs/ispE	bsu:BSU24170/bsu:BSU00910/bsu:BSU24270/bsu:BSU00460	4	3	HIR76_RS00600/HIR76_RS13210/HIR76_RS00290	1	HIR76_RS13155
bsu03060	Protein export	6/687	21/1204	0.998083	0.999989	HIR76_RS03410/HIR76_RS03405/HIR76_RS13395/HIR76_RS18220/HIR76_RS22055/HIR76_RS15010	tatC/tatAY/sipW/secG/spoIIIJ/secDF	bsu:BSU05990/bsu:BSU05980/bsu:BSU24630/bsu:BSU33630/bsu:BSU41040/bsu:BSU27650	6	1	HIR76_RS22055	5	HIR76_RS03410/HIR76_RS03405/HIR76_RS13395/HIR76_RS18220/HIR76_RS15010
bsu00270	Cysteine and methionine metabolism	12/687	43/1204	0.999979	0.999989	HIR76_RS12585/HIR76_RS11970/HIR76_RS00610/HIR76_RS20720/HIR76_RS16490/HIR76_RS08805/HIR76_RS05325/HIR76_RS15445/HIR76_RS05725/HIR76_RS01435/HIR76_RS02170/HIR76_RS01445	serA/metA/cysE/ilvK/metK/sdaAA/yhdR/lysCA/serC/ilvE/thrD/mmuM	bsu:BSU23070/bsu:BSU21910/bsu:BSU00930/bsu:BSU38550/bsu:BSU30550/bsu:BSU15860/bsu:BSU09570/bsu:BSU28470/bsu:BSU10020/bsu:BSU02390/bsu:BSU03790/bsu:BSU02410	12	10	HIR76_RS12585/HIR76_RS11970/HIR76_RS00610/HIR76_RS20720/HIR76_RS05325/HIR76_RS15445/HIR76_RS05725/HIR76_RS01435/HIR76_RS02170/HIR76_RS01445	2	HIR76_RS16490/HIR76_RS08805
bsu03010	Ribosome	18/687	58/1204	0.999989	0.999989	HIR76_RS09125/HIR76_RS00320/HIR76_RS13860/HIR76_RS00900/HIR76_RS16565/HIR76_RS00895/HIR76_RS21975/HIR76_RS00780/HIR76_RS15170/HIR76_RS00790/HIR76_RS08785/HIR76_RS00670/HIR76_RS00660/HIR76_RS08415/HIR76_RS00725/HIR76_RS04975/HIR76_RS00855/HIR76_RS00745	rpsB/ctc/rpsT/rpsI/rpmEB/rplM/rpsR/rplX/rpmA/rpsN/rpmB/rplL/rplA/rpmF/rplC/rpsN/rpsM/rpsS	bsu:BSU16490/bsu:BSU00520/bsu:BSU25550/bsu:BSU01500/bsu:BSU30700/bsu:BSU01490/bsu:BSU40890/bsu:BSU01270/bsu:BSU27940/bsu:BSU01290/bsu:BSU15820/bsu:BSU01050/bsu:BSU01030/bsu:BSU15080/bsu:BSU01160/bsu:BSU08880/bsu:BSU01410/bsu:BSU01200	18	5	HIR76_RS00780/HIR76_RS00790/HIR76_RS04975/HIR76_RS00855/HIR76_RS00745	13	HIR76_RS09125/HIR76_RS00320/HIR76_RS13860/HIR76_RS00900/HIR76_RS16565/HIR76_RS00895/HIR76_RS21975/HIR76_RS15170/HIR76_RS08785/HIR76_RS00670/HIR76_RS00660/HIR76_RS08415/HIR76_RS00725
