# Supplementary material for: Multi-omics analyses of the mechanism for the formation of soy sauce-like and soybean flavor in Bacillus subtilis BJ3-2
Source: BMC Microbiol. 2022 May 20;22:142. doi: 10.1186/s12866-022-02555-5 (PMC9121592; doi:10.1186/s12866-022-02555-5)
Supplement: Supplementary file 14 — Additional file 14: Table S13. Differentially expressed metabolites. [file 12866_2022_2555_MOESM14_ESM.xls]

## Sheet: Table S8
Table S8. KEGG enrich for CT53vsBT45.
KEGGID	Description	GeneRatio	BgRatio	pvalue	padj	geneID	geneName	keggID	Count	Up	Up_Gene_names	Down	Down_Gene_names
bsu00562	Inositol phosphate metabolism	11/367	14/1202	0.000270058	0.0197142	HIR76_RS21330/HIR76_RS21320/HIR76_RS21310/HIR76_RS21325/HIR76_RS21315/HIR76_RS21300/HIR76_RS21285/HIR76_RS21290/HIR76_RS16925/HIR76_RS15075/HIR76_RS08205	iolA/iolC/iolE/iolB/iolD/iolG/iolJ/iolI/iolU/iolG/suhB	bsu:BSU39760/bsu:BSU39740/bsu:BSU39720/bsu:BSU39750/bsu:BSU39730/bsu:BSU39700/bsu:BSU39670/bsu:BSU39680/bsu:BSU31170/bsu:BSU27770/bsu:BSU14670	11	11	HIR76_RS21330/HIR76_RS21320/HIR76_RS21310/HIR76_RS21325/HIR76_RS21315/HIR76_RS21300/HIR76_RS21285/HIR76_RS21290/HIR76_RS16925/HIR76_RS15075/HIR76_RS08205	0
bsu01212	Fatty acid metabolism	14/367	23/1202	0.00229228	0.077899	HIR76_RS05850/HIR76_RS06605/HIR76_RS17800/HIR76_RS15475/HIR76_RS17795/HIR76_RS08825/HIR76_RS10040/HIR76_RS13250/HIR76_RS05800/HIR76_RS08830/HIR76_RS15485/HIR76_RS13245/HIR76_RS06400/HIR76_RS15930	lcfB/fabI/fadN/fadB/fadA/fabD/ldeHA/accB/fabHB/fabG/lcfA/accC/fabF/ytkK	bsu:BSU10270/bsu:BSU11720/bsu:BSU32840/bsu:BSU28540/bsu:BSU32830/bsu:BSU15900/bsu:BSU18240/bsu:BSU24350/bsu:BSU10170/bsu:BSU15910/bsu:BSU28560/bsu:BSU24340/bsu:BSU11340/bsu:BSU29420	14	7	HIR76_RS06605/HIR76_RS08825/HIR76_RS13250/HIR76_RS05800/HIR76_RS08830/HIR76_RS13245/HIR76_RS06400	7	HIR76_RS05850/HIR76_RS17800/HIR76_RS15475/HIR76_RS17795/HIR76_RS10040/HIR76_RS15485/HIR76_RS15930
bsu02040	Flagellar assembly	20/367	38/1202	0.00320133	0.077899	HIR76_RS13685/HIR76_RS09030/HIR76_RS09035/HIR76_RS08985/HIR76_RS09020/HIR76_RS08980/HIR76_RS08990/HIR76_RS09040/HIR76_RS08970/HIR76_RS08995/HIR76_RS09000/HIR76_RS09050/HIR76_RS09015/HIR76_RS08975/HIR76_RS16085/HIR76_RS09055/HIR76_RS08965/HIR76_RS09010/HIR76_RS09065/HIR76_RS09060	rpoD/fliL/fliM/fliG/flgG/fliF/fliH/fliY/flgC/fliI/fliJ/fliZ/flgD/fliE/motP/fliP/flgB/fliK/fliR/fliQ	bsu:BSU25200/bsu:BSU16300/bsu:BSU16310/bsu:BSU16220/bsu:BSU16290/bsu:BSU16210/bsu:BSU16230/bsu:BSU16320/bsu:BSU16190/bsu:BSU16240/bsu:BSU16250/bsu:BSU16340/bsu:BSU16280/bsu:BSU16200/bsu:BSU29730/bsu:BSU16350/bsu:BSU16180/bsu:BSU16270/bsu:BSU16370/bsu:BSU16360	20	18	HIR76_RS09030/HIR76_RS09035/HIR76_RS08985/HIR76_RS09020/HIR76_RS08980/HIR76_RS08990/HIR76_RS09040/HIR76_RS08970/HIR76_RS08995/HIR76_RS09000/HIR76_RS09050/HIR76_RS09015/HIR76_RS08975/HIR76_RS09055/HIR76_RS08965/HIR76_RS09010/HIR76_RS09065/HIR76_RS09060	2	HIR76_RS13685/HIR76_RS16085
bsu00061	Fatty acid biosynthesis	11/367	18/1202	0.00665628	0.121477	HIR76_RS05850/HIR76_RS06605/HIR76_RS08825/HIR76_RS10040/HIR76_RS13250/HIR76_RS05800/HIR76_RS08830/HIR76_RS15485/HIR76_RS13245/HIR76_RS06400/HIR76_RS15930	lcfB/fabI/fabD/ldeHA/accB/fabHB/fabG/lcfA/accC/fabF/ytkK	bsu:BSU10270/bsu:BSU11720/bsu:BSU15900/bsu:BSU18240/bsu:BSU24350/bsu:BSU10170/bsu:BSU15910/bsu:BSU28560/bsu:BSU24340/bsu:BSU11340/bsu:BSU29420	11	7	HIR76_RS06605/HIR76_RS08825/HIR76_RS13250/HIR76_RS05800/HIR76_RS08830/HIR76_RS13245/HIR76_RS06400	4	HIR76_RS05850/HIR76_RS10040/HIR76_RS15485/HIR76_RS15930
bsu00250	Alanine, aspartate and glutamate metabolism	17/367	34/1202	0.0124862	0.182299	HIR76_RS20320/HIR76_RS21710/HIR76_RS12840/HIR76_RS17325/HIR76_RS20325/HIR76_RS09605/HIR76_RS12535/HIR76_RS10150/HIR76_RS12845/HIR76_RS08285/HIR76_RS18565/HIR76_RS10155/HIR76_RS03660/HIR76_RS16485/HIR76_RS03675/HIR76_RS01140/HIR76_RS01860	pruA/purA/aspA/ald/rocG/glnA/gudB/gltD/ansA/glsA/racX/gltB/purB/asnB/purQ/glmS/pruA	bsu:BSU37780/bsu:BSU40420/bsu:BSU23570/bsu:BSU31930/bsu:BSU37790/bsu:BSU17460/bsu:BSU22960/bsu:BSU18440/bsu:BSU23580/bsu:BSU14830/bsu:BSU34430/bsu:BSU18450/bsu:BSU06440/bsu:BSU30540/bsu:BSU06470/bsu:BSU01780/bsu:BSU03210	17	8	HIR76_RS20320/HIR76_RS12840/HIR76_RS20325/HIR76_RS09605/HIR76_RS10150/HIR76_RS12845/HIR76_RS18565/HIR76_RS10155	9	HIR76_RS21710/HIR76_RS17325/HIR76_RS12535/HIR76_RS08285/HIR76_RS03660/HIR76_RS16485/HIR76_RS03675/HIR76_RS01140/HIR76_RS01860
bsu02010	ABC transporters	47/367	118/1202	0.0150387	0.182971	HIR76_RS18320/HIR76_RS18310/HIR76_RS16345/HIR76_RS20850/HIR76_RS18265/HIR76_RS18315/HIR76_RS18305/HIR76_RS18270/HIR76_RS01745/HIR76_RS18260/HIR76_RS20810/HIR76_RS13580/HIR76_RS18255/HIR76_RS01755/HIR76_RS01750/HIR76_RS16350/HIR76_RS20815/HIR76_RS21200/HIR76_RS18090/HIR76_RS21190/HIR76_RS13570/HIR76_RS21195/HIR76_RS15580/HIR76_RS17750/HIR76_RS01680/HIR76_RS18095/HIR76_RS04550/HIR76_RS13575/HIR76_R…	opuCA/opuCC/msmE/msmX/opuBB/opuCB/opuCD/opuBA/opuAA/opuBC/cydC/pstS/opuBD/opuAC/opuAB/msmF/cydD/yxeM/modA/yxeO/pstA/yxeN/araQ/metP/znuA/modB/yfiC/pstC/msmG/ganP/pstBB/yfmC/yfiB/araP/rbsA/fecD/ytrE/pstBA/ganS/araN/metQ/ganQ/ftsX/yknV/rmgP/ecfAB/mntA	bsu:BSU33830/bsu:BSU33810/bsu:BSU30270/bsu:BSU38810/bsu:BSU33720/bsu:BSU33820/bsu:BSU33800/bsu:BSU33730/bsu:BSU02980/bsu:BSU33710/bsu:BSU38730/bsu:BSU24990/bsu:BSU33700/bsu:BSU03000/bsu:BSU02990/bsu:BSU30280/bsu:BSU38740/bsu:BSU39500/bsu:BSU33380/bsu:BSU39480/bsu:BSU24970/bsu:BSU39490/bsu:BSU28730/bsu:BSU32740/bsu:BSU02850/bsu:BSU33390/bsu:BSU08220/bsu:BSU24980/bsu:BSU30290/bsu:BSU34150/bsu:BSU24…	47	30	HIR76_RS18320/HIR76_RS18310/HIR76_RS16345/HIR76_RS20850/HIR76_RS18265/HIR76_RS18315/HIR76_RS18305/HIR76_RS18270/HIR76_RS01745/HIR76_RS18260/HIR76_RS20810/HIR76_RS18255/HIR76_RS01755/HIR76_RS01750/HIR76_RS16350/HIR76_RS20815/HIR76_RS21200/HIR76_RS18090/HIR76_RS21190/HIR76_RS21195/HIR76_RS01680/HIR76_RS18095/HIR76_RS16355/HIR76_RS18480/HIR76_RS19360/HIR76_RS18485/HIR76_RS18475/HIR76_RS08025/HIR76_R…	17	HIR76_RS13580/HIR76_RS13570/HIR76_RS15580/HIR76_RS17750/HIR76_RS04550/HIR76_RS13575/HIR76_RS13560/HIR76_RS04210/HIR76_RS04545/HIR76_RS15585/HIR76_RS04205/HIR76_RS16420/HIR76_RS13565/HIR76_RS15590/HIR76_RS17745/HIR76_RS18985/HIR76_RS16280
bsu00040	Pentose and glucuronate interconversions	13/367	25/1202	0.0191998	0.200226	HIR76_RS19155/HIR76_RS09685/HIR76_RS06945/HIR76_RS12100/HIR76_RS09690/HIR76_RS02385/HIR76_RS15615/HIR76_RS06925/HIR76_RS15605/HIR76_RS08770/HIR76_RS12095/HIR76_RS15610/HIR76_RS16940	tuaD/xylA/uxuA/kduD/xylB/lyxE/araA/uxaC/araD/rpe/kduI/araB/rhaB	bsu:BSU35580/bsu:BSU17600/bsu:BSU12340/bsu:BSU22140/bsu:BSU17610/bsu:BSU04200/bsu:BSU28800/bsu:BSU12300/bsu:BSU28780/bsu:BSU15790/bsu:BSU22130/bsu:BSU28790/bsu:BSU31200	13	8	HIR76_RS09685/HIR76_RS06945/HIR76_RS12100/HIR76_RS09690/HIR76_RS06925/HIR76_RS08770/HIR76_RS12095/HIR76_RS16940	5	HIR76_RS19155/HIR76_RS02385/HIR76_RS15615/HIR76_RS15605/HIR76_RS15610
bsu00790	Folate biosynthesis	12/367	24/1202	0.0343972	0.313875	HIR76_RS07695/HIR76_RS07705/HIR76_RS01560/HIR76_RS07700/HIR76_RS03250/HIR76_RS07710/HIR76_RS15240/HIR76_RS00460/HIR76_RS01925/HIR76_RS00440/HIR76_RS11920/HIR76_RS12435	queC/queE/phoD/queD/phoB/queF/folC/folB/folEB/pabB/dfrA/folE	bsu:BSU13720/bsu:BSU13740/bsu:BSU02620/bsu:BSU13730/bsu:BSU05740/bsu:BSU13750/bsu:BSU28080/bsu:BSU00780/bsu:BSU03340/bsu:BSU00740/bsu:BSU21810/bsu:BSU22780	12	7	HIR76_RS07695/HIR76_RS07705/HIR76_RS07700/HIR76_RS07710/HIR76_RS15240/HIR76_RS01925/HIR76_RS12435	5	HIR76_RS01560/HIR76_RS03250/HIR76_RS00460/HIR76_RS00440/HIR76_RS11920
bsu00670	One carbon pool by folate	7/367	12/1202	0.0415436	0.336965	HIR76_RS13230/HIR76_RS19875/HIR76_RS08740/HIR76_RS03695/HIR76_RS03700/HIR76_RS11920/HIR76_RS13530	folD/glyA/fmt/purN/purH/dfrA/folN	bsu:BSU24310/bsu:BSU36900/bsu:BSU15730/bsu:BSU06510/bsu:BSU06520/bsu:BSU21810/bsu:BSU24890	7	1	HIR76_RS08740	6	HIR76_RS13230/HIR76_RS19875/HIR76_RS03695/HIR76_RS03700/HIR76_RS11920/HIR76_RS13530
bsu03060	Protein export	9/367	21/1202	0.158756	0.999697	HIR76_RS18220/HIR76_RS03410/HIR76_RS12700/HIR76_RS03405/HIR76_RS09760/HIR76_RS08850/HIR76_RS15010/HIR76_RS13395/HIR76_RS08065	secG/tatC/lepB/tatAY/tatAC/ftsY/secDF/sipW/lepB	bsu:BSU33630/bsu:BSU05990/bsu:BSU23310/bsu:BSU05980/bsu:BSU17710/bsu:BSU15950/bsu:BSU27650/bsu:BSU24630/bsu:BSU14410	9	1	HIR76_RS13395	8	HIR76_RS18220/HIR76_RS03410/HIR76_RS12700/HIR76_RS03405/HIR76_RS09760/HIR76_RS08850/HIR76_RS15010/HIR76_RS08065
bsu00550	Peptidoglycan biosynthesis	11/367	28/1202	0.206494	0.999697	HIR76_RS19670/HIR76_RS12790/HIR76_RS08485/HIR76_RS08490/HIR76_RS02580/HIR76_RS08460/HIR76_RS12205/HIR76_RS08455/HIR76_RS08470/HIR76_RS17105/HIR76_RS02575	bcrC/dacF/murG/murB/murF/spoVD/ponA/pbpB/mraY/pbpD/ddlA	bsu:BSU36530/bsu:BSU23480/bsu:BSU15220/bsu:BSU15230/bsu:BSU04570/bsu:BSU15170/bsu:BSU22320/bsu:BSU15160/bsu:BSU15190/bsu:BSU31490/bsu:BSU04560	11	1	HIR76_RS17105	10	HIR76_RS19670/HIR76_RS12790/HIR76_RS08485/HIR76_RS08490/HIR76_RS02580/HIR76_RS08460/HIR76_RS12205/HIR76_RS08455/HIR76_RS08470/HIR76_RS02575
bsu00910	Nitrogen metabolism	7/367	17/1202	0.238582	0.999697	HIR76_RS20325/HIR76_RS09605/HIR76_RS12535/HIR76_RS10150/HIR76_RS01905/HIR76_RS01900/HIR76_RS10155	rocG/glnA/gudB/gltD/nasD/nirD/gltB	bsu:BSU37790/bsu:BSU17460/bsu:BSU22960/bsu:BSU18440/bsu:BSU03300/bsu:BSU03290/bsu:BSU18450	7	6	HIR76_RS20325/HIR76_RS09605/HIR76_RS10150/HIR76_RS01905/HIR76_RS01900/HIR76_RS10155	1	HIR76_RS12535
bsu00330	Arginine and proline metabolism	9/367	23/1202	0.245042	0.999697	HIR76_RS20320/HIR76_RS14430/HIR76_RS10165/HIR76_RS10170/HIR76_RS07385/HIR76_RS07380/HIR76_RS08185/HIR76_RS01860/HIR76_RS21640	pruA/bltD/proB/proC/proA/proB/speA/pruA/rocD	bsu:BSU37780/bsu:BSU26600/bsu:BSU18470/bsu:BSU18480/bsu:BSU13130/bsu:BSU13120/bsu:BSU14630/bsu:BSU03210/bsu:BSU40340	9	5	HIR76_RS20320/HIR76_RS10165/HIR76_RS10170/HIR76_RS07385/HIR76_RS07380	4	HIR76_RS14430/HIR76_RS08185/HIR76_RS01860/HIR76_RS21640
bsu00260	Glycine, serine and threonine metabolism	12/367	33/1202	0.28716	0.999697	HIR76_RS16865/HIR76_RS16860/HIR76_RS09365/HIR76_RS12585/HIR76_RS19875/HIR76_RS13350/HIR76_RS11900/HIR76_RS09370/HIR76_RS14795/HIR76_RS15445/HIR76_RS13355/HIR76_RS05725	betB/gbsB/tdh/serA/glyA/gcvPB/ilvA/kbl/mccB/lysCA/gcvPA/serC	bsu:BSU31060/bsu:BSU31050/bsu:BSU16990/bsu:BSU23070/bsu:BSU36900/bsu:BSU24550/bsu:BSU21770/bsu:BSU17000/bsu:BSU27250/bsu:BSU28470/bsu:BSU24560/bsu:BSU10020	12	11	HIR76_RS16865/HIR76_RS16860/HIR76_RS09365/HIR76_RS12585/HIR76_RS13350/HIR76_RS11900/HIR76_RS09370/HIR76_RS14795/HIR76_RS15445/HIR76_RS13355/HIR76_RS05725	1	HIR76_RS19875
bsu00970	Aminoacyl-tRNA biosynthesis	10/367	27/1202	0.291532	0.999697	HIR76_RS20665/HIR76_RS14960/HIR76_RS14965/HIR76_RS08740/HIR76_RS15525/HIR76_RS13715/HIR76_RS15520/HIR76_RS13710/HIR76_RS03790/HIR76_RS16055	tyrZ/aspS/hisS/fmt/pheS/glyQ/pheT/glyS/gatB/tyrS	bsu:BSU38460/bsu:BSU27550/bsu:BSU27560/bsu:BSU15730/bsu:BSU28640/bsu:BSU25270/bsu:BSU28630/bsu:BSU25260/bsu:BSU06690/bsu:BSU29670	10	10	HIR76_RS20665/HIR76_RS14960/HIR76_RS14965/HIR76_RS08740/HIR76_RS15525/HIR76_RS13715/HIR76_RS15520/HIR76_RS13710/HIR76_RS03790/HIR76_RS16055	0
bsu02030	Bacterial chemotaxis	9/367	24/1202	0.293189	0.999697	HIR76_RS09035/HIR76_RS08985/HIR76_RS09040/HIR76_RS07825/HIR76_RS09045/HIR76_RS16085/HIR76_RS07860/HIR76_RS09090/HIR76_RS16965	fliM/fliG/fliY/mcpC/cheY/motP/cheV/cheB/tlpA	bsu:BSU16310/bsu:BSU16220/bsu:BSU16320/bsu:BSU13950/bsu:BSU16330/bsu:BSU29730/bsu:BSU14010/bsu:BSU16420/bsu:BSU31250	9	8	HIR76_RS09035/HIR76_RS08985/HIR76_RS09040/HIR76_RS07825/HIR76_RS09045/HIR76_RS07860/HIR76_RS09090/HIR76_RS16965	1	HIR76_RS16085
bsu00561	Glycerolipid metabolism	6/367	15/1202	0.293297	0.999697	HIR76_RS04085/HIR76_RS05310/HIR76_RS04300/HIR76_RS16360/HIR76_RS01600/HIR76_RS08820	ltaS1/plsC/ltaS/melA/lipA/plsX	bsu:BSU07260/bsu:BSU09540/bsu:BSU07710/bsu:BSU30300/bsu:BSU02700/bsu:BSU15890	6	4	HIR76_RS05310/HIR76_RS16360/HIR76_RS01600/HIR76_RS08820	2	HIR76_RS04085/HIR76_RS04300
bsu03070	Bacterial secretion system	6/367	15/1202	0.293297	0.999697	HIR76_RS18220/HIR76_RS03410/HIR76_RS03405/HIR76_RS09760/HIR76_RS08850/HIR76_RS15010	secG/tatC/tatAY/tatAC/ftsY/secDF	bsu:BSU33630/bsu:BSU05990/bsu:BSU05980/bsu:BSU17710/bsu:BSU15950/bsu:BSU27650	6	0		6	HIR76_RS18220/HIR76_RS03410/HIR76_RS03405/HIR76_RS09760/HIR76_RS08850/HIR76_RS15010
bsu00520	Amino sugar and nucleotide sugar metabolism	14/367	40/1202	0.320711	0.999697	HIR76_RS01420/HIR76_RS01415/HIR76_RS19155/HIR76_RS08490/HIR76_RS09995/HIR76_RS15575/HIR76_RS16700/HIR76_RS14595/HIR76_RS04295/HIR76_RS09675/HIR76_RS16695/HIR76_RS03515/HIR76_RS20525/HIR76_RS01140	nagB/ptsG/tuaD/murB/xynD/abfA/glgC/csn/nagE/xynB/glgD/ydjE/galT/glmS	bsu:BSU02360/bsu:BSU02350/bsu:BSU35580/bsu:BSU15230/bsu:BSU18160/bsu:BSU28720/bsu:BSU30970/bsu:BSU26890/bsu:BSU07700/bsu:BSU17580/bsu:BSU30960/bsu:BSU06170/bsu:BSU38190/bsu:BSU01780	14	4	HIR76_RS01420/HIR76_RS01415/HIR76_RS04295/HIR76_RS09675	10	HIR76_RS19155/HIR76_RS08490/HIR76_RS09995/HIR76_RS15575/HIR76_RS16700/HIR76_RS14595/HIR76_RS16695/HIR76_RS03515/HIR76_RS20525/HIR76_RS01140
bsu00300	Lysine biosynthesis	6/367	16/1202	0.357294	0.999697	HIR76_RS02580/HIR76_RS17445/HIR76_RS15445/HIR76_RS12735/HIR76_RS07850/HIR76_RS12290	murF/dapF/lysCA/lysA/dapX/dapB	bsu:BSU04570/bsu:BSU32170/bsu:BSU28470/bsu:BSU23380/bsu:BSU14000/bsu:BSU22490	6	3	HIR76_RS17445/HIR76_RS15445/HIR76_RS12735	3	HIR76_RS02580/HIR76_RS07850/HIR76_RS12290
bsu00760	Nicotinate and nicotinamide metabolism	5/367	13/1202	0.361334	0.999697	HIR76_RS04360/HIR76_RS09335/HIR76_RS15990/HIR76_RS01820/HIR76_RS15120	yfkN/cinA/ppnKB/nadE/nadA	bsu:BSU07840/bsu:BSU16930/bsu:BSU29540/bsu:BSU03130/bsu:BSU27850	5	1	HIR76_RS04360	4	HIR76_RS09335/HIR76_RS15990/HIR76_RS01820/HIR76_RS15120
bsu00130	Ubiquinone and other terpenoid-quinone biosynthesis	4/367	10/1202	0.364364	0.999697	HIR76_RS16625/HIR76_RS20680/HIR76_RS16620/HIR76_RS16615	menD/menA/menH/menB	bsu:BSU30820/bsu:BSU38490/bsu:BSU30810/bsu:BSU30800	4	0		4	HIR76_RS16625/HIR76_RS20680/HIR76_RS16620/HIR76_RS16615
bsu01503	Cationic antimicrobial peptide (CAMP) resistance	4/367	11/1202	0.446127	0.999697	HIR76_RS07270/HIR76_RS17880/HIR76_RS09580/HIR76_RS20695	htrA/htrB/cwlC/dltA	bsu:BSU12900/bsu:BSU33000/bsu:BSU17410/bsu:BSU38500	4	1	HIR76_RS20695	3	HIR76_RS07270/HIR76_RS17880/HIR76_RS09580
bsu02024	Quorum sensing	17/367	53/1202	0.454288	0.999697	HIR76_RS05850/HIR76_RS10440/HIR76_RS02005/HIR76_RS17200/HIR76_RS02010/HIR76_RS02015/HIR76_RS06990/HIR76_RS09545/HIR76_RS02020/HIR76_RS18220/HIR76_RS19765/HIR76_RS21620/HIR76_RS15485/HIR76_RS06410/HIR76_RS08850/HIR76_RS21625/HIR76_RS15010	lcfB/rapK/srfAA/comA/srfAB/srfAC/rapA/hfq/srfAD/secG/rapB/rapG/lcfA/appD/ftsY/phrG/secDF	bsu:BSU10270/bsu:BSU18910/bsu:BSU03480/bsu:BSU31680/bsu:BSU03490/bsu:BSU03510/bsu:BSU12430/bsu:BSU17340/bsu:BSU03520/bsu:BSU33630/bsu:BSU36690/bsu:BSU40300/bsu:BSU28560/bsu:BSU11360/bsu:BSU15950/bsu:BSU40310/bsu:BSU27650	17	7	HIR76_RS02005/HIR76_RS17200/HIR76_RS02010/HIR76_RS02015/HIR76_RS02020/HIR76_RS19765/HIR76_RS06410	10	HIR76_RS05850/HIR76_RS10440/HIR76_RS06990/HIR76_RS09545/HIR76_RS18220/HIR76_RS21620/HIR76_RS15485/HIR76_RS08850/HIR76_RS21625/HIR76_RS15010
bsu00630	Glyoxylate and dicarboxylate metabolism	11/367	34/1202	0.472795	0.999697	HIR76_RS09605/HIR76_RS04945/HIR76_RS19875/HIR76_RS13350/HIR76_RS09910/HIR76_RS13355/HIR76_RS16000/HIR76_RS20760/HIR76_RS20970/HIR76_RS14780/HIR76_RS05260	glnA/katA/glyA/gcvPB/acnA/gcvPA/ytcI/katX/katE/fdhF/citA	bsu:BSU17460/bsu:BSU08820/bsu:BSU36900/bsu:BSU24550/bsu:BSU18000/bsu:BSU24560/bsu:BSU29560/bsu:BSU38630/bsu:BSU39050/bsu:BSU27220/bsu:BSU09440	11	6	HIR76_RS09605/HIR76_RS13350/HIR76_RS13355/HIR76_RS16000/HIR76_RS14780/HIR76_RS05260	5	HIR76_RS04945/HIR76_RS19875/HIR76_RS09910/HIR76_RS20760/HIR76_RS20970
bsu00071	Fatty acid degradation	5/367	15/1202	0.503142	0.999697	HIR76_RS05850/HIR76_RS17800/HIR76_RS15475/HIR76_RS17795/HIR76_RS15485	lcfB/fadN/fadB/fadA/lcfA	bsu:BSU10270/bsu:BSU32840/bsu:BSU28540/bsu:BSU32830/bsu:BSU28560	5	0		5	HIR76_RS05850/HIR76_RS17800/HIR76_RS15475/HIR76_RS17795/HIR76_RS15485
bsu00230	Purine metabolism	18/367	58/1202	0.517425	0.999697	HIR76_RS20675/HIR76_RS21710/HIR76_RS12065/HIR76_RS03650/HIR76_RS03655/HIR76_RS17425/HIR76_RS08675/HIR76_RS04360/HIR76_RS08670/HIR76_RS03660/HIR76_RS03665/HIR76_RS03670/HIR76_RS03695/HIR76_RS03675/HIR76_RS03690/HIR76_RS15390/HIR76_RS03700/HIR76_RS12410	ywaC/purA/xpt/purE/purK/guaC/cysC/yfkN/sat/purB/purC/purS/purN/purQ/purM/rdgB/purH/ndk	bsu:BSU38480/bsu:BSU40420/bsu:BSU22070/bsu:BSU06420/bsu:BSU06430/bsu:BSU32130/bsu:BSU15600/bsu:BSU07840/bsu:BSU15590/bsu:BSU06440/bsu:BSU06450/bsu:BSU06460/bsu:BSU06510/bsu:BSU06470/bsu:BSU06500/bsu:BSU28360/bsu:BSU06520/bsu:BSU22730	18	4	HIR76_RS08675/HIR76_RS04360/HIR76_RS08670/HIR76_RS15390	14	HIR76_RS20675/HIR76_RS21710/HIR76_RS12065/HIR76_RS03650/HIR76_RS03655/HIR76_RS17425/HIR76_RS03660/HIR76_RS03665/HIR76_RS03670/HIR76_RS03695/HIR76_RS03675/HIR76_RS03690/HIR76_RS03700/HIR76_RS12410
bsu01200	Carbon metabolism	29/367	95/1202	0.541703	0.999697	HIR76_RS21330/HIR76_RS19950/HIR76_RS17800/HIR76_RS21485/HIR76_RS08160/HIR76_RS08155/HIR76_RS12585/HIR76_RS04945/HIR76_RS10040/HIR76_RS18955/HIR76_RS13250/HIR76_RS13230/HIR76_RS19875/HIR76_RS13350/HIR76_RS09910/HIR76_RS12085/HIR76_RS11900/HIR76_RS13355/HIR76_RS13245/HIR76_RS16000/HIR76_RS08165/HIR76_RS20760/HIR76_RS17905/HIR76_RS05725/HIR76_RS08770/HIR76_RS20970/HIR76_RS14780/HIR76_RS21590/HIR76_R…	iolA/malS/fadN/gntK/pdhB/pdhA/serA/katA/ldeHA/yvkC/accB/folD/glyA/gcvPB/acnA/kdgK/ilvA/gcvPA/accC/ytcI/pdhC/katX/fumC/serC/rpe/katE/fdhF/fdhA/citA	bsu:BSU39760/bsu:BSU37050/bsu:BSU32840/bsu:BSU40060/bsu:BSU14590/bsu:BSU14580/bsu:BSU23070/bsu:BSU08820/bsu:BSU18240/bsu:BSU35190/bsu:BSU24350/bsu:BSU24310/bsu:BSU36900/bsu:BSU24550/bsu:BSU18000/bsu:BSU22110/bsu:BSU21770/bsu:BSU24560/bsu:BSU24340/bsu:BSU29560/bsu:BSU14600/bsu:BSU38630/bsu:BSU33040/bsu:BSU10020/bsu:BSU15790/bsu:BSU39050/bsu:BSU27220/bsu:BSU40250/bsu:BSU09440	29	18	HIR76_RS21330/HIR76_RS21485/HIR76_RS08160/HIR76_RS08155/HIR76_RS12585/HIR76_RS18955/HIR76_RS13250/HIR76_RS13350/HIR76_RS12085/HIR76_RS11900/HIR76_RS13355/HIR76_RS13245/HIR76_RS16000/HIR76_RS08165/HIR76_RS05725/HIR76_RS08770/HIR76_RS14780/HIR76_RS05260	11	HIR76_RS19950/HIR76_RS17800/HIR76_RS04945/HIR76_RS10040/HIR76_RS13230/HIR76_RS19875/HIR76_RS09910/HIR76_RS20760/HIR76_RS17905/HIR76_RS20970/HIR76_RS21590
bsu00780	Biotin metabolism	4/367	13/1202	0.596709	0.999697	HIR76_RS06605/HIR76_RS08830/HIR76_RS06400/HIR76_RS15930	fabI/fabG/fabF/ytkK	bsu:BSU11720/bsu:BSU15910/bsu:BSU11340/bsu:BSU29420	4	3	HIR76_RS06605/HIR76_RS08830/HIR76_RS06400	1	HIR76_RS15930
bsu01120	Microbial metabolism in diverse environments	54/367	181/1202	0.618492	0.999697	HIR76_RS17800/HIR76_RS21485/HIR76_RS08160/HIR76_RS08155/HIR76_RS10105/HIR76_RS21320/HIR76_RS15475/HIR76_RS20325/HIR76_RS09605/HIR76_RS21310/HIR76_RS21325/HIR76_RS12585/HIR76_RS17795/HIR76_RS21315/HIR76_RS12535/HIR76_RS08675/HIR76_RS10150/HIR76_RS10040/HIR76_RS01905/HIR76_RS18955/HIR76_RS13250/HIR76_RS13230/HIR76_RS21300/HIR76_RS19875/HIR76_RS08670/HIR76_RS09910/HIR76_RS12085/HIR76_RS21285/HIR76_R…	fadN/gntK/pdhB/pdhA/galM/iolC/fadB/rocG/glnA/iolE/iolB/serA/fadA/iolD/gudB/cysC/gltD/ldeHA/nasD/yvkC/accB/folD/iolG/glyA/sat/acnA/kdgK/iolJ/iolI/cobA/dapF/nirD/gltB/cysH/lysCA/accC/ytcI/gsaB/lysA/pdhC/iolU/fumC/iolG/araD/serC/dapB/rpe/mgsA/nucF/fdhF/rhaB/fdhA/yfmT/citA	bsu:BSU32840/bsu:BSU40060/bsu:BSU14590/bsu:BSU14580/bsu:BSU18360/bsu:BSU39740/bsu:BSU28540/bsu:BSU37790/bsu:BSU17460/bsu:BSU39720/bsu:BSU39750/bsu:BSU23070/bsu:BSU32830/bsu:BSU39730/bsu:BSU22960/bsu:BSU15600/bsu:BSU18440/bsu:BSU18240/bsu:BSU03300/bsu:BSU35190/bsu:BSU24350/bsu:BSU24310/bsu:BSU39700/bsu:BSU36900/bsu:BSU15590/bsu:BSU18000/bsu:BSU22110/bsu:BSU39670/bsu:BSU39680/bsu:BSU15610/bsu:BSU32…	54	39	HIR76_RS21485/HIR76_RS08160/HIR76_RS08155/HIR76_RS21320/HIR76_RS20325/HIR76_RS09605/HIR76_RS21310/HIR76_RS21325/HIR76_RS12585/HIR76_RS21315/HIR76_RS08675/HIR76_RS10150/HIR76_RS01905/HIR76_RS18955/HIR76_RS13250/HIR76_RS21300/HIR76_RS08670/HIR76_RS12085/HIR76_RS21285/HIR76_RS21290/HIR76_RS08680/HIR76_RS17445/HIR76_RS01900/HIR76_RS10155/HIR76_RS08660/HIR76_RS15445/HIR76_RS13245/HIR76_RS16000/HIR76_R…	15	HIR76_RS17800/HIR76_RS10105/HIR76_RS15475/HIR76_RS17795/HIR76_RS12535/HIR76_RS10040/HIR76_RS13230/HIR76_RS19875/HIR76_RS09910/HIR76_RS17905/HIR76_RS15605/HIR76_RS12290/HIR76_RS12285/HIR76_RS17505/HIR76_RS21590
bsu03420	Nucleotide excision repair	3/367	10/1202	0.632116	0.999697	HIR76_RS18945/HIR76_RS18940/HIR76_RS15450	uvrB/uvrA/uvrC	bsu:BSU35170/bsu:BSU35160/bsu:BSU28490	3	3	HIR76_RS18945/HIR76_RS18940/HIR76_RS15450	0
bsu00680	Methane metabolism	7/367	24/1202	0.634756	0.999697	HIR76_RS12585/HIR76_RS18955/HIR76_RS19875/HIR76_RS16000/HIR76_RS05725/HIR76_RS14780/HIR76_RS21590	serA/yvkC/glyA/ytcI/serC/fdhF/fdhA	bsu:BSU23070/bsu:BSU35190/bsu:BSU36900/bsu:BSU29560/bsu:BSU10020/bsu:BSU27220/bsu:BSU40250	7	5	HIR76_RS12585/HIR76_RS18955/HIR76_RS16000/HIR76_RS05725/HIR76_RS14780	2	HIR76_RS19875/HIR76_RS21590
bsu00190	Oxidative phosphorylation	10/367	35/1202	0.663557	0.999697	HIR76_RS20825/HIR76_RS20820/HIR76_RS19860/HIR76_RS20510/HIR76_RS08310/HIR76_RS20505/HIR76_RS19855/HIR76_RS08305/HIR76_RS20515/HIR76_RS06810	cydA/cydB/atpB/qoxB/ctaB/qoxC/atpE/ctaA/qoxA/cyoE	bsu:BSU38760/bsu:BSU38750/bsu:BSU36870/bsu:BSU38160/bsu:BSU14880/bsu:BSU38150/bsu:BSU36860/bsu:BSU14870/bsu:BSU38170/bsu:BSU12080	10	6	HIR76_RS20825/HIR76_RS20820/HIR76_RS20510/HIR76_RS20505/HIR76_RS20515/HIR76_RS06810	4	HIR76_RS19860/HIR76_RS08310/HIR76_RS19855/HIR76_RS08305
bsu00340	Histidine metabolism	5/367	18/1202	0.686625	0.999697	HIR76_RS21125/HIR76_RS21130/HIR76_RS21135/HIR76_RS21140/HIR76_RS16030	hutH/hutU/hutI/hutG/hisJ	bsu:BSU39350/bsu:BSU39360/bsu:BSU39370/bsu:BSU39380/bsu:BSU29620	5	5	HIR76_RS21125/HIR76_RS21130/HIR76_RS21135/HIR76_RS21140/HIR76_RS16030	0
bsu00564	Glycerophospholipid metabolism	5/367	18/1202	0.686625	0.999697	HIR76_RS05310/HIR76_RS09330/HIR76_RS01385/HIR76_RS15595/HIR76_RS05190	plsC/pgsA/psd/egsA/glpD	bsu:BSU09540/bsu:BSU16920/bsu:BSU02290/bsu:BSU28760/bsu:BSU09300	5	2	HIR76_RS05310/HIR76_RS05190	3	HIR76_RS09330/HIR76_RS01385/HIR76_RS15595
bsu02020	Two-component system	35/367	121/1202	0.691625	0.999697	HIR76_RS07270/HIR76_RS17880/HIR76_RS20825/HIR76_RS17890/HIR76_RS17885/HIR76_RS20820/HIR76_RS19950/HIR76_RS13580/HIR76_RS17200/HIR76_RS03930/HIR76_RS09605/HIR76_RS07845/HIR76_RS01560/HIR76_RS03935/HIR76_RS03250/HIR76_RS07595/HIR76_RS08285/HIR76_RS07825/HIR76_RS15765/HIR76_RS09045/HIR76_RS15760/HIR76_RS21680/HIR76_RS16085/HIR76_RS04235/HIR76_RS08305/HIR76_RS02525/HIR76_RS04240/HIR76_RS07860/HIR76_R…	htrA/htrB/cydA/cssS/cssR/cydB/malS/pstS/comA/yesM/glnA/kinA/phoD/yesN/phoB/kinE/glsA/mcpC/phoP/cheY/phoR/walK/motP/yflR/ctaA/dctP/citT/cheV/walR/desR/liaG/cheB/desK/dltA/tlpA	bsu:BSU12900/bsu:BSU33000/bsu:BSU38760/bsu:BSU33020/bsu:BSU33010/bsu:BSU38750/bsu:BSU37050/bsu:BSU24990/bsu:BSU31680/bsu:BSU06950/bsu:BSU17460/bsu:BSU13990/bsu:BSU02620/bsu:BSU06960/bsu:BSU05740/bsu:BSU13530/bsu:BSU14830/bsu:BSU13950/bsu:BSU29110/bsu:BSU16330/bsu:BSU29100/bsu:BSU40400/bsu:BSU29730/bsu:BSU07580/bsu:BSU14870/bsu:BSU04470/bsu:BSU07590/bsu:BSU14010/bsu:BSU40410/bsu:BSU19200/bsu:BSU33…	35	16	HIR76_RS20825/HIR76_RS20820/HIR76_RS17200/HIR76_RS09605/HIR76_RS07825/HIR76_RS09045/HIR76_RS21680/HIR76_RS04235/HIR76_RS02525/HIR76_RS04240/HIR76_RS07860/HIR76_RS21685/HIR76_RS17945/HIR76_RS09090/HIR76_RS20695/HIR76_RS16965	19	HIR76_RS07270/HIR76_RS17880/HIR76_RS17890/HIR76_RS17885/HIR76_RS19950/HIR76_RS13580/HIR76_RS03930/HIR76_RS07845/HIR76_RS01560/HIR76_RS03935/HIR76_RS03250/HIR76_RS07595/HIR76_RS08285/HIR76_RS15765/HIR76_RS15760/HIR76_RS16085/HIR76_RS08305/HIR76_RS10590/HIR76_RS10585
bsu00220	Arginine biosynthesis	5/367	19/1202	0.736412	0.999697	HIR76_RS20325/HIR76_RS09605/HIR76_RS12535/HIR76_RS08285/HIR76_RS03675	rocG/glnA/gudB/glsA/purQ	bsu:BSU37790/bsu:BSU17460/bsu:BSU22960/bsu:BSU14830/bsu:BSU06470	5	2	HIR76_RS20325/HIR76_RS09605	3	HIR76_RS12535/HIR76_RS08285/HIR76_RS03675
bsu00920	Sulfur metabolism	5/367	19/1202	0.736412	0.999697	HIR76_RS08675/HIR76_RS08670/HIR76_RS08660/HIR76_RS11970/HIR76_RS14795	cysC/sat/cysH/metA/mccB	bsu:BSU15600/bsu:BSU15590/bsu:BSU15570/bsu:BSU21910/bsu:BSU27250	5	5	HIR76_RS08675/HIR76_RS08670/HIR76_RS08660/HIR76_RS11970/HIR76_RS14795	0
bsu00020	Citrate cycle (TCA cycle)	6/367	23/1202	0.751475	0.999697	HIR76_RS08160/HIR76_RS08155/HIR76_RS09910/HIR76_RS08165/HIR76_RS17905/HIR76_RS05260	pdhB/pdhA/acnA/pdhC/fumC/citA	bsu:BSU14590/bsu:BSU14580/bsu:BSU18000/bsu:BSU14600/bsu:BSU33040/bsu:BSU09440	6	4	HIR76_RS08160/HIR76_RS08155/HIR76_RS08165/HIR76_RS05260	2	HIR76_RS09910/HIR76_RS17905
bsu00640	Propanoate metabolism	7/367	27/1202	0.765297	0.999697	HIR76_RS21330/HIR76_RS10040/HIR76_RS13250/HIR76_RS13245/HIR76_RS16000/HIR76_RS12285/HIR76_RS13135	iolA/ldeHA/accB/accC/ytcI/mgsA/mmgE	bsu:BSU39760/bsu:BSU18240/bsu:BSU24350/bsu:BSU24340/bsu:BSU29560/bsu:BSU22480/bsu:BSU24130	7	4	HIR76_RS21330/HIR76_RS13250/HIR76_RS13245/HIR76_RS16000	3	HIR76_RS10040/HIR76_RS12285/HIR76_RS13135
bsu00052	Galactose metabolism	4/367	16/1202	0.770086	0.999697	HIR76_RS10105/HIR76_RS16360/HIR76_RS20525/HIR76_RS20450	galM/melA/galT/sacA	bsu:BSU18360/bsu:BSU30300/bsu:BSU38190/bsu:BSU38040	4	2	HIR76_RS16360/HIR76_RS20450	2	HIR76_RS10105/HIR76_RS20525
bsu03030	DNA replication	4/367	16/1202	0.770086	0.999697	HIR76_RS13690/HIR76_RS00130/HIR76_RS15515/HIR76_RS12005	dnaG/dnaX/rnhC/ypeP	bsu:BSU25210/bsu:BSU00190/bsu:BSU28620/bsu:BSU21970	4	2	HIR76_RS00130/HIR76_RS15515	2	HIR76_RS13690/HIR76_RS12005
bsu00860	Porphyrin and chlorophyll metabolism	5/367	21/1202	0.81813	0.999697	HIR76_RS08310/HIR76_RS08680/HIR76_RS04790/HIR76_RS08305/HIR76_RS06810	ctaB/cobA/gsaB/ctaA/cyoE	bsu:BSU14880/bsu:BSU15610/bsu:BSU08710/bsu:BSU14870/bsu:BSU12080	5	3	HIR76_RS08680/HIR76_RS04790/HIR76_RS06810	2	HIR76_RS08310/HIR76_RS08305
bsu01110	Biosynthesis of secondary metabolites	88/367	310/1202	0.847063	0.999697	HIR76_RS06605/HIR76_RS12065/HIR76_RS21485/HIR76_RS03650/HIR76_RS05310/HIR76_RS03655/HIR76_RS08160/HIR76_RS08155/HIR76_RS10105/HIR76_RS10165/HIR76_RS12585/HIR76_RS17795/HIR76_RS08825/HIR76_RS04945/HIR76_RS10150/HIR76_RS12845/HIR76_RS10040/HIR76_RS08310/HIR76_RS18955/HIR76_RS13250/HIR76_RS04360/HIR76_RS16625/HIR76_RS10170/HIR76_RS21300/HIR76_RS08830/HIR76_RS19875/HIR76_RS13350/HIR76_RS08670/HIR76_R…	fabI/xpt/gntK/purE/plsC/purK/pdhB/pdhA/galM/proB/serA/fadA/fabD/katA/gltD/ansA/ldeHA/ctaB/yvkC/accB/yfkN/menD/proC/iolG/fabG/glyA/gcvPB/sat/acnA/plsX/menA/cobA/dapF/menH/gltB/ilvA/proA/purB/metA/mccB/lysCA/ribZ/gcvPA/proB/accC/purC/ytcI/hisJ/menB/purS/ldeG/gsaB/ispE/glgC/lysA/pdhC/psd/ctaA/dapX/glgA/katX/fumC/asnB/purN/iolG/purQ/serC/dapB/glgD/rpe/ydjE/purM/suhB/sacA/katE/acpP/purH/ndk/glpD/miaA/…	bsu:BSU11720/bsu:BSU22070/bsu:BSU40060/bsu:BSU06420/bsu:BSU09540/bsu:BSU06430/bsu:BSU14590/bsu:BSU14580/bsu:BSU18360/bsu:BSU18470/bsu:BSU23070/bsu:BSU32830/bsu:BSU15900/bsu:BSU08820/bsu:BSU18440/bsu:BSU23580/bsu:BSU18240/bsu:BSU14880/bsu:BSU35190/bsu:BSU24350/bsu:BSU07840/bsu:BSU30820/bsu:BSU18480/bsu:BSU39700/bsu:BSU15910/bsu:BSU36900/bsu:BSU24550/bsu:BSU15590/bsu:BSU18000/bsu:BSU15890/bsu:BSU38…	88	48	HIR76_RS06605/HIR76_RS21485/HIR76_RS05310/HIR76_RS08160/HIR76_RS08155/HIR76_RS10165/HIR76_RS12585/HIR76_RS08825/HIR76_RS10150/HIR76_RS12845/HIR76_RS18955/HIR76_RS13250/HIR76_RS04360/HIR76_RS10170/HIR76_RS21300/HIR76_RS08830/HIR76_RS13350/HIR76_RS08670/HIR76_RS08820/HIR76_RS08680/HIR76_RS17445/HIR76_RS10155/HIR76_RS11900/HIR76_RS07385/HIR76_RS11970/HIR76_RS14795/HIR76_RS15445/HIR76_RS02305/HIR76_R…	40	HIR76_RS12065/HIR76_RS03650/HIR76_RS03655/HIR76_RS10105/HIR76_RS17795/HIR76_RS04945/HIR76_RS10040/HIR76_RS08310/HIR76_RS16625/HIR76_RS19875/HIR76_RS09910/HIR76_RS20680/HIR76_RS16620/HIR76_RS03660/HIR76_RS03665/HIR76_RS16615/HIR76_RS03670/HIR76_RS10030/HIR76_RS16700/HIR76_RS01385/HIR76_RS08305/HIR76_RS07850/HIR76_RS16690/HIR76_RS20760/HIR76_RS17905/HIR76_RS16485/HIR76_RS03695/HIR76_RS03675/HIR76_R…
bsu01501	beta-Lactam resistance	2/367	10/1202	0.859888	0.999697	HIR76_RS12205/HIR76_RS01290	ponA/blaOXA	bsu:BSU22320/bsu:BSU02090	2	0		2	HIR76_RS12205/HIR76_RS01290
bsu00380	Tryptophan metabolism	3/367	15/1202	0.883502	0.999697	HIR76_RS04945/HIR76_RS20760/HIR76_RS20970	katA/katX/katE	bsu:BSU08820/bsu:BSU38630/bsu:BSU39050	3	0		3	HIR76_RS04945/HIR76_RS20760/HIR76_RS20970
bsu03018	RNA degradation	3/367	15/1202	0.883502	0.999697	HIR76_RS13820/HIR76_RS09545/HIR76_RS03430	dnaK/hfq/groL	bsu:BSU25470/bsu:BSU17340/bsu:BSU06030	3	2	HIR76_RS13820/HIR76_RS03430	1	HIR76_RS09545
bsu00053	Ascorbate and aldarate metabolism	2/367	11/1202	0.895006	0.999697	HIR76_RS19155/HIR76_RS15605	tuaD/araD	bsu:BSU35580/bsu:BSU28780	2	0		2	HIR76_RS19155/HIR76_RS15605
bsu00620	Pyruvate metabolism	10/367	44/1202	0.908303	0.999697	HIR76_RS19950/HIR76_RS08160/HIR76_RS08155/HIR76_RS10040/HIR76_RS18955/HIR76_RS13250/HIR76_RS13245/HIR76_RS16000/HIR76_RS08165/HIR76_RS17905	malS/pdhB/pdhA/ldeHA/yvkC/accB/accC/ytcI/pdhC/fumC	bsu:BSU37050/bsu:BSU14590/bsu:BSU14580/bsu:BSU18240/bsu:BSU35190/bsu:BSU24350/bsu:BSU24340/bsu:BSU29560/bsu:BSU14600/bsu:BSU33040	10	7	HIR76_RS08160/HIR76_RS08155/HIR76_RS18955/HIR76_RS13250/HIR76_RS13245/HIR76_RS16000/HIR76_RS08165	3	HIR76_RS19950/HIR76_RS10040/HIR76_RS17905
bsu01240	Biosynthesis of cofactors	39/367	151/1202	0.926192	0.999697	HIR76_RS06605/HIR76_RS21710/HIR76_RS01560/HIR76_RS19155/HIR76_RS07700/HIR76_RS08310/HIR76_RS03250/HIR76_RS16625/HIR76_RS13230/HIR76_RS08830/HIR76_RS19875/HIR76_RS20680/HIR76_RS08680/HIR76_RS16620/HIR76_RS05840/HIR76_RS03660/HIR76_RS02305/HIR76_RS20005/HIR76_RS16615/HIR76_RS04790/HIR76_RS06400/HIR76_RS08305/HIR76_RS15990/HIR76_RS15240/HIR76_RS00460/HIR76_RS05725/HIR76_RS20580/HIR76_RS01925/HIR76_R…	fabI/purA/phoD/tuaD/queD/ctaB/phoB/menD/folD/fabG/glyA/menA/cobA/menH/lplJ/purB/ribZ/pyrG/menB/gsaB/fabF/ctaA/ppnKB/folC/folB/serC/thiE/folEB/pabB/ndk/ywfL/nadE/dfrA/pdxK/ytkK/nadA/folE/metK/cyoE	bsu:BSU11720/bsu:BSU40420/bsu:BSU02620/bsu:BSU35580/bsu:BSU13730/bsu:BSU14880/bsu:BSU05740/bsu:BSU30820/bsu:BSU24310/bsu:BSU15910/bsu:BSU36900/bsu:BSU38490/bsu:BSU15610/bsu:BSU30810/bsu:BSU10250/bsu:BSU06440/bsu:BSU04040/bsu:BSU37150/bsu:BSU30800/bsu:BSU08710/bsu:BSU11340/bsu:BSU14870/bsu:BSU29540/bsu:BSU28080/bsu:BSU00780/bsu:BSU10020/bsu:BSU38290/bsu:BSU03340/bsu:BSU00740/bsu:BSU22730/bsu:BSU37…	39	16	HIR76_RS06605/HIR76_RS07700/HIR76_RS08830/HIR76_RS08680/HIR76_RS05840/HIR76_RS02305/HIR76_RS04790/HIR76_RS06400/HIR76_RS15240/HIR76_RS05725/HIR76_RS20580/HIR76_RS01925/HIR76_RS20250/HIR76_RS20440/HIR76_RS12435/HIR76_RS06810	23	HIR76_RS21710/HIR76_RS01560/HIR76_RS19155/HIR76_RS08310/HIR76_RS03250/HIR76_RS16625/HIR76_RS13230/HIR76_RS19875/HIR76_RS20680/HIR76_RS16620/HIR76_RS03660/HIR76_RS20005/HIR76_RS16615/HIR76_RS08305/HIR76_RS15990/HIR76_RS00460/HIR76_RS00440/HIR76_RS12410/HIR76_RS01820/HIR76_RS11920/HIR76_RS15930/HIR76_RS15120/HIR76_RS16490
bsu00290	Valine, leucine and isoleucine biosynthesis	2/367	13/1202	0.942058	0.999697	HIR76_RS11900/HIR76_RS11950	ilvA/ilvD	bsu:BSU21770/bsu:BSU21870	2	2	HIR76_RS11900/HIR76_RS11950	0
bsu03440	Homologous recombination	3/367	18/1202	0.946685	0.999697	HIR76_RS00130/HIR76_RS15055/HIR76_RS15060	dnaX/ruvB/ruvA	bsu:BSU00190/bsu:BSU27730/bsu:BSU27740	3	3	HIR76_RS00130/HIR76_RS15055/HIR76_RS15060	0
bsu00051	Fructose and mannose metabolism	5/367	27/1202	0.949288	0.999697	HIR76_RS09685/HIR76_RS02275/HIR76_RS03515/HIR76_RS02265/HIR76_RS16940	xylA/mtlD/ydjE/mtlA/rhaB	bsu:BSU17600/bsu:BSU03990/bsu:BSU06170/bsu:BSU03981/bsu:BSU31200	5	4	HIR76_RS09685/HIR76_RS02275/HIR76_RS02265/HIR76_RS16940	1	HIR76_RS03515
bsu02060	Phosphotransferase system (PTS)	5/367	28/1202	0.959809	0.999697	HIR76_RS01415/HIR76_RS04340/HIR76_RS04295/HIR76_RS02265/HIR76_RS07800	ptsG/treP/nagE/mtlA/ptsH	bsu:BSU02350/bsu:BSU07800/bsu:BSU07700/bsu:BSU03981/bsu:BSU13900	5	4	HIR76_RS01415/HIR76_RS04340/HIR76_RS04295/HIR76_RS02265	1	HIR76_RS07800
bsu00450	Selenocompound metabolism	1/367	10/1202	0.974259	0.999697	HIR76_RS08670	sat	bsu:BSU15590	1	1	HIR76_RS08670	0
bsu00650	Butanoate metabolism	3/367	21/1202	0.976729	0.999697	HIR76_RS17800/HIR76_RS10030/HIR76_RS20930	fadN/ldeG/yxjF	bsu:BSU32840/bsu:BSU18230/bsu:BSU38970	3	0		3	HIR76_RS17800/HIR76_RS10030/HIR76_RS20930
bsu00730	Thiamine metabolism	3/367	21/1202	0.976729	0.999697	HIR76_RS03250/HIR76_RS20580/HIR76_RS08765	phoB/thiE/rsgA	bsu:BSU05740/bsu:BSU38290/bsu:BSU15780	3	2	HIR76_RS20580/HIR76_RS08765	1	HIR76_RS03250
bsu00030	Pentose phosphate pathway	4/367	26/1202	0.978297	0.999697	HIR76_RS21160/HIR76_RS21485/HIR76_RS12085/HIR76_RS08770	deoC/gntK/kdgK/rpe	bsu:BSU39420/bsu:BSU40060/bsu:BSU22110/bsu:BSU15790	4	4	HIR76_RS21160/HIR76_RS21485/HIR76_RS12085/HIR76_RS08770	0
bsu01210	2-Oxocarboxylic acid metabolism	4/367	26/1202	0.978297	0.999697	HIR76_RS09910/HIR76_RS15445/HIR76_RS11950/HIR76_RS05260	acnA/lysCA/ilvD/citA	bsu:BSU18000/bsu:BSU28470/bsu:BSU21870/bsu:BSU09440	4	3	HIR76_RS15445/HIR76_RS11950/HIR76_RS05260	1	HIR76_RS09910
bsu00500	Starch and sucrose metabolism	8/367	44/1202	0.980313	0.999697	HIR76_RS04345/HIR76_RS04340/HIR76_RS16700/HIR76_RS16690/HIR76_RS16695/HIR76_RS03515/HIR76_RS20450/HIR76_RS01775	treC/treP/glgC/glgA/glgD/ydjE/sacA/amyE	bsu:BSU07810/bsu:BSU07800/bsu:BSU30970/bsu:BSU30950/bsu:BSU30960/bsu:BSU06170/bsu:BSU38040/bsu:BSU03040	8	4	HIR76_RS04345/HIR76_RS04340/HIR76_RS20450/HIR76_RS01775	4	HIR76_RS16700/HIR76_RS16690/HIR76_RS16695/HIR76_RS03515
bsu00480	Glutathione metabolism	1/367	11/1202	0.982184	0.999697	HIR76_RS10135	ggt	bsu:BSU18410	1	0		1	HIR76_RS10135
bsu00740	Riboflavin metabolism	1/367	11/1202	0.982184	0.999697	HIR76_RS02305	ribZ	bsu:BSU04040	1	1	HIR76_RS02305	0
bsu00541	O-Antigen nucleotide sugar biosynthesis	2/367	17/1202	0.983256	0.999697	HIR76_RS19155/HIR76_RS20340	tuaD/rfbD	bsu:BSU35580/bsu:BSU37820	2	0		2	HIR76_RS19155/HIR76_RS20340
bsu00240	Pyrimidine metabolism	5/367	32/1202	0.984842	0.999697	HIR76_RS21150/HIR76_RS04360/HIR76_RS08610/HIR76_RS20005/HIR76_RS12410	pdp/yfkN/pyrR/pyrG/ndk	bsu:BSU39400/bsu:BSU07840/bsu:BSU15470/bsu:BSU37150/bsu:BSU22730	5	2	HIR76_RS21150/HIR76_RS04360	3	HIR76_RS08610/HIR76_RS20005/HIR76_RS12410
bsu00010	Glycolysis / Gluconeogenesis	6/367	37/1202	0.986552	0.999697	HIR76_RS08160/HIR76_RS08155/HIR76_RS10105/HIR76_RS18955/HIR76_RS16000/HIR76_RS08165	pdhB/pdhA/galM/yvkC/ytcI/pdhC	bsu:BSU14590/bsu:BSU14580/bsu:BSU18360/bsu:BSU35190/bsu:BSU29560/bsu:BSU14600	6	5	HIR76_RS08160/HIR76_RS08155/HIR76_RS18955/HIR76_RS16000/HIR76_RS08165	1	HIR76_RS10105
bsu00280	Valine, leucine and isoleucine degradation	3/367	23/1202	0.986887	0.999697	HIR76_RS21330/HIR76_RS17795/HIR76_RS10030	iolA/fadA/ldeG	bsu:BSU39760/bsu:BSU32830/bsu:BSU18230	3	1	HIR76_RS21330	2	HIR76_RS17795/HIR76_RS10030
bsu00270	Cysteine and methionine metabolism	7/367	42/1202	0.988254	0.999697	HIR76_RS12585/HIR76_RS11970/HIR76_RS14795/HIR76_RS15445/HIR76_RS07630/HIR76_RS05725/HIR76_RS16490	serA/metA/mccB/lysCA/mtnW/serC/metK	bsu:BSU23070/bsu:BSU21910/bsu:BSU27250/bsu:BSU28470/bsu:BSU13590/bsu:BSU10020/bsu:BSU30550	7	6	HIR76_RS12585/HIR76_RS11970/HIR76_RS14795/HIR76_RS15445/HIR76_RS07630/HIR76_RS05725	1	HIR76_RS16490
bsu04122	Sulfur relay system	1/367	13/1202	0.991475	0.999697	HIR76_RS07995	moeB	bsu:BSU14270	1	1	HIR76_RS07995	0
bsu01230	Biosynthesis of amino acids	25/367	118/1202	0.993683	0.999697	HIR76_RS10165/HIR76_RS09605/HIR76_RS12585/HIR76_RS10150/HIR76_RS10170/HIR76_RS19875/HIR76_RS09910/HIR76_RS17445/HIR76_RS10155/HIR76_RS11900/HIR76_RS07385/HIR76_RS11970/HIR76_RS14795/HIR76_RS15445/HIR76_RS07380/HIR76_RS16030/HIR76_RS12735/HIR76_RS07850/HIR76_RS16485/HIR76_RS05725/HIR76_RS12290/HIR76_RS08770/HIR76_RS11950/HIR76_RS16490/HIR76_RS05260	proB/glnA/serA/gltD/proC/glyA/acnA/dapF/gltB/ilvA/proA/metA/mccB/lysCA/proB/hisJ/lysA/dapX/asnB/serC/dapB/rpe/ilvD/metK/citA	bsu:BSU18470/bsu:BSU17460/bsu:BSU23070/bsu:BSU18440/bsu:BSU18480/bsu:BSU36900/bsu:BSU18000/bsu:BSU32170/bsu:BSU18450/bsu:BSU21770/bsu:BSU13130/bsu:BSU21910/bsu:BSU27250/bsu:BSU28470/bsu:BSU13120/bsu:BSU29620/bsu:BSU23380/bsu:BSU14000/bsu:BSU30540/bsu:BSU10020/bsu:BSU22490/bsu:BSU15790/bsu:BSU21870/bsu:BSU30550/bsu:BSU09440	25	19	HIR76_RS10165/HIR76_RS09605/HIR76_RS12585/HIR76_RS10150/HIR76_RS10170/HIR76_RS17445/HIR76_RS10155/HIR76_RS11900/HIR76_RS07385/HIR76_RS11970/HIR76_RS14795/HIR76_RS15445/HIR76_RS07380/HIR76_RS16030/HIR76_RS12735/HIR76_RS05725/HIR76_RS08770/HIR76_RS11950/HIR76_RS05260	6	HIR76_RS19875/HIR76_RS09910/HIR76_RS07850/HIR76_RS16485/HIR76_RS12290/HIR76_RS16490
bsu00900	Terpenoid backbone biosynthesis	1/367	14/1202	0.994107	0.999697	HIR76_RS00290	ispE	bsu:BSU00460	1	1	HIR76_RS00290	0
bsu03430	Mismatch repair	1/367	18/1202	0.998659	0.999697	HIR76_RS00130	dnaX	bsu:BSU00190	1	1	HIR76_RS00130	0
bsu03010	Ribosome	8/367	58/1202	0.999296	0.999697	HIR76_RS13860/HIR76_RS09125/HIR76_RS21975/HIR76_RS08785/HIR76_RS13790/HIR76_RS15170/HIR76_RS00860/HIR76_RS00855	rpsT/rpsB/rpsR/rpmB/rpsU/rpmA/rpsK/rpsM	bsu:BSU25550/bsu:BSU16490/bsu:BSU40890/bsu:BSU15820/bsu:BSU25410/bsu:BSU27940/bsu:BSU01420/bsu:BSU01410	8	2	HIR76_RS00860/HIR76_RS00855	6	HIR76_RS13860/HIR76_RS09125/HIR76_RS21975/HIR76_RS08785/HIR76_RS13790/HIR76_RS15170
bsu00770	Pantothenate and CoA biosynthesis	1/367	22/1202	0.999697	0.999697	HIR76_RS11950	ilvD	bsu:BSU21870	1	1	HIR76_RS11950	0
