# Supplementary material for: Multi-omics analyses of the mechanism for the formation of soy sauce-like and soybean flavor in Bacillus subtilis BJ3-2
Source: BMC Microbiol. 2022 May 20;22:142. doi: 10.1186/s12866-022-02555-5 (PMC9121592; doi:10.1186/s12866-022-02555-5)
Supplement: Supplementary file 15 — Additional file 15: Table S14. Information of correlation analysis by multiple omics. [file 12866_2022_2555_MOESM15_ESM.xls]

## Sheet: Sheet1
Table S9. List of DEPs.

## Sheet: BP45_vs_AP37
GeneName	Accession	Description	#.Unique.Peptides	Score	MEAN BP45	MEAN AP37	P-VALUE	Q-VALUE	FOLD CHANGE	LOG_FOLDCHANGE	normalized_P-45-1	normalized_P-45-2	normalized_P-45-3	normalized_P-37-1	normalized_P-37-2	normalized_P-37-3	ori_P-45-1	ori_P-45-2	ori_P-45-3	ori_P-37-1	ori_P-37-2	ori_P-37-3
groEL	F2ZA12	60 kDa chaperonin (Fragment) OS=Bacillus subtilis OX=1423 GN=groEL PE=3 SV=1	2	499.57	812.667	322.167	0.00497766	0.0234044	2.5225	1.33486	760.8	863	814.2	187.3	307.6	471.6	760.8	863	814.2	187.3	307.6	471.6
groEL	F2Z9Y8	60 kDa chaperonin (Fragment) OS=Bacillus subtilis OX=1423 GN=groEL PE=3 SV=1	2	496.68	1087.33	487.433	0.0193504	0.0453118	2.23073	1.15752	807.4	1174.5	1280.1	352.7	541.3	568.3	807.4	1174.5	1280.1	352.7	541.3	568.3
BSSC8_13270	G4ESJ7	Citrate synthase OS=Bacillus subtilis subsp. subtilis str. SC-8 OX=1089443 GN=BSSC8_13270 PE=3 SV=1	12	130.72	41265.8	18828.7	0.00197433	0.0162499	2.19164	1.13201	39530.1	43956.8	40310.4	15320.2	16796.9	24369.1	39530.1	43956.8	40310.4	15320.2	16796.9	24369.1
A1D11_12185	A0A7U5BW55	Dihydrolipoyl dehydrogenase OS=Bacillus subtilis subsp. globigii OX=1496303 GN=A1D11_12185 PE=4 SV=1	1	126.42	453.767	186.933	0.000163144	0.00836076	2.42743	1.27943	431.6	481.8	447.9	162.3	204	194.5	431.6	481.8	447.9	162.3	204	194.5
B4122_0157	A0A165B868	Long-chain-fatty-acid--CoA ligase OS=Bacillus subtilis OX=1423 GN=B4122_0157 PE=3 SV=1	2	72.81	678.6	1730.4	0.0228594	0.0496511	0.392164	-1.35047	514.5	903	618.3	1860.8	2116.4	1214	514.5	903	618.3	1860.8	2116.4	1214
DFO69_2977	A0A4V3C0R2	Cell wall-associated protease OS=Bacillus subtilis OX=1423 GN=DFO69_2977 PE=3 SV=1	1	66.08	566.4	3220.8	0.0150256	0.0389319	0.175857	-2.50753	627.9	489.6	581.7	2539.9	3550.5	3572	627.9	489.6	581.7	2539.9	3550.5	3572
CJ481_16355	A0A3A5I3Y8	Non-ribosomal peptide synthetase OS=Bacillus subtilis OX=1423 GN=CJ481_16355 PE=3 SV=1	1	79.54	492.467	245.967	0.0271001	0.0546702	2.00217	1.00156	496.8	528.8	451.8	164	191.2	382.7	496.8	528.8	451.8	164	191.2	382.7
gatA	G4EZ84	Glutamyl-tRNA(Gln) amidotransferase subunit A OS=Bacillus subtilis subsp. subtilis str. SC-8 OX=1089443 GN=gatA PE=3 SV=1	10	65.65	6203.1	12826.7	0.000191661	0.00844349	0.48361	-1.04809	6197.4	6623.6	5788.3	12776.5	13614.5	12089	6197.4	6623.6	5788.3	12776.5	13614.5	12089
B4122_0427	A0A165B3G5	Adenosylmethionine-8-amino-7-oxononanoate aminotransferase OS=Bacillus subtilis OX=1423 GN=B4122_0427 PE=3 SV=1	1	68	412.133	1388.57	0.0256358	0.0529497	0.296805	-1.75241	442.6	471.8	322	1678.1	1654.5	833.1	442.6	471.8	322	1678.1	1654.5	833.1
tarQ	A0A7Z7EY04	(Poly)ribitol-phosphate teichoic acid beta-D-glucosyltransferase OS=Bacillus subtilis OX=1423 GN=tarQ PE=4 SV=1	2	60.5	395.867	185.167	0.033725	0.0626408	2.13789	1.09619	478.2	356.3	353.1	194.2	173.5	187.8	478.2	356.3	353.1	194.2	173.5	187.8
kduI	D4FXX9	4-deoxy-L-threo-5-hexosulose-uronate ketol-isomerase OS=Bacillus subtilis subsp. natto (strain BEST195) OX=645657 GN=kduI PE=3 SV=1	1	69.6	2005.5	928.5	0.0401312	0.069544	2.15994	1.11099	1628.3	2339	2049.2	510.1	778.7	1496.7	1628.3	2339	2049.2	510.1	778.7	1496.7
rplB	A0A6M3Z6U0	50S ribosomal protein L2 OS=Bacillus subtilis (strain 168) OX=224308 GN=rplB PE=3 SV=1	5	46.67	12731.8	5766.53	0.0029149	0.0187577	2.20787	1.14266	14347.1	11179	12669.2	6211.9	4649.5	6438.2	14347.1	11179	12669.2	6211.9	4649.5	6438.2
BSSC8_14050	G4ESS5	Ribonuclease PH OS=Bacillus subtilis subsp. subtilis str. SC-8 OX=1089443 GN=BSSC8_14050 PE=4 SV=1	6	37.74	1610.07	4468.2	0.000304546	0.00963841	0.360339	-1.47257	1708.7	1562.2	1559.3	4073.6	4431.5	4899.5	1708.7	1562.2	1559.3	4073.6	4431.5	4899.5
ligA	D4G621	DNA ligase OS=Bacillus subtilis subsp. natto (strain BEST195) OX=645657 GN=ligA PE=3 SV=1	2	34.72	8754.17	3853.47	0.00207275	0.0165014	2.27176	1.18381	8770.1	8329	9163.4	3156.4	3259.4	5144.6	8770.1	8329	9163.4	3156.4	3259.4	5144.6
BS16045_04005	A0A7U4V3D3	Minor extracellular protease vpr OS=Bacillus subtilis OX=1423 GN=BS16045_04005 PE=4 SV=1	5	38.96	10878.5	1763.4	0.00116723	0.0133198	6.16903	2.62504	9278.7	12518.1	10838.6	1007	1372.4	2910.8	9278.7	12518.1	10838.6	1007	1372.4	2910.8
uvrA	A0A6N0XJS6	UvrABC system protein A OS=Bacillus subtilis OX=1423 GN=uvrA PE=3 SV=1	1	48.76	4825.03	1519.43	0.00109282	0.0129991	3.17555	1.66701	4125.6	4934.5	5415	1706.5	1315	1536.8	4125.6	4934.5	5415	1706.5	1315	1536.8
yugJ	O05239	Probable NADH-dependent butanol dehydrogenase 1 OS=Bacillus subtilis (strain 168) OX=224308 GN=yugJ PE=3 SV=1	1	41.92	4350.73	12258.3	0.00180695	0.0157807	0.35492	-1.49443	4748.5	4309.5	3994.2	12729.9	13795.7	10249.4	4748.5	4309.5	3994.2	12729.9	13795.7	10249.4
A1D11_05430	A0A7U5BZ92	Threonine--tRNA ligase OS=Bacillus subtilis subsp. globigii OX=1496303 GN=A1D11_05430 PE=4 SV=1	1	54.2	186.267	421.767	0.000663689	0.0114359	0.441634	-1.17908	160.8	214.5	183.5	443.1	438.4	383.8	160.8	214.5	183.5	443.1	438.4	383.8
FZC70_16765	A0A5D4N183	Iron-containing alcohol dehydrogenase OS=Bacillus subtilis OX=1423 GN=FZC70_16765 PE=4 SV=1	1	34.86	6092.13	1531.57	0.000901378	0.0120339	3.97771	1.99194	6354.8	5603.7	6317.9	861	1337	2396.7	6354.8	5603.7	6317.9	861	1337	2396.7
A1D11_05860	A0A7U5BTX3	Glutamate-1-semialdehyde aminotransferase OS=Bacillus subtilis subsp. globigii OX=1496303 GN=A1D11_05860 PE=4 SV=1	1	42.9	2102.2	166	0.0289972	0.0569638	12.6639	3.66264	2828.3	974.2	2504.1	43.8	85.6	368.6	2828.3	974.2	2504.1	43.8	85.6	368.6
ETK61_07090	A0A410ZFH3	Altronate dehydratase OS=Bacillus subtilis OX=1423 GN=ETK61_07090 PE=3 SV=1	1	43.73	1552.03	3634.47	0.0138293	0.0369375	0.427032	-1.22758	1888.1	1250	1518	4352.6	3777.7	2773.1	1888.1	1250	1518	4352.6	3777.7	2773.1
ETK61_04255	A0A410ZE73	Iron citrate ABC transporter substrate-binding protein OS=Bacillus subtilis OX=1423 GN=ETK61_04255 PE=4 SV=1	1	33.44	2934.33	6243.9	0.0197402	0.045827	0.469952	-1.08941	2991.6	2841.4	2970	6329.1	7032.6	5370	2991.6	2841.4	2970	6329.1	7032.6	5370
rplN	A0A199WBJ7	50S ribosomal protein L14 OS=Bacillus subtilis subsp. subtilis OX=135461 GN=rplN PE=3 SV=1	6	34.22	8995.63	3661.1	0.0406422	0.0700551	2.45708	1.29695	11261.5	7614.9	8110.5	3870	3761.4	3351.9	11261.5	7614.9	8110.5	3870	3761.4	3351.9
glmM	A0A410YN64	Phosphoglucosamine mutase OS=Bacillus subtilis OX=1423 GN=glmM PE=3 SV=1	1	35.21	812.533	3398.27	0.00627821	0.0255334	0.239102	-2.0643	844.6	807.5	785.5	3020.5	3747.7	3426.6	844.6	807.5	785.5	3020.5	3747.7	3426.6
KS08_16270	A0A7U4KT39	Fe-S cluster assembly protein SufD OS=Bacillus subtilis OX=1423 GN=KS08_16270 PE=4 SV=1	1	44.41	3785.6	1189.73	0.0240078	0.0509378	3.18189	1.66988	3578.1	4762.1	3016.6	322.5	1118.5	2128.2	3578.1	4762.1	3016.6	322.5	1118.5	2128.2
CJ481_20815	A0A3A5I5W6	UDP-glucosyltransferase OS=Bacillus subtilis OX=1423 GN=CJ481_20815 PE=4 SV=1	1	30.29	634	1792.73	0.000202701	0.00846961	0.35365	-1.49961	727.8	512.4	661.8	1671	1877.7	1829.5	727.8	512.4	661.8	1671	1877.7	1829.5
FZC71_03855	A0A5D4PHV1	Amino acid adenylation domain-containing protein OS=Bacillus subtilis OX=1423 GN=FZC71_03855 PE=3 SV=1	4	36.55	5547.67	12603.8	0.000205089	0.0084749	0.440158	-1.18391	5215.7	5796.9	5630.4	13350.5	11611.7	12849.2	5215.7	5796.9	5630.4	13350.5	11611.7	12849.2
B4122_4831	A0A164Y7G6	Respiratory nitrate reductase alpha chain OS=Bacillus subtilis OX=1423 GN=B4122_4831 PE=4 SV=1	1	33.94	4062.63	1338.6	0.0108334	0.0325397	3.03499	1.60169	3705	4084.3	4398.6	457.7	1148.7	2409.4	3705	4084.3	4398.6	457.7	1148.7	2409.4
CJ481_18885	A0A3N6BJA8	3-oxoacyl-[acyl-carrier-protein] reductase OS=Bacillus subtilis OX=1423 GN=CJ481_18885 PE=3 SV=1	5	26.75	3286.13	7002.47	0.040265	0.0696784	0.469282	-1.09147	3237	3715.2	2906.2	7879	8535.8	4592.6	3237	3715.2	2906.2	7879	8535.8	4592.6
galE	D4G383	UDP-glucose 4-epimerase OS=Bacillus subtilis subsp. natto (strain BEST195) OX=645657 GN=galE PE=3 SV=2	4	25.1	3332.63	1544.57	0.00485567	0.0231805	2.15765	1.10946	3349.6	3036.7	3611.6	2074.5	1191.6	1367.6	3349.6	3036.7	3611.6	2074.5	1191.6	1367.6
gbsB	M4KZT2	Alcohol dehydrogenase OS=Bacillus subtilis XF-1 OX=1233100 GN=gbsB PE=4 SV=1	2	56.15	16000.3	5599.7	0.0073297	0.0270635	2.85736	1.51468	16087.9	16000.2	15912.9	4437.4	4981.1	7380.6	16087.9	16000.2	15912.9	4437.4	4981.1	7380.6
CJ481_16385	A0A3A5I8A9	Acyl-CoA dehydrogenase OS=Bacillus subtilis OX=1423 GN=CJ481_16385 PE=3 SV=1	1	23.22	804.267	1962.07	0.0022459	0.016906	0.409908	-1.28663	867.4	774.7	770.7	1738.2	1867.7	2280.3	867.4	774.7	770.7	1738.2	1867.7	2280.3
yidC	A0A165AVG7	Membrane protein insertase YidC OS=Bacillus subtilis OX=1423 GN=yidC PE=3 SV=1	3	23.36	10671.1	3982.13	0.000986812	0.0124923	2.67974	1.4221	11416.4	9549.1	11047.8	2986.6	4756.6	4203.2	11416.4	9549.1	11047.8	2986.6	4756.6	4203.2
KS08_13715	A0A7U4HYQ3	LuxR family transcriptional regulator OS=Bacillus subtilis OX=1423 GN=KS08_13715 PE=4 SV=1	4	40.58	2709.27	5755.8	0.0214239	0.0479542	0.470702	-1.08711	3160.9	2372.5	2594.4	7069	5880.6	4317.8	3160.9	2372.5	2594.4	7069	5880.6	4317.8
proA	A0A6A8FV56	Gamma-glutamyl phosphate reductase OS=Bacillus subtilis OX=1423 GN=proA PE=3 SV=1	3	29.9	5676.97	2396.2	0.0153241	0.0394156	2.36915	1.24437	5609.2	6608.6	4813.1	1547.4	2041.3	3599.9	5609.2	6608.6	4813.1	1547.4	2041.3	3599.9
FZC71_00860	A0A5D4PGA0	ATP-dependent Clp protease ATP-binding subunit OS=Bacillus subtilis OX=1423 GN=FZC71_00860 PE=3 SV=1	3	26.92	3805.3	1334.93	0.00259434	0.0178684	2.85055	1.51124	3578.9	4174.1	3662.9	804	1294.3	1906.5	3578.9	4174.1	3662.9	804	1294.3	1906.5
rplS	A0A6M4JGB2	50S ribosomal protein L19 OS=Bacillus subtilis (strain 168) OX=224308 GN=rplS PE=3 SV=1	5	34.25	18768.9	7439.1	0.00450873	0.0225044	2.52301	1.33515	18912	19625.5	17769.3	4703.9	6543.5	11069.9	18912	19625.5	17769.3	4703.9	6543.5	11069.9
ETK61_01540	A0A410ZCV4	APH domain-containing protein OS=Bacillus subtilis OX=1423 GN=ETK61_01540 PE=4 SV=1	4	21.22	1899.17	4008.63	0.00244233	0.0174014	0.473769	-1.07774	1977.8	1755.3	1964.4	4215.5	4396.1	3414.3	1977.8	1755.3	1964.4	4215.5	4396.1	3414.3
DFO69_2568	A0A4R6HRJ8	Aminopeptidase II OS=Bacillus subtilis OX=1423 GN=DFO69_2568 PE=3 SV=1	1	31.99	1535.67	3137.43	0.00640221	0.0257229	0.489466	-1.03072	1688.3	1534.4	1384.3	3301	3544.2	2567.1	1688.3	1534.4	1384.3	3301	3544.2	2567.1
A1D11_03060	A0A7Z9E6A0	Glyoxal reductase OS=Bacillus subtilis subsp. globigii OX=1496303 GN=A1D11_03060 PE=4 SV=1	1	28.64	1594.9	745.667	0.0363372	0.065572	2.13889	1.09686	1351.5	1657	1776.2	315.8	763	1158.2	1351.5	1657	1776.2	315.8	763	1158.2
hemL	A0A4R6HKI8	Glutamate-1-semialdehyde 2,1-aminomutase OS=Bacillus subtilis OX=1423 GN=hemL PE=3 SV=1	1	18.91	3638.4	7871.83	0.00776961	0.0276411	0.462205	-1.1134	3266.7	4074.3	3574.2	7286.9	9495.8	6832.8	3266.7	4074.3	3574.2	7286.9	9495.8	6832.8
nfrA	D4G2Z5	FMN-containing NADPH-linked nitro/flavin reductase OS=Bacillus subtilis subsp. natto (strain BEST195) OX=645657 GN=nfrA PE=3 SV=2	4	17.33	1061.07	3299.87	0.0259008	0.053267	0.321548	-1.63689	1126.4	999.2	1057.6	3939.2	3317.8	2642.6	1126.4	999.2	1057.6	3939.2	3317.8	2642.6
A1D11_10350	A0A7U5BVK1	Transketolase OS=Bacillus subtilis subsp. globigii OX=1496303 GN=A1D11_10350 PE=4 SV=1	2	26.61	8158.17	2461.63	0.0311615	0.0595922	3.31413	1.72863	7968.6	8726.7	7779.2	483.9	1002.9	5898.1	7968.6	8726.7	7779.2	483.9	1002.9	5898.1
oppD	A0A6G2ITV4	Oligopeptide ABC transporter ATP-binding protein OppD OS=Bacillus subtilis OX=1423 GN=oppD PE=3 SV=1	4	44.64	26103.4	12354.7	0.00020244	0.00846902	2.11283	1.07918	24935	27020.2	26354.9	10654.8	12965.3	13443.9	24935	27020.2	26354.9	10654.8	12965.3	13443.9
BSSC8_27440	G4EWL4	RNA polymerase sigma factor OS=Bacillus subtilis subsp. subtilis str. SC-8 OX=1089443 GN=BSSC8_27440 PE=3 SV=1	6	25.1	4097.13	8495.37	0.0469454	0.0765549	0.482279	-1.05206	4030	3954.6	4306.8	9803.4	9161.2	6521.5	4030	3954.6	4306.8	9803.4	9161.2	6521.5
GS595_16720	A0A6G2J2P8	MBL fold metallo-hydrolase OS=Bacillus subtilis OX=1423 GN=GS595_16720 PE=4 SV=1	2	26.59	4502.53	1912.37	0.00146218	0.0146077	2.35443	1.23538	4493.8	4607.4	4406.4	1412.3	1796.8	2528	4493.8	4607.4	4406.4	1412.3	1796.8	2528
pruA	A0A3A5I566	L-glutamate gamma-semialdehyde dehydrogenase OS=Bacillus subtilis OX=1423 GN=pruA PE=3 SV=1	3	20.38	1488.17	4183.6	0.0122455	0.0345492	0.355714	-1.49121	1530.1	1515.1	1419.3	4352	4617.8	3581	1530.1	1515.1	1419.3	4352	4617.8	3581
A1D11_06200	A0A7U5I0H2	Rrf2 family transcriptional regulator OS=Bacillus subtilis subsp. globigii OX=1496303 GN=A1D11_06200 PE=4 SV=1	1	16.92	274	635	0.00658326	0.0259915	0.431496	-1.21258	270	325.7	226.3	593.6	759.5	551.9	270	325.7	226.3	593.6	759.5	551.9
H8S71_17855	A0A7G8SYF9	Uncharacterized protein OS=Bacillus subtilis subsp. subtilis OX=135461 GN=H8S71_17855 PE=4 SV=1	1	19.84	242.933	556.633	0.00961311	0.0306636	0.436433	-1.19617	249.7	220.9	258.2	439.2	669.1	561.6	249.7	220.9	258.2	439.2	669.1	561.6
SC09_Contig25orf00810	A0A0D1KXM0	Surfactin synthetase OS=Bacillus subtilis OX=1423 GN=SC09_Contig25orf00810 PE=3 SV=1	1	28.05	1707.33	785.067	0.00481828	0.0231105	2.17476	1.12086	1883	1509.4	1729.6	551.9	840.4	962.9	1883	1509.4	1729.6	551.9	840.4	962.9
bglH	A0A5D4N772	Aryl-phospho-beta-d-glucosidase OS=Bacillus subtilis OX=1423 GN=bglH PE=3 SV=1	1	17.51	511.367	1283	0.0216059	0.0481751	0.398571	-1.32709	608.5	493.2	432.4	879.8	1425.3	1543.9	608.5	493.2	432.4	879.8	1425.3	1543.9
KS08_07965	A0A7U5AW43	Guanylate kinase OS=Bacillus subtilis OX=1423 GN=KS08_07965 PE=4 SV=1	1	17.57	669.833	2681.13	0.0360937	0.0653057	0.249832	-2.00097	751.5	548	710	2026.7	2587.5	3429.2	751.5	548	710	2026.7	2587.5	3429.2
H8S71_10985	A0A6I4DMU3	Menaquinol-cytochrome c reductase cytochrome b/c subunit OS=Bacillus subtilis subsp. subtilis OX=135461 GN=H8S71_10985 PE=3 SV=1	4	46.25	33961.6	6679.77	0.000687905	0.0115	5.08425	2.34603	36183.8	30391.1	35309.9	3804.2	5144.8	11090.3	36183.8	30391.1	35309.9	3804.2	5144.8	11090.3
CJ481_20420	A0A3A5I7B2	Serine protease OS=Bacillus subtilis OX=1423 GN=CJ481_20420 PE=3 SV=1	1	12.38	2647.17	1093.53	0.000756544	0.0116623	2.42075	1.27545	2349.3	2823.6	2768.6	942.8	1157.7	1180.1	2349.3	2823.6	2768.6	942.8	1157.7	1180.1
htrA	A0A6G2IVI7	Serine protease HtrA OS=Bacillus subtilis OX=1423 GN=htrA PE=3 SV=1	1	11.45	2246.77	4504.57	0.00931662	0.030204	0.498775	-1.00354	2100.5	2103.8	2536	4777.7	5125.6	3610.4	2100.5	2103.8	2536	4777.7	5125.6	3610.4
KS08_12435	A0A7U4KT49	Spore coat protein OS=Bacillus subtilis OX=1423 GN=KS08_12435 PE=4 SV=1	1	27.02	1708.87	788.1	0.0214729	0.0480139	2.16834	1.11659	1795.8	1892.9	1437.9	794.3	799.4	770.6	1795.8	1892.9	1437.9	794.3	799.4	770.6
H8S71_14400	A0A199WIF3	Alpha/beta-type small acid-soluble spore protein OS=Bacillus subtilis subsp. subtilis OX=135461 GN=H8S71_14400 PE=3 SV=1	2	9.74	3265.93	1380.57	0.00175043	0.0156091	2.36565	1.24223	3518.9	3231.2	3047.7	1757.8	1018.9	1365	3518.9	3231.2	3047.7	1757.8	1018.9	1365
G4G26_01485	A0A7G5YK33	Aldehyde dehydrogenase family protein OS=Bacillus subtilis OX=1423 GN=G4G26_01485 PE=3 SV=1	2	9.85	2754.63	760.833	0.00537498	0.0240891	3.62055	1.85621	2735.2	2316.9	3211.8	456.9	557.3	1268.3	2735.2	2316.9	3211.8	456.9	557.3	1268.3
C663_3180	M4KYT3	Corrinoid adenosyltransferase OS=Bacillus subtilis XF-1 OX=1233100 GN=C663_3180 PE=3 SV=1	4	13.59	8763.63	2786.53	0.0201896	0.0464101	3.14499	1.65306	8711.7	8869.2	8710	1546.4	2351.1	4462.1	8711.7	8869.2	8710	1546.4	2351.1	4462.1
H8S71_07865	A0A6I4D5S1	GapA-binding peptide SR1P OS=Bacillus subtilis subsp. subtilis OX=135461 GN=H8S71_07865 PE=4 SV=1	1	10.47	412.7	165.633	0.00426925	0.0220007	2.49165	1.3171	396.9	463.2	378	128.7	232.4	135.8	396.9	463.2	378	128.7	232.4	135.8
yobK	A0A6N0XAN2	Type II toxin-antitoxin system antitoxin YobK OS=Bacillus subtilis OX=1423 GN=yobK PE=4 SV=1	3	16.55	3947.63	8378.73	0.00900531	0.029705	0.471149	-1.08574	3219.3	4988.7	3634.9	7418.5	7825	9892.7	3219.3	4988.7	3634.9	7418.5	7825	9892.7
B4122_2343	A0A165AJC4	DUF1385 domain-containing protein OS=Bacillus subtilis OX=1423 GN=B4122_2343 PE=4 SV=1	2	10.92	2303.7	1019.97	0.000574771	0.0111628	2.2586	1.17543	2193.6	2377.5	2340	829.9	998.9	1231.1	2193.6	2377.5	2340	829.9	998.9	1231.1
H8S71_16990	A0A7G8SXZ5	Serine hydrolase OS=Bacillus subtilis subsp. subtilis OX=135461 GN=H8S71_16990 PE=4 SV=1	2	15	405.467	1054.2	0.000438621	0.0105776	0.38462	-1.37849	423.1	323.6	469.7	1118.4	1071.6	972.6	423.1	323.6	469.7	1118.4	1071.6	972.6
KS08_13935	A0A7U4HYR3	50S ribosomal protein L20 OS=Bacillus subtilis OX=1423 GN=KS08_13935 PE=4 SV=1	2	9.11	1117.3	210.9	0.000831792	0.0118135	5.29777	2.40539	1043.5	1191.6	1116.8	103.1	138.3	391.3	1043.5	1191.6	1116.8	103.1	138.3	391.3
sdaAA	A0A5D4ND35	L-serine dehydratase OS=Bacillus subtilis OX=1423 GN=sdaAA PE=3 SV=1	1	12.1	1861.6	4355.3	0.0316617	0.0602011	0.427433	-1.22623	1657.9	2229.2	1697.7	4835.7	5340.6	2889.6	1657.9	2229.2	1697.7	4835.7	5340.6	2889.6
HCN55_10515	A0A6H0H3Q8	LysM peptidoglycan-binding domain-containing protein OS=Bacillus subtilis subsp. subtilis str. SMY OX=535024 GN=HCN55_10515 PE=3 SV=1	2	20.83	8331.23	3735.8	0.00219528	0.0167924	2.23011	1.15711	8312.2	7840.8	8840.7	2608	4599.3	4000.1	8312.2	7840.8	8840.7	2608	4599.3	4000.1
HT135_04350	A0A6N0X5P2	Dihydrolipoamide acetyltransferase component of pyruvate dehydrogenase complex OS=Bacillus subtilis OX=1423 GN=HT135_04350 PE=3 SV=1	1	25.91	2315.8	1077.13	0.00541591	0.024156	2.14997	1.10431	2487.2	1975.5	2484.7	1366	868.6	996.8	2487.2	1975.5	2484.7	1366	868.6	996.8
FAL52_09295	A0A5F2KL40	Tetratricopeptide repeat protein OS=Bacillus subtilis OX=1423 GN=FAL52_09295 PE=3 SV=1	3	15.68	2113.87	5163.83	0.00460632	0.0227007	0.40936	-1.28856	1713.7	2123	2504.9	5199	5979.2	4313.3	1713.7	2123	2504.9	5199	5979.2	4313.3
FZC70_05910	A0A5D4NAA5	SPOR domain-containing protein OS=Bacillus subtilis OX=1423 GN=FZC70_05910 PE=4 SV=1	2	9.7	729.633	1541.93	0.0421005	0.0714839	0.473194	-1.0795	751.5	747.6	689.8	1376.8	1356.2	1892.8	751.5	747.6	689.8	1376.8	1356.2	1892.8
A1D11_11520	A0A7U5BVY5	Acyl carrier protein OS=Bacillus subtilis subsp. globigii OX=1496303 GN=A1D11_11520 PE=4 SV=1	1	17.92	2386.57	1127.13	0.00549409	0.0242821	2.11738	1.08228	2531.2	2296.2	2332.3	996.3	830.4	1554.7	2531.2	2296.2	2332.3	996.3	830.4	1554.7
HT135_16175	A0A6N0XHS0	Carbonic anhydrase OS=Bacillus subtilis OX=1423 GN=HT135_16175 PE=4 SV=1	3	16.26	1401.43	4101.3	0.000386351	0.0102701	0.341705	-1.54918	1237.3	1430.3	1536.7	3684	4146.7	4473.2	1237.3	1430.3	1536.7	3684	4146.7	4473.2
accB	A0A4R6HX31	Biotin carboxyl carrier protein of acetyl-CoA carboxylase OS=Bacillus subtilis OX=1423 GN=accB PE=4 SV=1	2	12.98	2745.47	869.567	0.0117014	0.0338046	3.15728	1.65868	3143.1	2793.7	2299.6	441.8	605.2	1561.7	3143.1	2793.7	2299.6	441.8	605.2	1561.7
yjbM	A0A6N0XIX0	GTP diphosphokinase OS=Bacillus subtilis OX=1423 GN=yjbM PE=4 SV=1	2	10.8	6133.53	2163.83	0.0388133	0.0682005	2.83457	1.50313	5923.2	6254.4	6223	1380.7	1294.8	3816	5923.2	6254.4	6223	1380.7	1294.8	3816
cssR	M4KZX2	Two-component response regulator OS=Bacillus subtilis XF-1 OX=1233100 GN=cssR PE=4 SV=1	3	12.12	9989.27	4815.27	0.00300815	0.0189949	2.0745	1.05276	10251.1	9563.3	10153.4	3490.1	4780.1	6175.6	10251.1	9563.3	10153.4	3490.1	4780.1	6175.6
FAL52_15520	A0A5F2KJ16	STAS domain-containing protein OS=Bacillus subtilis OX=1423 GN=FAL52_15520 PE=4 SV=1	1	10.64	2240.2	1064.77	0.00086152	0.0118669	2.10394	1.07309	2088.6	2215.7	2416.3	909	1221.6	1063.7	2088.6	2215.7	2416.3	909	1221.6	1063.7
putP	A0A5F2KNI9	Sodium/proline symporter OS=Bacillus subtilis OX=1423 GN=putP PE=3 SV=1	2	10.2	1967.7	779.167	0.00750945	0.0273047	2.52539	1.33651	2018.4	1788.1	2096.6	465.4	671.1	1201	2018.4	1788.1	2096.6	465.4	671.1	1201
degR	M4KSF1	Activation of degradative enzymes OS=Bacillus subtilis XF-1 OX=1233100 GN=degR PE=4 SV=1	2	8.52	1281.47	2583.53	0.0161051	0.0406483	0.496013	-1.01155	1515.7	1061.9	1266.8	2139.8	3149.3	2461.5	1515.7	1061.9	1266.8	2139.8	3149.3	2461.5
lexA	M4KVK4	LexA repressor OS=Bacillus subtilis XF-1 OX=1233100 GN=lexA PE=3 SV=1	1	5.31	177.567	486.867	0.00122851	0.0136	0.364713	-1.45517	152.3	203.1	177.3	544.8	491.8	424	152.3	203.1	177.3	544.8	491.8	424
ansA	A0A5D4NB26	Asparaginase OS=Bacillus subtilis OX=1423 GN=ansA PE=3 SV=1	3	10.78	1075.53	2330.7	0.00758694	0.0274064	0.461464	-1.11571	1109.5	858.8	1258.3	1887.3	2505.4	2599.4	1109.5	858.8	1258.3	1887.3	2505.4	2599.4
KS08_07560	A0A7U5AVZ4	Cytochrome B OS=Bacillus subtilis OX=1423 GN=KS08_07560 PE=4 SV=1	1	16.3	5801.33	2799.7	0.029605	0.0576979	2.07213	1.05111	6109.3	5836.1	5458.6	1462.6	2459.9	4476.6	6109.3	5836.1	5458.6	1462.6	2459.9	4476.6
KS08_11505	A0A7U4HXX1	GTP cyclohydrolase OS=Bacillus subtilis OX=1423 GN=KS08_11505 PE=4 SV=1	1	11.93	232.5	757.933	0.000235364	0.00888023	0.306755	-1.70484	217.5	227.3	252.7	678.3	783.2	812.3	217.5	227.3	252.7	678.3	783.2	812.3
atpE	A0A060PQ82	ATP synthase subunit c OS=Bacillus subtilis subsp. natto (strain BEST195) OX=645657 GN=atpE PE=3 SV=1	2	22.29	33995.5	6314.3	0.000775923	0.0117037	5.38389	2.42865	37550.6	31080.3	33355.6	3056.3	5039.2	10847.4	37550.6	31080.3	33355.6	3056.3	5039.2	10847.4
rimM	A0A6N0XCE6	Ribosome maturation factor RimM OS=Bacillus subtilis OX=1423 GN=rimM PE=3 SV=1	3	10.33	7163.13	2284.63	0.00922414	0.0300576	3.13535	1.64863	8253.8	5181.1	8054.5	2863.9	1908.7	2081.3	8253.8	5181.1	8054.5	2863.9	1908.7	2081.3
B4122_4381	A0A164Z6M1	Uncharacterized protein OS=Bacillus subtilis OX=1423 GN=B4122_4381 PE=3 SV=1	3	7.22	4337.77	2158.07	0.000172683	0.00839129	2.01002	1.00721	4586.9	4047.3	4379.1	2100.7	2223	2150.5	4586.9	4047.3	4379.1	2100.7	2223	2150.5
ETK61_08905	A0A0D1ITE2	Phosphorylated protein phosphatase OS=Bacillus subtilis OX=1423 GN=ETK61_08905 PE=4 SV=1	3	9.05	4456.07	1378.63	0.00595118	0.0250107	3.23223	1.69253	5053.2	3367.4	4947.6	1281	1111.3	1743.6	5053.2	3367.4	4947.6	1281	1111.3	1743.6
A1D11_19165	A0A7U5BYK1	Uncharacterized protein OS=Bacillus subtilis subsp. globigii OX=1496303 GN=A1D11_19165 PE=4 SV=1	2	14.49	1703	658.033	0.0165304	0.0413005	2.58801	1.37185	1877.9	1213	2018.1	484.3	757.5	732.3	1877.9	1213	2018.1	484.3	757.5	732.3
GFX43_03025	A0A6A8FQ45	Polyprenyl synthetase family protein OS=Bacillus subtilis OX=1423 GN=GFX43_03025 PE=3 SV=1	1	5.4	133.867	66.1333	0.000333776	0.00988999	2.02419	1.01735	140.5	130.4	130.7	58.7	75.4	64.3	140.5	130.4	130.7	58.7	75.4	64.3
ytoQ	M4KUG4	Putative enzyme with sugar binding fold OS=Bacillus subtilis XF-1 OX=1233100 GN=ytoQ PE=4 SV=1	2	9.43	3492	1517.9	0.00148849	0.014709	2.30055	1.20198	3209.1	3305.4	3961.5	1705.1	1443.8	1404.8	3209.1	3305.4	3961.5	1705.1	1443.8	1404.8
esaA	A0A6G2IW14	Type VII secretion protein EsaA OS=Bacillus subtilis OX=1423 GN=esaA PE=3 SV=1	3	9.66	8454.63	1900.23	0.00449755	0.0224816	4.44926	2.15357	8987.6	7384	8992.3	688.7	1120.5	3891.5	8987.6	7384	8992.3	688.7	1120.5	3891.5
C663_2371	M4KTN4	TPR_REGION domain-containing protein OS=Bacillus subtilis XF-1 OX=1233100 GN=C663_2371 PE=4 SV=1	2	8.64	1201.67	2465.2	0.000765951	0.0116826	0.487452	-1.03667	1310.9	1185.9	1108.2	2224.6	2634	2537	1310.9	1185.9	1108.2	2224.6	2634	2537
queC	A0A4R6HPU9	7-cyano-7-deazaguanine synthase OS=Bacillus subtilis OX=1423 GN=queC PE=3 SV=1	2	7.63	1085.97	2621.7	0.00187057	0.0159657	0.414222	-1.27152	1076.5	1083.3	1098.1	2483.6	2692.4	2689.1	1076.5	1083.3	1098.1	2483.6	2692.4	2689.1
murA	A0A4D7FEY2	UDP-N-acetylglucosamine 1-carboxyvinyltransferase OS=Bacillus subtilis OX=1423 GN=murA PE=3 SV=1	2	7.35	5226.13	2181.27	0.000182091	0.00841844	2.39592	1.26058	5324	4821.2	5533.2	2048.8	2152.6	2342.4	5324	4821.2	5533.2	2048.8	2152.6	2342.4
FZC70_10745	A0A5D4N6L1	Peptide MFS transporter OS=Bacillus subtilis OX=1423 GN=FZC70_10745 PE=3 SV=1	2	6.75	5666.07	1985.5	0.00137365	0.0142499	2.85372	1.51285	5630.3	5092	6275.9	1415.2	2042.3	2499	5630.3	5092	6275.9	1415.2	2042.3	2499
essC	A0A7Z7A1K0	Type VII secretion protein EssC OS=Bacillus subtilis OX=1423 GN=essC PE=4 SV=1	3	10	5534.03	1922.9	0.00334848	0.0197899	2.87796	1.52505	5258.8	6572.2	4771.1	1810.8	1624.8	2333.1	5258.8	6572.2	4771.1	1810.8	1624.8	2333.1
gatC	O06492	Glutamyl-tRNA(Gln) amidotransferase subunit C OS=Bacillus subtilis (strain 168) OX=224308 GN=gatC PE=3 SV=3	2	8.46	2110.1	4465.87	0.0139444	0.0371188	0.472495	-1.08163	2144.5	2408.8	1777	3399.4	4983.8	5014.4	2144.5	2408.8	1777	3399.4	4983.8	5014.4
srfAC	A0A5D4N6P1	Surfactin non-ribosomal peptide synthetase SrfAC OS=Bacillus subtilis OX=1423 GN=srfAC PE=3 SV=1	3	9.2	2933.9	1403.43	0.0071527	0.0268186	2.09052	1.06386	2698	2790.8	3312.9	1075.1	1279.3	1855.9	2698	2790.8	3312.9	1075.1	1279.3	1855.9
B4122_2868	A0A165A760	23S rRNA (Uracil-5-)-methyltransferase OS=Bacillus subtilis OX=1423 GN=B4122_2868 PE=3 SV=1	2	6.59	5149.03	2347.53	0.0236182	0.0505081	2.19338	1.13316	5043.9	5266.6	5136.6	1663.2	2167.8	3211.6	5043.9	5266.6	5136.6	1663.2	2167.8	3211.6
HCN55_13795	A0A6H0H4R4	HD domain-containing protein OS=Bacillus subtilis subsp. subtilis str. SMY OX=535024 GN=HCN55_13795 PE=4 SV=1	1	3.19	1847.2	665.333	0.00109487	0.0130083	2.77635	1.47319	2041.2	1900.7	1599.7	580.9	762.7	652.4	2041.2	1900.7	1599.7	580.9	762.7	652.4
ywoC	M4KWU2	Putative hydrolase OS=Bacillus subtilis XF-1 OX=1233100 GN=ywoC PE=4 SV=1	1	6.16	3401.03	1109.7	0.00837786	0.0286443	3.06482	1.6158	3990.2	3052.4	3160.5	585.9	921.8	1821.4	3990.2	3052.4	3160.5	585.9	921.8	1821.4
KS08_18580	A0A7U4I0H6	Crp/Fnr family transcriptional regulator OS=Bacillus subtilis OX=1423 GN=KS08_18580 PE=4 SV=1	2	7.99	699.3	1425.67	0.00668093	0.0261326	0.490507	-1.02765	653.3	685.6	759	1210.2	1386.4	1680.4	653.3	685.6	759	1210.2	1386.4	1680.4
htpX	A0A5F2KQ32	Protease HtpX homolog OS=Bacillus subtilis OX=1423 GN=htpX PE=3 SV=1	3	8.27	4772.03	2287.53	0.0151871	0.0391946	2.0861	1.06081	4159.5	5404.2	4752.4	1574.8	2054.2	3233.6	4159.5	5404.2	4752.4	1574.8	2054.2	3233.6
ykuV	A0A6A8FPE8	Thiol-disulfide oxidoreductase YkuV OS=Bacillus subtilis OX=1423 GN=ykuV PE=4 SV=1	2	6.65	8697.33	3955.13	0.000533656	0.0110116	2.199	1.13685	8835.2	8891.3	8365.5	3974.8	3188.2	4702.4	8835.2	8891.3	8365.5	3974.8	3188.2	4702.4
spo0B	A0A7G8SW69	Sporulation initiation phosphotransferase Sop0B OS=Bacillus subtilis subsp. subtilis OX=135461 GN=spo0B PE=4 SV=1	2	7.16	1148.37	3345.17	9.12667e-06	0.00395999	0.343291	-1.54249	1140.8	1125.3	1179	3459.7	3373.5	3202.3	1140.8	1125.3	1179	3459.7	3373.5	3202.3
BSSC8_07410	G4EQW1	Uncharacterized protein OS=Bacillus subtilis subsp. subtilis str. SC-8 OX=1089443 GN=BSSC8_07410 PE=4 SV=1	2	5.74	5818.93	1654.17	5.87418e-05	0.00748474	3.51774	1.81465	6094.1	5839.6	5523.1	1716.6	1340.5	1905.4	6094.1	5839.6	5523.1	1716.6	1340.5	1905.4
BSNT_06600	D4G4T3	TPR_REGION domain-containing protein OS=Bacillus subtilis subsp. natto (strain BEST195) OX=645657 GN=BSNT_06600 PE=3 SV=1	3	10.47	1918.67	4935.93	0.00670637	0.0261689	0.388714	-1.36322	1663	2574.2	1518.8	4826.3	5821.4	4160.1	1663	2574.2	1518.8	4826.3	5821.4	4160.1
G4G26_10540	A0A7G5YPU1	YojF family protein OS=Bacillus subtilis OX=1423 GN=G4G26_10540 PE=4 SV=1	2	7.07	5771.37	2606.97	0.0107518	0.0324156	2.21382	1.14654	4992.2	6544.5	5777.4	1733.6	2492.9	3594.4	4992.2	6544.5	5777.4	1733.6	2492.9	3594.4
rpoB	I2EBJ1	DNA-directed RNA polymerase (Fragment) OS=Bacillus subtilis OX=1423 GN=rpoB PE=4 SV=1	1	9.16	614.9	1754.33	0.0375595	0.066887	0.350504	-1.5125	733.7	514.5	596.5	1478.4	1304.2	2480.4	733.7	514.5	596.5	1478.4	1304.2	2480.4
KS08_07810	A0A7U5AW24	Membrane protein OS=Bacillus subtilis OX=1423 GN=KS08_07810 PE=4 SV=1	1	4.5	4760.37	1280.23	0.0104763	0.0319896	3.71836	1.89467	4781.5	4814.1	4685.5	749.8	1098.8	1992.1	4781.5	4814.1	4685.5	749.8	1098.8	1992.1
fmt	A0A4R6HPB5	Methionyl-tRNA formyltransferase OS=Bacillus subtilis OX=1423 GN=fmt PE=3 SV=1	1	8.74	6358.4	2877.23	0.00380934	0.0209355	2.2099	1.14398	7033.5	6163.2	5878.5	2125.5	2791	3715.2	7033.5	6163.2	5878.5	2125.5	2791	3715.2
EJJ34_03125	A0A7Z2C6A6	Carboxymuconolactone decarboxylase family protein OS=Bacillus subtilis subsp. subtilis NCIB 3610 = ATCC 6051 = DSM 10 OX=535026 GN=EJJ34_03125 PE=4 SV=1	2	7.61	4297.5	2128.47	0.0228603	0.0496521	2.01906	1.01368	4651.2	4149.9	4091.4	1943.3	1235.3	3206.8	4651.2	4149.9	4091.4	1943.3	1235.3	3206.8
araD	A0A6G2ITQ4	L-ribulose-5-phosphate 4-epimerase OS=Bacillus subtilis OX=1423 GN=araD PE=3 SV=1	1	4.15	1959.53	872.867	0.00571647	0.0246284	2.24494	1.16668	1708.7	1859.4	2310.5	832.9	742.8	1042.9	1708.7	1859.4	2310.5	832.9	742.8	1042.9
mmgC	D4FYJ8	Acyl-CoA dehydrogenase OS=Bacillus subtilis subsp. natto (strain BEST195) OX=645657 GN=mmgC PE=3 SV=2	2	4.21	4261.93	1254.47	0.00103176	0.0127149	3.39741	1.76443	4141.7	4261.1	4383	670.3	1227.9	1865.2	4141.7	4261.1	4383	670.3	1227.9	1865.2
CJ481_15615	A0A3A5IA11	STAS domain-containing protein OS=Bacillus subtilis OX=1423 GN=CJ481_15615 PE=4 SV=1	2	7.38	1312.57	623.133	0.0180792	0.0435677	2.1064	1.07478	1069.7	1611.3	1256.7	466.8	739.8	662.8	1069.7	1611.3	1256.7	466.8	739.8	662.8
flhA	A0A410ZGP9	Flagellar biosynthesis protein FlhA OS=Bacillus subtilis OX=1423 GN=flhA PE=3 SV=1	1	3.25	733.4	353.233	0.0169432	0.0419209	2.07625	1.05398	586.5	749.7	864	342.8	266.9	450	586.5	749.7	864	342.8	266.9	450
SC09_Contig17orf00585	A0A0D1KX78	DNA polymerase III subunit alpha OS=Bacillus subtilis OX=1423 GN=SC09_Contig17orf00585 PE=3 SV=1	2	6.53	4218.7	1132.9	0.000313038	0.00971497	3.72381	1.89678	4652.9	3862	4141.2	1060	1385.1	953.6	4652.9	3862	4141.2	1060	1385.1	953.6
C663_1034	M4KWT5	ABM domain-containing protein OS=Bacillus subtilis XF-1 OX=1233100 GN=C663_1034 PE=4 SV=1	1	3.69	976.333	2581.1	0.00773717	0.0275999	0.378262	-1.40254	1101.9	610.8	1216.3	2205.9	3093.8	2443.6	1101.9	610.8	1216.3	2205.9	3093.8	2443.6
yfiB	P54718	Uncharacterized ABC transporter ATP-binding protein YfiB OS=Bacillus subtilis (strain 168) OX=224308 GN=yfiB PE=3 SV=1	2	10.22	3810.43	1419.8	0.00866646	0.0291416	2.68378	1.42427	4046.9	3048.8	4335.6	938	1321.5	1999.9	4046.9	3048.8	4335.6	938	1321.5	1999.9
nagB	A0A5F2KG55	Glucosamine-6-phosphate deaminase OS=Bacillus subtilis OX=1423 GN=nagB PE=3 SV=1	1	8.33	1674.97	760.833	0.0483957	0.0780255	2.20149	1.13848	1164.5	2216.4	1644	529.2	860.3	893	1164.5	2216.4	1644	529.2	860.3	893
xsa	M4KZM2	Alpha-L-arabinosidase OS=Bacillus subtilis XF-1 OX=1233100 GN=xsa PE=3 SV=1	2	7.41	1469.93	3121.23	2.96764e-05	0.00645036	0.470946	-1.08637	1448	1556.5	1405.3	3030.6	3244.6	3088.5	1448	1556.5	1405.3	3030.6	3244.6	3088.5
DFO69_2406	A0A4R6HQ70	UPF0109 protein DFO69_2406 OS=Bacillus subtilis OX=1423 GN=DFO69_2406 PE=3 SV=1	1	4.42	1018.93	497.433	0.022449	0.0491763	2.04838	1.03448	1210.2	865.2	981.4	337.4	466.1	688.8	1210.2	865.2	981.4	337.4	466.1	688.8
C663_3846	M4KXP1	LXG domain-containing protein OS=Bacillus subtilis XF-1 OX=1233100 GN=C663_3846 PE=4 SV=1	1	3.9	1329.77	457.033	0.00165204	0.0152924	2.90956	1.5408	1349	1508	1132.3	534.1	408.2	428.8	1349	1508	1132.3	534.1	408.2	428.8
H9S96_06045	A0A1B2BAU2	GNAT family N-acetyltransferase OS=Bacillus subtilis subsp. subtilis OX=135461 GN=H9S96_06045 PE=4 SV=1	1	4.53	557.733	1203.5	0.0336458	0.0625491	0.463426	-1.10959	776	377.7	519.5	1278.9	884.8	1446.8	776	377.7	519.5	1278.9	884.8	1446.8
purS	A0A6N0XAQ1	Phosphoribosylformylglycinamidine synthase subunit PurS OS=Bacillus subtilis OX=1423 GN=purS PE=3 SV=1	2	5.68	1534.37	329.5	0.000136446	0.0082544	4.65665	2.21929	1400.6	1629.2	1573.3	294.2	269.9	424.4	1400.6	1629.2	1573.3	294.2	269.9	424.4
glpT	A0A6M4JI19	Glycerol-3-phosphate transporter OS=Bacillus subtilis (strain 168) OX=224308 GN=glpT PE=3 SV=1	2	6.36	4852.27	2068.27	0.0133946	0.0362415	2.34605	1.23024	5226.7	4132.1	5198	1480.4	1554.4	3170	5226.7	4132.1	5198	1480.4	1554.4	3170
rsbW	A0A165AYJ9	Serine-protein kinase RsbW OS=Bacillus subtilis OX=1423 GN=rsbW PE=3 SV=1	2	6.19	1800.1	884.467	0.000114455	0.00813292	2.03524	1.0252	1764.5	1873.6	1762.2	880.3	802.4	970.7	1764.5	1873.6	1762.2	880.3	802.4	970.7
queG	A0A3A5I8E1	Epoxyqueuosine reductase OS=Bacillus subtilis OX=1423 GN=queG PE=3 SV=1	2	5.92	635.7	1507.9	0.0231802	0.0500166	0.42158	-1.24612	677.9	600.8	628.4	1630.6	1668.3	1224.8	677.9	600.8	628.4	1630.6	1668.3	1224.8
recR	M4KNL7	Recombination protein RecR OS=Bacillus subtilis XF-1 OX=1233100 GN=recR PE=3 SV=1	2	8.72	10305.7	2924.27	0.00346321	0.0200355	3.52419	1.81729	10837.5	9849.1	10230.4	1398.1	2180.3	5194.4	10837.5	9849.1	10230.4	1398.1	2180.3	5194.4
rpsP	A0A7U5D4W3	30S ribosomal protein S16 OS=Bacillus subtilis subsp. globigii OX=1496303 GN=rpsP PE=4 SV=1	1	19.13	2132.57	5867.4	0.0424666	0.071836	0.36346	-1.46013	2362.8	1914.9	2120	6492.1	6876	4234.1	2362.8	1914.9	2120	6492.1	6876	4234.1
A1D11_13620	A0A7U5D5C1	Spore coat protein OS=Bacillus subtilis subsp. globigii OX=1496303 GN=A1D11_13620 PE=4 SV=1	1	3.7	648.433	1465.73	5.00051e-05	0.00727658	0.442395	-1.17659	673.6	704.8	566.9	1439.6	1468.8	1488.8	673.6	704.8	566.9	1439.6	1468.8	1488.8
A1D11_06300	A0A7U5D4F5	Uridine kinase OS=Bacillus subtilis subsp. globigii OX=1496303 GN=A1D11_06300 PE=4 SV=1	1	3.64	329.4	785.8	0.00815072	0.0282409	0.419191	-1.25432	281	346.4	360.8	747.3	652.4	957.7	281	346.4	360.8	747.3	652.4	957.7
CJ481_22455	A0A3A5IAI2	GntR family transcriptional regulator OS=Bacillus subtilis OX=1423 GN=CJ481_22455 PE=4 SV=1	2	6.24	602.333	1452.5	0.0420215	0.0714076	0.414687	-1.2699	692.3	543.1	571.6	1561.1	1882.2	914.2	692.3	543.1	571.6	1561.1	1882.2	914.2
A1D11_14505	A0A7U5BX34	3'-5' exonuclease OS=Bacillus subtilis subsp. globigii OX=1496303 GN=A1D11_14505 PE=4 SV=1	2	2.63	4828.57	1489.57	0.000726415	0.0115943	3.24159	1.6967	4571.6	5103.4	4810.7	1009.6	1357.7	2101.4	4571.6	5103.4	4810.7	1009.6	1357.7	2101.4
B4122_4860	A0A0C3K6S8	Uncharacterized protein OS=Bacillus subtilis OX=1423 GN=B4122_4860 PE=4 SV=1	2	6.33	1795.8	893.967	0.00879646	0.0293603	2.0088	1.00633	1964.2	1477.4	1945.8	799.7	785.7	1096.5	1964.2	1477.4	1945.8	799.7	785.7	1096.5
rpmD	A0A6M3Z6Z3	50S ribosomal protein L30 OS=Bacillus subtilis (strain 168) OX=224308 GN=rpmD PE=3 SV=1	1	5.98	2284.2	562.433	0.00194872	0.0161817	4.06128	2.02193	1938	2407.4	2507.2	316.3	504.8	866.2	1938	2407.4	2507.2	316.3	504.8	866.2
BS16045_03525	A0A7U4V2H8	Copper-sensing transcriptional repressor CsoR OS=Bacillus subtilis OX=1423 GN=BS16045_03525 PE=4 SV=1	1	3.49	789.6	366.233	0.01222	0.0345151	2.156	1.10836	680.4	979.2	709.2	352.2	407.7	338.8	680.4	979.2	709.2	352.2	407.7	338.8
patB	A0A6M4JMF5	Cystathionine beta-lyase PatB OS=Bacillus subtilis (strain 168) OX=224308 GN=patB PE=4 SV=1	2	8.48	4144.67	1348.3	0.00597745	0.0250539	3.07399	1.62011	4828.1	3467.1	4138.8	806.1	1241.1	1997.7	4828.1	3467.1	4138.8	806.1	1241.1	1997.7
DFO69_2853	A0A4V3C0Q2	Uncharacterized protein OS=Bacillus subtilis OX=1423 GN=DFO69_2853 PE=4 SV=1	2	5.96	3200.73	796.967	0.0015019	0.0147598	4.01614	2.00581	3058.5	3338.1	3205.6	396.5	610.4	1384	3058.5	3338.1	3205.6	396.5	610.4	1384
ETK61_05915	A0A410ZEW3	Globin-coupled sensor protein OS=Bacillus subtilis OX=1423 GN=ETK61_05915 PE=4 SV=1	1	6.74	995.633	405.333	0.00317651	0.0194013	2.45633	1.29651	1046	930.7	1010.2	574.1	355.5	286.4	1046	930.7	1010.2	574.1	355.5	286.4
dcuS	A0A410YVS4	Histidine kinase OS=Bacillus subtilis OX=1423 GN=dcuS PE=4 SV=1	1	3.45	402.5	1031.07	0.0286	0.0564778	0.390372	-1.35708	371.5	426.9	409.1	953.6	1253.3	886.3	371.5	426.9	409.1	953.6	1253.3	886.3
treR	A0A3A5HYD4	Trehalose operon repressor OS=Bacillus subtilis OX=1423 GN=treR PE=4 SV=1	1	3.3	3332.13	811.033	0.00423789	0.0219323	4.1085	2.03861	3664.4	2710.3	3621.7	391.7	655.6	1385.8	3664.4	2710.3	3621.7	391.7	655.6	1385.8
betB	A0A6G2J0A6	Betaine-aldehyde dehydrogenase OS=Bacillus subtilis OX=1423 GN=betB PE=3 SV=1	2	6.07	1906.9	716.367	0.0038025	0.0209185	2.6619	1.41246	1702.7	2058.2	1959.8	454.8	668.9	1025.4	1702.7	2058.2	1959.8	454.8	668.9	1025.4
DFO69_3893	A0A4R6HK19	Nitric oxide synthase oxygenase OS=Bacillus subtilis OX=1423 GN=DFO69_3893 PE=3 SV=1	1	3.91	623.2	269.467	0.0239639	0.0508897	2.31272	1.20959	528.1	707.7	633.8	436.7	214	157.7	528.1	707.7	633.8	436.7	214	157.7
DFO69_1862	A0A4R6HVP9	23S rRNA (Cytidine1920-2'-O)/16S rRNA (Cytidine1409-2'-O)-methyltransferase OS=Bacillus subtilis OX=1423 GN=DFO69_1862 PE=4 SV=1	3	10.54	9170.33	4489.8	0.0197769	0.045875	2.04248	1.03032	10467.7	7105.3	9938	4791.4	5484.6	3193.4	10467.7	7105.3	9938	4791.4	5484.6	3193.4
FZC70_16700	A0A5D4N3E0	Uncharacterized protein OS=Bacillus subtilis OX=1423 GN=FZC70_16700 PE=4 SV=1	2	4.97	4802.23	1462.57	0.00154349	0.0149138	3.28343	1.7152	5032	4434.9	4939.8	847.3	1346.4	2194	5032	4434.9	4939.8	847.3	1346.4	2194
fosB	A0A5D4ND73	Metallothiol transferase FosB OS=Bacillus subtilis OX=1423 GN=fosB PE=3 SV=1	1	3.83	5030.2	1493.83	0.00089756	0.0120183	3.36731	1.7516	5005.8	5270.2	4814.6	863.2	1451.8	2166.5	5005.8	5270.2	4814.6	863.2	1451.8	2166.5
FZC70_11780	A0A5D4N678	Glyoxalase/bleomycin resistance/extradiol dioxygenase family protein OS=Bacillus subtilis OX=1423 GN=FZC70_11780 PE=4 SV=1	1	5.11	691.233	211.533	0.00151392	0.0148048	3.26773	1.70829	689.7	796.8	587.2	238.3	205.5	190.8	689.7	796.8	587.2	238.3	205.5	190.8
BS16045_04106	A0A410ZMY6	Nucleoside permease OS=Bacillus subtilis OX=1423 GN=BS16045_04106 PE=3 SV=1	2	4.82	10574.3	3225.53	0.00564834	0.0245241	3.2783	1.71295	9926.9	8944.7	12851.2	1885.7	3658.3	4132.6	9926.9	8944.7	12851.2	1885.7	3658.3	4132.6
HT135_01785	A0A6N0X5F1	DUF1989 domain-containing protein OS=Bacillus subtilis OX=1423 GN=HT135_01785 PE=4 SV=1	1	3.09	240.833	79.2	0.000676387	0.01147	3.04082	1.60446	262.3	214.5	245.7	94.1	82.1	61.4	262.3	214.5	245.7	94.1	82.1	61.4
cydD	A0A5D4PEP5	Thiol reductant ABC exporter subunit CydD OS=Bacillus subtilis OX=1423 GN=cydD PE=4 SV=1	2	5.56	530.667	1274.33	0.00296929	0.0188971	0.416427	-1.26386	589.9	515.3	486.8	1091.6	1256.3	1475.1	589.9	515.3	486.8	1091.6	1256.3	1475.1
ETL41_22145	A0A7Z7EZR5	Uncharacterized protein OS=Bacillus subtilis OX=1423 GN=ETL41_22145 PE=4 SV=1	1	3.09	1247.1	454.133	0.00576583	0.0247029	2.74611	1.45739	1219.5	1024.8	1497	538.2	471.6	352.6	1219.5	1024.8	1497	538.2	471.6	352.6
rpsO	A0A199WHD9	30S ribosomal protein S15 OS=Bacillus subtilis subsp. subtilis OX=135461 GN=rpsO PE=3 SV=1	2	9.66	619.2	236.1	6.28471e-05	0.00756565	2.62262	1.39101	653.3	608.6	595.7	238.6	212	257.7	653.3	608.6	595.7	238.6	212	257.7
abnA	A0A7G8SWG3	Endo-alpha-(1->5)-L-arabinanase OS=Bacillus subtilis subsp. subtilis OX=135461 GN=abnA PE=3 SV=1	1	3.91	698.867	296.533	0.0360241	0.0652294	2.35679	1.23682	930.1	494.6	671.9	240.1	324.1	325.4	930.1	494.6	671.9	240.1	324.1	325.4
dxs	G4ETZ7	1-deoxy-D-xylulose-5-phosphate synthase OS=Bacillus subtilis subsp. subtilis str. SC-8 OX=1089443 GN=dxs PE=3 SV=1	2	7.08	3509.77	1321.93	0.00114039	0.0132072	2.65503	1.40873	3815.9	3226.3	3487.1	996.2	1283.3	1686.3	3815.9	3226.3	3487.1	996.2	1283.3	1686.3
SC09_Contig24orf00307	A0A0D1IPR9	Sporulation protein YpqA OS=Bacillus subtilis OX=1423 GN=SC09_Contig24orf00307 PE=3 SV=1	1	3.45	744.767	1984.37	0.00759105	0.0274118	0.375317	-1.41382	827.7	709.8	696.8	1618.1	1884.7	2450.3	827.7	709.8	696.8	1618.1	1884.7	2450.3
BSSC8_02430	G4EPG3	Nucleoside permease OS=Bacillus subtilis subsp. subtilis str. SC-8 OX=1089443 GN=BSSC8_02430 PE=3 SV=1	2	8.02	6775.07	3264.1	0.00649749	0.0258654	2.07563	1.05355	6575.6	7508.7	6240.9	2809.3	4373.9	2609.1	6575.6	7508.7	6240.9	2809.3	4373.9	2609.1
ETA10_03240	A0A410YPA6	ROK family protein OS=Bacillus subtilis OX=1423 GN=ETA10_03240 PE=4 SV=1	2	5.9	6341.43	2281.5	0.00535363	0.024054	2.7795	1.47483	6149.1	6846.6	6028.6	1204.4	2062.5	3577.6	6149.1	6846.6	6028.6	1204.4	2062.5	3577.6
DFO69_3037	A0A4R6HSM8	Putative aminopeptidase FrvX OS=Bacillus subtilis OX=1423 GN=DFO69_3037 PE=3 SV=1	1	3.23	1129.1	214.033	0.00651273	0.025888	5.27535	2.39927	1425.1	979.2	983	108.1	130.1	403.9	1425.1	979.2	983	108.1	130.1	403.9
DFO69_0750	A0A4R6I5X0	YvfG protein OS=Bacillus subtilis OX=1423 GN=DFO69_0750 PE=4 SV=1	1	3.38	1343.23	612.033	0.00279458	0.0184379	2.19471	1.13403	1272.8	1483.1	1273.8	572.9	485.1	778.1	1272.8	1483.1	1273.8	572.9	485.1	778.1
ETK61_06895	A0A410ZFB8	N-acetyltransferase OS=Bacillus subtilis OX=1423 GN=ETK61_06895 PE=4 SV=1	1	3.69	677.9	4432.87	0.0347045	0.0637597	0.152926	-2.7091	693.1	667.1	673.5	3032.3	4854.7	5411.6	693.1	667.1	673.5	3032.3	4854.7	5411.6
hfq	D4FWX6	RNA-binding protein Hfq OS=Bacillus subtilis subsp. natto (strain BEST195) OX=645657 GN=hfq PE=3 SV=1	1	3.14	1520.83	201.533	0.00104906	0.0127975	7.54631	2.91577	1422.6	1786	1353.9	97.6	152.5	354.5	1422.6	1786	1353.9	97.6	152.5	354.5
ETA10_06350	A0A410YYV6	MFS transporter OS=Bacillus subtilis OX=1423 GN=ETA10_06350 PE=4 SV=1	1	2.85	717.667	169.133	0.00193798	0.0161527	4.2432	2.08515	638.1	784.7	730.2	83.9	132.3	291.2	638.1	784.7	730.2	83.9	132.3	291.2
secG	O32233	Probable protein-export membrane protein SecG OS=Bacillus subtilis (strain 168) OX=224308 GN=secG PE=2 SV=1	1	5.44	1161.6	388.633	0.0128073	0.0352826	2.98894	1.57963	1467.5	895.1	1122.2	250.7	475.6	439.6	1467.5	895.1	1122.2	250.7	475.6	439.6
cadA	A0A410YWC6	Cadmium-translocating P-type ATPase OS=Bacillus subtilis OX=1423 GN=cadA PE=3 SV=1	2	5.59	6798.6	2530.53	0.00527728	0.0239268	2.68663	1.4258	6529.9	6548.7	7317.2	1346	2386	3859.6	6529.9	6548.7	7317.2	1346	2386	3859.6
CJ481_05470	A0A3A5HYJ2	Sodium:proton antiporter OS=Bacillus subtilis OX=1423 GN=CJ481_05470 PE=4 SV=1	2	5.71	1873.27	716.433	0.0222538	0.0489476	2.61471	1.38665	2031.1	1614.9	1973.8	312.7	554.5	1282.1	2031.1	1614.9	1973.8	312.7	554.5	1282.1
GS595_19475	A0A6G2J3Y9	Uncharacterized protein (Fragment) OS=Bacillus subtilis OX=1423 GN=GS595_19475 PE=4 SV=1	2	5.65	1605.63	3328.83	0.0357815	0.0649625	0.482341	-1.05187	1798.4	1496.6	1521.9	2314.9	3488.8	4182.8	1798.4	1496.6	1521.9	2314.9	3488.8	4182.8
BSSC8_27600	G4EWN0	Serine-type D-Ala-D-Ala carboxypeptidase OS=Bacillus subtilis subsp. subtilis str. SC-8 OX=1089443 GN=BSSC8_27600 PE=3 SV=1	1	0	4499.53	1532.67	0.00857044	0.028978	2.93575	1.55373	3948.8	5260.9	4288.9	965.3	1156.7	2476	3948.8	5260.9	4288.9	965.3	1156.7	2476
KS08_19380	A0A7U4KU92	Methylmalonate-semialdehyde dehydrogenase OS=Bacillus subtilis OX=1423 GN=KS08_19380 PE=4 SV=1	1	5.46	1272.8	466.267	0.0351672	0.06428	2.72977	1.44878	1540.2	916.5	1361.7	266.6	309.1	823.1	1540.2	916.5	1361.7	266.6	309.1	823.1
GS595_15475	A0A6G2J1S5	Glutathione peroxidase OS=Bacillus subtilis OX=1423 GN=GS595_15475 PE=3 SV=1	1	3.59	753.067	2391.17	0.000148419	0.00830649	0.314937	-1.66687	826.8	691.3	741.1	2265.8	2609.5	2298.2	826.8	691.3	741.1	2265.8	2609.5	2298.2
nrdF	M4KTF2	Ribonucleoside-diphosphate reductase subunit beta OS=Bacillus subtilis XF-1 OX=1233100 GN=nrdF PE=3 SV=1	1	6.69	614.9	1899.63	0.00516401	0.0237337	0.323694	-1.6273	684.6	513.8	646.3	1448.9	2103.2	2146.8	684.6	513.8	646.3	1448.9	2103.2	2146.8
SC09_Contig25orf00080	A0A0D1KN98	Two-component response regulator YfiJ OS=Bacillus subtilis OX=1423 GN=SC09_Contig25orf00080 PE=4 SV=1	1	2.76	464.533	1008.43	0.00406656	0.021548	0.460649	-1.11826	484.9	421.9	486.8	831.4	1076.6	1117.3	484.9	421.9	486.8	831.4	1076.6	1117.3
ETL41_09320	A0A7Z7EY72	Carboxylesterase/lipase family protein OS=Bacillus subtilis OX=1423 GN=ETL41_09320 PE=4 SV=1	1	5.81	6609	2042.67	0.0252709	0.0525081	3.23548	1.69398	5328.2	8801.5	5697.3	976.1	1762.1	3389.8	5328.2	8801.5	5697.3	976.1	1762.1	3389.8
HT135_18750	A0A6N0XH97	Undecaprenyl/decaprenyl-phosphate alpha-N-acetylglucosaminyl 1-phosphate transferase OS=Bacillus subtilis OX=1423 GN=HT135_18750 PE=4 SV=1	1	3.12	4842.57	907.4	0.00134266	0.0141181	5.33675	2.41596	5170	4050.8	5306.9	491.8	759	1471.4	5170	4050.8	5306.9	491.8	759	1471.4
BSSC8_34020	G4EYH2	Glycerol uptake facilitator OS=Bacillus subtilis subsp. subtilis str. SC-8 OX=1089443 GN=BSSC8_34020 PE=3 SV=1	1	6.12	8057.97	2295.8	0.03597	0.06517	3.50987	1.81142	10758.8	5123.4	8291.7	1001.4	1903.7	3982.3	10758.8	5123.4	8291.7	1001.4	1903.7	3982.3
rhaB	A0A6A8FQ59	Rhamnulokinase OS=Bacillus subtilis OX=1423 GN=rhaB PE=3 SV=1	1	3.47	1106.5	2726.67	0.00325274	0.0195767	0.405807	-1.30113	990.2	867.3	1462	2388.1	2777	3014.9	990.2	867.3	1462	2388.1	2777	3014.9
hpr	A0A5D4N1F6	HTH-type transcriptional regulator Hpr OS=Bacillus subtilis OX=1423 GN=hpr PE=3 SV=1	1	6.54	9934.23	2793.07	0.000644833	0.0113833	3.55675	1.83056	9811	9695.2	10296.5	1713.3	2516.6	4149.3	9811	9695.2	10296.5	1713.3	2516.6	4149.3
BS16045_04063	A0A7U4V3I4	Putative licABCH operon regulator OS=Bacillus subtilis OX=1423 GN=BS16045_04063 PE=4 SV=1	1	2.91	5787.23	1501.97	0.0183642	0.0439675	3.8531	1.94602	4958.4	7748.9	4654.4	848.3	1125.5	2532.1	4958.4	7748.9	4654.4	848.3	1125.5	2532.1
DFO69_0710	A0A4R6I4V4	Glycosidase OS=Bacillus subtilis OX=1423 GN=DFO69_0710 PE=4 SV=1	1	5.35	512.433	1298.43	0.0112207	0.0331162	0.394655	-1.34134	545.9	454	537.4	1014.6	1265.8	1614.9	545.9	454	537.4	1014.6	1265.8	1614.9
HT135_15880	A0A6N0XF49	Gfo/Idh/MocA family oxidoreductase OS=Bacillus subtilis OX=1423 GN=HT135_15880 PE=4 SV=1	2	5.07	2198.07	4866.07	0.0373963	0.0667134	0.451713	-1.14652	2233.4	2085.3	2275.5	5013.9	3864.3	5720	2233.4	2085.3	2275.5	5013.9	3864.3	5720
rplV	M4KR20	50S ribosomal protein L22 OS=Bacillus subtilis XF-1 OX=1233100 GN=rplV PE=3 SV=1	1	12.49	9125.2	3327.9	0.00136432	0.0142106	2.74203	1.45524	9971.8	8627.6	8776.2	2799.5	2671.2	4513	9971.8	8627.6	8776.2	2799.5	2671.2	4513
walK	A0A4R6I2V9	Histidine kinase OS=Bacillus subtilis OX=1423 GN=walK PE=4 SV=1	1	2.87	2154.9	1075.1	0.0101757	0.0315123	2.00437	1.00315	2451.7	1976.2	2036.8	737.3	1125.2	1362.8	2451.7	1976.2	2036.8	737.3	1125.2	1362.8
ywhC	P70995	Putative zinc metalloprotease YwhC OS=Bacillus subtilis (strain 168) OX=224308 GN=ywhC PE=3 SV=1	1	2.49	3482.63	818.5	0.00125497	0.0137249	4.2549	2.08912	3168.5	3254.1	4025.3	474.5	880.8	1100.2	3168.5	3254.1	4025.3	474.5	880.8	1100.2
HT135_20225	A0A6N0XKN0	DsbA family protein OS=Bacillus subtilis OX=1423 GN=HT135_20225 PE=4 SV=1	1	3.75	705.967	1693.17	0.00231878	0.0170634	0.41695	-1.26205	700.7	858.8	558.4	1783.8	1828.8	1466.9	700.7	858.8	558.4	1783.8	1828.8	1466.9
A1D11_04890	A0A7U5BTJ6	Uncharacterized protein OS=Bacillus subtilis subsp. globigii OX=1496303 GN=A1D11_04890 PE=4 SV=1	1	3.25	877.033	2845.07	0.00495373	0.023361	0.308265	-1.69776	991.8	836	803.3	2158.2	3118.1	3258.9	991.8	836	803.3	2158.2	3118.1	3258.9
GS595_06125	A0A6G2IVJ7	Phospholipid carrier-dependent glycosyltransferase OS=Bacillus subtilis OX=1423 GN=GS595_06125 PE=4 SV=1	1	1.81	3132.1	1159.5	0.00399401	0.0213797	2.70125	1.43363	3030.6	3320.3	3045.4	684.2	1032.1	1762.2	3030.6	3320.3	3045.4	684.2	1032.1	1762.2
lipA	A0A7G8T0H6	Lipase LipA OS=Bacillus subtilis subsp. subtilis OX=135461 GN=lipA PE=4 SV=1	1	3.11	2407.4	996.2	0.031873	0.0604563	2.41658	1.27297	3006.9	1967	2248.3	532.9	879.8	1575.9	3006.9	1967	2248.3	532.9	879.8	1575.9
CJ481_15360	A0A3N6B3E7	DUF2535 domain-containing protein OS=Bacillus subtilis OX=1423 GN=CJ481_15360 PE=4 SV=1	1	3.08	917.1	264.1	0.0124099	0.0347674	3.47255	1.79599	1084.1	657.8	1009.4	141.9	251.7	398.7	1084.1	657.8	1009.4	141.9	251.7	398.7
GS595_03310	A0A6G2IVA6	S1 motif domain-containing protein OS=Bacillus subtilis OX=1423 GN=GS595_03310 PE=3 SV=1	1	2.08	1676.6	357.167	0.00234402	0.0171163	4.69417	2.23087	1544.5	1435.3	2050	397.1	378.7	295.7	1544.5	1435.3	2050	397.1	378.7	295.7
motB	A0A5D4PFW2	Flagellar motor protein MotB OS=Bacillus subtilis OX=1423 GN=motB PE=3 SV=1	1	3.44	846.367	2719.93	0.00837888	0.028646	0.311172	-1.68422	820.1	984.9	734.1	2000.3	2869.4	3290.1	820.1	984.9	734.1	2000.3	2869.4	3290.1
FZC71_12965	A0A0M0L079	Sporulation protein OS=Bacillus subtilis OX=1423 GN=FZC71_12965 PE=4 SV=1	1	2.92	3603.3	1692.53	0.0271672	0.0547471	2.12894	1.09013	4528.5	2625.5	3655.9	1673.8	1895.2	1508.6	4528.5	2625.5	3655.9	1673.8	1895.2	1508.6
ETL41_18515	A0A7Z7EZ72	Cation:proton antiporter OS=Bacillus subtilis OX=1423 GN=ETL41_18515 PE=4 SV=1	1	4.38	1881.9	591.3	0.005418	0.0241594	3.18265	1.67023	1898.2	1664.1	2083.4	292	505.6	976.3	1898.2	1664.1	2083.4	292	505.6	976.3
H8S71_04860	A0A7G8T253	Uncharacterized protein OS=Bacillus subtilis subsp. subtilis OX=135461 GN=H8S71_04860 PE=4 SV=1	1	2.74	4675.5	1253.9	0.0213181	0.0478251	3.72877	1.8987	5669.3	3092.3	5264.9	671.4	891.8	2198.5	5669.3	3092.3	5264.9	671.4	891.8	2198.5
BS16045_03385	A0A7U4YB53	Putative transporter YutK OS=Bacillus subtilis OX=1423 GN=BS16045_03385 PE=4 SV=1	1	2.86	1649.3	583.8	0.00313648	0.0193071	2.82511	1.49831	1744.2	1546.5	1657.2	346.5	523	881.9	1744.2	1546.5	1657.2	346.5	523	881.9
mraW	A0A6M3ZIP0	16S rRNA (Cytosine(1402)-N(4))-methyltransferase OS=Bacillus subtilis (strain 168) OX=224308 GN=mraW PE=4 SV=1	1	2.59	1417	625.7	0.0029406	0.018824	2.26466	1.1793	1611.3	1242.2	1397.5	712	652.9	512.2	1611.3	1242.2	1397.5	712	652.9	512.2
exuT	M4KQQ2	Hexuronate transporter OS=Bacillus subtilis XF-1 OX=1233100 GN=exuT PE=4 SV=1	1	2.99	2872.03	1055.5	0.0320427	0.0606603	2.72102	1.44415	2108.1	3133.6	3374.4	502.9	813.2	1850.4	2108.1	3133.6	3374.4	502.9	813.2	1850.4
FZC70_00185	A0A5D4NDN7	DUF2663 family protein OS=Bacillus subtilis OX=1423 GN=FZC70_00185 PE=4 SV=1	1	2.88	2302.7	954.2	0.00761392	0.0274416	2.41323	1.27096	2492.3	2291.2	2124.6	551	902	1409.6	2492.3	2291.2	2124.6	551	902	1409.6
GFX43_06015	A0A6A8FND1	Amino acid permease OS=Bacillus subtilis OX=1423 GN=GFX43_06015 PE=4 SV=1	1	3	1033.33	291.5	0.00512877	0.0236726	3.54488	1.82574	1098.5	821	1180.5	181.6	252.2	440.7	1098.5	821	1180.5	181.6	252.2	440.7
SC09_Contig24orf00141	A0A0D1KYL4	Glycosyltransferase OS=Bacillus subtilis OX=1423 GN=SC09_Contig24orf00141 PE=4 SV=1	1	2.38	1841.13	667.667	0.0184518	0.0440894	2.75756	1.46339	1748.4	1813.7	1961.3	305.9	436.2	1260.9	1748.4	1813.7	1961.3	305.9	436.2	1260.9
KS08_06010	A0A7U5AVF6	Uncharacterized protein OS=Bacillus subtilis OX=1423 GN=KS08_06010 PE=4 SV=1	1	5.35	4459.33	1445.4	0.00161664	0.0151725	3.08519	1.62536	4672.3	3986.7	4719	824.2	1631.1	1880.9	4672.3	3986.7	4719	824.2	1631.1	1880.9
KS08_09640	A0A7U4HX84	General stress protein OS=Bacillus subtilis OX=1423 GN=KS08_09640 PE=4 SV=1	1	0	165.5	68.3	0.0418696	0.0712605	2.42313	1.27687	160.8	147.5	188.2	25.1	52.2	127.6	160.8	147.5	188.2	25.1	52.2	127.6
FZC71_11765	A0A5D4PAI2	Carbonic anhydrase OS=Bacillus subtilis OX=1423 GN=FZC71_11765 PE=4 SV=1	1	2.57	3625.9	787.333	0.00119022	0.0134137	4.60529	2.20329	3881.9	3566.2	3429.6	354.9	599.7	1407.4	3881.9	3566.2	3429.6	354.9	599.7	1407.4
HT135_03735	A0A6N0X7G4	Spore coat associated protein CotJA OS=Bacillus subtilis OX=1423 GN=HT135_03735 PE=4 SV=1	1	2.88	1885.1	652.667	0.00337484	0.0198473	2.8883	1.53022	1910.9	1757.4	1987	370.2	584.7	1003.1	1910.9	1757.4	1987	370.2	584.7	1003.1
BSSC8_33050	G4EY75	Lactamase_B domain-containing protein OS=Bacillus subtilis subsp. subtilis str. SC-8 OX=1089443 GN=BSSC8_33050 PE=4 SV=1	1	2.41	5853.73	2876.3	0.0187599	0.0445141	2.03516	1.02514	5004.9	6574.4	5981.9	1709.8	3043.9	3875.2	5004.9	6574.4	5981.9	1709.8	3043.9	3875.2
sigD	A0A6A8FPY6	RNA polymerase sigma factor OS=Bacillus subtilis OX=1423 GN=sigD PE=3 SV=1	1	2.37	1797.5	761.533	0.00331886	0.0197248	2.36037	1.23901	2055.6	1518.7	1818.2	658.3	854.9	771.4	2055.6	1518.7	1818.2	658.3	854.9	771.4
recF	M4KM08	DNA replication and repair protein RecF OS=Bacillus subtilis XF-1 OX=1233100 GN=recF PE=3 SV=1	1	0	174.5	81.8333	0.0006193	0.0113078	2.13238	1.09247	159.1	183.2	181.2	78.7	74.2	92.6	159.1	183.2	181.2	78.7	74.2	92.6
FAL52_08470	A0A5F2KMN6	LysR family transcriptional regulator OS=Bacillus subtilis OX=1423 GN=FAL52_08470 PE=3 SV=1	1	2.88	1227.3	489.9	0.0018849	0.0160062	2.50521	1.32493	1250.8	1192.3	1238.8	303.4	522.5	643.8	1250.8	1192.3	1238.8	303.4	522.5	643.8
ETL41_20715	A0A7Z7A5R4	LacI family DNA-binding transcriptional regulator OS=Bacillus subtilis OX=1423 GN=ETL41_20715 PE=4 SV=1	1	6.04	1404.43	3898.67	0.0107562	0.0324223	0.360234	-1.47299	1624.9	1123.2	1465.2	3070.9	3730.5	4894.6	1624.9	1123.2	1465.2	3070.9	3730.5	4894.6
A1D11_03050	A0A7U5BSY4	Na+/H+ antiporter OS=Bacillus subtilis subsp. globigii OX=1496303 GN=A1D11_03050 PE=4 SV=1	1	2.79	4165.53	529.067	0.0123384	0.0346729	7.87336	2.97698	5446.7	2657.5	4392.4	210.2	453.9	923.1	5446.7	2657.5	4392.4	210.2	453.9	923.1
BSNT_07809	D4FVP4	Uncharacterized protein OS=Bacillus subtilis subsp. natto (strain BEST195) OX=645657 GN=BSNT_07809 PE=4 SV=1	1	5.12	5644.63	1894.73	0.0165986	0.0414038	2.97912	1.57489	5228.4	6438.3	5267.2	758.1	1349.2	3576.9	5228.4	6438.3	5267.2	758.1	1349.2	3576.9
A1D11_16275	A0A7U5BXI7	Phosphoribosylamine--glycine ligase OS=Bacillus subtilis subsp. globigii OX=1496303 GN=A1D11_16275 PE=4 SV=1	1	2.76	5217.37	1710.47	0.0293134	0.0573472	3.05026	1.60893	5069.3	5268.1	5314.7	907.1	1271.5	2952.8	5069.3	5268.1	5314.7	907.1	1271.5	2952.8
phoE	O07617	Uncharacterized phosphatase PhoE OS=Bacillus subtilis (strain 168) OX=224308 GN=phoE PE=3 SV=1	1	2.87	928.5	4010.43	0.0263777	0.0538316	0.231521	-2.11078	818.4	875.2	1091.9	3342.9	3621.9	5066.5	818.4	875.2	1091.9	3342.9	3621.9	5066.5
FAL52_15845	A0A5F2KIZ1	Uncharacterized protein OS=Bacillus subtilis OX=1423 GN=FAL52_15845 PE=4 SV=1	1	5.62	4194.5	1548.57	0.000322215	0.00979442	2.70863	1.43757	4504.8	4175.5	3903.2	1325.7	1487.5	1832.5	4504.8	4175.5	3903.2	1325.7	1487.5	1832.5
KS08_12445	A0A7U4HYB1	Uncharacterized protein OS=Bacillus subtilis OX=1423 GN=KS08_12445 PE=4 SV=1	1	2.44	1816.57	561.4	0.00167853	0.01538	3.23578	1.69411	1929.5	1641.3	1878.9	280.8	732.8	670.6	1929.5	1641.3	1878.9	280.8	732.8	670.6
SC09_Contig24orf00014	A0A0D1KQD3	Factor for cell wall maintenance or synthesis OS=Bacillus subtilis OX=1423 GN=SC09_Contig24orf00014 PE=4 SV=1	1	0	3213.47	941.133	0.0124883	0.0348705	3.41446	1.77166	3643.3	3201.3	2795.8	292.6	685.3	1845.5	3643.3	3201.3	2795.8	292.6	685.3	1845.5
FZC70_08125	A0A5D4N854	Response regulator OS=Bacillus subtilis OX=1423 GN=FZC70_08125 PE=4 SV=1	1	2.6	2510.13	818.633	0.0132206	0.0359578	3.06625	1.61647	2186	3110.1	2234.3	457.8	669.9	1328.2	2186	3110.1	2234.3	457.8	669.9	1328.2
B4122_1234	A0A165ADL1	Uncharacterized protein OS=Bacillus subtilis OX=1423 GN=B4122_1234 PE=4 SV=1	1	8.33	34252.5	6004.67	0.00439849	0.0222765	5.70431	2.51205	36523.2	33864.7	32369.5	599.5	2009.8	15404.7	36523.2	33864.7	32369.5	599.5	2009.8	15404.7
sepF	A0A0K6L7L3	Cell division protein SepF OS=Bacillus subtilis OX=1423 GN=sepF PE=3 SV=1	1	2.61	3723.23	459.2	0.0190945	0.0449687	8.10809	3.01936	4239.1	2772.3	4158.3	398.4	391.2	588	4239.1	2772.3	4158.3	398.4	391.2	588
ETK61_06220	A0A410ZNL3	DDE_Tnp_Tn3 domain-containing protein OS=Bacillus subtilis OX=1423 GN=ETK61_06220 PE=3 SV=1	1	2.39	1049.23	517.267	0.0166547	0.0414885	2.02842	1.02036	1161.1	993.5	993.1	334.2	468.9	748.7	1161.1	993.5	993.1	334.2	468.9	748.7
B4417_1466	A0A085C294	Fe-bacillibactin uptake system FeuC OS=Bacillus subtilis OX=1423 GN=B4417_1466 PE=3 SV=1	1	4.84	6579.67	2411.77	0.0414309	0.0708331	2.72815	1.44792	6405.5	6639.2	6694.3	1210.9	1876.2	4148.2	6405.5	6639.2	6694.3	1210.9	1876.2	4148.2
A1D11_06280	A0A7U5BU20	Uncharacterized protein OS=Bacillus subtilis subsp. globigii OX=1496303 GN=A1D11_06280 PE=4 SV=1	1	2.44	1873.63	359.567	0.00439729	0.022274	5.21081	2.38151	1665.5	2138	1817.4	92.7	188.2	797.8	1665.5	2138	1817.4	92.7	188.2	797.8
HT135_07355	A0A6N0XB22	Glycosyltransferase OS=Bacillus subtilis OX=1423 GN=HT135_07355 PE=4 SV=1	1	2.9	4630.13	1247.97	0.00625132	0.0254917	3.71014	1.89147	5353.6	4303.1	4233.7	448.1	1042.6	2253.2	5353.6	4303.1	4233.7	448.1	1042.6	2253.2
DFO69_0593	A0A4R6I432	CDP-glycerol:poly(Glycerophosphate) glycerophosphotransferase OS=Bacillus subtilis OX=1423 GN=DFO69_0593 PE=3 SV=1	1	2.46	4581.63	1258.1	0.00115392	0.0132644	3.64171	1.86462	4248.4	4874.7	4621.8	617.9	1304.2	1852.2	4248.4	4874.7	4621.8	617.9	1304.2	1852.2
rpsL	Q2XNC5	30S ribosomal protein S12 (Fragment) OS=Bacillus subtilis OX=1423 GN=rpsL PE=3 SV=1	1	2.71	3739.47	1253.1	0.00237733	0.0171918	2.98417	1.57733	3892.1	3336	3990.3	852.1	1066.1	1841.1	3892.1	3336	3990.3	852.1	1066.1	1841.1
ETL41_14550	A0A7Z7A3S7	Amino acid permease OS=Bacillus subtilis OX=1423 GN=ETL41_14550 PE=4 SV=1	1	2.32	2373.07	849.033	0.00556019	0.0243869	2.79502	1.48286	2338.3	2135.2	2645.7	475.4	780.7	1291	2338.3	2135.2	2645.7	475.4	780.7	1291
A1D11_07240	A0A7U5D4J9	Uncharacterized protein OS=Bacillus subtilis subsp. globigii OX=1496303 GN=A1D11_07240 PE=4 SV=1	1	2.33	3956.57	1470.27	0.0223236	0.0490296	2.69105	1.42817	4238.2	3860.5	3771	757.2	841.4	2812.2	4238.2	3860.5	3771	757.2	841.4	2812.2
mreC	A0A410ZJL8	Cell shape-determining protein MreC OS=Bacillus subtilis OX=1423 GN=mreC PE=3 SV=1	1	3.17	9071.9	1347.77	0.010069	0.0313421	6.73106	2.75083	9117	6234.4	11864.3	725.6	1147.5	2170.2	9117	6234.4	11864.3	725.6	1147.5	2170.2
H8S71_16360	A0A7G8T5C5	ATP-binding cassette domain-containing protein OS=Bacillus subtilis subsp. subtilis OX=135461 GN=H8S71_16360 PE=4 SV=1	1	3.1	3309.23	1408.67	0.00684857	0.0263797	2.3492	1.23217	2992.5	3326	3609.2	891.4	1326.5	2008.1	2992.5	3326	3609.2	891.4	1326.5	2008.1
ETL41_04370	A0A7Z7A6G0	Signal peptidase I OS=Bacillus subtilis OX=1423 GN=ETL41_04370 PE=4 SV=1	1	0	2812.8	370.667	0.000518987	0.010953	7.58849	2.92381	2907	2483.7	3047.7	119.6	300.6	691.8	2907	2483.7	3047.7	119.6	300.6	691.8
ETA10_04600	A0A410YPW7	Iron ABC transporter permease OS=Bacillus subtilis OX=1423 GN=ETA10_04600 PE=3 SV=1	1	5.96	3246.77	1068.8	0.000631269	0.0113438	3.03777	1.60301	2981.5	3197	3561.8	892.4	952.7	1361.3	2981.5	3197	3561.8	892.4	952.7	1361.3
ycdA	D4G4S9	Uncharacterized protein OS=Bacillus subtilis subsp. natto (strain BEST195) OX=645657 GN=ycdA PE=4 SV=1	1	3.34	1416.83	3748.13	0.0424595	0.0718291	0.37801	-1.4035	1159.4	2159.4	931.7	2398.2	4114.5	4731.7	1159.4	2159.4	931.7	2398.2	4114.5	4731.7
BSNT_06978	D4G5W1	Uncharacterized protein OS=Bacillus subtilis subsp. natto (strain BEST195) OX=645657 GN=BSNT_06978 PE=4 SV=1	1	0	1683.97	280.367	0.0126489	0.0350793	6.0063	2.58648	1890.6	1159.5	2001.8	56.8	122.3	662	1890.6	1159.5	2001.8	56.8	122.3	662
A1D11_10140	A0A7U5BVE9	Non-ribosomal peptide synthetase OS=Bacillus subtilis subsp. globigii OX=1496303 GN=A1D11_10140 PE=4 SV=1	1	2.35	3211.77	507.1	0.000564419	0.0111265	6.3336	2.66302	3332.7	3322.5	2980.1	168.9	369.8	982.6	3332.7	3322.5	2980.1	168.9	369.8	982.6
FAL52_08225	A0A5F2KPZ6	Phage tail tape measure protein OS=Bacillus subtilis OX=1423 GN=FAL52_08225 PE=4 SV=1	1	2.65	1054.47	467.067	0.0139192	0.0370792	2.25764	1.17481	1239	933.6	990.8	285.7	648.4	467.1	1239	933.6	990.8	285.7	648.4	467.1
sigB	A0A3A5HWB7	RNA polymerase sigma factor SigB OS=Bacillus subtilis OX=1423 GN=sigB PE=4 SV=1	1	5.36	5459.3	1127.93	0.00219171	0.0167842	4.84009	2.27503	4539.5	6277.2	5561.2	634.4	924	1825.4	4539.5	6277.2	5561.2	634.4	924	1825.4
GS595_05375	A0A6G2IW77	GNAT family N-acetyltransferase OS=Bacillus subtilis OX=1423 GN=GS595_05375 PE=4 SV=1	1	2.52	7364.2	1249.2	0.00339507	0.0198909	5.89513	2.55952	7312.8	8509.3	6270.5	465	554.8	2727.8	7312.8	8509.3	6270.5	465	554.8	2727.8
yqkD	M4KTD0	Putative hydrolase OS=Bacillus subtilis XF-1 OX=1233100 GN=yqkD PE=4 SV=1	1	5.32	7848.67	2442.4	0.00990869	0.0311073	3.21351	1.68415	8739.6	6044.2	8762.2	1298.8	2182.6	3845.8	8739.6	6044.2	8762.2	1298.8	2182.6	3845.8
mrnC	A0A5D4N0R1	Mini-ribonuclease 3 OS=Bacillus subtilis OX=1423 GN=mrnC PE=3 SV=1	1	0	1657.8	505.5	0.00769524	0.0275464	3.27953	1.71349	1625.7	1861.5	1486.2	234	375.7	906.8	1625.7	1861.5	1486.2	234	375.7	906.8
SC09_Contig19orf00816	A0A0D1JIH3	Lambda integrase-like, N-terminal,DNA breaking-rejoining enzyme, catalytic core OS=Bacillus subtilis OX=1423 GN=SC09_Contig19orf00816 PE=4 SV=1	1	2.73	4229.23	1350	0.0213525	0.0478671	3.13277	1.64744	4566.6	3813.5	4307.6	516.1	682.3	2851.6	4566.6	3813.5	4307.6	516.1	682.3	2851.6
FZC70_19445	A0A5D4MZB6	Catalase OS=Bacillus subtilis OX=1423 GN=FZC70_19445 PE=3 SV=1	1	1.96	6578.97	2675.3	0.00724518	0.0269475	2.45915	1.29816	6445.3	6860.9	6430.7	1394.7	2605	4026.2	6445.3	6860.9	6430.7	1394.7	2605	4026.2
FZC70_20660	A0A5D4MZK4	GntR family transcriptional regulator OS=Bacillus subtilis OX=1423 GN=FZC70_20660 PE=4 SV=1	1	5.87	4203.23	2041.3	0.0419915	0.0713786	2.0591	1.04201	3888.7	4509.8	4211.2	1175	1498.5	3450.4	3888.7	4509.8	4211.2	1175	1498.5	3450.4
alsR	D4G2B5	LysR family transcriptional regulator OS=Bacillus subtilis subsp. natto (strain BEST195) OX=645657 GN=alsR PE=3 SV=1	1	0	421.7	144.7	0.0131487	0.0358398	2.91431	1.54315	375.8	473.2	416.1	56.4	121.8	255.9	375.8	473.2	416.1	56.4	121.8	255.9
KS08_16910	A0A7U4HZU5	MarR family transcriptional regulator OS=Bacillus subtilis OX=1423 GN=KS08_16910 PE=4 SV=1	1	2.5	1542.07	593.3	0.0223574	0.0490692	2.59913	1.37803	1420.9	1768.1	1437.2	233.3	507.8	1038.8	1420.9	1768.1	1437.2	233.3	507.8	1038.8
pelB	P94449	Pectin lyase OS=Bacillus subtilis OX=1423 GN=pelB PE=1 SV=1	1	2.2	4249.9	953.967	0.0104254	0.0319098	4.45498	2.15542	5309.6	3247.6	4192.5	330.5	798.9	1732.5	5309.6	3247.6	4192.5	330.5	798.9	1732.5
KS08_09215	A0A7U4KSD6	Sodium:alanine symporter OS=Bacillus subtilis OX=1423 GN=KS08_09215 PE=4 SV=1	1	2.58	1484.7	399.533	0.00179503	0.0157451	3.71609	1.89378	1403.1	1302	1749	288.9	428.4	481.3	1403.1	1302	1749	288.9	428.4	481.3
C663_2771	M4KUR7	Uncharacterized protein OS=Bacillus subtilis XF-1 OX=1233100 GN=C663_2771 PE=4 SV=1	1	2.3	2091.8	625.333	0.00137825	0.0142692	3.3451	1.74205	1968.5	2267	2039.9	491.1	437.2	947.7	1968.5	2267	2039.9	491.1	437.2	947.7
KS08_17485	A0A7U4I002	Membrane protein OS=Bacillus subtilis OX=1423 GN=KS08_17485 PE=4 SV=1	1	2.33	4473.43	1266.4	0.00722208	0.0269155	3.5324	1.82065	4878.8	3417.3	5124.2	576.6	1634.8	1587.8	4878.8	3417.3	5124.2	576.6	1634.8	1587.8
B4122_1208	A0A165AWE9	Uncharacterized protein OS=Bacillus subtilis OX=1423 GN=B4122_1208 PE=4 SV=1	1	2.86	580.967	2359.53	0.000700288	0.0115312	0.246221	-2.02197	778.6	468.9	495.4	2527.1	2039.5	2512	778.6	468.9	495.4	2527.1	2039.5	2512
brnQ	A0A3A5I304	Branched-chain amino acid transport system carrier protein OS=Bacillus subtilis OX=1423 GN=brnQ PE=3 SV=1	1	2.29	3513.93	1145.87	0.00315569	0.0193525	3.06662	1.61665	4049.5	2956.2	3536.1	767.8	1229.3	1440.5	4049.5	2956.2	3536.1	767.8	1229.3	1440.5
ETK61_07860	A0A410ZNN0	Lipase OS=Bacillus subtilis OX=1423 GN=ETK61_07860 PE=4 SV=1	1	2.26	2306.57	842.167	0.0380801	0.0674366	2.73885	1.45357	1686.6	3034.6	2198.5	513.4	621.7	1391.4	1686.6	3034.6	2198.5	513.4	621.7	1391.4
FZC71_07725	A0A5D4PET7	Cysteine desulfurase OS=Bacillus subtilis OX=1423 GN=FZC71_07725 PE=4 SV=1	1	1.98	4404.4	932.8	0.000113138	0.00812429	4.7217	2.23931	4773.1	4408.6	4031.5	784.8	933.5	1080.1	4773.1	4408.6	4031.5	784.8	933.5	1080.1
ywdJ	D4G2X9	Uncharacterized protein OS=Bacillus subtilis subsp. natto (strain BEST195) OX=645657 GN=ywdJ PE=3 SV=1	1	2.68	874.233	428.9	0.00620135	0.0254136	2.03832	1.02738	978.3	788.9	855.5	390	343.3	553.4	978.3	788.9	855.5	390	343.3	553.4
yvrO	M4KYU6	Putative ABC transporter (ATP-binding protein) OS=Bacillus subtilis XF-1 OX=1233100 GN=yvrO PE=4 SV=1	1	5.12	1239.4	444.933	0.00400743	0.0214111	2.78559	1.47798	1100.2	1402.5	1215.5	292.8	407.5	634.5	1100.2	1402.5	1215.5	292.8	407.5	634.5
rex	A0A6M3Z8L9	Redox-sensing transcriptional repressor Rex OS=Bacillus subtilis (strain 168) OX=224308 GN=rex PE=3 SV=1	1	0	1544.53	435.4	0.00443127	0.022345	3.54739	1.82676	1179.7	1676.9	1777	338.8	454.1	513.3	1179.7	1676.9	1777	338.8	454.1	513.3
C663_2810	M4KY54	GAF domain-containing protein OS=Bacillus subtilis XF-1 OX=1233100 GN=C663_2810 PE=4 SV=1	1	2.64	1540.5	4644.27	0.012549	0.0349497	0.331699	-1.59205	1189	1757.4	1675.1	3469.3	5884.6	4578.9	1189	1757.4	1675.1	3469.3	5884.6	4578.9
DFO69_0025	A0A4R6I2R1	Anaerobic selenocysteine-containing dehydrogenase OS=Bacillus subtilis OX=1423 GN=DFO69_0025 PE=4 SV=1	1	2.64	1082.67	374.6	0.00753235	0.0273349	2.89019	1.53117	1014.7	1127.4	1105.9	183.6	298.6	641.6	1014.7	1127.4	1105.9	183.6	298.6	641.6
B4417_2683	A0A0A1M0V4	Mechanosensitive ion channel OS=Bacillus subtilis OX=1423 GN=B4417_2683 PE=3 SV=1	1	2.84	508.733	3010.73	0.00250067	0.0175844	0.168973	-2.56513	738	344.9	443.3	2385	3048.4	3598.8	738	344.9	443.3	2385	3048.4	3598.8
B4122_1883	A0A165ALY5	Glycine betaine transporter OpuD OS=Bacillus subtilis OX=1423 GN=B4122_1883 PE=3 SV=1	1	2.84	2211.3	546.833	0.000705622	0.0115444	4.04383	2.01572	2436.5	2043.2	2154.2	295.6	601.4	743.5	2436.5	2043.2	2154.2	295.6	601.4	743.5
H8S71_17215	A0A7G8SY37	DUF2339 domain-containing protein OS=Bacillus subtilis subsp. subtilis OX=135461 GN=H8S71_17215 PE=4 SV=1	1	2.98	2498.67	969.7	0.00384782	0.02103	2.57674	1.36555	2633.6	2323.3	2539.1	557.3	973.4	1378.4	2633.6	2323.3	2539.1	557.3	973.4	1378.4
DFO69_3822	A0A4R6HI84	TetR family transcriptional regulator OS=Bacillus subtilis OX=1423 GN=DFO69_3822 PE=4 SV=1	1	3.92	858.667	335.1	0.000472764	0.0107494	2.56242	1.35751	908.1	888.7	779.2	277.4	350	377.9	908.1	888.7	779.2	277.4	350	377.9
HT135_12520	A0A6N0XBE8	ATP-dependent DNA helicase RecQ OS=Bacillus subtilis OX=1423 GN=HT135_12520 PE=4 SV=1	1	2.51	1291.43	345.1	0.0316781	0.060221	3.7422	1.90389	1467.5	913.6	1493.2	91.6	154.8	788.9	1467.5	913.6	1493.2	91.6	154.8	788.9
ETK61_21860	A0A410ZN62	(Deoxy)nucleoside triphosphate pyrophosphohydrolase OS=Bacillus subtilis OX=1423 GN=ETK61_21860 PE=3 SV=1	1	2.27	2702.13	767.067	0.00486394	0.0231959	3.52268	1.81667	2499.1	3296.8	2310.5	444.5	959.2	897.5	2499.1	3296.8	2310.5	444.5	959.2	897.5
DFO69_2158	A0A4R6HXZ8	Uncharacterized protein OS=Bacillus subtilis OX=1423 GN=DFO69_2158 PE=4 SV=1	1	2.52	572.267	3464.03	0.0441501	0.0736231	0.165202	-2.59769	564.5	719.1	433.2	2644.4	4733.9	3013.8	564.5	719.1	433.2	2644.4	4733.9	3013.8
FAL52_10940	A0A4T2HTJ4	DUF350 domain-containing protein OS=Bacillus subtilis OX=1423 GN=FAL52_10940 PE=3 SV=1	1	2.7	4637.97	1384.57	0.0236651	0.0505602	3.34976	1.74406	5870.7	3389.5	4653.7	547.9	1134.7	2471.1	5870.7	3389.5	4653.7	547.9	1134.7	2471.1
FAL52_09570	A0A5F2KMG9	DUF2334 domain-containing protein OS=Bacillus subtilis OX=1423 GN=FAL52_09570 PE=4 SV=1	1	2.87	5388.47	1151.57	0.00214408	0.0166736	4.67925	2.22628	5687	4792	5686.4	345.5	978.4	2130.8	5687	4792	5686.4	345.5	978.4	2130.8
dus1	P37567	Probable tRNA-dihydrouridine synthase 1 OS=Bacillus subtilis (strain 168) OX=224308 GN=dus1 PE=3 SV=1	1	2.35	1220.1	416.467	0.000224681	0.00874551	2.92965	1.55073	1227.1	1170.2	1263	502.9	307.6	438.9	1227.1	1170.2	1263	502.9	307.6	438.9
B4122_2440	A0A164ZC09	MiaB family protein involved in tRNA or rRNA modification OS=Bacillus subtilis OX=1423 GN=B4122_2440 PE=4 SV=1	1	2.82	5166.97	1300.8	0.0176967	0.0430229	3.97215	1.98992	5764.9	4167	5569	300	595.7	3006.7	5764.9	4167	5569	300	595.7	3006.7
FZC70_15015	A0A5D4N4U6	Glycosyltransferase family 2 protein OS=Bacillus subtilis OX=1423 GN=FZC70_15015 PE=4 SV=1	1	2.23	3816.03	718.9	0.0260481	0.0534423	5.30816	2.40821	5127.7	2283.4	4037	302.8	449.1	1404.8	5127.7	2283.4	4037	302.8	449.1	1404.8
DFO69_1823	A0A4R6HY61	TasA anchoring/assembly protein OS=Bacillus subtilis OX=1423 GN=DFO69_1823 PE=4 SV=1	1	2.29	3296.93	468.8	0.015647	0.039931	7.03271	2.81408	2321.4	4610.3	2959.1	219.6	418.4	768.4	2321.4	4610.3	2959.1	219.6	418.4	768.4

## Sheet: CP53_vs_AP37
GeneName	Accession	Description	#.Unique.Peptides	Score	MEAN CP53	MEAN AP37	P-VALUE	Q-VALUE	FOLD CHANGE	LOG_FOLDCHANGE	normalized_P-53-1	normalized_P-53-2	normalized_P-53-3	normalized_P-37-1	normalized_P-37-2	normalized_P-37-3	ori_P-53-1	ori_P-53-2	ori_P-53-3	ori_P-37-1	ori_P-37-2	ori_P-37-3
groL	A0A6G2J0A9	60 kDa chaperonin OS=Bacillus subtilis OX=1423 GN=groL PE=3 SV=1	3	729.63	120868	41409.4	0.0218	0.0217252	2.91885	1.5454	134266	131632	96705.3	43276.4	39788.1	41163.7	134266	131632	96705.3	43276.4	39788.1	41163.7
ETA10_04405	A0A410YPU2	Acetoin:2,6-dichlorophenolindophenol oxidoreductase subunit beta OS=Bacillus subtilis OX=1423 GN=ETA10_04405 PE=4 SV=1	16	244.44	12726.7	27767.4	0.000183726	0.00192152	0.458331	-1.12554	13437.2	13636.9	11105.9	29317.3	27202.7	26782.2	13437.2	13636.9	11105.9	29317.3	27202.7	26782.2
ycgN	M4KN59	1-pyrroline-5-carboxylate dehydrogenase OS=Bacillus subtilis XF-1 OX=1233100 GN=ycgN PE=3 SV=1	7	270.05	11481.7	24412.4	0.0156968	0.0176566	0.470324	-1.08827	11901.8	12300.6	10242.8	29683.6	24745.3	18808.3	11901.8	12300.6	10242.8	29683.6	24745.3	18808.3
ETK61_05065	A0A410ZEE9	PrkA family serine protein kinase OS=Bacillus subtilis OX=1423 GN=ETK61_05065 PE=4 SV=1	20	121	12210.6	36658.9	0.000542084	0.00289313	0.333088	-1.58602	13120.8	12843.7	10667.4	32078.7	39197.1	38700.8	13120.8	12843.7	10667.4	32078.7	39197.1	38700.8
narG	P42175	Nitrate reductase alpha chain OS=Bacillus subtilis (strain 168) OX=224308 GN=narG PE=3 SV=2	15	123.88	13912.3	36324.8	0.00681563	0.0105181	0.382998	-1.38459	16538.9	13409.1	11788.9	28890	36901	43183.3	16538.9	13409.1	11788.9	28890	36901	43183.3
isp	A0A6G2IWH8	Serine protease Isp OS=Bacillus subtilis OX=1423 GN=isp PE=3 SV=1	6	92.34	7454.17	18989.6	0.000462586	0.00273798	0.392539	-1.34909	7681.4	8144.6	6536.5	17979.4	20964.4	18025	7681.4	8144.6	6536.5	17979.4	20964.4	18025
acnA	A0A5F2KN32	Aconitate hydratase OS=Bacillus subtilis OX=1423 GN=acnA PE=3 SV=1	1	117.77	3984.97	1222.33	6.20106e-05	0.00115308	3.26013	1.70493	3903.7	4191.9	3859.3	1137.7	1455.5	1073.8	3903.7	4191.9	3859.3	1137.7	1455.5	1073.8
B4122_3001	A0A165A9Q1	Acetoin dehydrogenase E1 component alpha-subunit OS=Bacillus subtilis OX=1423 GN=B4122_3001 PE=4 SV=1	9	111.45	9516.7	22400.5	0.000780288	0.00340619	0.424844	-1.235	9905.3	10637.7	8007.1	22434.5	24398	20368.9	9905.3	10637.7	8007.1	22434.5	24398	20368.9
dps	M4KZS4	DNA-protecting protein, ferritin OS=Bacillus subtilis XF-1 OX=1233100 GN=dps PE=3 SV=1	4	69.54	441.467	1129.17	0.00148375	0.00484905	0.390967	-1.35488	444.6	478.4	401.4	1215.1	957.7	1214.7	444.6	478.4	401.4	1215.1	957.7	1214.7
tsf	A0A3N6BJ55	Elongation factor Ts OS=Bacillus subtilis OX=1423 GN=tsf PE=3 SV=1	4	102.91	3681.73	7848.5	0.000705148	0.00325291	0.4691	-1.09203	4042.4	3784.4	3218.4	8052.4	8360.5	7132.6	4042.4	3784.4	3218.4	8052.4	8360.5	7132.6
tkt	A0A6N0XEB2	Transketolase OS=Bacillus subtilis OX=1423 GN=tkt PE=3 SV=1	2	71.06	110.9	1106.87	0.0462971	0.0344909	0.100193	-3.31915	99.1	136.6	97	1502.5	1088	730.1	99.1	136.6	97	1502.5	1088	730.1
BS16045_02971	A0A7U4V1I1	Spore germination protein GerM OS=Bacillus subtilis OX=1423 GN=BS16045_02971 PE=4 SV=1	9	86.96	6203.1	13269.6	0.0334243	0.0284883	0.467466	-1.09707	6079.2	6896.2	5633.9	17287.5	12765.6	9755.8	6079.2	6896.2	5633.9	17287.5	12765.6	9755.8
albA	A0A7G5YUA5	Subtilosin maturase AlbA OS=Bacillus subtilis OX=1423 GN=albA PE=4 SV=1	14	86.09	6715.67	16858.4	0.013095	0.0158833	0.398357	-1.32787	7242.5	7010.6	5893.9	20139.8	18123.4	12312.1	7242.5	7010.6	5893.9	20139.8	18123.4	12312.1
DFO69_2047	A0A4R6HYC7	Rieske Fe-S protein OS=Bacillus subtilis OX=1423 GN=DFO69_2047 PE=4 SV=1	6	101.92	31263.5	10725.8	3.90819e-05	0.00108637	2.91479	1.54339	33049.9	30222.6	30518	10228.3	10164.4	11784.7	33049.9	30222.6	30518	10228.3	10164.4	11784.7
resD	A0A5D4NDM8	DNA-binding response regulator ResD OS=Bacillus subtilis OX=1423 GN=resD PE=4 SV=1	7	77.93	3546.5	8260.83	0.0360152	0.0297431	0.429315	-1.21989	3546	3498.5	3595	9902.8	8163.3	6716.4	3546	3498.5	3595	9902.8	8163.3	6716.4
B4122_0157	A0A165B868	Long-chain-fatty-acid--CoA ligase OS=Bacillus subtilis OX=1423 GN=B4122_0157 PE=3 SV=1	2	72.81	399.267	1730.4	0.00824445	0.0118478	0.230737	-2.11568	470.2	430.2	297.4	1860.8	2116.4	1214	470.2	430.2	297.4	1860.8	2116.4	1214
rplC	A0A6H0GXV6	50S ribosomal protein L3 OS=Bacillus subtilis subsp. subtilis str. SMY OX=535024 GN=rplC PE=3 SV=1	8	59.44	20165.4	6045.43	0.0389104	0.0311471	3.33564	1.73796	15611	19399.6	25485.5	5979.3	5902.6	6254.4	15611	19399.6	25485.5	5979.3	5902.6	6254.4
fadB	M4KUK6	Enoyl-CoA hydratase OS=Bacillus subtilis XF-1 OX=1233100 GN=fadB PE=3 SV=1	9	102.85	8457.2	18761.3	0.00345947	0.00759822	0.450779	-1.14951	8830.6	8609.8	7931.2	21778.5	18376.1	16129.3	8830.6	8609.8	7931.2	21778.5	18376.1	16129.3
KS08_14090	A0A7U4HYT8	Pyruvate kinase OS=Bacillus subtilis OX=1423 GN=KS08_14090 PE=4 SV=1	2	61.7	4157.13	1497.07	0.000920708	0.00367763	2.77685	1.47345	4042.7	3762.2	4666.5	1219	1591.4	1680.8	4042.7	3762.2	4666.5	1219	1591.4	1680.8
deoC	A0A1B2B7Z9	Deoxyribose-phosphate aldolase OS=Bacillus subtilis subsp. subtilis OX=135461 GN=deoC PE=3 SV=1	9	55.17	6541.4	14384.1	5.71148e-05	0.00114283	0.454767	-1.1368	7000	6079.4	6544.8	13771.1	14976.1	14405	7000	6079.4	6544.8	13771.1	14976.1	14405
H8S71_07550	A0A7G8T3J7	Aminotransferase OS=Bacillus subtilis subsp. subtilis OX=135461 GN=H8S71_07550 PE=3 SV=1	8	58.13	21789.6	4708.73	0.0313766	0.0274381	4.62749	2.21023	17297.5	20000	28071.3	4531.4	3913.5	5681.3	17297.5	20000	28071.3	4531.4	3913.5	5681.3
ppsC	A0A6M4JMC0	Non-ribosomal plipastatin synthetase PpsC OS=Bacillus subtilis (strain 168) OX=224308 GN=ppsC PE=3 SV=1	2	64.23	1290.53	2674.07	0.00835128	0.0119426	0.482611	-1.05107	1303	1363.3	1205.3	3128.2	2158.4	2735.6	1303	1363.3	1205.3	3128.2	2158.4	2735.6
FAL52_13880	A0A5F2KJ95	Aldo/keto reductase OS=Bacillus subtilis OX=1423 GN=FAL52_13880 PE=4 SV=1	5	87.99	5269.47	14166.6	0.0466253	0.034632	0.371964	-1.42676	5692	5034.3	5082.1	15539.5	16776	10184.3	5692	5034.3	5082.1	15539.5	16776	10184.3
DFO69_2977	A0A4V3C0R2	Cell wall-associated protease OS=Bacillus subtilis OX=1423 GN=DFO69_2977 PE=3 SV=1	1	66.08	328.067	3220.8	0.0135041	0.0161803	0.101859	-3.29536	349.9	316.7	317.6	2539.9	3550.5	3572	349.9	316.7	317.6	2539.9	3550.5	3572
fus	A7M6W6	Elongation facter G (Fragment) OS=Bacillus subtilis subsp. subtilis OX=135461 GN=fus PE=4 SV=1	3	90.08	3722.13	1786.6	0.00648925	0.0102211	2.08336	1.05891	3519.5	3797.2	3849.7	2306.9	1950.9	1102	3519.5	3797.2	3849.7	2306.9	1950.9	1102
EJJ34_00815	A0A7Z2HCY8	30S ribosomal protein S5 OS=Bacillus subtilis subsp. subtilis NCIB 3610 = ATCC 6051 = DSM 10 OX=535026 GN=EJJ34_00815 PE=4 SV=1	6	57.46	3993.23	8150.73	0.0194244	0.020225	0.489923	-1.02937	4355.7	4048.2	3575.8	8912.4	9513	6026.8	4355.7	4048.2	3575.8	8912.4	9513	6026.8
fdhA	A0A6G2J3D2	Formaldehyde dehydrogenase, glutathione-independent OS=Bacillus subtilis OX=1423 GN=fdhA PE=3 SV=1	8	58.84	6616.23	13578.5	0.00341628	0.00755602	0.487258	-1.03724	6493.2	7459.2	5896.3	12262.5	12877.5	15595.5	6493.2	7459.2	5896.3	12262.5	12877.5	15595.5
SC09_contig4orf00329	A0A0D1KB93	Lipoprotein OS=Bacillus subtilis OX=1423 GN=SC09_contig4orf00329 PE=3 SV=1	11	57.92	32100.7	14011.7	0.00313015	0.00726072	2.291	1.19598	35578.6	29739.5	30984	9627.2	15587.1	16820.7	35578.6	29739.5	30984	9627.2	15587.1	16820.7
rpsG	A0A6D2ATG2	30S ribosomal protein S7 OS=Bacillus subtilis OX=1423 GN=rpsG PE=3 SV=1	1	67.9	25303.1	10837.8	0.0142152	0.0166797	2.3347	1.22324	28810.4	24260.9	22838.1	10640.7	11253.4	10619.4	28810.4	24260.9	22838.1	10640.7	11253.4	10619.4
DFO69_0953	A0A4R6I2Z9	Threonine synthase OS=Bacillus subtilis OX=1423 GN=DFO69_0953 PE=3 SV=1	6	54.3	5132.1	12004.6	0.00617687	0.00992515	0.427511	-1.22597	5272.5	5577.9	4545.9	11255.9	14472.8	10285.1	5272.5	5577.9	4545.9	11255.9	14472.8	10285.1
ylaK	D4FW72	PINc domain-containing protein OS=Bacillus subtilis subsp. natto (strain BEST195) OX=645657 GN=ylaK PE=4 SV=2	7	45.2	3668.57	8715.93	0.00180658	0.00541144	0.420903	-1.24844	3823.7	3762.2	3419.8	9690.1	9033.9	7423.8	3823.7	3762.2	3419.8	9690.1	9033.9	7423.8
fabF14	A0A6M3SL44	3-oxoacyl-[acyl-carrier-protein] synthase 2 OS=Bacillus subtilis OX=1423 GN=fabF14 PE=3 SV=1	5	35.59	10579.5	5285.9	0.00169125	0.00520665	2.00146	1.00105	10185.3	11854.9	9698.3	4800.1	5724.8	5332.8	10185.3	11854.9	9698.3	4800.1	5724.8	5332.8
prs	D4G3D8	Ribose-phosphate pyrophosphokinase OS=Bacillus subtilis subsp. natto (strain BEST195) OX=645657 GN=prs PE=3 SV=1	8	61.2	15863.9	5507.27	0.000837402	0.00351211	2.88054	1.52634	15067.6	14687.3	17836.8	6553.6	5408.7	4559.5	15067.6	14687.3	17836.8	6553.6	5408.7	4559.5
CJ481_09710	A0A3A5I110	Homoserine dehydrogenase OS=Bacillus subtilis OX=1423 GN=CJ481_09710 PE=3 SV=1	4	31.07	1523.2	3321.93	0.0494368	0.0358069	0.458528	-1.12492	1599.5	1662.5	1307.6	4423.4	3322	2220.4	1599.5	1662.5	1307.6	4423.4	3322	2220.4
ldh	A0A6A8FRJ9	L-lactate dehydrogenase OS=Bacillus subtilis OX=1423 GN=ldh PE=3 SV=1	2	40.72	1797.9	3698.27	1.28072e-06	0.00019337	0.486147	-1.04054	1796.7	1760.8	1836.2	3766.5	3674.1	3654.2	1796.7	1760.8	1836.2	3766.5	3674.1	3654.2
BS16045_04005	A0A7U4V3D3	Minor extracellular protease vpr OS=Bacillus subtilis OX=1423 GN=BS16045_04005 PE=4 SV=1	5	38.96	4343.97	1763.4	0.0310409	0.0272607	2.4634	1.30065	3457	5304.6	4270.3	1007	1372.4	2910.8	3457	5304.6	4270.3	1007	1372.4	2910.8
yjiC	D4FVC6	Glyco_tran_28_C domain-containing protein OS=Bacillus subtilis subsp. natto (strain BEST195) OX=645657 GN=yjiC PE=4 SV=2	1	49.54	875.133	2596.27	0.0340824	0.0288146	0.337074	-1.56886	907.4	1029.1	688.9	3124.1	3138.3	1526.4	907.4	1029.1	688.9	3124.1	3138.3	1526.4
hit	D4G747	Hit-like protein OS=Bacillus subtilis subsp. natto (strain BEST195) OX=645657 GN=hit PE=4 SV=1	7	55.27	11708.7	2755.57	0.000571624	0.00294329	4.24912	2.08716	10018.1	12486.9	12621.2	3240.7	2831.2	2194.8	10018.1	12486.9	12621.2	3240.7	2831.2	2194.8
yugJ	O05239	Probable NADH-dependent butanol dehydrogenase 1 OS=Bacillus subtilis (strain 168) OX=224308 GN=yugJ PE=3 SV=1	1	41.92	4286.2	12258.3	0.00189437	0.00556656	0.349656	-1.51599	4789.2	3719.2	4350.2	12729.9	13795.7	10249.4	4789.2	3719.2	4350.2	12729.9	13795.7	10249.4
yjiC	M4KQN8	Putative glycosyltransferase OS=Bacillus subtilis XF-1 OX=1233100 GN=yjiC PE=4 SV=1	1	33.81	1788.43	7191.97	0.00432112	0.0083941	0.248671	-2.00769	1729.9	2190	1445.4	8005.9	8178.5	5391.5	1729.9	2190	1445.4	8005.9	8178.5	5391.5
ctaD	A0A6N0X9C0	Cytochrome c oxidase subunit 1 OS=Bacillus subtilis OX=1423 GN=ctaD PE=3 SV=1	6	44.79	10364.3	4391.3	0.00357931	0.00771231	2.36019	1.2389	9984.8	9154.3	11953.8	3739.6	4040.1	5394.2	9984.8	9154.3	11953.8	3739.6	4040.1	5394.2
ndk	D4FY41	Nucleoside diphosphate kinase OS=Bacillus subtilis subsp. natto (strain BEST195) OX=645657 GN=ndk PE=3 SV=2	2	69.28	41840.6	9372.3	0.011543	0.0146869	4.46428	2.15843	43319.2	34875.8	47326.7	10157.7	8550.8	9408.4	43319.2	34875.8	47326.7	10157.7	8550.8	9408.4
A1D11_05860	A0A7U5BTX3	Glutamate-1-semialdehyde aminotransferase OS=Bacillus subtilis subsp. globigii OX=1496303 GN=A1D11_05860 PE=4 SV=1	1	42.9	3319.73	166	0.00074451	0.00333531	19.9984	4.32181	3693.4	2675.5	3590.3	43.8	85.6	368.6	3693.4	2675.5	3590.3	43.8	85.6	368.6
yfmC	A0A7G8T1R0	Fe(3+)-citrate ABC transporter substrate-binding protein YfmC OS=Bacillus subtilis subsp. subtilis OX=135461 GN=yfmC PE=4 SV=1	1	33.44	477.767	1766.9	0.0473181	0.034927	0.270398	-1.88684	445.6	541.2	446.5	2351	1554.2	1395.5	445.6	541.2	446.5	2351	1554.2	1395.5
ETK61_07090	A0A410ZFH3	Altronate dehydratase OS=Bacillus subtilis OX=1423 GN=ETK61_07090 PE=3 SV=1	1	43.73	681.3	3634.47	0.0234344	0.022792	0.187455	-2.41538	670.6	715.2	658.1	4352.6	3777.7	2773.1	670.6	715.2	658.1	4352.6	3777.7	2773.1
ETK61_04255	A0A410ZE73	Iron citrate ABC transporter substrate-binding protein OS=Bacillus subtilis OX=1423 GN=ETK61_04255 PE=4 SV=1	1	33.44	2260.6	6243.9	0.0132119	0.0159689	0.362049	-1.46574	2208.4	2383.8	2189.6	6329.1	7032.6	5370	2208.4	2383.8	2189.6	6329.1	7032.6	5370
rplN	A0A199WBJ7	50S ribosomal protein L14 OS=Bacillus subtilis subsp. subtilis OX=135461 GN=rplN PE=3 SV=1	6	34.22	14890.5	3661.1	1.2482e-06	0.00019337	4.06722	2.02404	14529.3	15088.6	15053.6	3870	3761.4	3351.9	14529.3	15088.6	15053.6	3870	3761.4	3351.9
glmM	A0A410YN64	Phosphoglucosamine mutase OS=Bacillus subtilis OX=1423 GN=glmM PE=3 SV=1	1	35.21	817.133	3398.27	0.000309841	0.00234953	0.240456	-2.05616	684.8	918	848.6	3020.5	3747.7	3426.6	684.8	918	848.6	3020.5	3747.7	3426.6
KS08_16270	A0A7U4KT39	Fe-S cluster assembly protein SufD OS=Bacillus subtilis OX=1423 GN=KS08_16270 PE=4 SV=1	1	44.41	4851.6	1189.73	0.00320933	0.00734528	4.07789	2.02782	4613.9	5352.9	4588	322.5	1118.5	2128.2	4613.9	5352.9	4588	322.5	1118.5	2128.2
CJ481_20815	A0A3A5I5W6	UDP-glucosyltransferase OS=Bacillus subtilis OX=1423 GN=CJ481_20815 PE=4 SV=1	1	30.29	671.933	1792.73	6.7212e-05	0.0011625	0.374809	-1.41577	659.9	647.1	708.8	1671	1877.7	1829.5	659.9	647.1	708.8	1671	1877.7	1829.5
ETK61_04180	A0A410ZDY8	Aldehyde dehydrogenase family protein OS=Bacillus subtilis OX=1423 GN=ETK61_04180 PE=3 SV=1	8	44.76	4108.17	8565.77	0.000141674	0.00172025	0.479603	-1.06009	4076.3	4220.3	4027.9	9012.4	7975.3	8709.6	4076.3	4220.3	4027.9	9012.4	7975.3	8709.6
FZC71_03855	A0A5D4PHV1	Amino acid adenylation domain-containing protein OS=Bacillus subtilis OX=1423 GN=FZC71_03855 PE=3 SV=1	4	36.55	3332	12603.8	6.5678e-05	0.00115986	0.264365	-1.9194	3535.6	3405.3	3055.1	13350.5	11611.7	12849.2	3535.6	3405.3	3055.1	13350.5	11611.7	12849.2
gcvT	A0A7U4V0W6	Aminomethyltransferase OS=Bacillus subtilis OX=1423 GN=gcvT PE=4 SV=1	5	30.83	9746.17	3884.83	0.00478385	0.00876019	2.50877	1.32698	8863.2	9544.3	10831	5358.7	3911	2384.8	8863.2	9544.3	10831	5358.7	3911	2384.8
atpH	A0A7G8SYM7	ATP synthase subunit delta OS=Bacillus subtilis subsp. subtilis OX=135461 GN=atpH PE=3 SV=1	5	46.73	14268	6158.67	0.00696736	0.010661	2.31674	1.21209	13294.8	13788.2	15721	8343	6600.4	3532.6	13294.8	13788.2	15721	8343	6600.4	3532.6
prfB	A0A5F2KSD3	Peptide chain release factor 2 OS=Bacillus subtilis OX=1423 GN=prfB PE=3 SV=1	1	33.45	427.067	1501.33	0.0398926	0.0316167	0.284458	-1.81371	452.7	408.9	419.6	1389.6	1930.2	1184.2	452.7	408.9	419.6	1389.6	1930.2	1184.2
CJ481_15460	A0A3A5I3I2	Acetylornithine deacetylase OS=Bacillus subtilis OX=1423 GN=CJ481_15460 PE=4 SV=1	6	31.46	1670.93	4577.9	0.0435526	0.0332875	0.365	-1.45403	1743.6	1653.5	1615.7	5078.7	5330.3	3324.7	1743.6	1653.5	1615.7	5078.7	5330.3	3324.7
pepV	A0A7G8SWS5	Dipeptidase PepV OS=Bacillus subtilis subsp. subtilis OX=135461 GN=pepV PE=4 SV=1	3	44.62	6335.77	16353.3	0.00726579	0.0109387	0.38743	-1.36799	6429.1	7078.7	5499.5	17459.3	19008	12592.6	6429.1	7078.7	5499.5	17459.3	19008	12592.6
atpB	A0A199WDT1	ATP synthase subunit a OS=Bacillus subtilis subsp. subtilis OX=135461 GN=atpB PE=3 SV=1	4	41.73	3226.7	1572.17	0.0498895	0.0359906	2.05239	1.03731	3276.3	2244.4	4159.4	1705.4	1868.5	1142.6	3276.3	2244.4	4159.4	1705.4	1868.5	1142.6
spoVR	A0A6N0X7H6	Stage V sporulation protein SpoVR OS=Bacillus subtilis OX=1423 GN=spoVR PE=4 SV=1	1	32.04	4051.33	10604.7	0.0173817	0.0188591	0.382032	-1.38824	4653.6	3898.8	3601.6	11499.3	12901.4	7413.4	4653.6	3898.8	3601.6	11499.3	12901.4	7413.4
gbsB	M4KZT2	Alcohol dehydrogenase OS=Bacillus subtilis XF-1 OX=1233100 GN=gbsB PE=4 SV=1	2	56.15	51696.4	5599.7	0.00011843	0.00157847	9.23199	3.20664	54934.8	45784.3	54370	4437.4	4981.1	7380.6	54934.8	45784.3	54370	4437.4	4981.1	7380.6
yaaN	D4G3B2	Uncharacterized protein OS=Bacillus subtilis subsp. natto (strain BEST195) OX=645657 GN=yaaN PE=3 SV=1	2	26.32	1063.7	2169.67	0.000826501	0.00349254	0.49026	-1.02838	1089.8	1175.6	925.7	2314.7	2210.8	1983.5	1089.8	1175.6	925.7	2314.7	2210.8	1983.5
dat	A0A6N0XCN4	D-alanine aminotransferase OS=Bacillus subtilis OX=1423 GN=dat PE=3 SV=1	1	26.17	113.9	278.167	0.034723	0.0291272	0.409467	-1.28818	89.3	114.9	137.5	285.5	361.5	187.5	89.3	114.9	137.5	285.5	361.5	187.5
B4417_2670	A0A162R0Q2	NAD(P)H-dependent oxidoreductase OS=Bacillus subtilis OX=1423 GN=B4417_2670 PE=3 SV=1	7	36.31	3999.37	10034.4	0.0034812	0.00761924	0.398564	-1.32712	3782.1	3217.7	4998.3	11433.1	10086.7	8583.5	3782.1	3217.7	4998.3	11433.1	10086.7	8583.5
rpsJ	F5HRT9	30S ribosomal protein S10 OS=Bacillus subtilis OX=1423 GN=rpsJ PE=3 SV=1	4	41.56	8731.7	3203.47	0.00337646	0.00751658	2.7257	1.44663	8098.5	8038.3	10058.3	4227.7	3194.2	2188.5	8098.5	8038.3	10058.3	4227.7	3194.2	2188.5
KS08_13715	A0A7U4HYQ3	LuxR family transcriptional regulator OS=Bacillus subtilis OX=1423 GN=KS08_13715 PE=4 SV=1	4	40.58	2067	5755.8	0.0102905	0.0136345	0.359116	-1.47748	2335	1925.8	1940.2	7069	5880.6	4317.8	2335	1925.8	1940.2	7069	5880.6	4317.8
resA	A0A5D4P4K8	Thiol-disulfide oxidoreductase ResA OS=Bacillus subtilis OX=1423 GN=resA PE=3 SV=1	1	26.84	143.1	441.933	0.037827	0.0306181	0.323804	-1.62681	154.1	128.1	147.1	343	554.3	428.5	154.1	128.1	147.1	343	554.3	428.5
ylqF	A0A5D4NDZ9	Ribosome biogenesis GTPase A OS=Bacillus subtilis OX=1423 GN=ylqF PE=3 SV=1	5	27.51	9885.27	2111.77	0.0030649	0.0071893	4.68104	2.22683	9036.1	9957	10662.7	2242.7	1995.6	2097	9036.1	9957	10662.7	2242.7	1995.6	2097
mnmG	A0A6G2J3H2	tRNA uridine 5-carboxymethylaminomethyl modification enzyme MnmG OS=Bacillus subtilis OX=1423 GN=mnmG PE=3 SV=1	10	44.04	28288.3	12856.2	0.000554734	0.00291505	2.20037	1.13774	27037.5	26603.6	31223.8	12038	12974.3	13556.2	27037.5	26603.6	31223.8	12038	12974.3	13556.2
FZC71_00860	A0A5D4PGA0	ATP-dependent Clp protease ATP-binding subunit OS=Bacillus subtilis OX=1423 GN=FZC71_00860 PE=3 SV=1	3	26.92	5413.43	1334.93	0.000333956	0.0024089	4.05521	2.01978	5657	5112.3	5471	804	1294.3	1906.5	5657	5112.3	5471	804	1294.3	1906.5
cysJ	M4KW07	Sulfite reductase (Flavoprotein alpha-subunit) OS=Bacillus subtilis XF-1 OX=1233100 GN=cysJ PE=4 SV=1	4	22.55	1398.63	4230.63	0.0407638	0.0320255	0.330597	-1.59686	1489.4	1235.6	1470.9	3419	3856.1	5416.8	1489.4	1235.6	1470.9	3419	3856.1	5416.8
SC09_Contig19orf00210	A0A0D1KSP1	Uncharacterized protein OS=Bacillus subtilis OX=1423 GN=SC09_Contig19orf00210 PE=4 SV=1	6	24.86	1265.57	4626.4	0.0268775	0.0249273	0.273553	-1.87011	1270.8	1393.5	1132.4	4382.7	3765.4	5731.1	1270.8	1393.5	1132.4	4382.7	3765.4	5731.1
trxB	A0A5F2KQW4	Thioredoxin reductase OS=Bacillus subtilis OX=1423 GN=trxB PE=3 SV=1	6	28.16	13886.1	5586.8	0.003658	0.0077849	2.48553	1.31355	14513.8	11425.2	15719.4	5844.7	4682.5	6233.2	14513.8	11425.2	15719.4	5844.7	4682.5	6233.2
rplS	A0A6M4JGB2	50S ribosomal protein L19 OS=Bacillus subtilis (strain 168) OX=224308 GN=rplS PE=3 SV=1	5	34.25	15490.8	7439.1	0.0485401	0.0354386	2.08235	1.05821	15254.3	15198.7	16019.5	4703.9	6543.5	11069.9	15254.3	15198.7	16019.5	4703.9	6543.5	11069.9
ETK61_01540	A0A410ZCV4	APH domain-containing protein OS=Bacillus subtilis OX=1423 GN=ETK61_01540 PE=4 SV=1	4	21.22	1182.77	4008.63	0.000771172	0.00338847	0.295055	-1.76094	1253	1221.5	1073.8	4215.5	4396.1	3414.3	1253	1221.5	1073.8	4215.5	4396.1	3414.3
uxaC	A0A7U4Y9T2	Glucuronate isomerase OS=Bacillus subtilis OX=1423 GN=uxaC PE=4 SV=1	4	22.95	18194.7	3643.23	3.36157e-05	0.00105942	4.99411	2.32023	18812.4	18599.3	17172.4	3383.1	4591.6	2955	18812.4	18599.3	17172.4	3383.1	4591.6	2955
A1D11_03060	A0A7Z9E6A0	Glyoxal reductase OS=Bacillus subtilis subsp. globigii OX=1496303 GN=A1D11_03060 PE=4 SV=1	1	28.64	4268.6	745.667	0.000187659	0.00193753	5.72454	2.51716	4401.4	4056.2	4348.2	315.8	763	1158.2	4401.4	4056.2	4348.2	315.8	763	1158.2
leuS	A0A165AM77	Leucine--tRNA ligase OS=Bacillus subtilis OX=1423 GN=leuS PE=3 SV=1	1	29.11	1296.77	3920.7	0.0431955	0.0331297	0.330749	-1.59619	1378.9	1354.8	1156.6	4196	4752.4	2813.7	1378.9	1354.8	1156.6	4196	4752.4	2813.7
DFO69_2863	A0A4R6HS87	Putative phosphoesterase DFO69_2863 OS=Bacillus subtilis OX=1423 GN=DFO69_2863 PE=3 SV=1	6	38.8	20392.5	7908.73	0.000426347	0.00265544	2.57847	1.36652	18747.3	21270.6	21159.5	9512.8	6803.4	7410	18747.3	21270.6	21159.5	9512.8	6803.4	7410
ETA10_20110	A0A410YXT9	Cation acetate symporter OS=Bacillus subtilis OX=1423 GN=ETA10_20110 PE=3 SV=1	2	24.01	571.333	1323.4	0.00158089	0.00501094	0.431716	-1.21184	620.6	612.1	481.3	1402.4	1419.3	1148.5	620.6	612.1	481.3	1402.4	1419.3	1148.5
polX	A0A5D4NB03	DNA-directed DNA polymerase OS=Bacillus subtilis OX=1423 GN=polX PE=4 SV=1	7	26.92	3197.13	9106.5	0.0408393	0.0320606	0.351083	-1.51012	3210.2	3408.2	2973	10884.6	9743.4	6691.5	3210.2	3408.2	2973	10884.6	9743.4	6691.5
A1D11_10350	A0A7U5BVK1	Transketolase OS=Bacillus subtilis subsp. globigii OX=1496303 GN=A1D11_10350 PE=4 SV=1	2	26.61	8047.13	2461.63	0.0355671	0.0295317	3.26902	1.70886	7566.9	9011.6	7562.9	483.9	1002.9	5898.1	7566.9	9011.6	7562.9	483.9	1002.9	5898.1
oppD	A0A6G2ITV4	Oligopeptide ABC transporter ATP-binding protein OppD OS=Bacillus subtilis OX=1423 GN=oppD PE=3 SV=1	4	44.64	32339.4	12354.7	0.000293438	0.00230555	2.61759	1.38824	31811.3	35082.4	30124.5	10654.8	12965.3	13443.9	31811.3	35082.4	30124.5	10654.8	12965.3	13443.9
BSSC8_27440	G4EWL4	RNA polymerase sigma factor OS=Bacillus subtilis subsp. subtilis str. SC-8 OX=1089443 GN=BSSC8_27440 PE=3 SV=1	6	25.1	2192.17	8495.37	0.00350923	0.00764613	0.258043	-1.95432	2411.6	2351.2	1813.7	9803.4	9161.2	6521.5	2411.6	2351.2	1813.7	9803.4	9161.2	6521.5
rpsM	A0A063X7B3	30S ribosomal protein S13 OS=Bacillus subtilis OX=1423 GN=rpsM PE=3 SV=1	7	31	15393.9	6607.43	0.00266582	0.00671496	2.32979	1.2202	16705.8	16399.4	13076.6	5381.6	6954.4	7486.3	16705.8	16399.4	13076.6	5381.6	6954.4	7486.3
sigF	A0A6N0XDN3	RNA polymerase sigma factor OS=Bacillus subtilis OX=1423 GN=sigF PE=3 SV=1	1	18.33	259.733	1003	0.00450548	0.00854517	0.258956	-1.94922	396.9	194.8	187.5	881.9	906	1221.1	396.9	194.8	187.5	881.9	906	1221.1
FZC70_17035	A0A5D4N3V3	DUF2278 family protein OS=Bacillus subtilis OX=1423 GN=FZC70_17035 PE=4 SV=1	5	27.74	5795.4	14991.2	0.00886205	0.0123883	0.386586	-1.37114	6422.7	5955.6	5007.9	14846.3	18324.1	11803.3	6422.7	5955.6	5007.9	14846.3	18324.1	11803.3
pruA	A0A3A5I566	L-glutamate gamma-semialdehyde dehydrogenase OS=Bacillus subtilis OX=1423 GN=pruA PE=3 SV=1	3	20.38	1339.2	4183.6	0.00118978	0.00429152	0.320107	-1.64337	1353.1	1070.7	1593.8	4352	4617.8	3581	1353.1	1070.7	1593.8	4352	4617.8	3581
dpaB	A0A6G2J1V1	Dipicolinate synthase subunit B OS=Bacillus subtilis OX=1423 GN=dpaB PE=4 SV=1	4	20.87	2874.87	5962.43	0.0197619	0.0204401	0.482163	-1.05241	2842.8	3229.5	2552.3	6755.1	6764.2	4368	2842.8	3229.5	2552.3	6755.1	6764.2	4368
spoVT	D4G3E3	Transcriptional regulator OS=Bacillus subtilis subsp. natto (strain BEST195) OX=645657 GN=spoVT PE=4 SV=2	4	17.72	2673.3	7589.53	0.0284267	0.0258255	0.352235	-1.50539	2743.4	2702	2574.5	7892.9	8891.3	5984.4	2743.4	2702	2574.5	7892.9	8891.3	5984.4
srfAB	A0A5F2KLU0	Surfactin non-ribosomal peptide synthetase SrfAB OS=Bacillus subtilis OX=1423 GN=srfAB PE=3 SV=1	1	31.55	15934.5	6480.5	0.049244	0.0357282	2.45884	1.29798	15003.8	12598.4	20201.3	5920.6	6456.8	7064.1	15003.8	12598.4	20201.3	5920.6	6456.8	7064.1
dnaJ	A0A4R6HX77	Chaperone protein DnaJ OS=Bacillus subtilis OX=1423 GN=dnaJ PE=3 SV=1	5	22.35	12694.2	4807.1	0.0477635	0.0351148	2.64072	1.40093	12425.6	13174.2	12482.8	3152.8	2803.7	8464.8	12425.6	13174.2	12482.8	3152.8	2803.7	8464.8
HT135_06875	A0A6N0XAK5	DUF1641 domain-containing protein OS=Bacillus subtilis OX=1423 GN=HT135_06875 PE=4 SV=1	2	14.82	7638.27	3249.6	0.0163846	0.0181498	2.35053	1.23298	6611.1	9183.6	7120.1	4434.8	3515	1799	6611.1	9183.6	7120.1	4434.8	3515	1799
H8S71_17855	A0A7G8SYF9	Uncharacterized protein OS=Bacillus subtilis subsp. subtilis OX=135461 GN=H8S71_17855 PE=4 SV=1	1	19.84	161.167	556.633	0.00508769	0.00897856	0.289538	-1.78817	137.4	211.3	134.8	439.2	669.1	561.6	137.4	211.3	134.8	439.2	669.1	561.6
zwf	A0A5F2KK54	Glucose-6-phosphate 1-dehydrogenase OS=Bacillus subtilis OX=1423 GN=zwf PE=3 SV=1	4	19.38	7416.43	3651.97	0.0145444	0.0169039	2.03081	1.02205	7771.1	7612.8	6865.4	3430.4	2270.5	5255	7771.1	7612.8	6865.4	3430.4	2270.5	5255
B4122_1791	A0A0C3LSR1	Flagellin OS=Bacillus subtilis OX=1423 GN=B4122_1791 PE=3 SV=1	1	17.61	5082.5	1313.9	0.00512703	0.00900569	3.86825	1.95168	4932.3	4072.8	6242.4	827.3	1470.5	1643.9	4932.3	4072.8	6242.4	827.3	1470.5	1643.9
bglH	A0A5D4N772	Aryl-phospho-beta-d-glucosidase OS=Bacillus subtilis OX=1423 GN=bglH PE=3 SV=1	1	17.51	315.3	1283	0.0405013	0.0319031	0.245752	-2.02472	341.2	271.8	332.9	879.8	1425.3	1543.9	341.2	271.8	332.9	879.8	1425.3	1543.9
DFO69_0250	A0A4R6I330	Uncharacterized protein DUF4352 OS=Bacillus subtilis OX=1423 GN=DFO69_0250 PE=4 SV=1	6	25.04	5873.73	14139.8	0.0207743	0.0210686	0.415403	-1.26742	6160.4	6368.7	5092.1	16218.7	16452.4	9748.4	6160.4	6368.7	5092.1	16218.7	16452.4	9748.4
KS08_07965	A0A7U5AW43	Guanylate kinase OS=Bacillus subtilis OX=1423 GN=KS08_07965 PE=4 SV=1	1	17.57	1085.4	2681.13	0.0253226	0.0239874	0.404829	-1.30462	1155.9	692	1408.3	2026.7	2587.5	3429.2	1155.9	692	1408.3	2026.7	2587.5	3429.2
xylA	A0A7Z6ZZ55	Xylose isomerase OS=Bacillus subtilis OX=1423 GN=xylA PE=4 SV=1	4	14.62	11189.9	4164.8	0.036518	0.0299777	2.68679	1.42588	11071.2	8848	13650.6	4271.5	4207.1	4015.8	11071.2	8848	13650.6	4271.5	4207.1	4015.8
minJ	A0A6A8FPZ7	Cell division topological determinant MinJ OS=Bacillus subtilis OX=1423 GN=minJ PE=4 SV=1	6	24.84	20409.5	9612.1	0.00386212	0.00798414	2.12331	1.08632	20481.5	18338.4	22408.6	7856.5	8692.6	12287.2	20481.5	18338.4	22408.6	7856.5	8692.6	12287.2
H8S71_10985	A0A6I4DMU3	Menaquinol-cytochrome c reductase cytochrome b/c subunit OS=Bacillus subtilis subsp. subtilis OX=135461 GN=H8S71_10985 PE=3 SV=1	4	46.25	28710.1	6679.77	0.000912668	0.00366127	4.29807	2.10369	30609.4	28750.6	26770.3	3804.2	5144.8	11090.3	30609.4	28750.6	26770.3	3804.2	5144.8	11090.3
A1D11_01615	A0A7U5BSF2	Stage III sporulation protein D OS=Bacillus subtilis subsp. globigii OX=1496303 GN=A1D11_01615 PE=4 SV=1	3	18.23	516.867	2805.2	0.00106472	0.00401766	0.184253	-2.44024	557.8	612.6	380.2	2283.5	3074.4	3057.7	557.8	612.6	380.2	2283.5	3074.4	3057.7
BSNT_09789	D4G164	Uncharacterized protein OS=Bacillus subtilis subsp. natto (strain BEST195) OX=645657 GN=BSNT_09789 PE=3 SV=1	5	18.19	5707.23	2614.6	0.00145573	0.00480046	2.18283	1.1262	5714.5	5899.8	5507.4	2611.9	1958.1	3273.8	5714.5	5899.8	5507.4	2611.9	1958.1	3273.8
melA	A0A6A8FNB6	Alpha-galactosidase OS=Bacillus subtilis OX=1423 GN=melA PE=3 SV=1	1	14.92	528.867	220.067	0.00538283	0.00917603	2.40321	1.26496	478.9	480.7	627	165	251.2	244	478.9	480.7	627	165	251.2	244
murC	A0A7G5YS75	UDP-N-acetylmuramate--L-alanine ligase OS=Bacillus subtilis OX=1423 GN=murC PE=3 SV=1	4	20.16	9744.97	3460.47	0.000343441	0.0024307	2.81608	1.49369	8742.3	10558.2	9934.4	3653	3163	3565.4	8742.3	10558.2	9934.4	3653	3163	3565.4
B4417_1888	A0A063XD04	Uncharacterized protein OS=Bacillus subtilis OX=1423 GN=B4417_1888 PE=4 SV=1	4	19.26	2142	4950.67	0.00438687	0.00844881	0.432669	-1.20866	2279.3	2300.2	1846.5	5665.7	5096.9	4089.4	2279.3	2300.2	1846.5	5665.7	5096.9	4089.4
CJ481_20910	A0A3A5I684	Uncharacterized protein OS=Bacillus subtilis OX=1423 GN=CJ481_20910 PE=4 SV=1	3	14.32	1041.1	2937.3	0.0236235	0.0229132	0.354441	-1.49638	1021.6	1246.5	855.2	2280.5	2565.8	3965.6	1021.6	1246.5	855.2	2280.5	2565.8	3965.6
BSNT_10265	A0A060PQ75	LXG domain-containing protein OS=Bacillus subtilis subsp. natto (strain BEST195) OX=645657 GN=BSNT_10265 PE=4 SV=1	3	12	8339.03	2081.3	0.0118233	0.0149115	4.00665	2.0024	8385.3	8491.6	8140.2	1180.4	1550.2	3513.3	8385.3	8491.6	8140.2	1180.4	1550.2	3513.3
A1D11_08485	A0A7U5D4P2	4-hydroxy-tetrahydrodipicolinate reductase OS=Bacillus subtilis subsp. globigii OX=1496303 GN=A1D11_08485 PE=4 SV=1	6	20.53	9875.47	3659.83	0.021065	0.0212446	2.69834	1.43207	12302.7	9373.6	7950.1	2290.9	2863.4	5825.2	12302.7	9373.6	7950.1	2290.9	2863.4	5825.2
ETL41_15290	A0A7Z7A4Z7	Surfactin non-ribosomal peptide synthetase SrfAA OS=Bacillus subtilis OX=1423 GN=ETL41_15290 PE=4 SV=1	1	26.27	6332.7	2211.97	0.0028169	0.00690255	2.86293	1.51749	5780.9	5781.1	7436.1	1766.5	2078	2791.4	5780.9	5781.1	7436.1	1766.5	2078	2791.4
H9S96_19065	A0A1B2AZR5	DegV family protein OS=Bacillus subtilis subsp. subtilis OX=135461 GN=H9S96_19065 PE=4 SV=1	4	18.72	2539.67	5231.63	0.020848	0.0211134	0.485444	-1.04262	2384.7	1987.7	3246.6	4192.4	5147.6	6354.9	2384.7	1987.7	3246.6	4192.4	5147.6	6354.9
secY	A0A4R6HG22	Protein translocase subunit SecY OS=Bacillus subtilis OX=1423 GN=secY PE=3 SV=1	2	16.81	10080.9	4238.23	0.0166871	0.0183681	2.37855	1.25008	7946	12762	9534.6	3682.6	3987.9	5044.2	7946	12762	9534.6	3682.6	3987.9	5044.2
KS08_13935	A0A7U4HYR3	50S ribosomal protein L20 OS=Bacillus subtilis OX=1423 GN=KS08_13935 PE=4 SV=1	2	9.11	3943.87	210.9	2.66971e-05	0.00101286	18.7002	4.22498	4189.5	3683.8	3958.3	103.1	138.3	391.3	4189.5	3683.8	3958.3	103.1	138.3	391.3
CJ481_12005	A0A3A5I1T4	Stage IV sporulation protein FA OS=Bacillus subtilis OX=1423 GN=CJ481_12005 PE=4 SV=1	5	21.07	2903.2	7204.87	0.0051594	0.00902781	0.40295	-1.31133	3038.6	3143.5	2527.5	5704.4	8029.7	7880.5	3038.6	3143.5	2527.5	5704.4	8029.7	7880.5
cysA	A0A7U4V2Y5	Sulfate-transporting ATPase OS=Bacillus subtilis OX=1423 GN=cysA PE=4 SV=1	6	20.23	20245.2	3799.97	6.5205e-05	0.00115903	5.32774	2.41352	19594.9	19402	21738.8	2938.5	3548.5	4912.9	19594.9	19402	21738.8	2938.5	3548.5	4912.9
sdaAA	A0A5D4ND35	L-serine dehydratase OS=Bacillus subtilis OX=1423 GN=sdaAA PE=3 SV=1	1	12.1	747.867	4355.3	0.0395503	0.0314541	0.171714	-2.54192	782.5	830.5	630.6	4835.7	5340.6	2889.6	782.5	830.5	630.6	4835.7	5340.6	2889.6
HCN55_10515	A0A6H0H3Q8	LysM peptidoglycan-binding domain-containing protein OS=Bacillus subtilis subsp. subtilis str. SMY OX=535024 GN=HCN55_10515 PE=3 SV=1	2	20.83	24338.8	3735.8	0.00124898	0.0044129	6.51501	2.70377	26408.5	27182.2	19425.6	2608	4599.3	4000.1	26408.5	27182.2	19425.6	2608	4599.3	4000.1
BSSC8_35160	G4EYT6	Dihydrolipoamide acetyltransferase component of pyruvate dehydrogenase complex OS=Bacillus subtilis subsp. subtilis str. SC-8 OX=1089443 GN=BSSC8_35160 PE=3 SV=1	1	22.4	5103.57	15245.6	0.0010274	0.00393098	0.334757	-1.57882	5600.9	5551.4	4158.4	13427.6	15119.2	17190	5600.9	5551.4	4158.4	13427.6	15119.2	17190
DFO69_3969	A0A4R6HJE0	Putative metal-dependent hydrolase DFO69_3969 OS=Bacillus subtilis OX=1423 GN=DFO69_3969 PE=3 SV=1	2	10.78	1874.93	736.333	0.0385488	0.0309718	2.54631	1.34841	1813.8	2047.3	1763.7	287.7	462.6	1458.7	1813.8	2047.3	1763.7	287.7	462.6	1458.7
SC09_Contig26orf00012	A0A0D1JCX6	LXG domain-containing protein OS=Bacillus subtilis OX=1423 GN=SC09_Contig26orf00012 PE=4 SV=1	2	10.91	5165.77	1263.63	0.000268056	0.00223084	4.08803	2.0314	4601.2	5631.8	5264.3	1160.8	1137.5	1492.6	4601.2	5631.8	5264.3	1160.8	1137.5	1492.6
yufN	D4G0P7	Bmp domain-containing protein OS=Bacillus subtilis subsp. natto (strain BEST195) OX=645657 GN=yufN PE=3 SV=1	3	11.22	2137.17	5568.2	0.000610524	0.00303343	0.383816	-1.38151	2262.8	2181	1967.7	5424.9	5065.4	6214.3	2262.8	2181	1967.7	5424.9	5065.4	6214.3
FAL52_09295	A0A5F2KL40	Tetratricopeptide repeat protein OS=Bacillus subtilis OX=1423 GN=FAL52_09295 PE=3 SV=1	3	15.68	1020.5	5163.83	0.00106094	0.004009	0.197625	-2.33917	1035.4	1160	866.1	5199	5979.2	4313.3	1035.4	1160	866.1	5199	5979.2	4313.3
pheS	A0A3N6CXB1	Phenylalanine--tRNA ligase alpha subunit OS=Bacillus subtilis OX=1423 GN=pheS PE=3 SV=1	2	9.26	1663.4	425.2	0.000794356	0.00343307	3.91204	1.96792	1671.4	1452.1	1866.7	550.3	379	346.3	1671.4	1452.1	1866.7	550.3	379	346.3
FZC70_05910	A0A5D4NAA5	SPOR domain-containing protein OS=Bacillus subtilis OX=1423 GN=FZC70_05910 PE=4 SV=1	2	9.7	398.433	1541.93	0.0208795	0.0211325	0.258399	-1.95233	449.3	381	365	1376.8	1356.2	1892.8	449.3	381	365	1376.8	1356.2	1892.8
purQ	G4EZA8	Phosphoribosylformylglycinamidine synthase subunit PurQ OS=Bacillus subtilis subsp. subtilis str. SC-8 OX=1089443 GN=purQ PE=3 SV=1	1	8.64	668.3	1543.27	0.0429931	0.0330398	0.433042	-1.20742	647.5	762.9	594.5	2056.2	1538.9	1034.7	647.5	762.9	594.5	2056.2	1538.9	1034.7
HT135_16175	A0A6N0XHS0	Carbonic anhydrase OS=Bacillus subtilis OX=1423 GN=HT135_16175 PE=4 SV=1	3	16.26	1049.03	4101.3	0.000209569	0.00201971	0.255781	-1.96702	1161.6	951.1	1034.4	3684	4146.7	4473.2	1161.6	951.1	1034.4	3684	4146.7	4473.2
yjbX	A0A0A1HAW9	Spore coat protein O OS=Bacillus subtilis OX=1423 GN=yjbX PE=4 SV=1	3	15.48	2817.57	7001.57	0.00376043	0.0078861	0.402419	-1.31323	2985.8	3112.3	2354.6	5982	6811.9	8210.8	2985.8	3112.3	2354.6	5982	6811.9	8210.8
yjbM	A0A6N0XIX0	GTP diphosphokinase OS=Bacillus subtilis OX=1423 GN=yjbM PE=4 SV=1	2	10.8	6967.3	2163.83	0.00528933	0.00911494	3.21989	1.68701	6515.1	7470.1	6916.7	1380.7	1294.8	3816	6515.1	7470.1	6916.7	1380.7	1294.8	3816
iolD	M4KXA7	3D-(3,5/4)-trihydroxycyclohexane-1,2-dione hydrolase OS=Bacillus subtilis XF-1 OX=1233100 GN=iolD PE=3 SV=1	4	20.55	20960.8	6118.77	0.000565546	0.00293326	3.42566	1.77638	20731.3	23518.7	18632.4	6031.2	5377.8	6947.3	20731.3	23518.7	18632.4	6031.2	5377.8	6947.3
BS16045_00115	A0A7U4UW66	DNA repair protein RadA like protein OS=Bacillus subtilis OX=1423 GN=BS16045_00115 PE=4 SV=1	3	12.23	9733.3	3485.6	0.000336364	0.00241451	2.79243	1.48152	9174.2	9709.7	10316	2743.5	3456.9	4256.4	9174.2	9709.7	10316	2743.5	3456.9	4256.4
GS595_18280	A0A6G2J3U2	Polysaccharide pyruvyl transferase family protein OS=Bacillus subtilis OX=1423 GN=GS595_18280 PE=4 SV=1	3	9.42	6512	2963.33	0.0268443	0.0249077	2.19753	1.13588	5852.8	5168	8515.2	2591	3213.4	3085.6	5852.8	5168	8515.2	2591	3213.4	3085.6
katX	M4L0C2	Catalase OS=Bacillus subtilis XF-1 OX=1233100 GN=katX PE=3 SV=1	3	10.13	1342.4	4765.87	0.000537505	0.00288503	0.28167	-1.82792	1632.1	1167.6	1227.5	4396.6	4529.2	5371.8	1632.1	1167.6	1227.5	4396.6	4529.2	5371.8
FAL52_17120	A0A5F2KIS9	Uncharacterized protein OS=Bacillus subtilis OX=1423 GN=FAL52_17120 PE=4 SV=1	3	9.91	2134	4541.3	0.000307909	0.00234451	0.469909	-1.08955	2296.4	2176.3	1929.3	4203	4628.5	4792.4	2296.4	2176.3	1929.3	4203	4628.5	4792.4
mmsA	D4G3X1	Malonate-semialdehyde dehydrogenase OS=Bacillus subtilis subsp. natto (strain BEST195) OX=645657 GN=mmsA PE=3 SV=2	4	14.82	5578.9	2360.83	0.00940408	0.0128543	2.36311	1.24068	5324.9	4582.8	6829	2722.4	2096.9	2263.2	5324.9	4582.8	6829	2722.4	2096.9	2263.2
HT135_17585	A0A6N0XGN9	Efflux RND transporter periplasmic adaptor subunit OS=Bacillus subtilis OX=1423 GN=HT135_17585 PE=4 SV=1	3	10.98	1647.2	5286.5	0.043599	0.0333079	0.311586	-1.6823	1767.5	1713.1	1461	5196.2	3944.7	6718.6	1767.5	1713.1	1461	5196.2	3944.7	6718.6
ETK61_05735	A0A410ZEQ6	ABC transporter ATP-binding protein OS=Bacillus subtilis OX=1423 GN=ETK61_05735 PE=4 SV=1	2	21.7	16171	5370.6	0.000195257	0.00196732	3.01102	1.59025	15292.6	15998.5	17221.8	4170.8	6020.9	5920.1	15292.6	15998.5	17221.8	4170.8	6020.9	5920.1
sipS	M4KUK2	Signal peptidase I OS=Bacillus subtilis XF-1 OX=1233100 GN=sipS PE=3 SV=1	2	11.56	4132.3	1370.77	4.34251e-05	0.00110364	3.01459	1.59196	4046.7	4282.2	4068	1205.1	1610.3	1296.9	4046.7	4282.2	4068	1205.1	1610.3	1296.9
glcD	A0A410YUY1	Glycolate oxidase subunit GlcD OS=Bacillus subtilis OX=1423 GN=glcD PE=4 SV=1	5	15.57	10363.3	3849.3	0.000685295	0.00320946	2.69225	1.42881	9916.7	11499.4	9673.7	3291.9	3686.8	4569.2	9916.7	11499.4	9673.7	3291.9	3686.8	4569.2
putP	A0A5F2KNI9	Sodium/proline symporter OS=Bacillus subtilis OX=1423 GN=putP PE=3 SV=1	2	10.2	2173	779.167	0.00421779	0.00830619	2.78888	1.47968	2355.8	2064.3	2098.9	465.4	671.1	1201	2355.8	2064.3	2098.9	465.4	671.1	1201
HIR78_10515	A0A6M3ZBK9	Uncharacterized protein OS=Bacillus subtilis (strain 168) OX=224308 GN=HIR78_10515 PE=4 SV=1	2	12.19	2847.77	6059.13	0.042992	0.0330393	0.469996	-1.08928	2165.1	2847.5	3530.7	7423.1	6701	4053.3	2165.1	2847.5	3530.7	7423.1	6701	4053.3
degR	M4KSF1	Activation of degradative enzymes OS=Bacillus subtilis XF-1 OX=1233100 GN=degR PE=4 SV=1	2	8.52	910.467	2583.53	0.0299048	0.0266489	0.352411	-1.50467	924.5	929.8	877.1	2139.8	3149.3	2461.5	924.5	929.8	877.1	2139.8	3149.3	2461.5
DFO69_3567	A0A4R6HMX7	Glycine betaine/L-proline ABC transporter ATP-binding protein OS=Bacillus subtilis OX=1423 GN=DFO69_3567 PE=3 SV=1	2	8.3	326.8	2247.7	0.0495966	0.0358719	0.145393	-2.78197	308.3	365.4	306.7	2317.8	2982.2	1443.1	308.3	365.4	306.7	2317.8	2982.2	1443.1
gpsB	A0A6M4JN81	Cell cycle protein GpsB OS=Bacillus subtilis (strain 168) OX=224308 GN=gpsB PE=3 SV=1	3	11.72	16707.5	7350.27	0.0210025	0.0212069	2.27305	1.18463	17575.9	17157.1	15389.5	5629.1	4246.8	12174.9	17575.9	17157.1	15389.5	5629.1	4246.8	12174.9
ETL41_10350	A0A7Z7A257	Cof-type HAD-IIB family hydrolase OS=Bacillus subtilis OX=1423 GN=ETL41_10350 PE=4 SV=1	2	8.25	867.4	1881.37	0.0155748	0.0175791	0.461048	-1.11701	860.1	864.1	878	2127.3	1693.2	1823.6	860.1	864.1	878	2127.3	1693.2	1823.6
H8S71_04855	A0A199WFL6	NAD(P)H-dependent oxidoreductase OS=Bacillus subtilis subsp. subtilis OX=135461 GN=H8S71_04855 PE=4 SV=1	2	7.95	798.133	1678.7	0.0334293	0.0284908	0.475447	-1.07264	865.8	852.3	676.3	2196.7	1288.8	1550.6	865.8	852.3	676.3	2196.7	1288.8	1550.6
KS08_07560	A0A7U5AVZ4	Cytochrome B OS=Bacillus subtilis OX=1423 GN=KS08_07560 PE=4 SV=1	1	16.3	8610.33	2799.7	0.00393511	0.00805283	3.07545	1.6208	9249.4	7878	8703.6	1462.6	2459.9	4476.6	9249.4	7878	8703.6	1462.6	2459.9	4476.6
HIR78_05455	A0A6M3Z8Z7	DUF445 domain-containing protein OS=Bacillus subtilis (strain 168) OX=224308 GN=HIR78_05455 PE=3 SV=1	4	10.73	8166.63	3135.27	0.0340542	0.0288007	2.60477	1.38115	7767.7	5768.4	10963.8	2284.4	3141.3	3980.1	7767.7	5768.4	10963.8	2284.4	3141.3	3980.1
qoxA	P34957	Quinol oxidase subunit 2 OS=Bacillus subtilis (strain 168) OX=224308 GN=qoxA PE=1 SV=4	4	29.07	24300	11200.6	0.00857524	0.0121382	2.16952	1.11738	27075.5	19088.1	26736.5	9967.8	12649.8	10984.3	27075.5	19088.1	26736.5	9967.8	12649.8	10984.3
H8S71_12890	A0A7G8T581	FadR family transcriptional regulator OS=Bacillus subtilis subsp. subtilis OX=135461 GN=H8S71_12890 PE=4 SV=1	3	9.4	1309.2	3158.03	0.0186729	0.0197355	0.414562	-1.27034	1352	1264	1311.6	2653	3529.5	3291.6	1352	1264	1311.6	2653	3529.5	3291.6
atpE	A0A060PQ82	ATP synthase subunit c OS=Bacillus subtilis subsp. natto (strain BEST195) OX=645657 GN=atpE PE=3 SV=1	2	22.29	30738.2	6314.3	0.00266745	0.00671703	4.86802	2.28334	27786.8	36414	28013.7	3056.3	5039.2	10847.4	27786.8	36414	28013.7	3056.3	5039.2	10847.4
BSSC8_00190	G4ENT9	Serine phosphatase OS=Bacillus subtilis subsp. subtilis str. SC-8 OX=1089443 GN=BSSC8_00190 PE=4 SV=1	1	5.94	55.4	182.167	0.0153702	0.0174482	0.304117	-1.7173	52.1	66.7	47.4	187.6	232.4	126.5	52.1	66.7	47.4	187.6	232.4	126.5
GS595_05155	A0A6G2IW20	Cell wall hydrolase OS=Bacillus subtilis OX=1423 GN=GS595_05155 PE=4 SV=1	2	9.68	1033.63	4284.27	9.4693e-05	0.00140193	0.241263	-2.05132	1097.5	1119.4	884	4507.1	3901.8	4443.9	1097.5	1119.4	884	4507.1	3901.8	4443.9
B4122_4381	A0A164Z6M1	Uncharacterized protein OS=Bacillus subtilis OX=1423 GN=B4122_4381 PE=3 SV=1	3	7.22	6524.5	2158.07	8.40055e-06	0.00069132	3.02331	1.59613	6272.3	6522.3	6778.9	2100.7	2223	2150.5	6272.3	6522.3	6778.9	2100.7	2223	2150.5
hpt	A0A6N0XAK3	Hypoxanthine phosphoribosyltransferase OS=Bacillus subtilis OX=1423 GN=hpt PE=3 SV=1	1	9.62	590.733	1281.17	0.0175896	0.0190034	0.46109	-1.11688	663.9	718.5	389.8	1271	1537.4	1035.1	663.9	718.5	389.8	1271	1537.4	1035.1
gid	D4FWK8	Methylenetetrahydrofolate--tRNA-(uracil-5-)-methyltransferase TrmFO OS=Bacillus subtilis subsp. natto (strain BEST195) OX=645657 GN=gid PE=3 SV=2	2	6.93	876.667	2364.73	0.0222703	0.0220314	0.370725	-1.43158	752.6	1001.7	875.7	1692.4	2312.1	3089.7	752.6	1001.7	875.7	1692.4	2312.1	3089.7
manA	A0A5D4P649	Mannose-6-phosphate isomerase OS=Bacillus subtilis OX=1423 GN=manA PE=3 SV=1	2	9.72	542.833	1258.4	0.000505645	0.00282598	0.431368	-1.21301	510.1	629.2	489.2	1307.2	1318	1150	510.1	629.2	489.2	1307.2	1318	1150
yjbV	D4FV45	Phosphomethylpyrimidine kinase OS=Bacillus subtilis subsp. natto (strain BEST195) OX=645657 GN=yjbV PE=3 SV=1	2	12.33	7174.2	2394.03	0.000202565	0.00199465	2.9967	1.58337	6574.2	7355.7	7592.7	1990.7	2585.3	2606.1	6574.2	7355.7	7592.7	1990.7	2585.3	2606.1
tsaB	A0A5D4P2C2	tRNA (Adenosine(37)-N6)-threonylcarbamoyltransferase complex dimerization subunit type 1 TsaB OS=Bacillus subtilis OX=1423 GN=tsaB PE=4 SV=1	2	7.3	2994.43	494.233	0.000228854	0.00209633	6.05874	2.59902	2985.5	2688.7	3309.1	336.9	514.6	631.2	2985.5	2688.7	3309.1	336.9	514.6	631.2
BS16045_02716	A0A7U4V105	Ribosomal silencing factor RsfS OS=Bacillus subtilis OX=1423 GN=BS16045_02716 PE=4 SV=1	2	7.42	860.467	2345.53	0.00133672	0.00458393	0.366853	-1.44672	887.6	977.1	716.7	2006.6	2499.4	2530.6	887.6	977.1	716.7	2006.6	2499.4	2530.6
fabD	A0A410ZGF9	Malonyl CoA-acyl carrier protein transacylase OS=Bacillus subtilis OX=1423 GN=fabD PE=3 SV=1	2	7.03	1241.67	3235.53	0.0416983	0.0324561	0.38376	-1.38173	1248.3	1423.8	1052.9	4566.6	2535.3	2604.7	1248.3	1423.8	1052.9	4566.6	2535.3	2604.7
C663_2371	M4KTN4	TPR_REGION domain-containing protein OS=Bacillus subtilis XF-1 OX=1233100 GN=C663_2371 PE=4 SV=1	2	8.64	1131.83	2465.2	0.000529998	0.00287154	0.459124	-1.12304	1193.5	1045.1	1156.9	2224.6	2634	2537	1193.5	1045.1	1156.9	2224.6	2634	2537
queC	A0A4R6HPU9	7-cyano-7-deazaguanine synthase OS=Bacillus subtilis OX=1423 GN=queC PE=3 SV=1	2	7.63	1064.5	2621.7	2.74806e-05	0.00101906	0.406034	-1.30033	1098.2	1024.8	1070.5	2483.6	2692.4	2689.1	1098.2	1024.8	1070.5	2483.6	2692.4	2689.1
KS08_04060	A0A7U5CMY1	Peroxiredoxin OS=Bacillus subtilis OX=1423 GN=KS08_04060 PE=4 SV=1	3	14.77	13337.4	5330	0.00313979	0.00727114	2.50233	1.32327	11924.3	14810.6	13277.3	4181.5	4605.6	7202.9	11924.3	14810.6	13277.3	4181.5	4605.6	7202.9
H9S96_12625	A0A6I4DIT8	Zinc ribbon domain-containing protein OS=Bacillus subtilis subsp. subtilis OX=135461 GN=H9S96_12625 PE=4 SV=1	2	8.75	3345.07	1146.57	0.00152048	0.00491144	2.91746	1.54471	3406.6	3731.5	2897.1	1167.4	878.3	1394	3406.6	3731.5	2897.1	1167.4	878.3	1394
G4G26_15725	A0A7G5YVM9	DinB family protein OS=Bacillus subtilis OX=1423 GN=G4G26_15725 PE=4 SV=1	2	13.88	1654.8	4062.8	0.0318477	0.0276845	0.407305	-1.29582	1693.9	1749.9	1520.6	3160	4384.1	4644.3	1693.9	1749.9	1520.6	3160	4384.1	4644.3
FZC71_11620	A0A5D4PDH5	Pectate lyase OS=Bacillus subtilis OX=1423 GN=FZC71_11620 PE=3 SV=1	2	6.64	3169.73	1212.6	0.00856613	0.0121303	2.614	1.38626	2997.9	3039.9	3471.4	1028.6	1938.6	670.6	2997.9	3039.9	3471.4	1028.6	1938.6	670.6
gatC	O06492	Glutamyl-tRNA(Gln) amidotransferase subunit C OS=Bacillus subtilis (strain 168) OX=224308 GN=gatC PE=3 SV=3	2	8.46	1967.6	4465.87	0.0147482	0.0170407	0.440586	-1.1825	1467.2	2478.8	1956.8	3399.4	4983.8	5014.4	1467.2	2478.8	1956.8	3399.4	4983.8	5014.4
manA	A0A7G5YML4	Mannose-6-phosphate isomerase OS=Bacillus subtilis OX=1423 GN=manA PE=3 SV=1	3	8.95	490.333	1018.77	0.0135524	0.0162149	0.481301	-1.05499	561.8	548.8	360.4	925.9	897.8	1232.6	561.8	548.8	360.4	925.9	897.8	1232.6
ysdB	A0A5D4NAH3	Sigma W pathway protein YsdB OS=Bacillus subtilis OX=1423 GN=ysdB PE=4 SV=1	3	17.87	14737	7330.27	0.00827228	0.0118726	2.01044	1.00751	14287.8	15184.6	14738.7	4382.1	8309.6	9299.1	14287.8	15184.6	14738.7	4382.1	8309.6	9299.1
B4122_2868	A0A165A760	23S rRNA (Uracil-5-)-methyltransferase OS=Bacillus subtilis OX=1423 GN=B4122_2868 PE=3 SV=1	2	6.59	6091.03	2347.53	0.00194986	0.00566158	2.59465	1.37554	5611.4	6430.6	6231.1	1663.2	2167.8	3211.6	5611.4	6430.6	6231.1	1663.2	2167.8	3211.6
ETK61_14810	A0A410ZJH0	tRNA threonylcarbamoyladenosine dehydratase OS=Bacillus subtilis OX=1423 GN=ETK61_14810 PE=4 SV=1	2	7.65	7032.43	2160.67	0.000309701	0.00234917	3.25475	1.70255	6993.3	6482.1	7621.9	2439.4	2395.3	1647.3	6993.3	6482.1	7621.9	2439.4	2395.3	1647.3
ETA10_01415	A0A410YNC0	PTS glucose transporter subunit IICBA OS=Bacillus subtilis OX=1423 GN=ETA10_01415 PE=4 SV=1	2	10.49	6949.67	2866.37	0.0297024	0.026538	2.42456	1.27772	6334.7	5308.9	9205.4	2393.1	3671.3	2534.7	6334.7	5308.9	9205.4	2393.1	3671.3	2534.7
xylB	A0A6G2ITE6	Xylulose kinase OS=Bacillus subtilis OX=1423 GN=xylB PE=3 SV=1	2	9.95	17998.9	1413.17	0.0408325	0.0320574	12.7366	3.67091	16348.1	12998.8	24649.9	1492.9	1538.2	1208.4	16348.1	12998.8	24649.9	1492.9	1538.2	1208.4
ywoC	M4KWU2	Putative hydrolase OS=Bacillus subtilis XF-1 OX=1233100 GN=ywoC PE=4 SV=1	1	6.16	3203.53	1109.7	0.00650244	0.0102334	2.88685	1.52949	3362	3367	2881.6	585.9	921.8	1821.4	3362	3367	2881.6	585.9	921.8	1821.4
KS08_18580	A0A7U4I0H6	Crp/Fnr family transcriptional regulator OS=Bacillus subtilis OX=1423 GN=KS08_18580 PE=4 SV=1	2	7.99	564.3	1425.67	0.00552268	0.00926498	0.395815	-1.3371	530.9	447.6	714.4	1210.2	1386.4	1680.4	530.9	447.6	714.4	1210.2	1386.4	1680.4
htpX	A0A5F2KQ32	Protease HtpX homolog OS=Bacillus subtilis OX=1423 GN=htpX PE=3 SV=1	3	8.27	15024.6	2287.53	2.51544e-05	0.000999764	6.56804	2.71546	15397.4	14425.4	15251	1574.8	2054.2	3233.6	15397.4	14425.4	15251	1574.8	2054.2	3233.6
BSSC8_27660	G4EWN6	Uncharacterized N-acetyltransferase BSSC8_27660 OS=Bacillus subtilis subsp. subtilis str. SC-8 OX=1089443 GN=BSSC8_27660 PE=3 SV=1	3	9.48	4009.13	1828.77	0.00675439	0.0104633	2.19226	1.13242	3634.7	3757	4635.7	2086.6	2135.9	1263.8	3634.7	3757	4635.7	2086.6	2135.9	1263.8
spo0B	A0A7G8SW69	Sporulation initiation phosphotransferase Sop0B OS=Bacillus subtilis subsp. subtilis OX=135461 GN=spo0B PE=4 SV=1	2	7.16	755.033	3345.17	5.96438e-06	0.000581332	0.225709	-2.14747	794.6	777.6	692.9	3459.7	3373.5	3202.3	794.6	777.6	692.9	3459.7	3373.5	3202.3
SC09_Contig19orf01327	A0A0D1ITV9	Xylan beta-1,4-xylosidase OS=Bacillus subtilis OX=1423 GN=SC09_Contig19orf01327 PE=3 SV=1	3	11.34	14688.7	3659.4	0.00186475	0.00551488	4.01396	2.00503	13464.7	16679.2	13922.2	2090.1	3043.2	5844.9	13464.7	16679.2	13922.2	2090.1	3043.2	5844.9
trmK	A0A7U5DL80	tRNA (Adenine(22)-N(1))-methyltransferase OS=Bacillus subtilis OX=1423 GN=trmK PE=4 SV=1	1	3.69	292.367	1018.8	0.0041122	0.00821381	0.286972	-1.80102	291.8	280.3	305	921	1087.3	1048.1	291.8	280.3	305	921	1087.3	1048.1
rpoB	I2EBJ1	DNA-directed RNA polymerase (Fragment) OS=Bacillus subtilis OX=1423 GN=rpoB PE=4 SV=1	1	9.16	672.733	1754.33	0.0492882	0.0357462	0.38347	-1.38282	562.5	531.3	924.4	1478.4	1304.2	2480.4	562.5	531.3	924.4	1478.4	1304.2	2480.4
KS08_07810	A0A7U5AW24	Membrane protein OS=Bacillus subtilis OX=1423 GN=KS08_07810 PE=4 SV=1	1	4.5	3180.3	1280.23	0.0193047	0.0201479	2.48416	1.31276	2733.6	3844.9	2962.4	749.8	1098.8	1992.1	2733.6	3844.9	2962.4	749.8	1098.8	1992.1
pgsA	A0A063XBE8	CDP-diacylglycerol--glycerol-3-phosphate 3-phosphatidyltransferase OS=Bacillus subtilis OX=1423 GN=pgsA PE=3 SV=1	2	7.1	7762.33	2166.67	0.00455997	0.00858845	3.58262	1.84101	7051.4	8519	7716.6	1111.9	1479.5	3908.6	7051.4	8519	7716.6	1111.9	1479.5	3908.6
mmgC	D4FYJ8	Acyl-CoA dehydrogenase OS=Bacillus subtilis subsp. natto (strain BEST195) OX=645657 GN=mmgC PE=3 SV=2	2	4.21	3442.83	1254.47	0.00392335	0.00804185	2.74446	1.45652	3279.4	3679	3370.1	670.3	1227.9	1865.2	3279.4	3679	3370.1	670.3	1227.9	1865.2
ypbR	M4KSG2	5'3'-exonuclease OS=Bacillus subtilis XF-1 OX=1233100 GN=ypbR PE=4 SV=1	3	8.1	5393.87	2688.87	0.0146157	0.016952	2.006	1.00432	5318.8	4431.6	6431.2	2114.9	2769.8	3181.9	5318.8	4431.6	6431.2	2114.9	2769.8	3181.9
hslO	A0A4R6HEG7	33 kDa chaperonin OS=Bacillus subtilis OX=1423 GN=hslO PE=3 SV=1	3	8.88	9383.37	3678.73	0.00221192	0.00608249	2.55071	1.3509	8339.6	9529.6	10280.9	2823.8	3402.2	4810.2	8339.6	9529.6	10280.9	2823.8	3402.2	4810.2
BSSC8_33540	G4EYC4	Uncharacterized protein OS=Bacillus subtilis subsp. subtilis str. SC-8 OX=1089443 GN=BSSC8_33540 PE=4 SV=1	3	11.62	1396.53	7267.3	0.00193968	0.00564432	0.192167	-2.37957	1462.9	1588.7	1138	7422.8	5809.4	8569.7	1462.9	1588.7	1138	7422.8	5809.4	8569.7
CJ481_05700	A0A3A5I0X3	Iron(3+)-hydroxamate-binding protein yxeB OS=Bacillus subtilis OX=1423 GN=CJ481_05700 PE=4 SV=1	2	10.79	3332.1	7779.63	0.0149225	0.0171564	0.428311	-1.22327	3747.5	2971.4	3277.4	6624.5	6812.4	9902	3747.5	2971.4	3277.4	6624.5	6812.4	9902
SC09_Contig17orf00585	A0A0D1KX78	DNA polymerase III subunit alpha OS=Bacillus subtilis OX=1423 GN=SC09_Contig17orf00585 PE=3 SV=1	2	6.53	2934.27	1132.9	0.00757953	0.0112365	2.59005	1.37298	2559.7	3607.6	2635.5	1060	1385.1	953.6	2559.7	3607.6	2635.5	1060	1385.1	953.6
FZC70_14755	A0A5D4N4A7	GNAT family N-acetyltransferase OS=Bacillus subtilis OX=1423 GN=FZC70_14755 PE=4 SV=1	2	6.19	875.833	2416.97	0.00657999	0.0103049	0.362369	-1.46447	860.7	800.3	966.5	2241.7	2989.2	2020	860.7	800.3	966.5	2241.7	2989.2	2020
yfiB	P54718	Uncharacterized ABC transporter ATP-binding protein YfiB OS=Bacillus subtilis (strain 168) OX=224308 GN=yfiB PE=3 SV=1	2	10.22	3912.63	1419.8	0.00192254	0.00561508	2.75576	1.46245	3621.6	4104	4012.3	938	1321.5	1999.9	3621.6	4104	4012.3	938	1321.5	1999.9
nagB	A0A5F2KG55	Glucosamine-6-phosphate deaminase OS=Bacillus subtilis OX=1423 GN=nagB PE=3 SV=1	1	8.33	9902.37	760.833	6.9519e-05	0.00116627	13.0152	3.70212	9130.2	9675.7	10901.2	529.2	860.3	893	9130.2	9675.7	10901.2	529.2	860.3	893
addB	M4KWY6	ATP-dependent helicase/deoxyribonuclease subunit B OS=Bacillus subtilis XF-1 OX=1233100 GN=addB PE=3 SV=1	3	10.94	9475.07	3331.13	0.00300009	0.00711675	2.8444	1.50812	8856.8	8515.2	11053.2	3381.8	4220.1	2391.5	8856.8	8515.2	11053.2	3381.8	4220.1	2391.5
BSSC8_03150	G4EPN5	Cytochrome bd ubiquinol oxidase (Subunit II) OS=Bacillus subtilis subsp. subtilis str. SC-8 OX=1089443 GN=BSSC8_03150 PE=3 SV=1	2	6.17	5279.77	2357.53	0.00244591	0.00642236	2.23953	1.1632	5143.9	4822	5873.4	1801.5	2815.2	2455.9	5143.9	4822	5873.4	1801.5	2815.2	2455.9
DFO69_3210	A0A4R6HK91	GntR family transcriptional regulator OS=Bacillus subtilis OX=1423 GN=DFO69_3210 PE=4 SV=1	1	3.33	1005.2	441.333	0.00262561	0.00666325	2.27764	1.18754	951.7	1046.1	1017.8	297	454.6	572.4	951.7	1046.1	1017.8	297	454.6	572.4
rnz	P54548	Ribonuclease Z OS=Bacillus subtilis (strain 168) OX=224308 GN=rnz PE=1 SV=1	1	4.04	306.367	905.367	0.0442666	0.0335996	0.33839	-1.56324	303.6	392.3	223.2	1088.4	1123.7	504	303.6	392.3	223.2	1088.4	1123.7	504
def	A0A3A5I4S9	Peptide deformylase OS=Bacillus subtilis OX=1423 GN=def PE=3 SV=1	1	4.41	966	2376.9	0.0217011	0.0216603	0.406412	-1.29899	984	1137.3	776.7	1733.1	3020.9	2376.7	984	1137.3	776.7	1733.1	3020.9	2376.7
A1D11_09150	A0A7U5D4S4	D-gamma-glutamyl-meso-diaminopimelic acid endopeptidase OS=Bacillus subtilis subsp. globigii OX=1496303 GN=A1D11_09150 PE=4 SV=1	1	15.65	11329.7	660.367	4.9456e-05	0.00112324	17.1567	4.1007	11954.5	11809.5	10225.2	569.8	453.6	957.7	11954.5	11809.5	10225.2	569.8	453.6	957.7
hrcA	G4ETM1	Heat-inducible transcription repressor HrcA OS=Bacillus subtilis subsp. subtilis str. SC-8 OX=1089443 GN=hrcA PE=3 SV=1	2	9.73	7660.1	2764.97	0.029119	0.0262151	2.77041	1.4701	7078.3	6514.8	9387.2	2557.5	2803.2	2934.2	7078.3	6514.8	9387.2	2557.5	2803.2	2934.2
dpaA	A0A7G8T4B3	Dipicolinic acid synthetase subunit A OS=Bacillus subtilis subsp. subtilis OX=135461 GN=dpaA PE=4 SV=1	1	4.48	366.8	1362.67	0.0156333	0.0176163	0.269178	-1.89337	488	329.5	282.9	1838.3	1089.3	1160.4	488	329.5	282.9	1838.3	1089.3	1160.4
aroE	A0A0D1L007	Shikimate dehydrogenase (NADP(+)) OS=Bacillus subtilis OX=1423 GN=aroE PE=3 SV=1	1	3.91	409.067	1235.5	0.00722522	0.0109015	0.331094	-1.59469	472.5	391.4	363.3	920.9	1446.3	1339.3	472.5	391.4	363.3	920.9	1446.3	1339.3
sppA	A0A6N0XCM2	Signal peptide peptidase SppA OS=Bacillus subtilis OX=1423 GN=sppA PE=3 SV=1	2	6.63	3905.97	1023.33	0.000360759	0.00248189	3.81691	1.9324	3410.7	4248.2	4059	1014.1	954.2	1101.7	3410.7	4248.2	4059	1014.1	954.2	1101.7
BS16045_04100	A0A7U4V3J8	5-methyltetrahydropteroyltriglutamate--homocysteine S-methyltransferase OS=Bacillus subtilis OX=1423 GN=BS16045_04100 PE=4 SV=1	1	4.47	188.8	461.467	0.00235067	0.0062878	0.40913	-1.28937	198.1	207	161.3	524.7	463.6	396.1	198.1	207	161.3	524.7	463.6	396.1
rsbW	A0A165AYJ9	Serine-protein kinase RsbW OS=Bacillus subtilis OX=1423 GN=rsbW PE=3 SV=1	2	6.19	2074.33	884.467	6.95141e-05	0.00116626	2.34529	1.22977	2007.9	2172.5	2042.6	880.3	802.4	970.7	2007.9	2172.5	2042.6	880.3	802.4	970.7
mhqR	A0A7G8T3G0	MarR family transcriptional regulator MhqR OS=Bacillus subtilis subsp. subtilis OX=135461 GN=mhqR PE=4 SV=1	1	3.46	370.2	848.867	0.0108335	0.0140999	0.436111	-1.19723	410	362.1	338.5	894.4	1002.4	649.8	410	362.1	338.5	894.4	1002.4	649.8
recR	M4KNL7	Recombination protein RecR OS=Bacillus subtilis XF-1 OX=1233100 GN=recR PE=3 SV=1	2	8.72	6567.13	2924.27	0.0487168	0.0355116	2.24574	1.16719	6020.1	7750.9	5930.4	1398.1	2180.3	5194.4	6020.1	7750.9	5930.4	1398.1	2180.3	5194.4
HT135_09665	A0A6N0XE82	RapH N-terminal domain-containing protein OS=Bacillus subtilis OX=1423 GN=HT135_09665 PE=3 SV=1	2	8.03	7645.2	2156.1	0.00468614	0.00868642	3.54585	1.82613	6607.1	7464.9	8863.6	1884.8	1095.5	3488	6607.1	7464.9	8863.6	1884.8	1095.5	3488
A1D11_13620	A0A7U5D5C1	Spore coat protein OS=Bacillus subtilis subsp. globigii OX=1496303 GN=A1D11_13620 PE=4 SV=1	1	3.7	519.667	1465.73	1.25872e-06	0.00019337	0.354544	-1.49596	543.7	494	521.3	1439.6	1468.8	1488.8	543.7	494	521.3	1439.6	1468.8	1488.8
ETL41_23100	A0A7Z6ZYP4	Acryloyl-CoA reductase OS=Bacillus subtilis OX=1423 GN=ETL41_23100 PE=4 SV=1	2	9.77	5604.17	2762.4	0.0365747	0.030004	2.02873	1.02058	5497.2	4811.6	6503.7	1896.8	2076.7	4313.7	5497.2	4811.6	6503.7	1896.8	2076.7	4313.7
A1D11_06300	A0A7U5D4F5	Uridine kinase OS=Bacillus subtilis subsp. globigii OX=1496303 GN=A1D11_06300 PE=4 SV=1	1	3.64	210.767	785.8	0.00337496	0.00751508	0.268219	-1.89852	208.5	245.3	178.5	747.3	652.4	957.7	208.5	245.3	178.5	747.3	652.4	957.7
A1D11_14505	A0A7U5BX34	3'-5' exonuclease OS=Bacillus subtilis subsp. globigii OX=1496303 GN=A1D11_14505 PE=4 SV=1	2	2.63	3366.03	1489.57	0.0104842	0.013801	2.25974	1.17616	3068.5	3881.8	3147.8	1009.6	1357.7	2101.4	3068.5	3881.8	3147.8	1009.6	1357.7	2101.4
rpmD	A0A6M3Z6Z3	50S ribosomal protein L30 OS=Bacillus subtilis (strain 168) OX=224308 GN=rpmD PE=3 SV=1	1	5.98	2184.73	562.433	0.00070005	0.00324187	3.88443	1.9577	2181.2	2288.3	2084.7	316.3	504.8	866.2	2181.2	2288.3	2084.7	316.3	504.8	866.2
BS16045_03525	A0A7U4V2H8	Copper-sensing transcriptional repressor CsoR OS=Bacillus subtilis OX=1423 GN=BS16045_03525 PE=4 SV=1	1	3.49	775.767	366.233	0.00131321	0.00453911	2.11823	1.08286	841.6	799.8	685.9	352.2	407.7	338.8	841.6	799.8	685.9	352.2	407.7	338.8
yrvC	O32046	Uncharacterized protein YrvC OS=Bacillus subtilis (strain 168) OX=224308 GN=yrvC PE=4 SV=1	1	3.78	2430.37	1004.6	0.00496136	0.00888972	2.41924	1.27455	2576.5	2382.9	2331.7	655.9	885.8	1472.1	2576.5	2382.9	2331.7	655.9	885.8	1472.1
patB	A0A6M4JMF5	Cystathionine beta-lyase PatB OS=Bacillus subtilis (strain 168) OX=224308 GN=patB PE=4 SV=1	2	8.48	4480.43	1348.3	0.00304839	0.00717098	3.32302	1.7325	3799.9	4898.1	4743.3	806.1	1241.1	1997.7	3799.9	4898.1	4743.3	806.1	1241.1	1997.7
DFO69_0434	A0A4R6I2M4	DUF2529 domain-containing protein OS=Bacillus subtilis OX=1423 GN=DFO69_0434 PE=4 SV=1	1	3.83	3601.27	1752.6	0.044624	0.0337585	2.05481	1.03901	3531.9	2698.2	4573.7	1184.2	1715.2	2358.4	3531.9	2698.2	4573.7	1184.2	1715.2	2358.4
scpB	A0A6N0XGL4	Segregation and condensation protein B OS=Bacillus subtilis OX=1423 GN=scpB PE=3 SV=1	3	8.21	9357	1930.83	0.00246759	0.00645231	4.84609	2.27682	7718.7	9756.1	10596.2	1453.3	1057.6	3281.6	7718.7	9756.1	10596.2	1453.3	1057.6	3281.6
BSSC8_34290	G4EYJ9	Integral inner membrane protein OS=Bacillus subtilis subsp. subtilis str. SC-8 OX=1089443 GN=BSSC8_34290 PE=4 SV=1	1	4.2	468.8	1239.1	0.0050778	0.0089717	0.378339	-1.40225	500.4	538.4	367.6	1311.1	1416.1	990.1	500.4	538.4	367.6	1311.1	1416.1	990.1
DFO69_2853	A0A4V3C0Q2	Uncharacterized protein OS=Bacillus subtilis OX=1423 GN=DFO69_2853 PE=4 SV=1	2	5.96	4321.7	796.967	0.00156017	0.00497723	5.42269	2.43901	4047.7	5014.4	3903	396.5	610.4	1384	4047.7	5014.4	3903	396.5	610.4	1384
efpI	A0A1B2BCI8	EF-P-5 aminopentanone reductase OS=Bacillus subtilis subsp. subtilis OX=135461 GN=efpI PE=4 SV=1	1	3.86	353.867	820.4	0.0129475	0.0157744	0.431334	-1.21312	348.6	426.8	286.2	619.2	943	899	348.6	426.8	286.2	619.2	943	899
ETK61_03820	A0A410ZDS2	CamS family sex pheromone protein OS=Bacillus subtilis OX=1423 GN=ETK61_03820 PE=4 SV=1	2	5.48	4100.93	1798.97	0.0201058	0.0206564	2.2796	1.18878	4402.4	3150.5	4749.9	1209.3	1684.5	2503.1	4402.4	3150.5	4749.9	1209.3	1684.5	2503.1
dcuS	A0A410YVS4	Histidine kinase OS=Bacillus subtilis OX=1423 GN=dcuS PE=4 SV=1	1	3.45	482.1	1031.07	0.00913057	0.0126168	0.467574	-1.09673	431.5	487.8	527	953.6	1253.3	886.3	431.5	487.8	527	953.6	1253.3	886.3
treR	A0A3A5HYD4	Trehalose operon repressor OS=Bacillus subtilis OX=1423 GN=treR PE=4 SV=1	1	3.3	2509.2	811.033	0.0140417	0.0165597	3.09383	1.62939	2195.6	3064.5	2267.5	391.7	655.6	1385.8	2195.6	3064.5	2267.5	391.7	655.6	1385.8
KS08_01605	A0A7U5ATV2	Nitrite reductase OS=Bacillus subtilis OX=1423 GN=KS08_01605 PE=4 SV=1	3	11.19	13999.7	3836.87	0.00603374	0.00978552	3.64874	1.8674	13586.3	12459	15953.9	1813.6	2674.9	7022.1	13586.3	12459	15953.9	1813.6	2674.9	7022.1
betB	A0A6G2J0A6	Betaine-aldehyde dehydrogenase OS=Bacillus subtilis OX=1423 GN=betB PE=3 SV=1	2	6.07	6717.47	716.367	9.23211e-05	0.00138211	9.37713	3.22915	6324	6434.4	7394	454.8	668.9	1025.4	6324	6434.4	7394	454.8	668.9	1025.4
FZC70_16700	A0A5D4N3E0	Uncharacterized protein OS=Bacillus subtilis OX=1423 GN=FZC70_16700 PE=4 SV=1	2	4.97	5011.87	1462.57	0.00130661	0.00452639	3.42676	1.77685	4807.4	5416.7	4811.5	847.3	1346.4	2194	4807.4	5416.7	4811.5	847.3	1346.4	2194
fosB	A0A5D4ND73	Metallothiol transferase FosB OS=Bacillus subtilis OX=1423 GN=fosB PE=3 SV=1	1	3.83	3478.57	1493.83	0.0120916	0.0151229	2.32862	1.21947	3579.3	3862.9	2993.5	863.2	1451.8	2166.5	3579.3	3862.9	2993.5	863.2	1451.8	2166.5
thiI	A0A164ZPM5	Probable tRNA sulfurtransferase OS=Bacillus subtilis OX=1423 GN=thiI PE=3 SV=1	3	8.21	12708.4	2358	4.57506e-05	0.00111173	5.38948	2.43015	13405.3	12112.9	12607	1814.7	2130.6	3128.7	13405.3	12112.9	12607	1814.7	2130.6	3128.7
CJ481_02545	A0A3A5HZD6	Uncharacterized protein OS=Bacillus subtilis OX=1423 GN=CJ481_02545 PE=4 SV=1	2	8.65	12905.1	2857.07	0.00125345	0.00442186	4.51692	2.17534	12724.5	11212.5	14778.4	1791.7	2652.2	4127.3	12724.5	11212.5	14778.4	1791.7	2652.2	4127.3
FZC70_10105	A0A5D4N5J3	FadR family transcriptional regulator OS=Bacillus subtilis OX=1423 GN=FZC70_10105 PE=4 SV=1	2	4.94	3247.07	871.933	0.000497389	0.00280988	3.72399	1.89685	3216.6	3578.8	2945.8	602.7	946	1067.1	3216.6	3578.8	2945.8	602.7	946	1067.1
B4122_1469	A0A0C3GVB9	Nucleotide excision repair protein with UvrB/UvrC motif OS=Bacillus subtilis OX=1423 GN=B4122_1469 PE=4 SV=1	3	8.77	14149.6	5091.73	0.0236046	0.0229011	2.77894	1.47453	14850.3	9857.7	17740.8	4023	3992.1	7260.1	14850.3	9857.7	17740.8	4023	3992.1	7260.1
dtd	A0A0D1L401	D-aminoacyl-tRNA deacylase OS=Bacillus subtilis OX=1423 GN=dtd PE=3 SV=1	2	6.19	5539.67	2379.8	0.016905	0.0185237	2.32779	1.21896	4961.2	5680.4	5977.4	1864.1	1432.1	3843.2	4961.2	5680.4	5977.4	1864.1	1432.1	3843.2
cydD	A0A5D4PEP5	Thiol reductant ABC exporter subunit CydD OS=Bacillus subtilis OX=1423 GN=cydD PE=4 SV=1	2	5.56	586.767	1274.33	0.00533646	0.0091459	0.46045	-1.11888	542.4	517.1	700.8	1091.6	1256.3	1475.1	542.4	517.1	700.8	1091.6	1256.3	1475.1
purU	A0A5D4PH44	Formyltetrahydrofolate deformylase OS=Bacillus subtilis OX=1423 GN=purU PE=3 SV=1	1	3.58	588.667	1496.57	0.025412	0.0240425	0.393345	-1.34613	577.6	678.3	510.1	1928.5	1520.2	1041	577.6	678.3	510.1	1928.5	1520.2	1041
H8S71_09380	A0A7G8T4J2	Sugar porter family MFS transporter OS=Bacillus subtilis subsp. subtilis OX=135461 GN=H8S71_09380 PE=3 SV=1	2	5.74	10901.8	3013.67	0.035645	0.0295686	3.61745	1.85497	10377.1	6973.3	15355	2052	2625.5	4363.5	10377.1	6973.3	15355	2052	2625.5	4363.5
abnA	A0A7G8SWG3	Endo-alpha-(1->5)-L-arabinanase OS=Bacillus subtilis subsp. subtilis OX=135461 GN=abnA PE=3 SV=1	1	3.91	1962.83	296.533	0.0181975	0.0194181	6.61927	2.72667	1919.3	1578.8	2390.4	240.1	324.1	325.4	1919.3	1578.8	2390.4	240.1	324.1	325.4
yloM	D4FWH0	16S rRNA m5C967 methyltransferase OS=Bacillus subtilis subsp. natto (strain BEST195) OX=645657 GN=yloM PE=3 SV=1	1	3.23	469.067	1254.87	0.0303901	0.0269124	0.373798	-1.41967	480.9	460.9	465.4	988	1465.5	1311.1	480.9	460.9	465.4	988	1465.5	1311.1
dxs	G4ETZ7	1-deoxy-D-xylulose-5-phosphate synthase OS=Bacillus subtilis subsp. subtilis str. SC-8 OX=1089443 GN=dxs PE=3 SV=1	2	7.08	7280	1321.93	2.39559e-05	0.000988699	5.50709	2.46129	6929.5	7498.9	7411.6	996.2	1283.3	1686.3	6929.5	7498.9	7411.6	996.2	1283.3	1686.3
SC09_Contig24orf00307	A0A0D1IPR9	Sporulation protein YpqA OS=Bacillus subtilis OX=1423 GN=SC09_Contig24orf00307 PE=3 SV=1	1	3.45	388.467	1984.37	0.00304564	0.00716791	0.195764	-2.35282	463.8	385.3	316.3	1618.1	1884.7	2450.3	463.8	385.3	316.3	1618.1	1884.7	2450.3
BSSC8_41260	G4F0J6	Sporulation-specific SASP protein OS=Bacillus subtilis subsp. subtilis str. SC-8 OX=1089443 GN=BSSC8_41260 PE=4 SV=1	1	3.45	262.367	656.667	0.0367115	0.0300672	0.399543	-1.32358	268.7	305.4	213	561.4	904.3	504.3	268.7	305.4	213	561.4	904.3	504.3
ETK61_13075	A0A410ZIM0	NUDIX hydrolase OS=Bacillus subtilis OX=1423 GN=ETK61_13075 PE=3 SV=1	1	6.69	1303.23	3123.73	6.7084e-05	0.00116228	0.417204	-1.26118	1244.9	1339.6	1325.2	2958.2	3308.8	3104.2	1244.9	1339.6	1325.2	2958.2	3308.8	3104.2
nadK	A0A199WGC4	NAD kinase OS=Bacillus subtilis subsp. subtilis OX=135461 GN=nadK PE=3 SV=1	2	6.12	5723.87	2472.23	0.00640988	0.010147	2.31526	1.21118	5142.2	5243.2	6786.2	2861.9	1830.8	2724	5142.2	5243.2	6786.2	2861.9	1830.8	2724
BSSC8_02430	G4EPG3	Nucleoside permease OS=Bacillus subtilis subsp. subtilis str. SC-8 OX=1089443 GN=BSSC8_02430 PE=3 SV=1	2	8.02	9682.4	3264.1	0.00208402	0.00588277	2.96633	1.56868	10827.8	8376.7	9842.7	2809.3	4373.9	2609.1	10827.8	8376.7	9842.7	2809.3	4373.9	2609.1
SC09_Contig25orf00064	A0A0D1L3U9	TetR/AcrR family transcriptional regulator OS=Bacillus subtilis OX=1423 GN=SC09_Contig25orf00064 PE=4 SV=1	2	6.59	4055.67	1901.77	0.00302808	0.00714828	2.13258	1.0926	3961.8	4286	3919.2	1754.1	2505.9	1445.3	3961.8	4286	3919.2	1754.1	2505.9	1445.3
ribH	A0A7U5I0H1	6,7-dimethyl-8-ribityllumazine synthase OS=Bacillus subtilis subsp. globigii OX=1496303 GN=ribH PE=4 SV=1	2	5.92	2352.7	398.767	0.000299129	0.00232116	5.89994	2.5607	2479.8	2448.6	2129.7	394.4	613.7	188.2	2479.8	2448.6	2129.7	394.4	613.7	188.2
FAL52_10285	A0A5F2KMD5	LysM peptidoglycan-binding domain-containing protein OS=Bacillus subtilis OX=1423 GN=FAL52_10285 PE=4 SV=1	1	3.22	513.067	1638.73	0.0357252	0.0296066	0.313087	-1.67536	521.2	535.1	482.9	1216.6	1960.4	1739.2	521.2	535.1	482.9	1216.6	1960.4	1739.2
ETA10_03240	A0A410YPA6	ROK family protein OS=Bacillus subtilis OX=1423 GN=ETA10_03240 PE=4 SV=1	2	5.9	6409.77	2281.5	0.0261443	0.0244891	2.80945	1.49029	6274.6	6459.9	6494.8	1204.4	2062.5	3577.6	6274.6	6459.9	6494.8	1204.4	2062.5	3577.6
GS595_16335	A0A6G2J156	UTRA domain-containing protein OS=Bacillus subtilis OX=1423 GN=GS595_16335 PE=4 SV=1	1	3.37	327.333	1092.5	0.0122091	0.0152144	0.299619	-1.7388	285.8	396.1	300.1	1285.9	1243.6	748	285.8	396.1	300.1	1285.9	1243.6	748
HT135_12800	A0A6N0XBJ1	TIGR00375 family protein OS=Bacillus subtilis OX=1423 GN=HT135_12800 PE=4 SV=1	1	2.48	2185.67	712.9	0.0114025	0.0145727	3.06588	1.6163	2401.8	1932.4	2222.8	418	402.2	1318.5	2401.8	1932.4	2222.8	418	402.2	1318.5
DFO69_3037	A0A4R6HSM8	Putative aminopeptidase FrvX OS=Bacillus subtilis OX=1423 GN=DFO69_3037 PE=3 SV=1	1	3.23	1008.5	214.033	0.00958485	0.0130174	4.71188	2.2363	934.3	1282	809.2	108.1	130.1	403.9	934.3	1282	809.2	108.1	130.1	403.9
ETK61_06895	A0A410ZFB8	N-acetyltransferase OS=Bacillus subtilis OX=1423 GN=ETK61_06895 PE=4 SV=1	1	3.69	659.5	4432.87	0.0335259	0.028539	0.148775	-2.7488	750.9	537	690.6	3032.3	4854.7	5411.6	750.9	537	690.6	3032.3	4854.7	5411.6
rpsK	A0A5F2KG41	30S ribosomal protein S11 OS=Bacillus subtilis OX=1423 GN=rpsK PE=3 SV=1	2	5.8	6705.77	3089.77	0.0189674	0.0199291	2.17031	1.1179	7758	5707.9	6651.4	2766.9	1996.8	4505.6	7758	5707.9	6651.4	2766.9	1996.8	4505.6
SC09_Contig24orf00871	A0A0D1IQW4	YqcG OS=Bacillus subtilis OX=1423 GN=SC09_Contig24orf00871 PE=4 SV=1	1	3.02	647.267	246.667	0.040282	0.0318003	2.62405	1.3918	677.4	659.9	604.5	82.9	149	508.1	677.4	659.9	604.5	82.9	149	508.1
KS08_19380	A0A7U4KU92	Methylmalonate-semialdehyde dehydrogenase OS=Bacillus subtilis OX=1423 GN=KS08_19380 PE=4 SV=1	1	5.46	3430.47	466.267	0.000247586	0.00216383	7.35731	2.87918	3124.5	3666.3	3500.6	266.6	309.1	823.1	3124.5	3666.3	3500.6	266.6	309.1	823.1
KS08_12995	A0A7U4I148	RNA polymerase sigma 70 OS=Bacillus subtilis OX=1423 GN=KS08_12995 PE=4 SV=1	1	6.18	339.033	1197.47	0.00257272	0.00659404	0.283125	-1.82049	346.6	458.5	212	1163.1	1396.4	1032.9	346.6	458.5	212	1163.1	1396.4	1032.9
GS595_15475	A0A6G2J1S5	Glutathione peroxidase OS=Bacillus subtilis OX=1423 GN=GS595_15475 PE=3 SV=1	1	3.59	414.733	2391.17	0.000120439	0.0015918	0.173444	-2.52746	436.6	273.7	533.9	2265.8	2609.5	2298.2	436.6	273.7	533.9	2265.8	2609.5	2298.2
ytkK	O34308	Putative oxidoreductase YtkK OS=Bacillus subtilis (strain 168) OX=224308 GN=ytkK PE=3 SV=1	1	3.21	1007.07	375.667	0.00565326	0.00940136	2.68075	1.42263	1027	827.7	1166.5	256.9	399.2	470.9	1027	827.7	1166.5	256.9	399.2	470.9
iolE	A0A1D8FNT5	Inosose dehydratase OS=Bacillus subtilis subsp. subtilis OX=135461 GN=iolE PE=3 SV=1	1	3.14	5571.97	866.633	0.000916862	0.00366982	6.42944	2.68469	5858.2	4602.7	6255	522.4	885.8	1191.7	5858.2	4602.7	6255	522.4	885.8	1191.7
	A0A023J868	1,3-1,4-beta-D-glucan 4-glucanohydrolase (Fragment) OS=Bacillus subtilis OX=1423 PE=4 SV=1	1	3.44	1330.07	399.033	0.00310902	0.00723776	3.33322	1.73692	1186.5	1365.6	1438.1	264.2	283.1	649.8	1186.5	1365.6	1438.1	264.2	283.1	649.8
SC09_Contig25orf00080	A0A0D1KN98	Two-component response regulator YfiJ OS=Bacillus subtilis OX=1423 GN=SC09_Contig25orf00080 PE=4 SV=1	1	2.76	324.667	1008.43	0.00169666	0.00521599	0.321952	-1.63508	349.9	287.9	336.2	831.4	1076.6	1117.3	349.9	287.9	336.2	831.4	1076.6	1117.3
HT135_18750	A0A6N0XH97	Undecaprenyl/decaprenyl-phosphate alpha-N-acetylglucosaminyl 1-phosphate transferase OS=Bacillus subtilis OX=1423 GN=HT135_18750 PE=4 SV=1	1	3.12	3613.23	907.4	0.00130972	0.00453239	3.98196	1.99348	3463.7	3948.9	3427.1	491.8	759	1471.4	3463.7	3948.9	3427.1	491.8	759	1471.4
BSSC8_34020	G4EYH2	Glycerol uptake facilitator OS=Bacillus subtilis subsp. subtilis str. SC-8 OX=1089443 GN=BSSC8_34020 PE=3 SV=1	1	6.12	5783.03	2295.8	0.0230424	0.0225386	2.51896	1.33283	6594.7	5455	5299.4	1001.4	1903.7	3982.3	6594.7	5455	5299.4	1001.4	1903.7	3982.3
FAL52_06460	A0A5F2KNZ1	LysM peptidoglycan-binding domain-containing protein OS=Bacillus subtilis OX=1423 GN=FAL52_06460 PE=3 SV=1	1	7.84	5746.9	760.067	0.00278906	0.00686875	7.56105	2.91859	7026.9	4751.1	5462.7	305.2	516.6	1458.4	7026.9	4751.1	5462.7	305.2	516.6	1458.4
rhaB	A0A6A8FQ59	Rhamnulokinase OS=Bacillus subtilis OX=1423 GN=rhaB PE=3 SV=1	1	3.47	526.2	2726.67	0.000324733	0.00238689	0.192983	-2.37346	580.6	414.1	583.9	2388.1	2777	3014.9	580.6	414.1	583.9	2388.1	2777	3014.9
hpr	A0A5D4N1F6	HTH-type transcriptional regulator Hpr OS=Bacillus subtilis OX=1423 GN=hpr PE=3 SV=1	1	6.54	6237.57	2793.07	0.0146417	0.0169694	2.23323	1.15913	5833	7100	5779.7	1713.3	2516.6	4149.3	5833	7100	5779.7	1713.3	2516.6	4149.3
CJ481_02445	A0A3A5HYC2	Transcriptional regulator OS=Bacillus subtilis OX=1423 GN=CJ481_02445 PE=4 SV=1	1	6.87	2951.07	1473.63	6.85297e-05	0.00116468	2.00258	1.00186	2996.3	2941.6	2915.3	1530	1310.2	1580.7	2996.3	2941.6	2915.3	1530	1310.2	1580.7
FZC70_09910	A0A5D4N7J1	Na/Pi cotransporter family protein OS=Bacillus subtilis OX=1423 GN=FZC70_09910 PE=4 SV=1	1	2.84	1279.9	520.767	0.0152373	0.0173623	2.45772	1.29732	1059.5	1259.3	1520.9	293.1	525	744.2	1059.5	1259.3	1520.9	293.1	525	744.2
HT135_15880	A0A6N0XF49	Gfo/Idh/MocA family oxidoreductase OS=Bacillus subtilis OX=1423 GN=HT135_15880 PE=4 SV=1	2	5.07	2330.47	4866.07	0.0100739	0.0134483	0.478922	-1.06214	2536.2	2296.4	2158.8	5013.9	3864.3	5720	2536.2	2296.4	2158.8	5013.9	3864.3	5720
rplV	M4KR20	50S ribosomal protein L22 OS=Bacillus subtilis XF-1 OX=1233100 GN=rplV PE=3 SV=1	1	12.49	10500.7	3327.9	0.00147734	0.00483801	3.15535	1.6578	9976.1	11899.3	9626.7	2799.5	2671.2	4513	9976.1	11899.3	9626.7	2799.5	2671.2	4513
A1D11_04720	A0A7U5BTJ5	GntR family transcriptional regulator OS=Bacillus subtilis subsp. globigii OX=1496303 GN=A1D11_04720 PE=4 SV=1	1	3.07	1997.13	967.233	0.00359275	0.00772484	2.06479	1.04599	2214.8	1854.9	1921.7	719.8	1137.5	1044.4	2214.8	1854.9	1921.7	719.8	1137.5	1044.4
cydA	M4KZG3	Cytochrome bd ubiquinol oxidase (Subunit I) OS=Bacillus subtilis XF-1 OX=1233100 GN=cydA PE=3 SV=1	1	3.04	3100.9	1450.43	0.00924159	0.0127098	2.13791	1.0962	2736	3283.4	3283.3	893.3	1539.9	1918.1	2736	3283.4	3283.3	893.3	1539.9	1918.1
hemW	A0A4R6HXF6	Heme chaperone HemW OS=Bacillus subtilis OX=1423 GN=hemW PE=3 SV=1	1	2.72	4419.13	1099.27	0.00032728	0.00239306	4.02007	2.00722	4074.9	4203.7	4978.8	1001.8	1083.5	1212.5	4074.9	4203.7	4978.8	1001.8	1083.5	1212.5
mltG	M4KVH8	Endolytic murein transglycosylase OS=Bacillus subtilis XF-1 OX=1233100 GN=mltG PE=3 SV=1	1	7.37	10674.7	3881.93	0.0204965	0.0208986	2.74984	1.45935	10324	9158.1	12542	1994.1	2732.6	6919.1	10324	9158.1	12542	1994.1	2732.6	6919.1
KS08_14360	A0A7U4HZ09	Flagellar motor protein MotP OS=Bacillus subtilis OX=1423 GN=KS08_14360 PE=4 SV=1	1	2.68	1827.67	570.1	0.0159992	0.0178677	3.20587	1.68072	1900.1	1723.5	1859.4	214.3	310.3	1185.7	1900.1	1723.5	1859.4	214.3	310.3	1185.7
ywhC	P70995	Putative zinc metalloprotease YwhC OS=Bacillus subtilis (strain 168) OX=224308 GN=ywhC PE=3 SV=1	1	2.49	2014.83	818.5	0.0031747	0.00730857	2.46162	1.29961	2026.7	2086.5	1931.3	474.5	880.8	1100.2	2026.7	2086.5	1931.3	474.5	880.8	1100.2
HT135_20225	A0A6N0XKN0	DsbA family protein OS=Bacillus subtilis OX=1423 GN=HT135_20225 PE=4 SV=1	1	3.75	532	1693.17	0.000700571	0.003243	0.314204	-1.67023	501.4	623	471.6	1783.8	1828.8	1466.9	501.4	623	471.6	1783.8	1828.8	1466.9
lipA	A0A7G8T0H6	Lipase LipA OS=Bacillus subtilis subsp. subtilis OX=135461 GN=lipA PE=4 SV=1	1	3.11	5092.17	996.2	0.000440429	0.00268852	5.11159	2.35377	5203	4646.2	5427.3	532.9	879.8	1575.9	5203	4646.2	5427.3	532.9	879.8	1575.9
CJ481_15360	A0A3N6B3E7	DUF2535 domain-containing protein OS=Bacillus subtilis OX=1423 GN=CJ481_15360 PE=4 SV=1	1	3.08	1612.57	264.1	0.000272419	0.00224431	6.10589	2.6102	1463.9	1620.4	1753.4	141.9	251.7	398.7	1463.9	1620.4	1753.4	141.9	251.7	398.7
dctA	A0A0M0KVT6	C4-dicarboxylate transport protein OS=Bacillus subtilis OX=1423 GN=dctA PE=3 SV=1	1	3.39	3709.13	692.833	0.00261083	0.00664404	5.35357	2.4205	3095	3518.3	4514.1	399.2	712.3	967	3095	3518.3	4514.1	399.2	712.3	967
mtlR	A0A5D4N8X2	Putative PTS system EIIA component OS=Bacillus subtilis OX=1423 GN=mtlR PE=4 SV=1	1	1.62	2209.4	1056.93	0.00347729	0.00761547	2.09039	1.06377	2501.9	2086	2040.3	885.6	1275	1010.2	2501.9	2086	2040.3	885.6	1275	1010.2
GS595_03310	A0A6G2IVA6	S1 motif domain-containing protein OS=Bacillus subtilis OX=1423 GN=GS595_03310 PE=3 SV=1	1	2.08	1116.7	357.167	0.00363114	0.00776033	3.12655	1.64457	946.4	1349.1	1054.6	397.1	378.7	295.7	946.4	1349.1	1054.6	397.1	378.7	295.7
motB	A0A5D4PFW2	Flagellar motor protein MotB OS=Bacillus subtilis OX=1423 GN=motB PE=3 SV=1	1	3.44	847.067	2719.93	0.00854508	0.0121121	0.311429	-1.68302	870.8	978.5	691.9	2000.3	2869.4	3290.1	870.8	978.5	691.9	2000.3	2869.4	3290.1
ETL41_18515	A0A7Z7EZ72	Cation:proton antiporter OS=Bacillus subtilis OX=1423 GN=ETL41_18515 PE=4 SV=1	1	4.38	2836.37	591.3	0.00135293	0.00461445	4.79683	2.26208	2600.7	3227.6	2680.8	292	505.6	976.3	2600.7	3227.6	2680.8	292	505.6	976.3
rsmG	A0A0C3FM18	Ribosomal RNA small subunit methyltransferase G OS=Bacillus subtilis OX=1423 GN=rsmG PE=3 SV=1	1	2.38	2645.47	1104.43	0.00549246	0.009246	2.39532	1.26022	2571.4	2769.6	2595.4	699.3	983.4	1630.6	2571.4	2769.6	2595.4	699.3	983.4	1630.6
H8S71_04860	A0A7G8T253	Uncharacterized protein OS=Bacillus subtilis subsp. subtilis OX=135461 GN=H8S71_04860 PE=4 SV=1	1	2.74	5429.27	1253.9	0.0114309	0.0145958	4.3299	2.11434	5431.4	5550.4	5306	671.4	891.8	2198.5	5431.4	5550.4	5306	671.4	891.8	2198.5
BS16045_03385	A0A7U4YB53	Putative transporter YutK OS=Bacillus subtilis OX=1423 GN=BS16045_03385 PE=4 SV=1	1	2.86	1833.83	583.8	0.00245319	0.00643244	3.1412	1.65132	1656.6	1982.5	1862.4	346.5	523	881.9	1656.6	1982.5	1862.4	346.5	523	881.9
exuT	M4KQQ2	Hexuronate transporter OS=Bacillus subtilis XF-1 OX=1233100 GN=exuT PE=4 SV=1	1	2.99	7470.97	1055.5	0.000154836	0.00178988	7.07813	2.82337	7713	7039.9	7660	502.9	813.2	1850.4	7713	7039.9	7660	502.9	813.2	1850.4
EJJ34_13125	A0A7Z2HB98	Arginine ABC transporter substrate-binding protein ArtP OS=Bacillus subtilis subsp. subtilis NCIB 3610 = ATCC 6051 = DSM 10 OX=535026 GN=EJJ34_13125 PE=4 SV=1	1	3.82	1840.2	530.267	0.00295528	0.00706563	3.47033	1.79507	1777.2	1684.2	2059.2	304.7	426.2	859.9	1777.2	1684.2	2059.2	304.7	426.2	859.9
GFX43_06015	A0A6A8FND1	Amino acid permease OS=Bacillus subtilis OX=1423 GN=GFX43_06015 PE=4 SV=1	1	3	3211.2	291.5	0.00065991	0.00315193	11.0161	3.46154	2731.6	3155.3	3746.7	181.6	252.2	440.7	2731.6	3155.3	3746.7	181.6	252.2	440.7
glvC	M4KQU8	Phosphotransferase system (PTS) maltose-specific enzyme IICB component OS=Bacillus subtilis XF-1 OX=1233100 GN=glvC PE=4 SV=1	1	2.55	4016.3	1053.23	0.0025802	0.00660392	3.81331	1.93104	3513.4	4003.8	4531.7	788	1709.7	662	3513.4	4003.8	4531.7	788	1709.7	662
KS08_06010	A0A7U5AVF6	Uncharacterized protein OS=Bacillus subtilis OX=1423 GN=KS08_06010 PE=4 SV=1	1	5.35	3137.1	1445.4	0.00672901	0.0104405	2.1704	1.11796	3238.4	3189.3	2983.6	824.2	1631.1	1880.9	3238.4	3189.3	2983.6	824.2	1631.1	1880.9
FZC71_09430	A0A5D4PCA5	(S)-benzoin forming benzil reductase OS=Bacillus subtilis OX=1423 GN=FZC71_09430 PE=3 SV=1	1	2.65	1236.27	358.367	0.048276	0.035329	3.44973	1.78648	1103.2	852.8	1752.8	150.7	251.2	673.2	1103.2	852.8	1752.8	150.7	251.2	673.2
BSSC8_33050	G4EY75	Lactamase_B domain-containing protein OS=Bacillus subtilis subsp. subtilis str. SC-8 OX=1089443 GN=BSSC8_33050 PE=4 SV=1	1	2.41	7240.03	2876.3	0.00386292	0.00798491	2.51713	1.33178	6521.1	7638.4	7560.6	1709.8	3043.9	3875.2	6521.1	7638.4	7560.6	1709.8	3043.9	3875.2
cotNE	A0A6A8FPY5	Inner spore coat protein CotNE OS=Bacillus subtilis OX=1423 GN=cotNE PE=4 SV=1	1	1.77	672.567	247.833	0.00164205	0.00512059	2.71379	1.44031	645.5	700.5	671.7	140.1	305.1	298.3	645.5	700.5	671.7	140.1	305.1	298.3
ydjI	D4G5X1	Band_7_1 domain-containing protein OS=Bacillus subtilis subsp. natto (strain BEST195) OX=645657 GN=ydjI PE=4 SV=1	1	2.28	1757.43	480.7	0.000180052	0.00190619	3.65599	1.87026	1738.2	1679	1855.1	323.8	531	587.3	1738.2	1679	1855.1	323.8	531	587.3
H8S71_13815	A0A7G8SWC5	Acyl-CoA thioesterase OS=Bacillus subtilis subsp. subtilis OX=135461 GN=H8S71_13815 PE=4 SV=1	1	3.73	457.233	994.167	0.0196043	0.02034	0.459916	-1.12056	451.7	514.3	405.7	1247.8	965.5	769.2	451.7	514.3	405.7	1247.8	965.5	769.2
H8S71_04435	A0A7G8T1Z2	MFS transporter OS=Bacillus subtilis subsp. subtilis OX=135461 GN=H8S71_04435 PE=4 SV=1	1	3.19	2285.1	865.533	0.00546331	0.00922756	2.64011	1.4006	2522.7	1863.4	2469.2	765.2	1162.7	668.7	2522.7	1863.4	2469.2	765.2	1162.7	668.7
bshB1	A0A5D4NDP3	Bacillithiol biosynthesis deacetylase BshB1 OS=Bacillus subtilis OX=1423 GN=bshB1 PE=4 SV=1	1	3.08	4715.77	1970.07	0.00602338	0.00977531	2.39371	1.25925	4386.6	5389.7	4371	1737.4	2733.8	1439	4386.6	5389.7	4371	1737.4	2733.8	1439
KS08_05040	A0A7U5AV34	Uncharacterized protein OS=Bacillus subtilis OX=1423 GN=KS08_05040 PE=4 SV=1	1	2.49	3112	996.7	0.0450315	0.0339389	3.1223	1.64261	2801.8	3767.9	2766.3	237.6	446.9	2305.6	2801.8	3767.9	2766.3	237.6	446.9	2305.6
phoE	O07617	Uncharacterized phosphatase PhoE OS=Bacillus subtilis (strain 168) OX=224308 GN=phoE PE=3 SV=1	1	2.87	1135.87	4010.43	0.00928734	0.0127478	0.283228	-1.81996	1159.6	609.8	1638.2	3342.9	3621.9	5066.5	1159.6	609.8	1638.2	3342.9	3621.9	5066.5
FAL52_15845	A0A5F2KIZ1	Uncharacterized protein OS=Bacillus subtilis OX=1423 GN=FAL52_15845 PE=4 SV=1	1	5.62	14342.5	1548.57	6.00176e-05	0.00114909	9.26181	3.21129	14627	15401.1	12999.5	1325.7	1487.5	1832.5	14627	15401.1	12999.5	1325.7	1487.5	1832.5
KS08_12445	A0A7U4HYB1	Uncharacterized protein OS=Bacillus subtilis OX=1423 GN=KS08_12445 PE=4 SV=1	1	2.44	5967	561.4	0.000573005	0.00294554	10.6288	3.4099	4988.7	6784.2	6128.1	280.8	732.8	670.6	4988.7	6784.2	6128.1	280.8	732.8	670.6
FAL52_01450	A0A5F2KQ23	Uncharacterized protein OS=Bacillus subtilis OX=1423 GN=FAL52_01450 PE=4 SV=1	1	6.28	8311.77	2303.87	0.00298802	0.00710306	3.60775	1.8511	7626.3	7289.5	10019.5	2273	2946.3	1692.3	7626.3	7289.5	10019.5	2273	2946.3	1692.3
FZC70_08125	A0A5D4N854	Response regulator OS=Bacillus subtilis OX=1423 GN=FZC70_08125 PE=4 SV=1	1	2.6	1710.97	818.633	0.0339791	0.0287637	2.09003	1.06352	1731.5	1879.5	1521.9	457.8	669.9	1328.2	1731.5	1879.5	1521.9	457.8	669.9	1328.2
sepF	A0A0K6L7L3	Cell division protein SepF OS=Bacillus subtilis OX=1423 GN=sepF PE=3 SV=1	1	2.61	2932.7	459.2	0.000390036	0.00256361	6.38654	2.67503	2850.5	3340.6	2607	398.4	391.2	588	2850.5	3340.6	2607	398.4	391.2	588
B4417_1466	A0A085C294	Fe-bacillibactin uptake system FeuC OS=Bacillus subtilis OX=1423 GN=B4417_1466 PE=3 SV=1	1	4.84	8952.5	2411.77	0.00344047	0.00757973	3.71201	1.8922	10009.7	8781.4	8066.4	1210.9	1876.2	4148.2	10009.7	8781.4	8066.4	1210.9	1876.2	4148.2
ETL41_05615	A0A7Z7A0L1	Tetratricopeptide repeat protein OS=Bacillus subtilis OX=1423 GN=ETL41_05615 PE=4 SV=1	1	2.84	1407.9	331.5	2.08092e-05	0.000955146	4.24706	2.08646	1339.6	1414.8	1469.3	307.5	300.6	386.4	1339.6	1414.8	1469.3	307.5	300.6	386.4
A1D11_06280	A0A7U5BU20	Uncharacterized protein OS=Bacillus subtilis subsp. globigii OX=1496303 GN=A1D11_06280 PE=4 SV=1	1	2.44	1114.7	359.567	0.0425114	0.0328244	3.10012	1.63232	1124.4	1337.7	882	92.7	188.2	797.8	1124.4	1337.7	882	92.7	188.2	797.8
FZC70_16900	A0A5D4N1Q3	Na+/H+ antiporter subunit G OS=Bacillus subtilis OX=1423 GN=FZC70_16900 PE=3 SV=1	1	2.75	1765.07	89.5333	0.00433041	0.00840188	19.7141	4.30115	1572.3	1978.7	1744.2	80.8	120.1	67.7	1572.3	1978.7	1744.2	80.8	120.1	67.7
rpsL	Q2XNC5	30S ribosomal protein S12 (Fragment) OS=Bacillus subtilis OX=1423 GN=rpsL PE=3 SV=1	1	2.71	3228.13	1253.1	0.00744209	0.0111053	2.57612	1.3652	3517.5	2719	3447.9	852.1	1066.1	1841.1	3517.5	2719	3447.9	852.1	1066.1	1841.1
FZC70_08210	A0A5D4N748	Uncharacterized protein OS=Bacillus subtilis OX=1423 GN=FZC70_08210 PE=4 SV=1	1	2.84	1707.57	448.2	0.00106055	0.00400811	3.80983	1.92973	1442.4	1907.3	1773	476.3	342.8	525.5	1442.4	1907.3	1773	476.3	342.8	525.5
mreC	A0A410ZJL8	Cell shape-determining protein MreC OS=Bacillus subtilis OX=1423 GN=mreC PE=3 SV=1	1	3.17	4064.8	1347.77	0.0222885	0.0220431	3.01595	1.59261	3077.5	5194	3922.9	725.6	1147.5	2170.2	3077.5	5194	3922.9	725.6	1147.5	2170.2
ETL41_04370	A0A7Z7A6G0	Signal peptidase I OS=Bacillus subtilis OX=1423 GN=ETL41_04370 PE=4 SV=1	1	0	1533.3	370.667	0.0040791	0.00818431	4.1366	2.04845	1486	1725.8	1388.1	119.6	300.6	691.8	1486	1725.8	1388.1	119.6	300.6	691.8
ETA10_04600	A0A410YPW7	Iron ABC transporter permease OS=Bacillus subtilis OX=1423 GN=ETA10_04600 PE=3 SV=1	1	5.96	5029.57	1068.8	0.00641942	0.010156	4.70581	2.23444	3872.1	6418.3	4798.3	892.4	952.7	1361.3	3872.1	6418.3	4798.3	892.4	952.7	1361.3
ytmP	C0SPC1	Putative phosphotransferase YtmP OS=Bacillus subtilis (strain 168) OX=224308 GN=ytmP PE=3 SV=1	1	3.22	2768.6	1072.93	0.0135275	0.0161971	2.5804	1.3676	2359.5	2717.6	3228.7	564.9	1644.8	1009.1	2359.5	2717.6	3228.7	564.9	1644.8	1009.1
A1D11_10140	A0A7U5BVE9	Non-ribosomal peptide synthetase OS=Bacillus subtilis subsp. globigii OX=1496303 GN=A1D11_10140 PE=4 SV=1	1	2.35	2962.4	507.1	0.000864694	0.00356064	5.84185	2.54642	2714.5	3066.9	3105.8	168.9	369.8	982.6	2714.5	3066.9	3105.8	168.9	369.8	982.6
FAL52_03405	A0A5F2KR32	DNA helicase OS=Bacillus subtilis OX=1423 GN=FAL52_03405 PE=4 SV=1	1	2.34	1719.07	500.633	0.0178498	0.0191821	3.43378	1.7798	1762.4	1670.5	1724.3	176.1	555.5	770.3	1762.4	1670.5	1724.3	176.1	555.5	770.3
FAL52_08225	A0A5F2KPZ6	Phage tail tape measure protein OS=Bacillus subtilis OX=1423 GN=FAL52_08225 PE=4 SV=1	1	2.65	2225.23	467.067	0.000264021	0.00221814	4.76427	2.25226	2226.2	2398	2051.5	285.7	648.4	467.1	2226.2	2398	2051.5	285.7	648.4	467.1
sigB	A0A3A5HWB7	RNA polymerase sigma factor SigB OS=Bacillus subtilis OX=1423 GN=sigB PE=4 SV=1	1	5.36	9127.37	1127.93	0.000580224	0.00295723	8.09212	3.01652	8878.3	10484.5	8019.3	634.4	924	1825.4	8878.3	10484.5	8019.3	634.4	924	1825.4
ymcC	D4FWW2	Uncharacterized protein OS=Bacillus subtilis subsp. natto (strain BEST195) OX=645657 GN=ymcC PE=4 SV=2	1	3.42	2762.4	545.8	0.00291056	0.0070138	5.06119	2.33948	2211.1	3009.7	3066.4	210.3	521.1	906	2211.1	3009.7	3066.4	210.3	521.1	906
A1D11_13395	A0A7U5BWK0	Uroporphyrinogen-III synthase OS=Bacillus subtilis subsp. globigii OX=1496303 GN=A1D11_13395 PE=4 SV=1	1	2.47	1654.7	635	0.018631	0.0197078	2.60583	1.38174	1552.2	1542.9	1869	835.3	919.8	149.9	1552.2	1542.9	1869	835.3	919.8	149.9
yqkD	M4KTD0	Putative hydrolase OS=Bacillus subtilis XF-1 OX=1233100 GN=yqkD PE=4 SV=1	1	5.32	7060.2	2442.4	0.00508778	0.00897862	2.89068	1.53141	7716.7	6988.4	6475.5	1298.8	2182.6	3845.8	7716.7	6988.4	6475.5	1298.8	2182.6	3845.8
SC09_Contig19orf00816	A0A0D1JIH3	Lambda integrase-like, N-terminal,DNA breaking-rejoining enzyme, catalytic core OS=Bacillus subtilis OX=1423 GN=SC09_Contig19orf00816 PE=4 SV=1	1	2.73	4401.6	1350	0.0173427	0.0188319	3.26044	1.70507	4747.3	4037.8	4419.7	516.1	682.3	2851.6	4747.3	4037.8	4419.7	516.1	682.3	2851.6
FAL52_15850	A0A5F2KHZ8	YihY family inner membrane protein OS=Bacillus subtilis OX=1423 GN=FAL52_15850 PE=4 SV=1	1	2.61	2180.83	1063.73	0.0184609	0.0195947	2.05017	1.03574	2235.9	1970.2	2336.4	636.8	991.9	1562.5	2235.9	1970.2	2336.4	636.8	991.9	1562.5
BS16045_02573	A0A7U4ZTV8	Arginine repressor OS=Bacillus subtilis OX=1423 GN=BS16045_02573 PE=4 SV=1	1	3.07	1513.4	593	0.000395622	0.00257839	2.55211	1.35169	1545.5	1433.7	1561	489.4	553.5	736.1	1545.5	1433.7	1561	489.4	553.5	736.1
dltD	A0A7Z2CCP9	D-alanyl-lipoteichoic acid biosynthesis protein DltD OS=Bacillus subtilis subsp. subtilis NCIB 3610 = ATCC 6051 = DSM 10 OX=535026 GN=dltD PE=4 SV=1	1	2.7	1356.33	3462.57	0.00691147	0.0106079	0.391713	-1.35213	1430.3	1455.9	1182.8	2938.7	3195.2	4253.8	1430.3	1455.9	1182.8	2938.7	3195.2	4253.8
KS08_16910	A0A7U4HZU5	MarR family transcriptional regulator OS=Bacillus subtilis OX=1423 GN=KS08_16910 PE=4 SV=1	1	2.5	1840.03	593.3	0.00819459	0.0118033	3.10135	1.6329	1762.1	2034	1724	233.3	507.8	1038.8	1762.1	2034	1724	233.3	507.8	1038.8
FAL52_16185	A0A0M0KP77	Metal-dependent hydrolase OS=Bacillus subtilis OX=1423 GN=FAL52_16185 PE=4 SV=1	1	2.62	2894.2	1183.73	0.000416628	0.00263182	2.44498	1.28982	2923.7	2685.9	3073	961.8	1307.7	1281.7	2923.7	2685.9	3073	961.8	1307.7	1281.7
KS08_09215	A0A7U4KSD6	Sodium:alanine symporter OS=Bacillus subtilis OX=1423 GN=KS08_09215 PE=4 SV=1	1	2.58	939.733	399.533	0.00624261	0.00998842	2.35208	1.23394	1106.9	883.9	828.4	288.9	428.4	481.3	1106.9	883.9	828.4	288.9	428.4	481.3
DFO69_3166	A0A0M0KZY1	Putative tRNA (cytidine(34)-2'-O)-methyltransferase OS=Bacillus subtilis OX=1423 GN=DFO69_3166 PE=3 SV=1	1	4.58	7051.2	2691.67	0.0368554	0.0301335	2.61964	1.38937	6929.1	7041.8	7182.7	1553.7	2118.4	4402.9	6929.1	7041.8	7182.7	1553.7	2118.4	4402.9
C663_2771	M4KUR7	Uncharacterized protein OS=Bacillus subtilis XF-1 OX=1233100 GN=C663_2771 PE=4 SV=1	1	2.3	3670.83	625.333	0.00486075	0.00881699	5.8702	2.55341	3250.8	3066.4	4695.3	491.1	437.2	947.7	3250.8	3066.4	4695.3	491.1	437.2	947.7
brnQ	A0A3A5I304	Branched-chain amino acid transport system carrier protein OS=Bacillus subtilis OX=1423 GN=brnQ PE=3 SV=1	1	2.29	3455.83	1145.87	0.00051014	0.00283461	3.01591	1.59259	3294.1	3656.3	3417.1	767.8	1229.3	1440.5	3294.1	3656.3	3417.1	767.8	1229.3	1440.5
FAL52_02160	A0A5F2KSR0	Aldehyde dehydrogenase OS=Bacillus subtilis OX=1423 GN=FAL52_02160 PE=3 SV=1	1	2.39	2540.63	1047.03	0.00895861	0.0124711	2.42651	1.27888	2380	2741.2	2500.7	826.5	681.8	1632.8	2380	2741.2	2500.7	826.5	681.8	1632.8
mutL	A0A7G8T534	DNA mismatch repair protein MutL OS=Bacillus subtilis subsp. subtilis OX=135461 GN=mutL PE=3 SV=1	1	2.14	1377.93	632.267	0.0453637	0.0340851	2.17935	1.1239	1428.6	1014.4	1690.8	434.1	493.8	968.9	1428.6	1014.4	1690.8	434.1	493.8	968.9
FZC71_07725	A0A5D4PET7	Cysteine desulfurase OS=Bacillus subtilis OX=1423 GN=FZC71_07725 PE=4 SV=1	1	1.98	2903.17	932.8	0.000141378	0.0017186	3.11231	1.63799	2702.1	3076.8	2930.6	784.8	933.5	1080.1	2702.1	3076.8	2930.6	784.8	933.5	1080.1
A1D11_00590	A0A7U5BS30	Potassium transporter Trk OS=Bacillus subtilis subsp. globigii OX=1496303 GN=A1D11_00590 PE=4 SV=1	1	2.67	5279.1	1406.23	0.000453589	0.00271826	3.75407	1.90846	5749	4847.5	5240.8	1909.9	1245.8	1063	5749	4847.5	5240.8	1909.9	1245.8	1063
ywdJ	D4G2X9	Uncharacterized protein OS=Bacillus subtilis subsp. natto (strain BEST195) OX=645657 GN=ywdJ PE=3 SV=1	1	2.68	2655.67	428.9	0.0332997	0.0284259	6.19181	2.63036	2384.7	2080.4	3501.9	390	343.3	553.4	2384.7	2080.4	3501.9	390	343.3	553.4
yvrO	M4KYU6	Putative ABC transporter (ATP-binding protein) OS=Bacillus subtilis XF-1 OX=1233100 GN=yvrO PE=4 SV=1	1	5.12	927.833	444.933	0.0124929	0.0154326	2.08533	1.06028	859.7	1023.9	899.9	292.8	407.5	634.5	859.7	1023.9	899.9	292.8	407.5	634.5
rex	A0A6M3Z8L9	Redox-sensing transcriptional repressor Rex OS=Bacillus subtilis (strain 168) OX=224308 GN=rex PE=3 SV=1	1	0	1173.4	435.4	0.000198949	0.00198128	2.69499	1.43028	1134.8	1217.2	1168.2	338.8	454.1	513.3	1134.8	1217.2	1168.2	338.8	454.1	513.3
ETK61_07055	A0A410ZFI6	Ureidoglycolate dehydrogenase OS=Bacillus subtilis OX=1423 GN=ETK61_07055 PE=4 SV=1	1	2.85	4212.77	1973.17	0.0103395	0.0136762	2.13503	1.09426	3797.9	3706.9	5133.5	1839.3	2309.1	1771.1	3797.9	3706.9	5133.5	1839.3	2309.1	1771.1
yqjY	D4FYE7	N-acetyltransferase domain-containing protein OS=Bacillus subtilis subsp. natto (strain BEST195) OX=645657 GN=yqjY PE=4 SV=1	1	2.78	1528.33	526.267	0.0127471	0.0156249	2.9041	1.53809	1830.6	1352.4	1402	401.1	301.1	876.6	1830.6	1352.4	1402	401.1	301.1	876.6
GS595_08905	A0A6G2IYR0	Molybdopterin molybdenumtransferase OS=Bacillus subtilis OX=1423 GN=GS595_08905 PE=3 SV=1	1	2.59	2501.1	790.1	0.0118096	0.0149006	3.16555	1.66246	2465.7	2645.2	2392.4	395.5	419.4	1555.4	2465.7	2645.2	2392.4	395.5	419.4	1555.4
SC09_Contig17orf00618	A0A0D1JLH4	Branched-chain amino acid transport system carrier protein OS=Bacillus subtilis OX=1423 GN=SC09_Contig17orf00618 PE=3 SV=1	1	2.99	870.6	314.7	0.00658851	0.0103127	2.76644	1.46803	701.9	952	957.9	182.6	373.2	388.3	701.9	952	957.9	182.6	373.2	388.3
C663_2810	M4KY54	GAF domain-containing protein OS=Bacillus subtilis XF-1 OX=1233100 GN=C663_2810 PE=4 SV=1	1	2.64	1224.3	4644.27	0.0387296	0.0310596	0.263615	-1.92349	1303.3	1221.9	1147.7	3469.3	5884.6	4578.9	1303.3	1221.9	1147.7	3469.3	5884.6	4578.9
B4122_1883	A0A165ALY5	Glycine betaine transporter OpuD OS=Bacillus subtilis OX=1423 GN=B4122_1883 PE=3 SV=1	1	2.84	3564.57	546.833	0.00529678	0.00911986	6.51856	2.70455	3082.2	4626.3	2985.2	295.6	601.4	743.5	3082.2	4626.3	2985.2	295.6	601.4	743.5
pyrD	G4EWJ0	Dihydroorotate dehydrogenase OS=Bacillus subtilis subsp. subtilis str. SC-8 OX=1089443 GN=pyrD PE=3 SV=1	1	2.38	891	301.333	0.0013198	0.00455175	2.95686	1.56407	827.1	966.2	879.7	201.2	289.6	413.2	827.1	966.2	879.7	201.2	289.6	413.2
H8S71_17215	A0A7G8SY37	DUF2339 domain-containing protein OS=Bacillus subtilis subsp. subtilis OX=135461 GN=H8S71_17215 PE=4 SV=1	1	2.98	5863.63	969.7	0.000362261	0.0024862	6.04685	2.59618	6341.1	5141.6	6108.2	557.3	973.4	1378.4	6341.1	5141.6	6108.2	557.3	973.4	1378.4
racX	A0A7G8T5D2	Broad specificity amino-acid racemase RacX OS=Bacillus subtilis subsp. subtilis OX=135461 GN=racX PE=3 SV=1	1	3.03	4447.3	1633.47	0.00146031	0.00480847	2.72261	1.44499	4136.4	4367.8	4837.7	1169	1547.4	2184	4136.4	4367.8	4837.7	1169	1547.4	2184
ETK61_21860	A0A410ZN62	(Deoxy)nucleoside triphosphate pyrophosphohydrolase OS=Bacillus subtilis OX=1423 GN=ETK61_21860 PE=3 SV=1	1	2.27	1586.1	767.067	0.0362859	0.0298698	2.06775	1.04806	1583.4	1564.2	1610.7	444.5	959.2	897.5	1583.4	1564.2	1610.7	444.5	959.2	897.5
DFO69_2158	A0A4R6HXZ8	Uncharacterized protein OS=Bacillus subtilis OX=1423 GN=DFO69_2158 PE=4 SV=1	1	2.52	425.867	3464.03	0.0418011	0.032503	0.12294	-3.02398	483.3	375.3	419	2644.4	4733.9	3013.8	483.3	375.3	419	2644.4	4733.9	3013.8
B4122_0737	A0A165B6K9	Uncharacterized protein OS=Bacillus subtilis OX=1423 GN=B4122_0737 PE=4 SV=1	1	2.83	2174	229.567	0.00125516	0.00442528	9.47002	3.24337	2186.2	1778.8	2557	93	215.2	380.5	2186.2	1778.8	2557	93	215.2	380.5
ribE	A0A5F2KK43	Riboflavin synthase subunit alpha OS=Bacillus subtilis OX=1423 GN=ribE PE=4 SV=1	1	2.07	4344.23	1498.7	0.0209643	0.0211839	2.89867	1.53539	4083	5211	3738.7	672.7	1089.3	2734.1	4083	5211	3738.7	672.7	1089.3	2734.1
FAL52_10940	A0A4T2HTJ4	DUF350 domain-containing protein OS=Bacillus subtilis OX=1423 GN=FAL52_10940 PE=3 SV=1	1	2.7	4360.13	1384.57	0.00719074	0.0108697	3.1491	1.65494	4616	4099.3	4365.1	547.9	1134.7	2471.1	4616	4099.3	4365.1	547.9	1134.7	2471.1
dus1	P37567	Probable tRNA-dihydrouridine synthase 1 OS=Bacillus subtilis (strain 168) OX=224308 GN=dus1 PE=3 SV=1	1	2.35	2565.5	416.467	0.000156515	0.00179828	6.16016	2.62297	2797.4	2302.1	2597	502.9	307.6	438.9	2797.4	2302.1	2597	502.9	307.6	438.9
FZC70_15015	A0A5D4N4U6	Glycosyltransferase family 2 protein OS=Bacillus subtilis OX=1423 GN=FZC70_15015 PE=4 SV=1	1	2.23	2756.9	718.9	0.0051591	0.0090276	3.83489	1.93918	2867.3	2508.6	2894.8	302.8	449.1	1404.8	2867.3	2508.6	2894.8	302.8	449.1	1404.8
DFO69_1823	A0A4R6HY61	TasA anchoring/assembly protein OS=Bacillus subtilis OX=1423 GN=DFO69_1823 PE=4 SV=1	1	2.29	1506.97	468.8	0.00786333	0.0115021	3.21452	1.6846	1516.6	1738.1	1266.2	219.6	418.4	768.4	1516.6	1738.1	1266.2	219.6	418.4	768.4

## Sheet: CP53_vs_BP45
GeneName	Accession	Description	#.Unique.Peptides	Score	MEAN CP53	MEAN BP45	P-VALUE	Q-VALUE	FOLD CHANGE	LOG_FOLDCHANGE	normalized_P-53-1	normalized_P-53-2	normalized_P-53-3	normalized_P-45-1	normalized_P-45-2	normalized_P-45-3	ori_P-53-1	ori_P-53-2	ori_P-53-3	ori_P-45-1	ori_P-45-2	ori_P-45-3
tuf	M4PMY8	Elongation factor Tu (Fragment) OS=Bacillus subtilis OX=1423 GN=tuf PE=3 SV=1	1	279.81	2589.13	6730.53	0.000507745	0.000937066	0.384685	-1.37825	2425.4	2777.1	2564.9	6831.2	7350.5	6009.9	2425.4	2777.1	2564.9	6831.2	7350.5	6009.9
pgk	A0A0M0KTQ6	Phosphoglycerate kinase OS=Bacillus subtilis OX=1423 GN=pgk PE=3 SV=1	1	196.59	864.133	1758.47	0.00333794	0.00225673	0.491413	-1.02499	1021.9	899.1	671.4	1639.3	1956.3	1679.8	1021.9	899.1	671.4	1639.3	1956.3	1679.8
BSSC8_13230	G4ESJ3	Pyruvate kinase OS=Bacillus subtilis subsp. subtilis str. SC-8 OX=1089443 GN=BSSC8_13230 PE=3 SV=1	1	98.23	1520.73	3269.63	0.0439487	0.0128349	0.465108	-1.10436	1509.9	1566.1	1486.2	2533.8	3812.1	3463	1509.9	1566.1	1486.2	2533.8	3812.1	3463
BSSC8_13280	G4ESJ8	Isocitrate dehydrogenase [NADP] OS=Bacillus subtilis subsp. subtilis str. SC-8 OX=1089443 GN=BSSC8_13280 PE=4 SV=1	1	141.48	3859.9	1448.43	0.033007	0.0102695	2.66488	1.41407	3708.2	3150.1	4721.4	1496.2	1341.2	1507.9	3708.2	3150.1	4721.4	1496.2	1341.2	1507.9
CJ481_21560	A0A3A5I690	Peptidase S8 OS=Bacillus subtilis OX=1423 GN=CJ481_21560 PE=3 SV=1	1	97.12	711.567	2164.53	0.00634998	0.0032121	0.328739	-1.60499	789.9	770.5	574.3	2615.9	1686.2	2191.5	789.9	770.5	574.3	2615.9	1686.2	2191.5
dps	M4KZS4	DNA-protecting protein, ferritin OS=Bacillus subtilis XF-1 OX=1233100 GN=dps PE=3 SV=1	4	69.54	441.467	1357.4	0.000464358	0.000921076	0.32523	-1.62047	444.6	478.4	401.4	1513.2	1223.7	1335.3	444.6	478.4	401.4	1513.2	1223.7	1335.3
CJ481_13990	A0A3A5I7Y5	Stage III sporulation protein AH OS=Bacillus subtilis OX=1423 GN=CJ481_13990 PE=4 SV=1	10	82.14	5141.7	11141.6	0.000184429	0.00071947	0.461487	-1.11564	5590.9	5511.2	4323	10853.6	11077	11494.2	5590.9	5511.2	4323	10853.6	11077	11494.2
tkt	A0A6N0XEB2	Transketolase OS=Bacillus subtilis OX=1423 GN=tkt PE=3 SV=1	2	71.06	110.9	686.667	0.0429159	0.0125974	0.161505	-2.63035	99.1	136.6	97	815	436.2	808.8	99.1	136.6	97	815	436.2	808.8
BS16045_02971	A0A7U4V1I1	Spore germination protein GerM OS=Bacillus subtilis OX=1423 GN=BS16045_02971 PE=4 SV=1	9	86.96	6203.1	12866.1	0.000625111	0.00100467	0.482126	-1.05252	6079.2	6896.2	5633.9	11748.2	13180.1	13670.1	6079.2	6896.2	5633.9	11748.2	13180.1	13670.1
wprA	A0A7G5YM91	Cell wall-associated protease WprA OS=Bacillus subtilis OX=1423 GN=wprA PE=3 SV=1	3	91.58	7315.93	15105.4	0.00081344	0.00113019	0.484327	-1.04595	7783.2	7499.9	6664.7	15773.9	13533.6	16008.6	7783.2	7499.9	6664.7	15773.9	13533.6	16008.6
FZC70_01740	A0A5D4NBJ4	Amino acid adenylation domain-containing protein OS=Bacillus subtilis OX=1423 GN=FZC70_01740 PE=3 SV=1	2	82.65	6536.03	16955.7	0.000276486	0.000811028	0.385477	-1.37528	6420	7749.9	5438.2	15852.6	17449	17565.5	6420	7749.9	5438.2	15852.6	17449	17565.5
rplC	A0A6H0GXV6	50S ribosomal protein L3 OS=Bacillus subtilis subsp. subtilis str. SMY OX=535024 GN=rplC PE=3 SV=1	8	59.44	20165.4	7673.4	0.0476872	0.0136746	2.62796	1.39394	15611	19399.6	25485.5	8154.8	7101	7764.4	15611	19399.6	25485.5	8154.8	7101	7764.4
KS08_14090	A0A7U4HYT8	Pyruvate kinase OS=Bacillus subtilis OX=1423 GN=KS08_14090 PE=4 SV=1	2	61.7	4157.13	1520.17	0.00112074	0.00131211	2.73466	1.45136	4042.7	3762.2	4666.5	1850.8	1404	1305.7	4042.7	3762.2	4666.5	1850.8	1404	1305.7
H8S71_07550	A0A7G8T3J7	Aminotransferase OS=Bacillus subtilis subsp. subtilis OX=135461 GN=H8S71_07550 PE=3 SV=1	8	58.13	21789.6	4597.33	0.0324879	0.0101482	4.73962	2.24477	17297.5	20000	28071.3	4178.1	4354.4	5259.5	17297.5	20000	28071.3	4178.1	4354.4	5259.5
gltX	G4F0Q3	Glutamate--tRNA ligase OS=Bacillus subtilis subsp. subtilis str. SC-8 OX=1089443 GN=gltX PE=3 SV=1	10	73.63	4801.5	11206.5	0.000424582	0.000904161	0.428458	-1.22277	4924.6	5172.8	4307.1	10618.4	10721.4	12279.6	4924.6	5172.8	4307.1	10618.4	10721.4	12279.6
prsA	A0A165B4B3	Foldase protein PrsA OS=Bacillus subtilis OX=1423 GN=prsA PE=3 SV=1	1	94.39	701.133	1593.27	0.000106863	0.00063953	0.44006	-1.18423	726.4	776.2	600.8	1606.3	1630.6	1542.9	726.4	776.2	600.8	1606.3	1630.6	1542.9
fus	A7M6W6	Elongation facter G (Fragment) OS=Bacillus subtilis subsp. subtilis OX=135461 GN=fus PE=4 SV=1	3	90.08	3722.13	1842.87	8.69318e-05	0.000605857	2.01975	1.01418	3519.5	3797.2	3849.7	1841.5	1746.8	1940.3	3519.5	3797.2	3849.7	1841.5	1746.8	1940.3
DFO69_4098	A0A4R6HG77	Fengycin family lipopeptide synthetase A OS=Bacillus subtilis OX=1423 GN=DFO69_4098 PE=3 SV=1	1	75.26	453.133	1370.73	0.000360221	0.000870805	0.330577	-1.59694	472.5	506.7	380.2	1299.9	1515.9	1296.4	472.5	506.7	380.2	1299.9	1515.9	1296.4
ppsD	G9LQ50	Plipastatin synthetase OS=Bacillus subtilis subsp. subtilis OX=135461 GN=ppsD PE=3 SV=1	1	72.65	331.767	729.467	0.000662261	0.00102402	0.454807	-1.13667	370.4	352.6	272.3	784.5	689.2	714.7	370.4	352.6	272.3	784.5	689.2	714.7
cpfC	A0A165B4I8	Coproporphyrin III ferrochelatase OS=Bacillus subtilis OX=1423 GN=cpfC PE=3 SV=1	3	46.83	6034	14318.7	0.000645373	0.0010152	0.421407	-1.24671	6023.1	6578.1	5500.8	12735.8	15316	14904.3	6023.1	6578.1	5500.8	12735.8	15316	14904.3
A1D11_19985	A0A7Z9E658	Manganese-dependent inorganic pyrophosphatase OS=Bacillus subtilis subsp. globigii OX=1496303 GN=A1D11_19985 PE=4 SV=1	1	46.3	3936.53	602.2	0.026106	0.00861463	6.53692	2.70861	3936.9	2981.3	4891.4	592.4	568.7	645.5	3936.9	2981.3	4891.4	592.4	568.7	645.5
bdbD	D4G1D9	Thiol-disulfide oxidoreductase OS=Bacillus subtilis subsp. natto (strain BEST195) OX=645657 GN=bdbD PE=4 SV=2	11	78.64	8444.13	20388.7	0.000239625	0.000775786	0.414157	-1.27175	8762.4	9638.4	6931.6	20424.3	19446.6	21295.3	8762.4	9638.4	6931.6	20424.3	19446.6	21295.3
G4G26_06605	A0A7G5YMQ4	Uncharacterized protein OS=Bacillus subtilis OX=1423 GN=G4G26_06605 PE=3 SV=1	6	72.96	3066.63	7206.17	0.000462342	0.000920275	0.425557	-1.23258	2739	3787.7	2673.2	7147.7	6968.5	7502.3	2739	3787.7	2673.2	7147.7	6968.5	7502.3
rpsG	A0A6D2ATG2	30S ribosomal protein S7 OS=Bacillus subtilis OX=1423 GN=rpsG PE=3 SV=1	1	67.9	25303.1	12110.3	0.00286094	0.00209967	2.08939	1.06308	28810.4	24260.9	22838.1	13576.1	10403.6	12351.2	28810.4	24260.9	22838.1	13576.1	10403.6	12351.2
hutI	A0A410YY73	Imidazolonepropionase OS=Bacillus subtilis OX=1423 GN=hutI PE=3 SV=1	7	38.7	13229.9	6118.57	0.00202889	0.0017722	2.16225	1.11253	13779.7	11422.3	14487.6	5536.4	6785.3	6034	13779.7	11422.3	14487.6	5536.4	6785.3	6034
ylaK	D4FW72	PINc domain-containing protein OS=Bacillus subtilis subsp. natto (strain BEST195) OX=645657 GN=ylaK PE=4 SV=2	7	45.2	3668.57	8349.2	0.00028626	0.000819289	0.439391	-1.18642	3823.7	3762.2	3419.8	8869.9	7626.3	8551.4	3823.7	3762.2	3419.8	8869.9	7626.3	8551.4
lpdA	A0A5D4NAX0	Dihydrolipoyl dehydrogenase OS=Bacillus subtilis OX=1423 GN=lpdA PE=3 SV=1	1	54.14	297.033	865.133	0.0293343	0.00939087	0.343338	-1.5423	269.3	351.2	270.6	947.8	540.2	1107.4	269.3	351.2	270.6	947.8	540.2	1107.4
glyS	A0A410ZJ08	Glycine--tRNA ligase beta subunit OS=Bacillus subtilis OX=1423 GN=glyS PE=3 SV=1	10	41.64	5518.23	11111.9	0.0222183	0.00767874	0.496607	-1.00982	5452.8	6355.9	4746	9669.7	9613.9	14052	5452.8	6355.9	4746	9669.7	9613.9	14052
prs	D4G3D8	Ribose-phosphate pyrophosphokinase OS=Bacillus subtilis subsp. natto (strain BEST195) OX=645657 GN=prs PE=3 SV=1	8	61.2	15863.9	5827.3	0.00927164	0.00419702	2.72234	1.44485	15067.6	14687.3	17836.8	5968.9	5685	5828	15067.6	14687.3	17836.8	5968.9	5685	5828
CJ481_01240	A0A3A5I2A7	DUF3048 domain-containing protein OS=Bacillus subtilis OX=1423 GN=CJ481_01240 PE=4 SV=1	8	39.76	9117.13	20997.4	0.000499793	0.000934304	0.434202	-1.20356	9091.9	9921.5	8338	22005.2	18882.2	22104.9	9091.9	9921.5	8338	22005.2	18882.2	22104.9
BS16045_04005	A0A7U4V3D3	Minor extracellular protease vpr OS=Bacillus subtilis OX=1423 GN=BS16045_04005 PE=4 SV=1	5	38.96	4343.97	10878.5	0.00373138	0.00238098	0.399318	-1.32439	3457	5304.6	4270.3	9278.7	12518.1	10838.6	3457	5304.6	4270.3	9278.7	12518.1	10838.6
yjiC	D4FVC6	Glyco_tran_28_C domain-containing protein OS=Bacillus subtilis subsp. natto (strain BEST195) OX=645657 GN=yjiC PE=4 SV=2	1	49.54	875.133	1834.73	0.00346096	0.00229572	0.476981	-1.068	907.4	1029.1	688.9	1745	1689	2070.2	907.4	1029.1	688.9	1745	1689	2070.2
uvrA	A0A6N0XJS6	UvrABC system protein A OS=Bacillus subtilis OX=1423 GN=uvrA PE=3 SV=1	1	48.76	1912.93	4825.03	0.00351809	0.00231333	0.39646	-1.33475	1867.5	2429.2	1442.1	4125.6	4934.5	5415	1867.5	2429.2	1442.1	4125.6	4934.5	5415
hit	D4G747	Hit-like protein OS=Bacillus subtilis subsp. natto (strain BEST195) OX=645657 GN=hit PE=4 SV=1	7	55.27	11708.7	3224.37	0.000742181	0.00108152	3.63133	1.8605	10018.1	12486.9	12621.2	2545.6	3580.5	3547	10018.1	12486.9	12621.2	2545.6	3580.5	3547
GS595_12495	A0A6G2J037	Carbohydrate kinase OS=Bacillus subtilis OX=1423 GN=GS595_12495 PE=4 SV=1	1	46.01	4624.7	2129.9	0.0196268	0.00705404	2.17132	1.11857	4301.6	4214.1	5358.4	2040.4	2202.9	2146.4	4301.6	4214.1	5358.4	2040.4	2202.9	2146.4
ahpF	A0A5D4N558	Alkyl hydroperoxide reductase subunit F OS=Bacillus subtilis OX=1423 GN=ahpF PE=3 SV=1	1	38.58	4884.27	1080.73	0.00149639	0.00151382	4.5194	2.17613	5562.7	3978.2	5111.9	896.2	1349.8	996.2	5562.7	3978.2	5111.9	896.2	1349.8	996.2
yjiC	M4KQN8	Putative glycosyltransferase OS=Bacillus subtilis XF-1 OX=1233100 GN=yjiC PE=4 SV=1	1	33.81	1788.43	4605.27	0.0185397	0.00677805	0.388345	-1.36459	1729.9	2190	1445.4	3408.8	5838.9	4568.1	1729.9	2190	1445.4	3408.8	5838.9	4568.1
BSSC8_35070	G4EYS7	6-phospho-alpha-glucosidase OS=Bacillus subtilis subsp. subtilis str. SC-8 OX=1089443 GN=BSSC8_35070 PE=3 SV=1	7	59.82	5551.53	11989.9	0.000287144	0.000820016	0.463016	-1.11087	5524.4	6234.9	4895.3	11554.4	11670	12745.4	5524.4	6234.9	4895.3	11554.4	11670	12745.4
FZC70_16765	A0A5D4N183	Iron-containing alcohol dehydrogenase OS=Bacillus subtilis OX=1423 GN=FZC70_16765 PE=4 SV=1	1	34.86	2463.77	6092.13	0.000305157	0.000834173	0.404418	-1.30608	2202.4	2835.3	2353.6	6354.8	5603.7	6317.9	2202.4	2835.3	2353.6	6354.8	5603.7	6317.9
ndk	D4FY41	Nucleoside diphosphate kinase OS=Bacillus subtilis subsp. natto (strain BEST195) OX=645657 GN=ndk PE=3 SV=2	2	69.28	41840.6	11618.5	0.00127327	0.0014012	3.60121	1.84848	43319.2	34875.8	47326.7	10224	12618.5	12012.9	43319.2	34875.8	47326.7	10224	12618.5	12012.9
ETK61_07090	A0A410ZFH3	Altronate dehydratase OS=Bacillus subtilis OX=1423 GN=ETK61_07090 PE=3 SV=1	1	43.73	681.3	1552.03	0.0412332	0.0122052	0.438973	-1.1878	670.6	715.2	658.1	1888.1	1250	1518	670.6	715.2	658.1	1888.1	1250	1518
engA	A0A7G8SUZ1	GTPase Der OS=Bacillus subtilis subsp. subtilis OX=135461 GN=engA PE=3 SV=1	6	33.49	3826.13	8134.73	0.0029382	0.00212603	0.470345	-1.08821	3770	4232.6	3475.8	7037.7	9214.1	8152.4	3770	4232.6	3475.8	7037.7	9214.1	8152.4
KS08_04890	A0A7U5AV14	Ferrochelatase OS=Bacillus subtilis OX=1423 GN=KS08_04890 PE=4 SV=1	1	32.22	1009.13	2625.97	0.000266117	0.000801802	0.38429	-1.37973	993.4	1173.2	860.8	2540.6	2821.5	2515.8	993.4	1173.2	860.8	2540.6	2821.5	2515.8
gcvT	A0A7U4V0W6	Aminomethyltransferase OS=Bacillus subtilis OX=1423 GN=gcvT PE=4 SV=1	5	30.83	9746.17	3107.7	0.000396907	0.000890844	3.13613	1.64899	8863.2	9544.3	10831	2776.7	3429.4	3117	8863.2	9544.3	10831	2776.7	3429.4	3117
B4122_4831	A0A164Y7G6	Respiratory nitrate reductase alpha chain OS=Bacillus subtilis OX=1423 GN=B4122_4831 PE=4 SV=1	1	33.94	1784.8	4062.63	0.000645396	0.00101521	0.439321	-1.18665	1572.3	2003.8	1778.3	3705	4084.3	4398.6	1572.3	2003.8	1778.3	3705	4084.3	4398.6
glmU	A0A5D4N1E5	Bifunctional protein GlmU OS=Bacillus subtilis OX=1423 GN=glmU PE=3 SV=1	6	28.47	5437.3	2569.9	0.000262875	0.000798814	2.11576	1.08118	5599.9	5359.9	5352.1	2239.3	2990.4	2480	5599.9	5359.9	5352.1	2239.3	2990.4	2480
atpH	A0A7G8SYM7	ATP synthase subunit delta OS=Bacillus subtilis subsp. subtilis OX=135461 GN=atpH PE=3 SV=1	5	46.73	14268	6355.93	0.000743625	0.00108255	2.24483	1.16661	13294.8	13788.2	15721	7052.1	5603.7	6412	13294.8	13788.2	15721	7052.1	5603.7	6412
prfB	A0A5F2KSD3	Peptide chain release factor 2 OS=Bacillus subtilis OX=1423 GN=prfB PE=3 SV=1	1	33.45	427.067	1022.43	0.000885085	0.00117477	0.417696	-1.25947	452.7	408.9	419.6	1153.5	964.2	949.6	452.7	408.9	419.6	1153.5	964.2	949.6
pepV	A0A7G8SWS5	Dipeptidase PepV OS=Bacillus subtilis subsp. subtilis OX=135461 GN=pepV PE=4 SV=1	3	44.62	6335.77	17289.8	0.00102865	0.00125308	0.366446	-1.44833	6429.1	7078.7	5499.5	15074.1	17612.9	19182.3	6429.1	7078.7	5499.5	15074.1	17612.9	19182.3
DFO69_0658	A0A4R6I449	Flagellin OS=Bacillus subtilis OX=1423 GN=DFO69_0658 PE=3 SV=1	2	28.8	4060.7	11432.8	0.00164216	0.00157958	0.35518	-1.49338	4315.7	4463.2	3403.2	10829.1	13235	10234.3	4315.7	4463.2	3403.2	10829.1	13235	10234.3
H9S96_13050	A0A7G9P832	Bifunctional 2-methylcitrate dehydratase/aconitate hydratase OS=Bacillus subtilis subsp. subtilis OX=135461 GN=H9S96_13050 PE=3 SV=1	5	28.44	809.3	1627.8	0.00210661	0.00180727	0.497174	-1.00818	821.1	916.6	690.2	1441.2	1754.6	1687.6	821.1	916.6	690.2	1441.2	1754.6	1687.6
mtn	D4FZC6	5'-methylthioadenosine/S-adenosylhomocysteine nucleosidase OS=Bacillus subtilis subsp. natto (strain BEST195) OX=645657 GN=mtn PE=3 SV=2	1	31.29	438.433	1040.93	0.0111545	0.00479254	0.421193	-1.24745	526.2	433	356.1	1191.6	791.1	1140.1	526.2	433	356.1	1191.6	791.1	1140.1
hmpA	A0A5F2KN37	Flavohemoprotein OS=Bacillus subtilis OX=1423 GN=hmpA PE=3 SV=1	3	23.76	144.3	315.5	0.00131888	0.0014258	0.457369	-1.12857	143.4	170.6	118.9	300.4	300	346.1	143.4	170.6	118.9	300.4	300	346.1
B4417_2539	A0A164UDQ0	His repressor OS=Bacillus subtilis OX=1423 GN=B4417_2539 PE=4 SV=1	5	26.67	1525.7	3743.4	0.000311452	0.000838839	0.407571	-1.29488	1613.3	1712.1	1251.7	3627.2	4001.6	3601.4	1613.3	1712.1	1251.7	3627.2	4001.6	3601.4
GS595_05065	A0A6G2IVZ0	Oxidoreductase OS=Bacillus subtilis OX=1423 GN=GS595_05065 PE=4 SV=1	4	25.52	2302.83	5473.8	0.000339369	0.000857976	0.420701	-1.24913	2193.6	2737.9	1977	5610.9	5150.5	5660	2193.6	2737.9	1977	5610.9	5150.5	5660
galE	D4G383	UDP-glucose 4-epimerase OS=Bacillus subtilis subsp. natto (strain BEST195) OX=645657 GN=galE PE=3 SV=2	4	25.1	1335.37	3332.63	0.000843097	0.00114914	0.400694	-1.31943	1255.3	1620.4	1130.4	3349.6	3036.7	3611.6	1255.3	1620.4	1130.4	3349.6	3036.7	3611.6
gbsB	M4KZT2	Alcohol dehydrogenase OS=Bacillus subtilis XF-1 OX=1233100 GN=gbsB PE=4 SV=1	2	56.15	51696.4	16000.3	0.00679573	0.00336057	3.23096	1.69196	54934.8	45784.3	54370	16087.9	16000.2	15912.9	54934.8	45784.3	54370	16087.9	16000.2	15912.9
cheA	P29072	Chemotaxis protein CheA OS=Bacillus subtilis (strain 168) OX=224308 GN=cheA PE=1 SV=2	5	32.62	1620.57	3396.43	0.00460814	0.00267417	0.477138	-1.06752	1492.4	1648.3	1721	3814.2	2807.9	3567.2	1492.4	1648.3	1721	3814.2	2807.9	3567.2
prfB	A0A6N0XFG0	Peptide chain release factor 2 OS=Bacillus subtilis OX=1423 GN=prfB PE=3 SV=1	1	28.47	1545.47	5179.1	8.52206e-05	0.000603825	0.298404	-1.74466	1801.7	1636	1198.7	5428.9	5139.8	4968.6	1801.7	1636	1198.7	5428.9	5139.8	4968.6
rpoB	A0A385J731	DNA-directed RNA polymerase (Fragment) OS=Bacillus subtilis OX=1423 GN=rpoB PE=4 SV=1	1	49.25	1247.33	3021.23	0.0496145	0.0141128	0.412856	-1.27629	1128.4	1681.9	931.7	2455.1	4213.3	2395.3	1128.4	1681.9	931.7	2455.1	4213.3	2395.3
G4G26_08905	A0A7G5YP00	Insulinase family protein OS=Bacillus subtilis OX=1423 GN=G4G26_08905 PE=4 SV=1	6	46.02	16691.1	7912.77	0.00120832	0.0013646	2.10938	1.07682	15675.5	16384.3	18013.4	6714.4	9475.7	7548.2	15675.5	16384.3	18013.4	6714.4	9475.7	7548.2
dat	A0A4R6HSQ9	D-alanine aminotransferase OS=Bacillus subtilis OX=1423 GN=dat PE=3 SV=1	1	27.85	2247.7	1034.27	0.00231263	0.00189445	2.17323	1.11984	2164.4	2398	2180.7	804	1339.1	959.7	2164.4	2398	2180.7	804	1339.1	959.7
rpsJ	F5HRT9	30S ribosomal protein S10 OS=Bacillus subtilis OX=1423 GN=rpsJ PE=3 SV=1	4	41.56	8731.7	4075.3	0.00250052	0.00196736	2.14259	1.09936	8098.5	8038.3	10058.3	3706.7	4299.5	4219.7	8098.5	8038.3	10058.3	3706.7	4299.5	4219.7
frr	A0A0M0L213	Ribosome-recycling factor OS=Bacillus subtilis OX=1423 GN=frr PE=3 SV=1	1	51.02	384.167	1084.27	0.003493	0.00230564	0.35431	-1.49692	395.9	466.1	290.5	1260.1	909.4	1083.3	395.9	466.1	290.5	1260.1	909.4	1083.3
ylqF	A0A5D4NDZ9	Ribosome biogenesis GTPase A OS=Bacillus subtilis OX=1423 GN=ylqF PE=3 SV=1	5	27.51	9885.27	2694.4	0.000158737	0.00069996	3.66882	1.87532	9036.1	9957	10662.7	2316.3	3081.6	2685.3	9036.1	9957	10662.7	2316.3	3081.6	2685.3
rfbB	A0A5F2KQF1	dTDP-glucose 4,6-dehydratase OS=Bacillus subtilis OX=1423 GN=rfbB PE=3 SV=1	2	32.92	4205.7	9754.27	0.000133808	0.000675464	0.431165	-1.21369	4212.6	4627.3	3777.2	9536.8	10339.4	9386.6	4212.6	4627.3	3777.2	9536.8	10339.4	9386.6
mnmG	A0A6G2J3H2	tRNA uridine 5-carboxymethylaminomethyl modification enzyme MnmG OS=Bacillus subtilis OX=1423 GN=mnmG PE=3 SV=1	10	44.04	28288.3	11953	0.000453865	0.000916843	2.36663	1.24284	27037.5	26603.6	31223.8	11122.7	11990	12746.2	27037.5	26603.6	31223.8	11122.7	11990	12746.2
HT135_18905	A0A6N0XH06	CDP-glycerol glycerophosphotransferase family protein OS=Bacillus subtilis OX=1423 GN=HT135_18905 PE=3 SV=1	4	26.4	2559.2	5501	0.0132547	0.00539761	0.465225	-1.104	2284.6	2562.5	2830.5	6849.8	4758.5	4894.7	2284.6	2562.5	2830.5	6849.8	4758.5	4894.7
SC09_Contig19orf00210	A0A0D1KSP1	Uncharacterized protein OS=Bacillus subtilis OX=1423 GN=SC09_Contig19orf00210 PE=4 SV=1	6	24.86	1265.57	3177.33	0.000136077	0.000677983	0.398311	-1.32803	1270.8	1393.5	1132.4	3043.2	3394.4	3094.4	1270.8	1393.5	1132.4	3043.2	3394.4	3094.4
ppsA	A0A6G2J3F0	Non-ribosomal plipastatin synthetase PpsA (Fragment) OS=Bacillus subtilis OX=1423 GN=ppsA PE=3 SV=1	1	28.12	1041.07	2699	0.000515571	0.000939716	0.385723	-1.37436	1064.2	1147.2	911.8	2549	2992.5	2555.5	1064.2	1147.2	911.8	2549	2992.5	2555.5
BS16045_00995	A0A7U4UXS4	Lipoprotein YhcN OS=Bacillus subtilis OX=1423 GN=BS16045_00995 PE=4 SV=1	5	22.64	1627.83	3467.53	0.000332309	0.000853361	0.46945	-1.09096	1596.2	1889.9	1397.4	3424.1	3610.4	3368.1	1596.2	1889.9	1397.4	3424.1	3610.4	3368.1
CJ481_14535	A0A3A5I7F1	Peptidyl-prolyl cis-trans isomerase OS=Bacillus subtilis OX=1423 GN=CJ481_14535 PE=3 SV=1	3	29.51	1184.3	2492.93	0.00474928	0.00271691	0.475063	-1.07381	1200.6	1307	1045.3	2737.7	2058.9	2682.2	1200.6	1307	1045.3	2737.7	2058.9	2682.2
BSSC8_03680	G4EPT8	Peptidase_M75 domain-containing protein OS=Bacillus subtilis subsp. subtilis str. SC-8 OX=1089443 GN=BSSC8_03680 PE=3 SV=1	6	25.95	1520.77	3751	0.000479072	0.00092676	0.40543	-1.30248	1529.7	1642.2	1390.4	4069.8	3378.8	3804.4	1529.7	1642.2	1390.4	4069.8	3378.8	3804.4
ETK61_10990	A0A0D1KQL7	Nitroreductase family protein OS=Bacillus subtilis OX=1423 GN=ETK61_10990 PE=4 SV=1	3	20.1	791.733	2052.77	0.00474939	0.00271694	0.385691	-1.37448	868.8	825.8	680.6	1976.9	1724.7	2456.7	868.8	825.8	680.6	1976.9	1724.7	2456.7
SC09_Contig19orf00283	A0A0C3LQW7	NAD(P)-bd_dom domain-containing protein OS=Bacillus subtilis OX=1423 GN=SC09_Contig19orf00283 PE=4 SV=1	4	21.55	2508.5	5218.27	0.00154213	0.00153469	0.480715	-1.05675	2483.1	2799.8	2242.6	5215.7	4676.5	5762.6	2483.1	2799.8	2242.6	5215.7	4676.5	5762.6
gcvPA	A0A5F2KKE8	Probable glycine dehydrogenase (decarboxylating) subunit 1 OS=Bacillus subtilis OX=1423 GN=gcvPA PE=3 SV=1	1	19.91	2190.23	4730.63	0.0135882	0.0054899	0.462989	-1.11095	2296.7	1983	2291	5531.3	3569.1	5091.5	2296.7	1983	2291	5531.3	3569.1	5091.5
lutC	A0A5F2KQA6	Lactate utilization protein C OS=Bacillus subtilis OX=1423 GN=lutC PE=3 SV=1	1	20.71	318.167	706.733	0.00151593	0.00152282	0.450193	-1.15138	302.6	384.3	267.6	644	705.5	770.7	302.6	384.3	267.6	644	705.5	770.7
CJ481_06100	A0A3A5I613	3-hydroxybutyrate dehydrogenase OS=Bacillus subtilis OX=1423 GN=CJ481_06100 PE=4 SV=1	1	25.35	100.533	223.867	0.000344165	0.00086103	0.449077	-1.15497	107.5	103	91.1	205.6	227.3	238.7	107.5	103	91.1	205.6	227.3	238.7
ETK61_04485	A0A410ZEC2	tRNA-dihydrouridine synthase OS=Bacillus subtilis OX=1423 GN=ETK61_04485 PE=3 SV=1	1	21.55	1936.53	894.967	0.0130295	0.00533443	2.1638	1.11357	2055.6	2257.6	1496.4	957.2	719.8	1007.9	2055.6	2257.6	1496.4	957.2	719.8	1007.9
FAL52_18120	A0A0M0L1Q8	YlmC/YmxH family sporulation protein OS=Bacillus subtilis OX=1423 GN=FAL52_18120 PE=4 SV=1	3	19.62	1158.7	2934.3	0.000351369	0.000865499	0.394881	-1.34051	1207	1309.9	959.2	2779.2	2857.8	3165.9	1207	1309.9	959.2	2779.2	2857.8	3165.9
ETA10_18420	A0A410YX00	DUF4097 domain-containing protein OS=Bacillus subtilis OX=1423 GN=ETA10_18420 PE=4 SV=1	3	22.97	2587.47	1019.93	0.0409639	0.0121418	2.5369	1.34307	3034.2	1569.8	3158.4	858.1	919.3	1282.4	3034.2	1569.8	3158.4	858.1	919.3	1282.4
DFO69_2568	A0A4R6HRJ8	Aminopeptidase II OS=Bacillus subtilis OX=1423 GN=DFO69_2568 PE=3 SV=1	1	31.99	4599.37	1535.67	0.00016122	0.000702065	2.99503	1.58257	4393.3	5008.3	4396.5	1688.3	1534.4	1384.3	4393.3	5008.3	4396.5	1688.3	1534.4	1384.3
DFO69_2811	A0A4R6HS22	MGT family glycosyltransferase OS=Bacillus subtilis OX=1423 GN=DFO69_2811 PE=4 SV=1	2	34.53	2186.8	6049.73	0.0260748	0.00860692	0.36147	-1.46805	1749	2750.6	2060.8	5284.2	4683	8182	1749	2750.6	2060.8	5284.2	4683	8182
uxaC	A0A7U4Y9T2	Glucuronate isomerase OS=Bacillus subtilis OX=1423 GN=uxaC PE=4 SV=1	4	22.95	18194.7	7209.4	0.000232296	0.000767891	2.52375	1.33557	18812.4	18599.3	17172.4	8273.3	5867.4	7487.5	18812.4	18599.3	17172.4	8273.3	5867.4	7487.5
A1D11_03060	A0A7Z9E6A0	Glyoxal reductase OS=Bacillus subtilis subsp. globigii OX=1496303 GN=A1D11_03060 PE=4 SV=1	1	28.64	4268.6	1594.9	8.66159e-05	0.000605487	2.67641	1.4203	4401.4	4056.2	4348.2	1351.5	1657	1776.2	4401.4	4056.2	4348.2	1351.5	1657	1776.2
H8S71_02305	A0A7G8T0W0	Phosphoglycolate phosphatase OS=Bacillus subtilis subsp. subtilis OX=135461 GN=H8S71_02305 PE=4 SV=1	4	25.15	1789.2	4268.47	6.63816e-05	0.000587884	0.419167	-1.2544	1846.4	1875.7	1645.5	4040.2	4467.7	4297.5	1846.4	1875.7	1645.5	4040.2	4467.7	4297.5
ETA10_20110	A0A410YXT9	Cation acetate symporter OS=Bacillus subtilis OX=1423 GN=ETA10_20110 PE=3 SV=1	2	24.01	571.333	1372.57	0.00354848	0.00232258	0.416252	-1.26447	620.6	612.1	481.3	1205.1	1302	1610.6	620.6	612.1	481.3	1205.1	1302	1610.6
luxS	A0A0F0AAE7	S-ribosylhomocysteine lyase OS=Bacillus subtilis OX=1423 GN=luxS PE=3 SV=1	4	28.28	4743.7	11023.5	0.000156161	0.000697719	0.430325	-1.2165	4431.3	5501.3	4298.5	11503.6	10704.3	10862.7	4431.3	5501.3	4298.5	11503.6	10704.3	10862.7
hemL	A0A4R6HKI8	Glutamate-1-semialdehyde 2,1-aminomutase OS=Bacillus subtilis OX=1423 GN=hemL PE=3 SV=1	1	18.91	7386.4	3638.4	0.000561664	0.000968556	2.03012	1.02157	7087.3	7102.3	7969.6	3266.7	4074.3	3574.2	7087.3	7102.3	7969.6	3266.7	4074.3	3574.2
nfrA	D4G2Z5	FMN-containing NADPH-linked nitro/flavin reductase OS=Bacillus subtilis subsp. natto (strain BEST195) OX=645657 GN=nfrA PE=3 SV=2	4	17.33	2144.03	1061.07	0.000819062	0.00113384	2.02064	1.01481	1988.4	2078.5	2365.2	1126.4	999.2	1057.6	1988.4	2078.5	2365.2	1126.4	999.2	1057.6
KS08_14050	A0A7U4HYW7	Alkaline phosphatase OS=Bacillus subtilis OX=1423 GN=KS08_14050 PE=4 SV=1	1	17.8	1232.13	2727.73	0.0031242	0.00218654	0.451706	-1.14654	1310.1	1233.7	1152.6	2851.1	2281.3	3050.8	1310.1	1233.7	1152.6	2851.1	2281.3	3050.8
ymfJ	D4FWT7	Uncharacterized protein OS=Bacillus subtilis subsp. natto (strain BEST195) OX=645657 GN=ymfJ PE=4 SV=2	1	12.82	315.567	998.9	0.00149933	0.00151518	0.315914	-1.6624	219	369.7	358	1144.2	903.7	948.8	219	369.7	358	1144.2	903.7	948.8
HCN55_14760	A0A6H0H5X6	UPF0297 protein HCN55_14760 OS=Bacillus subtilis subsp. subtilis str. SMY OX=535024 GN=HCN55_14760 PE=3 SV=1	3	16.33	47.6333	122.367	0.013962	0.00559167	0.389267	-1.36117	30.6	61	51.3	152.3	100.5	114.3	30.6	61	51.3	152.3	100.5	114.3
GS595_00860	A0A6G2ITG4	HAD-IA family hydrolase OS=Bacillus subtilis OX=1423 GN=GS595_00860 PE=3 SV=1	3	18.56	1367.1	2972.77	0.00315919	0.00219748	0.459875	-1.12069	1496.1	1358.5	1246.7	3080.5	2509.3	3328.5	1496.1	1358.5	1246.7	3080.5	2509.3	3328.5
B4122_1859	A0A165AQ81	CDP-glycerol: N-acetyl-beta-D-mannosaminyl-14-N-acetyl-D-glucosaminyldiphosphoundecaprenyl OS=Bacillus subtilis OX=1423 GN=B4122_1859 PE=3 SV=1	1	16.29	745.8	1655.63	0.000338243	0.000857249	0.450462	-1.15052	807.7	798.4	631.3	1545.3	1699	1722.6	807.7	798.4	631.3	1545.3	1699	1722.6
sigF	A0A6N0XDN3	RNA polymerase sigma factor OS=Bacillus subtilis OX=1423 GN=sigF PE=3 SV=1	1	18.33	259.733	622.867	0.0252692	0.00840859	0.416997	-1.26189	396.9	194.8	187.5	483.2	754.7	630.7	396.9	194.8	187.5	483.2	754.7	630.7
FZC70_05620	A0A5D4NBZ1	Cysteine desulfurase OS=Bacillus subtilis OX=1423 GN=FZC70_05620 PE=3 SV=1	3	19.51	1319.67	3527.43	0.00182466	0.00167368	0.374115	-1.41845	1432.3	1426.1	1100.6	3136.3	4069.3	3376.7	1432.3	1426.1	1100.6	3136.3	4069.3	3376.7
DFO69_2730	A0A4R6HRU8	Dipeptide transport system substrate-binding protein OS=Bacillus subtilis OX=1423 GN=DFO69_2730 PE=3 SV=1	4	20.31	2478.3	4971.33	0.00157924	0.00155114	0.498518	-1.00428	2444.2	2720.9	2269.8	5521.2	4493.4	4899.4	2444.2	2720.9	2269.8	5521.2	4493.4	4899.4
B4122_4780	A0A162SRD7	Uncharacterized protein OS=Bacillus subtilis OX=1423 GN=B4122_4780 PE=4 SV=1	2	14.98	333.933	995.8	4.06192e-05	0.000565292	0.335342	-1.5763	331.5	388.1	282.2	982.5	979.9	1025	331.5	388.1	282.2	982.5	979.9	1025
mtnN	A0A4R6HXH0	5'-methylthioadenosine/S-adenosylhomocysteine nucleosidase OS=Bacillus subtilis OX=1423 GN=mtnN PE=3 SV=1	1	15.28	1551.13	3313.6	0.00119614	0.00135753	0.468111	-1.09508	1513.2	1626.6	1513.6	3661	2931.9	3347.9	1513.2	1626.6	1513.6	3661	2931.9	3347.9
dpaB	A0A6G2J1V1	Dipicolinate synthase subunit B OS=Bacillus subtilis OX=1423 GN=dpaB PE=4 SV=1	4	20.87	2874.87	9151.17	0.00349924	0.00230756	0.314153	-1.67046	2842.8	3229.5	2552.3	10703.8	7289.2	9460.5	2842.8	3229.5	2552.3	10703.8	7289.2	9460.5
HT135_06875	A0A6N0XAK5	DUF1641 domain-containing protein OS=Bacillus subtilis OX=1423 GN=HT135_06875 PE=4 SV=1	2	14.82	7638.27	2418.27	0.00286554	0.00210127	3.15857	1.65927	6611.1	9183.6	7120.1	2609.1	2115.9	2529.8	6611.1	9183.6	7120.1	2609.1	2115.9	2529.8
G4G26_03675	A0A7G5YL72	Probable transcriptional regulatory protein G4G26_03675 OS=Bacillus subtilis OX=1423 GN=G4G26_03675 PE=3 SV=1	2	13.15	143.133	308.7	0.00877557	0.0040389	0.463665	-1.10885	129	146.1	154.3	314.8	247.3	364	129	146.1	154.3	314.8	247.3	364
SC09_Contig25orf00810	A0A0D1KXM0	Surfactin synthetase OS=Bacillus subtilis OX=1423 GN=SC09_Contig25orf00810 PE=3 SV=1	1	28.05	737.733	1707.33	0.00134861	0.00144137	0.432097	-1.21057	808.3	776.6	628.3	1883	1509.4	1729.6	808.3	776.6	628.3	1883	1509.4	1729.6
B4122_1791	A0A0C3LSR1	Flagellin OS=Bacillus subtilis OX=1423 GN=B4122_1791 PE=3 SV=1	1	17.61	5082.5	2379.53	0.0193123	0.00697516	2.13592	1.09486	4932.3	4072.8	6242.4	2949.3	2396	1793.3	4932.3	4072.8	6242.4	2949.3	2396	1793.3
rpmC	D4G3L1	50S ribosomal protein L29 OS=Bacillus subtilis subsp. natto (strain BEST195) OX=645657 GN=rpmC PE=3 SV=2	4	21.99	628.467	1875.27	0.000487297	0.000929816	0.335135	-1.57719	642.1	748.8	494.5	1973.5	1685.5	1966.8	642.1	748.8	494.5	1973.5	1685.5	1966.8
DFO69_0955	A0A4R6I6G4	Dipeptidyl aminopeptidase/acylaminoacyl peptidase OS=Bacillus subtilis OX=1423 GN=DFO69_0955 PE=3 SV=1	4	24.64	4012.47	12969.1	8.6679e-05	0.000605561	0.309387	-1.69252	4025.9	4684.5	3327	12926.2	13671.9	12309.2	4025.9	4684.5	3327	12926.2	13671.9	12309.2
HIR78_17360	A0A6M3ZIH3	Thioredoxin family protein OS=Bacillus subtilis (strain 168) OX=224308 GN=HIR78_17360 PE=4 SV=1	2	20.97	1274.63	5267.2	0.00165667	0.00158605	0.241994	-2.04695	1109.9	1630.3	1083.7	4377	5322.9	6101.7	1109.9	1630.3	1083.7	4377	5322.9	6101.7
minJ	A0A6A8FPZ7	Cell division topological determinant MinJ OS=Bacillus subtilis OX=1423 GN=minJ PE=4 SV=1	6	24.84	20409.5	6219.4	0.000345782	0.000862045	3.28159	1.71439	20481.5	18338.4	22408.6	6700.1	5357.9	6600.2	20481.5	18338.4	22408.6	6700.1	5357.9	6600.2
A1D11_01615	A0A7U5BSF2	Stage III sporulation protein D OS=Bacillus subtilis subsp. globigii OX=1496303 GN=A1D11_01615 PE=4 SV=1	3	18.23	516.867	1927.17	6.85069e-05	0.000589105	0.2682	-1.89862	557.8	612.6	380.2	1855.9	2005.5	1920.1	557.8	612.6	380.2	1855.9	2005.5	1920.1
FAL52_11545	A0A5F2KLF4	UPF0354 protein FAL52_11545 OS=Bacillus subtilis OX=1423 GN=FAL52_11545 PE=3 SV=1	5	19.55	13443.7	6327.47	0.000440193	0.000911088	2.12466	1.08723	13437.2	12347.4	14546.5	6198.2	6735.4	6048.8	13437.2	12347.4	14546.5	6198.2	6735.4	6048.8
ETK61_20800	A0A0C3JF17	Tetratricopeptide repeat protein OS=Bacillus subtilis OX=1423 GN=ETK61_20800 PE=3 SV=1	4	19.25	1503.3	3646.47	0.000331481	0.00085281	0.412262	-1.27837	1486.4	1766.5	1257	3568.8	3873.4	3497.2	1486.4	1766.5	1257	3568.8	3873.4	3497.2
B4417_1888	A0A063XD04	Uncharacterized protein OS=Bacillus subtilis OX=1423 GN=B4417_1888 PE=4 SV=1	4	19.26	2142	4442.7	0.00476881	0.00272273	0.482139	-1.05248	2279.3	2300.2	1846.5	4346.5	5139.8	3841.8	2279.3	2300.2	1846.5	4346.5	5139.8	3841.8
CJ481_20910	A0A3A5I684	Uncharacterized protein OS=Bacillus subtilis OX=1423 GN=CJ481_20910 PE=4 SV=1	3	14.32	1041.1	3229.83	0.00267475	0.00203296	0.322339	-1.63335	1021.6	1246.5	855.2	3183.7	3787.8	2718	1021.6	1246.5	855.2	3183.7	3787.8	2718
ablB	A0A6M3ZHT2	Putative beta-lysine N-acetyltransferase OS=Bacillus subtilis (strain 168) OX=224308 GN=ablB PE=4 SV=1	2	17.03	753.067	1628.03	0.0155308	0.00600001	0.462562	-1.11228	802.3	826.3	630.6	1992.2	1274.3	1617.6	802.3	826.3	630.6	1992.2	1274.3	1617.6
CJ481_20420	A0A3A5I7B2	Serine protease OS=Bacillus subtilis OX=1423 GN=CJ481_20420 PE=3 SV=1	1	12.38	1215.33	2647.17	0.00120674	0.00136369	0.459107	-1.1231	1271.8	1334.9	1039.3	2349.3	2823.6	2768.6	1271.8	1334.9	1039.3	2349.3	2823.6	2768.6
BSNT_10265	A0A060PQ75	LXG domain-containing protein OS=Bacillus subtilis subsp. natto (strain BEST195) OX=645657 GN=BSNT_10265 PE=4 SV=1	3	12	8339.03	4083.33	0.00213891	0.00182148	2.04221	1.03013	8385.3	8491.6	8140.2	3447.8	5272.3	3529.9	8385.3	8491.6	8140.2	3447.8	5272.3	3529.9
C663_0890	M4KQY9	UPF0374 protein C663_0890 OS=Bacillus subtilis XF-1 OX=1233100 GN=C663_0890 PE=3 SV=1	4	21.46	2766.3	5930.47	0.0012721	0.00140056	0.466456	-1.10019	2784	2934.1	2580.8	6368.3	5178.3	6244.8	2784	2934.1	2580.8	6368.3	5178.3	6244.8
FZC70_08315	A0A5D4N765	NAD(P)H-dependent oxidoreductase OS=Bacillus subtilis OX=1423 GN=FZC70_08315 PE=4 SV=1	3	13.32	632.633	2226.03	0.0319423	0.0100195	0.284198	-1.81503	678.7	679.7	539.5	2102.2	1773.1	2802.8	678.7	679.7	539.5	2102.2	1773.1	2802.8
SC09_Contig24orf00599	A0A0C3KM54	Uncharacterized protein OS=Bacillus subtilis OX=1423 GN=SC09_Contig24orf00599 PE=3 SV=1	2	20.68	2237.33	6652.13	0.000508808	0.00093743	0.336333	-1.57204	2193.3	2694.4	1824.3	5987.5	7167.3	6801.6	2193.3	2694.4	1824.3	5987.5	7167.3	6801.6
rsfA	A0A6A8FPK2	Prespore-specific transcription regulator RsfA OS=Bacillus subtilis OX=1423 GN=rsfA PE=4 SV=1	1	18.62	473.967	1095.07	0.00147654	0.00150454	0.43282	-1.20816	449.7	547.9	424.3	971.5	1098.2	1215.5	449.7	547.9	424.3	971.5	1098.2	1215.5
H8S71_14400	A0A199WIF3	Alpha/beta-type small acid-soluble spore protein OS=Bacillus subtilis subsp. subtilis OX=135461 GN=H8S71_14400 PE=3 SV=1	2	9.74	1189.53	3265.93	0.000512578	0.00093871	0.364225	-1.4571	1248.3	1413.8	906.5	3518.9	3231.2	3047.7	1248.3	1413.8	906.5	3518.9	3231.2	3047.7
thyA	A0A6G2ITY0	Thymidylate synthase OS=Bacillus subtilis OX=1423 GN=thyA PE=3 SV=1	2	11.65	1100.97	2209.37	0.00570441	0.00302357	0.498318	-1.00486	1134.4	1240.4	928.1	1960	2100.2	2567.9	1134.4	1240.4	928.1	1960	2100.2	2567.9
BSSC8_00690	G4ENY9	Serine-type D-Ala-D-Ala carboxypeptidase OS=Bacillus subtilis subsp. subtilis str. SC-8 OX=1089443 GN=BSSC8_00690 PE=3 SV=1	5	18.03	10161.8	4823.87	0.000244574	0.000780937	2.10657	1.07489	10579.9	9345.8	10559.7	4912.7	5007.9	4551	10579.9	9345.8	10559.7	4912.7	5007.9	4551
G4G26_01485	A0A7G5YK33	Aldehyde dehydrogenase family protein OS=Bacillus subtilis OX=1423 GN=G4G26_01485 PE=3 SV=1	2	9.85	1147.87	2754.63	0.00382553	0.00241326	0.416704	-1.26291	1102.5	1277.2	1063.9	2735.2	2316.9	3211.8	1102.5	1277.2	1063.9	2735.2	2316.9	3211.8
BSSC8_20510	G4EUM1	THUMP domain-containing protein OS=Bacillus subtilis subsp. subtilis str. SC-8 OX=1089443 GN=BSSC8_20510 PE=4 SV=1	5	21.23	17257	7515.87	0.0336587	0.0104206	2.29608	1.19917	16025.4	12750.6	22995.1	7880.6	6471	8196	16025.4	12750.6	22995.1	7880.6	6471	8196
iolU	A0A6G2IZB4	Scyllo-inositol 2-dehydrogenase OS=Bacillus subtilis OX=1423 GN=iolU PE=4 SV=1	3	14.55	1668.6	3569.17	0.00459575	0.00267036	0.467504	-1.09695	1663	2056.7	1286.1	3477.4	3196.3	4033.8	1663	2056.7	1286.1	3477.4	3196.3	4033.8
infC	A0A5D4NB29	Translation initiation factor IF-3 OS=Bacillus subtilis OX=1423 GN=infC PE=3 SV=1	3	11.12	1714.17	3579.23	0.0227117	0.00779349	0.47892	-1.06214	1860.5	1718.7	1563.3	3656	2659	4422.7	1860.5	1718.7	1563.3	3656	2659	4422.7
A1D11_20040	A0A7U5BYW0	Uncharacterized protein OS=Bacillus subtilis subsp. globigii OX=1496303 GN=A1D11_20040 PE=4 SV=1	2	8.93	685.267	1434.33	3.1414e-05	0.000549352	0.47776	-1.06564	646.8	745.9	663.1	1461.5	1443.2	1398.3	646.8	745.9	663.1	1461.5	1443.2	1398.3
H8S71_02205	A0A7G8T0U1	NADPH-dependent oxidoreductase OS=Bacillus subtilis subsp. subtilis OX=135461 GN=H8S71_02205 PE=3 SV=1	2	15.08	1004.63	2266.73	0.0126034	0.00521306	0.443208	-1.17395	966.8	1191.2	855.9	2609.9	1720.4	2469.9	966.8	1191.2	855.9	2609.9	1720.4	2469.9
H8S71_07865	A0A6I4D5S1	GapA-binding peptide SR1P OS=Bacillus subtilis subsp. subtilis OX=135461 GN=H8S71_07865 PE=4 SV=1	1	10.47	182.7	412.7	0.00618118	0.00316449	0.442694	-1.17562	148.1	252.9	147.1	396.9	463.2	378	148.1	252.9	147.1	396.9	463.2	378
B4122_2343	A0A165AJC4	DUF1385 domain-containing protein OS=Bacillus subtilis OX=1423 GN=B4122_2343 PE=4 SV=1	2	10.92	584.2	2303.7	8.25174e-06	0.000407152	0.253592	-1.97942	577	618.8	556.8	2193.6	2377.5	2340	577	618.8	556.8	2193.6	2377.5	2340
HT135_13035	A0A6N0XBB5	Dihydrolipoamide acetyltransferase component of pyruvate dehydrogenase complex OS=Bacillus subtilis OX=1423 GN=HT135_13035 PE=3 SV=1	1	18.3	314.133	652.5	0.0227006	0.00779092	0.48143	-1.0546	330.8	364.5	247.1	481.5	708.4	767.6	330.8	364.5	247.1	481.5	708.4	767.6
ETK61_04005	A0A410ZE03	Glycoside hydrolase family 105 protein OS=Bacillus subtilis OX=1423 GN=ETK61_04005 PE=4 SV=1	3	13.85	2286.17	5476.87	0.00148713	0.0015095	0.417422	-1.26042	2145.3	2399	2314.2	5003.2	6281.5	5145.9	2145.3	2399	2314.2	5003.2	6281.5	5145.9
DFO69_3905	A0A4R6HIU6	PTS system trehalose-specific IIB component (Glc family) /PTS system trehalose-specific IIC component (Glc family) OS=Bacillus subtilis OX=1423 GN=DFO69_3905 PE=4 SV=1	3	12.31	4142.63	2069.9	0.00451537	0.00264541	2.00137	1.00099	4314.7	3844.9	4268.3	2057.3	2041.8	2110.6	4314.7	3844.9	4268.3	2057.3	2041.8	2110.6
KS08_13935	A0A7U4HYR3	50S ribosomal protein L20 OS=Bacillus subtilis OX=1423 GN=KS08_13935 PE=4 SV=1	2	9.11	3943.87	1117.3	4.95901e-05	0.000575603	3.52982	1.81959	4189.5	3683.8	3958.3	1043.5	1191.6	1116.8	4189.5	3683.8	3958.3	1043.5	1191.6	1116.8
CJ481_12005	A0A3A5I1T4	Stage IV sporulation protein FA OS=Bacillus subtilis OX=1423 GN=CJ481_12005 PE=4 SV=1	5	21.07	2903.2	6244.87	0.00012513	0.000665185	0.464894	-1.10503	3038.6	3143.5	2527.5	6005.3	6425.4	6303.9	3038.6	3143.5	2527.5	6005.3	6425.4	6303.9
KS08_15370	A0A7U4HZG9	Butanol dehydrogenase OS=Bacillus subtilis OX=1423 GN=KS08_15370 PE=4 SV=1	1	18.87	3289.43	886.333	0.000223034	0.000757423	3.71128	1.89192	3483.2	2954.4	3430.7	712.6	990.6	955.8	3483.2	2954.4	3430.7	712.6	990.6	955.8
parC	A0A6N0XF88	DNA topoisomerase 4 subunit A OS=Bacillus subtilis OX=1423 GN=parC PE=3 SV=1	3	12.43	1695.07	3984.33	0.00253186	0.00197896	0.425433	-1.233	1727.5	1972.6	1385.1	4076.6	3435.1	4441.3	1727.5	1972.6	1385.1	4076.6	3435.1	4441.3
gcvPA	A0A4R6HVL9	Probable glycine dehydrogenase (decarboxylating) subunit 1 OS=Bacillus subtilis OX=1423 GN=gcvPA PE=3 SV=1	1	13.11	3049.17	1416.73	0.00163466	0.00157622	2.15225	1.10585	3125.2	2854.6	3167.7	1745.9	1080.4	1423.9	3125.2	2854.6	3167.7	1745.9	1080.4	1423.9
cysA	A0A7U4V2Y5	Sulfate-transporting ATPase OS=Bacillus subtilis OX=1423 GN=cysA PE=4 SV=1	6	20.23	20245.2	7405.83	0.000147103	0.000689347	2.73369	1.45085	19594.9	19402	21738.8	6861.7	8443	6912.8	19594.9	19402	21738.8	6861.7	8443	6912.8
sdaAA	A0A5D4ND35	L-serine dehydratase OS=Bacillus subtilis OX=1423 GN=sdaAA PE=3 SV=1	1	12.1	747.867	1861.6	0.00454145	0.00265355	0.401733	-1.31569	782.5	830.5	630.6	1657.9	2229.2	1697.7	782.5	830.5	630.6	1657.9	2229.2	1697.7
HCN55_10515	A0A6H0H3Q8	LysM peptidoglycan-binding domain-containing protein OS=Bacillus subtilis subsp. subtilis str. SMY OX=535024 GN=HCN55_10515 PE=3 SV=1	2	20.83	24338.8	8331.23	0.0217092	0.00755875	2.92139	1.54665	26408.5	27182.2	19425.6	8312.2	7840.8	8840.7	26408.5	27182.2	19425.6	8312.2	7840.8	8840.7
ETA10_07820	A0A410YRL7	Flavodoxin OS=Bacillus subtilis OX=1423 GN=ETA10_07820 PE=3 SV=1	1	5.65	123.6	538.4	0.0436548	0.0127675	0.229569	-2.123	146.8	111.1	112.9	679.6	366.3	569.3	146.8	111.1	112.9	679.6	366.3	569.3
HT135_04350	A0A6N0X5P2	Dihydrolipoamide acetyltransferase component of pyruvate dehydrogenase complex OS=Bacillus subtilis OX=1423 GN=HT135_04350 PE=3 SV=1	1	25.91	837.6	2315.8	0.00108024	0.0012865	0.361689	-1.46718	754.9	870.2	887.7	2487.2	1975.5	2484.7	754.9	870.2	887.7	2487.2	1975.5	2484.7
SC09_Contig26orf00012	A0A0D1JCX6	LXG domain-containing protein OS=Bacillus subtilis OX=1423 GN=SC09_Contig26orf00012 PE=4 SV=1	2	10.91	5165.77	2484.03	0.0113268	0.004844	2.07959	1.0563	4601.2	5631.8	5264.3	2447.5	2564.2	2440.4	4601.2	5631.8	5264.3	2447.5	2564.2	2440.4
ETL41_15635	A0A7Z7A401	Antibiotic biosynthesis monooxygenase OS=Bacillus subtilis OX=1423 GN=ETL41_15635 PE=4 SV=1	3	14.43	2208	5244.4	0.0002864	0.000819404	0.421021	-1.24804	2183.9	2608.8	1831.3	5005.8	5327.2	5400.2	2183.9	2608.8	1831.3	5005.8	5327.2	5400.2
FAL52_09295	A0A5F2KL40	Tetratricopeptide repeat protein OS=Bacillus subtilis OX=1423 GN=FAL52_09295 PE=3 SV=1	3	15.68	1020.5	2113.87	0.0109512	0.00473115	0.482765	-1.05061	1035.4	1160	866.1	1713.7	2123	2504.9	1035.4	1160	866.1	1713.7	2123	2504.9
pheS	A0A3N6CXB1	Phenylalanine--tRNA ligase alpha subunit OS=Bacillus subtilis OX=1423 GN=pheS PE=3 SV=1	2	9.26	1663.4	477.067	0.000885633	0.00117509	3.48672	1.80187	1671.4	1452.1	1866.7	532.3	359.2	539.7	1671.4	1452.1	1866.7	532.3	359.2	539.7
garD	A0A6G2IV07	Galactarate dehydratase OS=Bacillus subtilis OX=1423 GN=garD PE=3 SV=1	2	7.76	2315.23	947.267	2.39146e-05	0.000528722	2.44412	1.28932	2312.2	2233.5	2400	1007.1	876.6	958.1	2312.2	2233.5	2400	1007.1	876.6	958.1
yqfT	D4FYV1	Uncharacterized protein OS=Bacillus subtilis subsp. natto (strain BEST195) OX=645657 GN=yqfT PE=4 SV=1	3	11.1	1913.03	5358.57	0.000190349	0.000723344	0.357005	-1.48599	1923.3	2261.4	1554.4	5078.6	5355	5642.1	1923.3	2261.4	1554.4	5078.6	5355	5642.1
KS08_08090	A0A7U4HWP7	Ribonuclease III OS=Bacillus subtilis OX=1423 GN=KS08_08090 PE=4 SV=1	3	9.91	3536.5	7568.17	0.000119196	0.000657502	0.467286	-1.09762	3289.8	4035.4	3284.3	7381.3	7573.6	7749.6	3289.8	4035.4	3284.3	7381.3	7573.6	7749.6
copZ	A0A5D4P4D4	Copper chaperone CopZ OS=Bacillus subtilis OX=1423 GN=copZ PE=4 SV=1	3	13.9	1828.97	4115.2	0.00533463	0.00290722	0.444442	-1.16993	1717.8	2147.5	1621.6	4647	3371.6	4327	1717.8	2147.5	1621.6	4647	3371.6	4327
yjbX	A0A0A1HAW9	Spore coat protein O OS=Bacillus subtilis OX=1423 GN=yjbX PE=4 SV=1	3	15.48	2817.57	7407.63	0.000193836	0.000725533	0.38036	-1.39456	2985.8	3112.3	2354.6	7918.7	7226.5	7077.7	2985.8	3112.3	2354.6	7918.7	7226.5	7077.7
iolD	M4KXA7	3D-(3,5/4)-trihydroxycyclohexane-1,2-dione hydrolase OS=Bacillus subtilis XF-1 OX=1233100 GN=iolD PE=3 SV=1	4	20.55	20960.8	10197	0.0163278	0.00620246	2.05558	1.03955	20731.3	23518.7	18632.4	10430.5	10095	10065.5	20731.3	23518.7	18632.4	10430.5	10095	10065.5
CJ481_09695	A0A3A5I640	Acid sugar phosphatase OS=Bacillus subtilis OX=1423 GN=CJ481_09695 PE=3 SV=1	2	8.21	730.367	1547.53	0.00519772	0.00286246	0.471955	-1.08328	765	806.4	619.7	1682.4	1275	1685.2	765	806.4	619.7	1682.4	1275	1685.2
mmsA	D4G3X1	Malonate-semialdehyde dehydrogenase OS=Bacillus subtilis subsp. natto (strain BEST195) OX=645657 GN=mmsA PE=3 SV=2	4	14.82	5578.9	1627.9	0.0265431	0.00872252	3.42705	1.77697	5324.9	4582.8	6829	1699.3	1580	1604.4	5324.9	4582.8	6829	1699.3	1580	1604.4
HT135_17585	A0A6N0XGN9	Efflux RND transporter periplasmic adaptor subunit OS=Bacillus subtilis OX=1423 GN=HT135_17585 PE=4 SV=1	3	10.98	1647.2	4837.93	0.000305809	0.000834663	0.340476	-1.55438	1767.5	1713.1	1461	4426.1	5307.3	4780.4	1767.5	1713.1	1461	4426.1	5307.3	4780.4
DFO69_4109	A0A4R6HFU3	Fatty-acyl-CoA synthase OS=Bacillus subtilis OX=1423 GN=DFO69_4109 PE=4 SV=1	1	9.63	546.633	1249.4	0.0123781	0.0051481	0.437517	-1.19259	574.3	674.1	391.5	1499.6	1232.2	1016.4	574.3	674.1	391.5	1499.6	1232.2	1016.4
ETA10_09940	A0A410YSR6	AMP-binding protein OS=Bacillus subtilis OX=1423 GN=ETA10_09940 PE=4 SV=1	2	15.38	4347.73	8878.83	0.00287361	0.00210405	0.489674	-1.03011	4190.5	5126.9	3725.8	8143	9980.2	8513.3	4190.5	5126.9	3725.8	8143	9980.2	8513.3
dxr	D4FWQ4	1-deoxy-D-xylulose 5-phosphate reductoisomerase OS=Bacillus subtilis subsp. natto (strain BEST195) OX=645657 GN=dxr PE=3 SV=2	1	8.02	409.1	911.567	0.0151759	0.00591018	0.448788	-1.15589	407	412.2	408.1	886.9	817.4	1030.4	407	412.2	408.1	886.9	817.4	1030.4
darA	A0A3A5HXI4	Cyclic di-AMP receptor DarA OS=Bacillus subtilis OX=1423 GN=darA PE=4 SV=1	2	7.03	443.633	1058.33	0.000200692	0.000729652	0.419181	-1.25435	424.5	463.2	443.2	1134	975.6	1065.4	424.5	463.2	443.2	1134	975.6	1065.4
gpsB	A0A6M4JN81	Cell cycle protein GpsB OS=Bacillus subtilis (strain 168) OX=224308 GN=gpsB PE=3 SV=1	3	11.72	16707.5	2672.9	4.47131e-05	0.000570464	6.2507	2.64402	17575.9	17157.1	15389.5	2901.1	2066.7	3050.9	17575.9	17157.1	15389.5	2901.1	2066.7	3050.9
qoxA	P34957	Quinol oxidase subunit 2 OS=Bacillus subtilis (strain 168) OX=224308 GN=qoxA PE=1 SV=4	4	29.07	24300	7389.27	0.0228132	0.00781689	3.28856	1.71746	27075.5	19088.1	26736.5	7439.7	7541.5	7186.6	27075.5	19088.1	26736.5	7439.7	7541.5	7186.6
B4417_0894	A0A162S6W9	PhoH-like protein OS=Bacillus subtilis OX=1423 GN=B4417_0894 PE=4 SV=1	3	8.35	5417.73	1986.5	0.000693435	0.00104539	2.72728	1.44746	5848.4	5106.1	5298.7	1932.9	1520.1	2506.5	5848.4	5106.1	5298.7	1932.9	1520.1	2506.5
B4122_4313	A0A162T305	Choloylglycine hydrolase OS=Bacillus subtilis OX=1423 GN=B4122_4313 PE=3 SV=1	2	14.34	391.267	966.133	0.0131362	0.00536445	0.404982	-1.30407	415.8	411.2	346.8	1170.4	715.5	1012.5	415.8	411.2	346.8	1170.4	715.5	1012.5
GS595_05155	A0A6G2IW20	Cell wall hydrolase OS=Bacillus subtilis OX=1423 GN=GS595_05155 PE=4 SV=1	2	9.68	1033.63	2167.5	0.000484554	0.000928807	0.476878	-1.06831	1097.5	1119.4	884	2042.1	2314	2146.4	1097.5	1119.4	884	2042.1	2314	2146.4
rimM	A0A6N0XCE6	Ribosome maturation factor RimM OS=Bacillus subtilis OX=1423 GN=rimM PE=3 SV=1	3	10.33	2878.33	7163.13	0.0485665	0.0138724	0.401826	-1.31536	2852.9	2730.3	3051.8	8253.8	5181.1	8054.5	2852.9	2730.3	3051.8	8253.8	5181.1	8054.5
FAL52_03580	A0A5F2KSG6	Cyclic-di-AMP phosphodiesterase OS=Bacillus subtilis OX=1423 GN=FAL52_03580 PE=3 SV=1	2	7.46	4492.03	1839.37	0.000179283	0.000715931	2.44216	1.28816	4586.7	4238.2	4651.2	1795.8	2119.5	1602.8	4586.7	4238.2	4651.2	1795.8	2119.5	1602.8
ETK61_08905	A0A0D1ITE2	Phosphorylated protein phosphatase OS=Bacillus subtilis OX=1423 GN=ETK61_08905 PE=4 SV=1	3	9.05	1339.53	4456.07	0.0282096	0.00912575	0.300609	-1.73404	1274.8	1449.8	1294	5053.2	3367.4	4947.6	1274.8	1449.8	1294	5053.2	3367.4	4947.6
zur	A0A4R6HXL5	Fur family zinc uptake regulator OS=Bacillus subtilis OX=1423 GN=zur PE=3 SV=1	2	8.41	253.033	533.867	0.00210351	0.00180589	0.473964	-1.07715	248.2	289.3	221.6	530.6	595.1	475.9	248.2	289.3	221.6	530.6	595.1	475.9
yjbV	D4FV45	Phosphomethylpyrimidine kinase OS=Bacillus subtilis subsp. natto (strain BEST195) OX=645657 GN=yjbV PE=3 SV=1	2	12.33	7174.2	2935.17	0.000177637	0.000714764	2.44422	1.28938	6574.2	7355.7	7592.7	2813.1	2936.9	3055.5	6574.2	7355.7	7592.7	2813.1	2936.9	3055.5
CJ481_16870	A0A3A5I7A5	Phosphoenolpyruvate synthase OS=Bacillus subtilis OX=1423 GN=CJ481_16870 PE=4 SV=1	2	10.11	2375.13	5104.47	0.0011651	0.00133917	0.465305	-1.10375	2224.5	2800.7	2100.2	5596.5	4931	4785.9	2224.5	2800.7	2100.2	5596.5	4931	4785.9
tsaB	A0A5D4P2C2	tRNA (Adenosine(37)-N6)-threonylcarbamoyltransferase complex dimerization subunit type 1 TsaB OS=Bacillus subtilis OX=1423 GN=tsaB PE=4 SV=1	2	7.3	2994.43	634.367	0.000230607	0.000766023	4.72035	2.23889	2985.5	2688.7	3309.1	535.7	730.5	636.9	2985.5	2688.7	3309.1	535.7	730.5	636.9
CJ481_09585	A0A3A5I614	Lant_dehydr_C domain-containing protein OS=Bacillus subtilis OX=1423 GN=CJ481_09585 PE=4 SV=1	1	5.19	59.4	163.333	4.03055e-06	0.000351857	0.363673	-1.45928	63.5	58.1	56.6	159.1	165.3	165.6	63.5	58.1	56.6	159.1	165.3	165.6
BSSC8_04950	G4EQ65	Malate dehydrogenase (oxaloacetate-decarboxylating) OS=Bacillus subtilis subsp. subtilis str. SC-8 OX=1089443 GN=BSSC8_04950 PE=3 SV=1	2	8.72	758.7	1592.63	0.00334137	0.00225784	0.476381	-1.06981	677	849.9	749.2	1393.8	1819.4	1564.7	677	849.9	749.2	1393.8	1819.4	1564.7
fabD	A0A410ZGF9	Malonyl CoA-acyl carrier protein transacylase OS=Bacillus subtilis OX=1423 GN=fabD PE=3 SV=1	2	7.03	1241.67	4359.4	3.92026e-05	0.000563277	0.284825	-1.81185	1248.3	1423.8	1052.9	4154.4	4365.8	4558	1248.3	1423.8	1052.9	4154.4	4365.8	4558
FZC70_05235	A0A5D4N8U9	DUF1510 family protein OS=Bacillus subtilis OX=1423 GN=FZC70_05235 PE=4 SV=1	3	8.57	15091.6	4660.5	0.0217371	0.00756538	3.2382	1.69519	15721.1	12054.8	17499	4451.5	5008.6	4521.4	15721.1	12054.8	17499	4451.5	5008.6	4521.4
KS08_09810	A0A7U4KS45	NAD(P)H nitroreductase OS=Bacillus subtilis OX=1423 GN=KS08_09810 PE=4 SV=1	1	5	108.233	224.967	0.0478728	0.0137155	0.481108	-1.05557	119.9	108.7	96.1	306.4	189.6	178.9	119.9	108.7	96.1	306.4	189.6	178.9
A1D11_00950	A0A7U5D3Q4	Spore coat protein OS=Bacillus subtilis subsp. globigii OX=1496303 GN=A1D11_00950 PE=4 SV=1	2	7.56	1319.03	3589.53	0.000559038	0.000966947	0.367467	-1.44432	1405.4	1322.6	1229.1	3915.8	3684.5	3168.3	1405.4	1322.6	1229.1	3915.8	3684.5	3168.3
murA	A0A4D7FEY2	UDP-N-acetylglucosamine 1-carboxyvinyltransferase OS=Bacillus subtilis OX=1423 GN=murA PE=3 SV=1	2	7.35	1653.6	5226.13	0.000122612	0.000661993	0.31641	-1.66013	1586.5	1883.2	1491.1	5324	4821.2	5533.2	1586.5	1883.2	1491.1	5324	4821.2	5533.2
FZC70_10745	A0A5D4N6L1	Peptide MFS transporter OS=Bacillus subtilis OX=1423 GN=FZC70_10745 PE=3 SV=1	2	6.75	2234.43	5666.07	0.000690671	0.00104326	0.394354	-1.34244	2239	2436.3	2028	5630.3	5092	6275.9	2239	2436.3	2028	5630.3	5092	6275.9
essC	A0A7Z7A1K0	Type VII secretion protein EssC OS=Bacillus subtilis OX=1423 GN=essC PE=4 SV=1	3	10	2223.5	5534.03	0.00403679	0.00248784	0.401787	-1.3155	1996.2	2499.6	2174.7	5258.8	6572.2	4771.1	1996.2	2499.6	2174.7	5258.8	6572.2	4771.1
ETK61_14810	A0A410ZJH0	tRNA threonylcarbamoyladenosine dehydratase OS=Bacillus subtilis OX=1423 GN=ETK61_14810 PE=4 SV=1	2	7.65	7032.43	1922.7	0.00012022	0.00065887	3.65758	1.87089	6993.3	6482.1	7621.9	2042.1	2001.9	1724.1	6993.3	6482.1	7621.9	2042.1	2001.9	1724.1
HCN55_13795	A0A6H0H4R4	HD domain-containing protein OS=Bacillus subtilis subsp. subtilis str. SMY OX=535024 GN=HCN55_13795 PE=4 SV=1	1	3.19	654.4	1847.2	0.000941881	0.00120737	0.354266	-1.4971	680.1	708.1	575	2041.2	1900.7	1599.7	680.1	708.1	575	2041.2	1900.7	1599.7
xylB	A0A6G2ITE6	Xylulose kinase OS=Bacillus subtilis OX=1423 GN=xylB PE=3 SV=1	2	9.95	17998.9	1481.67	0.0410583	0.0121641	12.1478	3.60262	16348.1	12998.8	24649.9	1365.1	1317.7	1762.2	16348.1	12998.8	24649.9	1365.1	1317.7	1762.2
fliF	M4KV72	Flagellar M-ring protein OS=Bacillus subtilis XF-1 OX=1233100 GN=fliF PE=3 SV=1	2	7.3	3961.67	1794	0.00158148	0.00155211	2.20829	1.14293	3954.7	3540.1	4390.2	1599.5	2072.4	1710.1	3954.7	3540.1	4390.2	1599.5	2072.4	1710.1
KS08_09415	A0A7U4KS27	Uncharacterized protein OS=Bacillus subtilis OX=1423 GN=KS08_09415 PE=4 SV=1	1	7.14	400.6	968.167	0.000133579	0.000675206	0.413772	-1.27309	404.7	439.1	358	1024.9	963.5	916.1	404.7	439.1	358	1024.9	963.5	916.1
KS08_18915	A0A7U4I173	Pyridoxal kinase OS=Bacillus subtilis OX=1423 GN=KS08_18915 PE=4 SV=1	1	11.44	2242.27	993	0.0161376	0.0061525	2.25807	1.17509	2054.9	1862.9	2809	1206	793.9	979.1	2054.9	1862.9	2809	1206	793.9	979.1
HT135_20675	A0A6N0XI85	Uncharacterized protein OS=Bacillus subtilis OX=1423 GN=HT135_20675 PE=4 SV=1	1	7.29	2268.8	763.867	0.00595293	0.00309824	2.97015	1.57054	2024	1966.4	2816	880.1	647.8	763.7	2024	1966.4	2816	880.1	647.8	763.7
htpX	A0A5F2KQ32	Protease HtpX homolog OS=Bacillus subtilis OX=1423 GN=htpX PE=3 SV=1	3	8.27	15024.6	4772.03	2.60953e-05	0.000535765	3.14847	1.65465	15397.4	14425.4	15251	4159.5	5404.2	4752.4	15397.4	14425.4	15251	4159.5	5404.2	4752.4
BSSC8_27660	G4EWN6	Uncharacterized N-acetyltransferase BSSC8_27660 OS=Bacillus subtilis subsp. subtilis str. SC-8 OX=1089443 GN=BSSC8_27660 PE=3 SV=1	3	9.48	4009.13	1813.9	0.0184618	0.00675789	2.21023	1.1442	3634.7	3757	4635.7	1872	1728.9	1840.8	3634.7	3757	4635.7	1872	1728.9	1840.8
ykuV	A0A6A8FPE8	Thiol-disulfide oxidoreductase YkuV OS=Bacillus subtilis OX=1423 GN=ykuV PE=4 SV=1	2	6.65	3817.6	8697.33	7.69819e-05	0.000593344	0.438939	-1.18791	3946.7	4156.9	3349.2	8835.2	8891.3	8365.5	3946.7	4156.9	3349.2	8835.2	8891.3	8365.5
recG	A0A162TXJ6	ATP-dependent DNA helicase RecG OS=Bacillus subtilis OX=1423 GN=recG PE=3 SV=1	3	8.64	2620.13	5445.07	0.0274405	0.00894123	0.481194	-1.05531	2539.2	2603.6	2717.6	5824.1	4476.3	6034.8	2539.2	2603.6	2717.6	5824.1	4476.3	6034.8
SC09_Contig19orf01327	A0A0D1ITV9	Xylan beta-1,4-xylosidase OS=Bacillus subtilis OX=1423 GN=SC09_Contig19orf01327 PE=3 SV=1	3	11.34	14688.7	7191.13	0.0157451	0.00605357	2.04261	1.03042	13464.7	16679.2	13922.2	7491.3	6992.7	7089.4	13464.7	16679.2	13922.2	7491.3	6992.7	7089.4
BSSC8_07410	G4EQW1	Uncharacterized protein OS=Bacillus subtilis subsp. subtilis str. SC-8 OX=1089443 GN=BSSC8_07410 PE=4 SV=1	2	5.74	1460.7	5818.93	4.28082e-05	0.000568169	0.251025	-1.99409	1333.9	1768.4	1279.8	6094.1	5839.6	5523.1	1333.9	1768.4	1279.8	6094.1	5839.6	5523.1
C663_1142	M4KX59	FeS_assembly_P domain-containing protein OS=Bacillus subtilis XF-1 OX=1233100 GN=C663_1142 PE=4 SV=1	1	11.29	5455.87	2380.47	5.45831e-05	0.000579984	2.29193	1.19656	5484.1	5182.7	5700.8	2288.4	2537.8	2315.2	5484.1	5182.7	5700.8	2288.4	2537.8	2315.2
pps	D0EJY1	Pyruvate water dikinase/PEP synthase-like protein OS=Bacillus subtilis OX=1423 GN=pps PE=4 SV=1	1	6.83	164.167	587.267	0.00634567	0.0032109	0.279544	-1.83885	163.5	210.4	118.6	435	654.9	671.9	163.5	210.4	118.6	435	654.9	671.9
FAL52_08735	A0A5F2KP15	GNAT family N-acetyltransferase OS=Bacillus subtilis OX=1423 GN=FAL52_08735 PE=4 SV=1	1	7.23	1090.4	2253.27	0.00577011	0.00304357	0.48392	-1.04716	1084.4	1309.4	877.4	2270.6	1939.2	2550	1084.4	1309.4	877.4	2270.6	1939.2	2550
HT135_20575	A0A6N0XKA8	3-hydroxybutyrate dehydrogenase OS=Bacillus subtilis OX=1423 GN=HT135_20575 PE=4 SV=1	1	6.87	664.5	1797.07	0.0112972	0.00483519	0.369769	-1.4353	754.3	823.9	415.3	1508.1	2232.1	1651	754.3	823.9	415.3	1508.1	2232.1	1651
dltB	A0A3A5HYZ2	Teichoic acid D-alanyltransferase OS=Bacillus subtilis OX=1423 GN=dltB PE=3 SV=1	1	4.24	507.533	1035.07	0.0264024	0.0086879	0.490339	-1.02815	532.6	302.1	687.9	930.9	1245	929.3	532.6	302.1	687.9	930.9	1245	929.3
ypbR	M4KSG2	5'3'-exonuclease OS=Bacillus subtilis XF-1 OX=1233100 GN=ypbR PE=4 SV=1	3	8.1	5393.87	2455.9	0.0361189	0.0109971	2.19629	1.13507	5318.8	4431.6	6431.2	2532.9	2430.2	2404.6	5318.8	4431.6	6431.2	2532.9	2430.2	2404.6
BSSC8_33540	G4EYC4	Uncharacterized protein OS=Bacillus subtilis subsp. subtilis str. SC-8 OX=1089443 GN=BSSC8_33540 PE=4 SV=1	3	11.62	1396.53	5158.1	0.00467094	0.00269334	0.270746	-1.88499	1462.9	1588.7	1138	4340.6	6432.6	4701.1	1462.9	1588.7	1138	4340.6	6432.6	4701.1
B4122_2925	A0A162TU80	Nucleotid_trans domain-containing protein OS=Bacillus subtilis OX=1423 GN=B4122_2925 PE=4 SV=1	2	6.1	511.467	4179.5	0.0437206	0.0127826	0.122375	-3.03062	626.7	494	413.7	5436.5	2692.5	4409.5	626.7	494	413.7	5436.5	2692.5	4409.5
EJJ34_06515	A0A7Z2C7I6	Thiazole synthase OS=Bacillus subtilis subsp. subtilis NCIB 3610 = ATCC 6051 = DSM 10 OX=535026 GN=EJJ34_06515 PE=4 SV=1	1	7.62	4200.37	1360.43	7.30645e-06	0.000399398	3.08752	1.62645	4180.1	4288.8	4132.2	1208.5	1491.6	1381.2	4180.1	4288.8	4132.2	1208.5	1491.6	1381.2
KS08_07140	A0A7U5AVU4	Chemotaxis protein CheV OS=Bacillus subtilis OX=1423 GN=KS08_07140 PE=4 SV=1	1	4.18	296.167	656.467	0.00364978	0.00235525	0.451153	-1.14831	257.9	383.8	246.8	683.8	578.7	706.9	257.9	383.8	246.8	683.8	578.7	706.9
lepB	A0A5F2KGX7	Signal peptidase I OS=Bacillus subtilis OX=1423 GN=lepB PE=3 SV=1	2	7.05	3253.67	1591	0.00468812	0.00269854	2.04505	1.03213	3288.8	3235.6	3236.6	1399.8	1819.4	1553.8	3288.8	3235.6	3236.6	1399.8	1819.4	1553.8
dacC	G9LQ46	Penicillin-binding protein OS=Bacillus subtilis subsp. subtilis OX=135461 GN=dacC PE=3 SV=1	3	8.79	2104.57	4353.9	0.0125915	0.00520963	0.483375	-1.04879	2188.6	2598.9	1526.2	4076.6	5176.8	3808.3	2188.6	2598.9	1526.2	4076.6	5176.8	3808.3
ypjC	M4KUA3	Membrane protein OS=Bacillus subtilis XF-1 OX=1233100 GN=ypjC PE=4 SV=1	1	2.96	333.633	671.033	0.00729187	0.00353987	0.497193	-1.00812	309.6	401.8	289.5	587.3	645	780.8	309.6	401.8	289.5	587.3	645	780.8
ETK61_04085	A0A410ZE42	VOC family protein OS=Bacillus subtilis OX=1423 GN=ETK61_04085 PE=4 SV=1	2	6.09	621.233	1303.3	0.00062624	0.00100527	0.476662	-1.06896	627	673.6	563.1	1316.8	1404	1189.1	627	673.6	563.1	1316.8	1404	1189.1
yhcR	P54602	Endonuclease YhcR OS=Bacillus subtilis (strain 168) OX=224308 GN=yhcR PE=1 SV=1	1	4.82	483.567	1009.8	0.00316441	0.0021991	0.478874	-1.06228	495.3	527.5	427.9	921.6	1164.5	943.3	495.3	527.5	427.9	921.6	1164.5	943.3
B4122_0729	A0A165B6J0	Cystathionine gamma-synthase O-acetylhomoserine sulfhydrylase OS=Bacillus subtilis OX=1423 GN=B4122_0729 PE=3 SV=1	1	3.61	427	868.533	0.000138509	0.000680612	0.491633	-1.02435	477.5	390.5	413	901.3	848.8	855.5	477.5	390.5	413	901.3	848.8	855.5
nagB	A0A5F2KG55	Glucosamine-6-phosphate deaminase OS=Bacillus subtilis OX=1423 GN=nagB PE=3 SV=1	1	8.33	9902.37	1674.97	0.000169867	0.000709003	5.91198	2.56364	9130.2	9675.7	10901.2	1164.5	2216.4	1644	9130.2	9675.7	10901.2	1164.5	2216.4	1644
ribF	A0A3A5I4L1	Riboflavin biosynthesis protein OS=Bacillus subtilis OX=1423 GN=ribF PE=3 SV=1	2	6.8	1011.87	2106.97	6.54836e-05	0.000587377	0.480248	-1.05815	1105.2	1020.6	909.8	2101.3	2158.7	2060.9	1105.2	1020.6	909.8	2101.3	2158.7	2060.9
FAL52_15045	A0A0M0KNT7	Uncharacterized protein OS=Bacillus subtilis OX=1423 GN=FAL52_15045 PE=4 SV=1	2	11.14	2581.4	8651.4	1.63558e-05	0.00049289	0.298379	-1.74478	2950.6	2561.6	2232	8721.8	8391.7	8840.7	2950.6	2561.6	2232	8721.8	8391.7	8840.7
B4417_0769	A0A164X1P2	Uncharacterized protein OS=Bacillus subtilis OX=1423 GN=B4417_0769 PE=4 SV=1	2	9.5	4876.97	1747.2	0.0126176	0.00521714	2.7913	1.48094	4298.3	4779.5	5553.1	1812.7	1677.6	1751.3	4298.3	4779.5	5553.1	1812.7	1677.6	1751.3
cotG	M4L035	Spore morphogenetic protein OS=Bacillus subtilis XF-1 OX=1233100 GN=cotG PE=4 SV=1	2	14.79	1580.63	6558.5	0.0458519	0.0132662	0.241005	-2.05286	1751	2068.1	922.8	5770.8	4077.9	9826.8	1751	2068.1	922.8	5770.8	4077.9	9826.8
gerQ	A0A5D4N711	Spore coat protein GerQ OS=Bacillus subtilis OX=1423 GN=gerQ PE=4 SV=1	2	6.1	1424.43	3272.5	0.000144965	0.000687251	0.435274	-1.20001	1457.2	1629.4	1186.7	3239.6	3313.2	3264.7	1457.2	1629.4	1186.7	3239.6	3313.2	3264.7
ETL41_22775	A0A7Z6ZYK5	Uncharacterized protein OS=Bacillus subtilis OX=1423 GN=ETL41_22775 PE=4 SV=1	1	4.52	669.467	1978.63	0.000574801	0.00097646	0.338348	-1.56342	625.6	846.6	536.2	1880.4	2166.5	1889	625.6	846.6	536.2	1880.4	2166.5	1889
rnz	P54548	Ribonuclease Z OS=Bacillus subtilis (strain 168) OX=224308 GN=rnz PE=1 SV=1	1	4.04	306.367	1127.77	0.00240304	0.00193026	0.271658	-1.88014	303.6	392.3	223.2	910.6	1265.7	1207	303.6	392.3	223.2	910.6	1265.7	1207
def	A0A3A5I4S9	Peptide deformylase OS=Bacillus subtilis OX=1423 GN=def PE=3 SV=1	1	4.41	966	1963.33	0.00237088	0.00191768	0.49202	-1.02321	984	1137.3	776.7	1859.3	2165.8	1864.9	984	1137.3	776.7	1859.3	2165.8	1864.9
ETA10_05860	A0A410YQN0	MarR family transcriptional regulator OS=Bacillus subtilis OX=1423 GN=ETA10_05860 PE=4 SV=1	1	4.06	336.233	679.5	0.0141894	0.00565271	0.494825	-1.01501	228.7	329.9	450.1	746.4	576.6	715.5	228.7	329.9	450.1	746.4	576.6	715.5
A1D11_09150	A0A7U5D4S4	D-gamma-glutamyl-meso-diaminopimelic acid endopeptidase OS=Bacillus subtilis subsp. globigii OX=1496303 GN=A1D11_09150 PE=4 SV=1	1	15.65	11329.7	1021.77	7.11218e-05	0.000590514	11.0884	3.47098	11954.5	11809.5	10225.2	625.4	951.4	1488.5	11954.5	11809.5	10225.2	625.4	951.4	1488.5
hrcA	G4ETM1	Heat-inducible transcription repressor HrcA OS=Bacillus subtilis subsp. subtilis str. SC-8 OX=1089443 GN=hrcA PE=3 SV=1	2	9.73	7660.1	1432.6	0.0188692	0.00686269	5.34699	2.41873	7078.3	6514.8	9387.2	1538.5	1312	1447.3	7078.3	6514.8	9387.2	1538.5	1312	1447.3
C663_3846	M4KXP1	LXG domain-containing protein OS=Bacillus subtilis XF-1 OX=1233100 GN=C663_3846 PE=4 SV=1	1	3.9	615.567	1329.77	0.00437294	0.00260015	0.462913	-1.11119	554.8	729.8	562.1	1349	1508	1132.3	554.8	729.8	562.1	1349	1508	1132.3
yuxH	G9LQ76	Phosphodiesterase OS=Bacillus subtilis subsp. subtilis OX=135461 GN=yuxH PE=4 SV=1	1	4.74	31.8667	75.9	0.00234178	0.00190615	0.419851	-1.25205	29.6	39.2	26.8	74.5	85.5	67.7	29.6	39.2	26.8	74.5	85.5	67.7
HT135_07045	A0A6N0XBI4	Phage major capsid protein OS=Bacillus subtilis OX=1423 GN=HT135_07045 PE=4 SV=1	1	3.84	381.167	794.767	0.000439436	0.000910761	0.479596	-1.06011	332.5	393.3	417.7	840.4	739.8	804.1	332.5	393.3	417.7	840.4	739.8	804.1
H9S96_06045	A0A1B2BAU2	GNAT family N-acetyltransferase OS=Bacillus subtilis subsp. subtilis OX=135461 GN=H9S96_06045 PE=4 SV=1	1	4.53	2233.47	557.733	0.0288304	0.00927278	4.00454	2.00164	2034.4	1505.6	3160.4	776	377.7	519.5	2034.4	1505.6	3160.4	776	377.7	519.5
purS	A0A6N0XAQ1	Phosphoribosylformylglycinamidine synthase subunit PurS OS=Bacillus subtilis OX=1423 GN=purS PE=3 SV=1	2	5.68	621.6	1534.37	0.000836434	0.00114495	0.405118	-1.30358	603.5	758.2	503.1	1400.6	1629.2	1573.3	603.5	758.2	503.1	1400.6	1629.2	1573.3
sppA	A0A6N0XCM2	Signal peptide peptidase SppA OS=Bacillus subtilis OX=1423 GN=sppA PE=3 SV=1	2	6.63	3905.97	1794.03	0.013244	0.00539463	2.1772	1.12247	3410.7	4248.2	4059	1751	1848.7	1782.4	3410.7	4248.2	4059	1751	1848.7	1782.4
ETK61_18265	A0A410ZL72	SDR family oxidoreductase OS=Bacillus subtilis OX=1423 GN=ETK61_18265 PE=3 SV=1	1	3.48	123.567	302.1	0.0327443	0.0102082	0.409026	-1.28974	123.2	124.3	123.2	348.7	238	319.6	123.2	124.3	123.2	348.7	238	319.6
FZC71_08235	A0A5D4PG41	ABC transporter ATP-binding protein OS=Bacillus subtilis OX=1423 GN=FZC71_08235 PE=4 SV=1	1	4.12	163.7	539.233	3.97326e-05	0.000564046	0.303579	-1.71986	165.6	184.4	141.1	541.6	513.1	563	165.6	184.4	141.1	541.6	513.1	563
BS16045_04100	A0A7U4V3J8	5-methyltetrahydropteroyltriglutamate--homocysteine S-methyltransferase OS=Bacillus subtilis OX=1423 GN=BS16045_04100 PE=4 SV=1	1	4.47	188.8	687.933	0.0268779	0.00880455	0.274445	-1.86541	198.1	207	161.3	813.3	519.5	731	198.1	207	161.3	813.3	519.5	731
ETA10_11105	A0A410YTA4	DUF2533 family protein OS=Bacillus subtilis OX=1423 GN=ETA10_11105 PE=4 SV=1	1	4.41	207.033	481.9	0.000301237	0.000831196	0.429619	-1.21887	186	245.3	189.8	468	508.8	468.9	186	245.3	189.8	468	508.8	468.9
ETL41_07115	A0A7Z7A104	HAMP domain-containing histidine kinase OS=Bacillus subtilis OX=1423 GN=ETL41_07115 PE=4 SV=1	1	3.17	189.633	505.8	0.00409335	0.00250727	0.374918	-1.41535	211.2	184.8	172.9	601.7	421.9	493.8	211.2	184.8	172.9	601.7	421.9	493.8
ETL41_23100	A0A7Z6ZYP4	Acryloyl-CoA reductase OS=Bacillus subtilis OX=1423 GN=ETL41_23100 PE=4 SV=1	2	9.77	5604.17	2572.23	0.00686371	0.00338554	2.17872	1.12348	5497.2	4811.6	6503.7	2155.5	3222.7	2338.5	5497.2	4811.6	6503.7	2155.5	3222.7	2338.5
H8S71_05495	A0A7G8T2H1	M48 family metallopeptidase OS=Bacillus subtilis subsp. subtilis OX=135461 GN=H8S71_05495 PE=3 SV=1	1	4.47	333.7	1319.77	0.00111833	0.00131061	0.252848	-1.98366	318.4	401.8	280.9	1097.6	1460.3	1401.4	318.4	401.8	280.9	1097.6	1460.3	1401.4
yrvC	O32046	Uncharacterized protein YrvC OS=Bacillus subtilis (strain 168) OX=224308 GN=yrvC PE=4 SV=1	1	3.78	2430.37	1146	0.000823021	0.00113639	2.12074	1.08457	2576.5	2382.9	2331.7	1255.9	905.1	1277	2576.5	2382.9	2331.7	1255.9	905.1	1277
DFO69_0434	A0A4R6I2M4	DUF2529 domain-containing protein OS=Bacillus subtilis OX=1423 GN=DFO69_0434 PE=4 SV=1	1	3.83	3601.27	804.8	0.0344393	0.0105996	4.47473	2.1618	3531.9	2698.2	4573.7	714.3	792.5	907.6	3531.9	2698.2	4573.7	714.3	792.5	907.6
scpB	A0A6N0XGL4	Segregation and condensation protein B OS=Bacillus subtilis OX=1423 GN=scpB PE=3 SV=1	3	8.21	9357	3255.27	0.00226894	0.00187662	2.87442	1.52327	7718.7	9756.1	10596.2	2877.4	3285.4	3603	7718.7	9756.1	10596.2	2877.4	3285.4	3603
B4122_1684	A0A165AN59	Response regulator transcription factor OS=Bacillus subtilis OX=1423 GN=B4122_1684 PE=4 SV=1	1	2.97	662.2	2437.37	0.0015444	0.00153571	0.271687	-1.87998	719	764.8	502.8	2260.4	2183.6	2868.1	719	764.8	502.8	2260.4	2183.6	2868.1
BSSC8_34290	G4EYJ9	Integral inner membrane protein OS=Bacillus subtilis subsp. subtilis str. SC-8 OX=1089443 GN=BSSC8_34290 PE=4 SV=1	1	4.2	468.8	1399.37	0.00157982	0.00155139	0.335009	-1.57773	500.4	538.4	367.6	1305.8	1619.2	1273.1	500.4	538.4	367.6	1305.8	1619.2	1273.1
efpI	A0A1B2BCI8	EF-P-5 aminopentanone reductase OS=Bacillus subtilis subsp. subtilis OX=135461 GN=efpI PE=4 SV=1	1	3.86	353.867	1001.23	0.00166722	0.00159072	0.353431	-1.5005	348.6	426.8	286.2	916.5	1152.4	934.8	348.6	426.8	286.2	916.5	1152.4	934.8
C663_2158	M4KT58	Uncharacterized protein OS=Bacillus subtilis XF-1 OX=1233100 GN=C663_2158 PE=4 SV=1	1	4.02	457.533	1037.63	0.00101985	0.00124866	0.440939	-1.18135	457.4	504.8	410.4	1148.4	1030.5	934	457.4	504.8	410.4	1148.4	1030.5	934
ETK61_05915	A0A410ZEW3	Globin-coupled sensor protein OS=Bacillus subtilis OX=1423 GN=ETK61_05915 PE=4 SV=1	1	6.74	394.567	995.633	0.000525664	0.000945618	0.396297	-1.33535	374.4	486.4	322.9	1046	930.7	1010.2	374.4	486.4	322.9	1046	930.7	1010.2
KS08_01605	A0A7U5ATV2	Nitrite reductase OS=Bacillus subtilis OX=1423 GN=KS08_01605 PE=4 SV=1	3	11.19	13999.7	3323.07	0.00885356	0.00406369	4.2129	2.07481	13586.3	12459	15953.9	3395.3	3161.4	3412.5	13586.3	12459	15953.9	3395.3	3161.4	3412.5
betB	A0A6G2J0A6	Betaine-aldehyde dehydrogenase OS=Bacillus subtilis OX=1423 GN=betB PE=3 SV=1	2	6.07	6717.47	1906.9	0.000173396	0.000711671	3.52272	1.81669	6324	6434.4	7394	1702.7	2058.2	1959.8	6324	6434.4	7394	1702.7	2058.2	1959.8
ETK61_19840	A0A410ZM44	Ribitolphosphotransferase OS=Bacillus subtilis OX=1423 GN=ETK61_19840 PE=3 SV=1	1	3.67	47.5333	101.633	0.0245564	0.00824021	0.467694	-1.09636	38.3	49.6	54.7	76.2	101.9	126.8	38.3	49.6	54.7	76.2	101.9	126.8
FZC70_11780	A0A5D4N678	Glyoxalase/bleomycin resistance/extradiol dioxygenase family protein OS=Bacillus subtilis OX=1423 GN=FZC70_11780 PE=4 SV=1	1	5.11	343.367	691.233	0.0054021	0.00292893	0.496745	-1.00942	317.4	331.8	380.9	689.7	796.8	587.2	317.4	331.8	380.9	689.7	796.8	587.2
thiI	A0A164ZPM5	Probable tRNA sulfurtransferase OS=Bacillus subtilis OX=1423 GN=thiI PE=3 SV=1	3	8.21	12708.4	3734.53	3.52982e-05	0.000556978	3.40294	1.76678	13405.3	12112.9	12607	4122.3	3311.1	3770.2	13405.3	12112.9	12607	4122.3	3311.1	3770.2
CJ481_02545	A0A3A5HZD6	Uncharacterized protein OS=Bacillus subtilis OX=1423 GN=CJ481_02545 PE=4 SV=1	2	8.65	12905.1	4014.17	0.00109503	0.00129596	3.2149	1.68477	12724.5	11212.5	14778.4	4284.8	3569.1	4188.6	12724.5	11212.5	14778.4	4284.8	3569.1	4188.6
FZC70_10105	A0A5D4N5J3	FadR family transcriptional regulator OS=Bacillus subtilis OX=1423 GN=FZC70_10105 PE=4 SV=1	2	4.94	3247.07	1475.93	0.00791268	0.00375517	2.20001	1.13751	3216.6	3578.8	2945.8	1090	2088.1	1249.7	3216.6	3578.8	2945.8	1090	2088.1	1249.7
HT135_15610	A0A6N0XDZ7	Amidohydrolase OS=Bacillus subtilis OX=1423 GN=HT135_15610 PE=4 SV=1	1	4.2	127.467	351.033	7.34824e-05	0.000591705	0.363118	-1.46149	110.5	151.7	120.2	341.9	353.5	357.7	110.5	151.7	120.2	341.9	353.5	357.7
BS16045_04106	A0A410ZMY6	Nucleoside permease OS=Bacillus subtilis OX=1423 GN=BS16045_04106 PE=3 SV=1	2	4.82	3559.17	10574.3	0.00413705	0.00252216	0.336588	-1.57095	3857.7	3632.2	3187.6	9926.9	8944.7	12851.2	3857.7	3632.2	3187.6	9926.9	8944.7	12851.2
ETL41_22145	A0A7Z7EZR5	Uncharacterized protein OS=Bacillus subtilis OX=1423 GN=ETL41_22145 PE=4 SV=1	1	3.09	325.667	1247.1	0.00349027	0.0023048	0.261139	-1.93711	279.1	442.9	255	1219.5	1024.8	1497	279.1	442.9	255	1219.5	1024.8	1497
CJ481_13625	A0A3A5I3A6	Uncharacterized protein OS=Bacillus subtilis OX=1423 GN=CJ481_13625 PE=4 SV=1	1	2.93	704.333	2144.47	0.000192046	0.000724418	0.328442	-1.60629	868.5	715.2	529.3	2241	2090.3	2102.1	868.5	715.2	529.3	2241	2090.3	2102.1
purU	A0A5D4PH44	Formyltetrahydrofolate deformylase OS=Bacillus subtilis OX=1423 GN=purU PE=3 SV=1	1	3.58	588.667	1204.7	0.000757095	0.00109209	0.488642	-1.03315	577.6	678.3	510.1	1117.1	1229.4	1267.6	577.6	678.3	510.1	1117.1	1229.4	1267.6
aroH	A0A5F2KIV7	Chorismate mutase AroH OS=Bacillus subtilis OX=1423 GN=aroH PE=4 SV=1	1	4.01	381.933	967.6	0.000596611	0.000989077	0.394722	-1.34109	355	450	340.8	1001.2	1029.8	871.8	355	450	340.8	1001.2	1029.8	871.8
abnA	A0A7G8SWG3	Endo-alpha-(1->5)-L-arabinanase OS=Bacillus subtilis subsp. subtilis OX=135461 GN=abnA PE=3 SV=1	1	3.91	1962.83	698.867	0.00909151	0.00413854	2.80859	1.48985	1919.3	1578.8	2390.4	930.1	494.6	671.9	1919.3	1578.8	2390.4	930.1	494.6	671.9
dxs	G4ETZ7	1-deoxy-D-xylulose-5-phosphate synthase OS=Bacillus subtilis subsp. subtilis str. SC-8 OX=1089443 GN=dxs PE=3 SV=1	2	7.08	7280	3509.77	0.000105484	0.00063733	2.07421	1.05256	6929.5	7498.9	7411.6	3815.9	3226.3	3487.1	6929.5	7498.9	7411.6	3815.9	3226.3	3487.1
BSSC8_41260	G4F0J6	Sporulation-specific SASP protein OS=Bacillus subtilis subsp. subtilis str. SC-8 OX=1089443 GN=BSSC8_41260 PE=4 SV=1	1	3.45	262.367	709.933	0.000968335	0.00122181	0.369565	-1.4361	268.7	305.4	213	795.5	684.9	649.4	268.7	305.4	213	795.5	684.9	649.4
ribH	A0A7U5I0H1	6,7-dimethyl-8-ribityllumazine synthase OS=Bacillus subtilis subsp. globigii OX=1496303 GN=ribH PE=4 SV=1	2	5.92	2352.7	1017.7	0.00973415	0.00434914	2.31178	1.20901	2479.8	2448.6	2129.7	1547	726.9	779.2	2479.8	2448.6	2129.7	1547	726.9	779.2
EJJ34_18360	A0A7Z2CBN0	SDR family oxidoreductase OS=Bacillus subtilis subsp. subtilis NCIB 3610 = ATCC 6051 = DSM 10 OX=535026 GN=EJJ34_18360 PE=4 SV=1	1	3.76	426.767	905.967	8.86766e-05	0.000607862	0.471062	-1.08601	427.5	448.1	404.7	854.7	947.1	916.1	427.5	448.1	404.7	854.7	947.1	916.1
FAL52_10285	A0A5F2KMD5	LysM peptidoglycan-binding domain-containing protein OS=Bacillus subtilis OX=1423 GN=FAL52_10285 PE=4 SV=1	1	3.22	513.067	1067.03	0.0010568	0.00127128	0.480835	-1.05639	521.2	535.1	482.9	999.5	1193.7	1007.9	521.2	535.1	482.9	999.5	1193.7	1007.9
rsgA	M4KY74	Small ribosomal subunit biogenesis GTPase RsgA OS=Bacillus subtilis XF-1 OX=1233100 GN=rsgA PE=3 SV=1	1	3.53	456.067	1371.7	0.003737	0.00238273	0.332483	-1.58865	498	510.5	359.7	1161.1	1309.2	1644.8	498	510.5	359.7	1161.1	1309.2	1644.8
GS595_16335	A0A6G2J156	UTRA domain-containing protein OS=Bacillus subtilis OX=1423 GN=GS595_16335 PE=4 SV=1	1	3.37	327.333	843.2	0.000646705	0.00101587	0.388204	-1.36511	285.8	396.1	300.1	786.2	922.2	821.2	285.8	396.1	300.1	786.2	922.2	821.2
ybdK	A0A6M3Z7E3	Histidine kinase OS=Bacillus subtilis (strain 168) OX=224308 GN=ybdK PE=4 SV=1	1	3.33	429.567	950.8	0.00489032	0.00275907	0.451795	-1.14626	458.1	381.5	449.1	779.4	992.8	1080.2	458.1	381.5	449.1	779.4	992.8	1080.2
hfq	D4FWX6	RNA-binding protein Hfq OS=Bacillus subtilis subsp. natto (strain BEST195) OX=645657 GN=hfq PE=3 SV=1	1	3.14	418.667	1520.83	0.00133464	0.0014341	0.275288	-1.86099	429.9	469.4	356.7	1422.6	1786	1353.9	429.9	469.4	356.7	1422.6	1786	1353.9
ETA10_06350	A0A410YYV6	MFS transporter OS=Bacillus subtilis OX=1423 GN=ETA10_06350 PE=4 SV=1	1	2.85	301.433	717.667	0.00147437	0.00150352	0.420019	-1.25147	258.9	364.5	280.9	638.1	784.7	730.2	258.9	364.5	280.9	638.1	784.7	730.2
rpmF	A0A7U5BW28	50S ribosomal protein L32 OS=Bacillus subtilis subsp. globigii OX=1496303 GN=rpmF PE=4 SV=1	1	7.65	5875.27	1976.2	0.000985746	0.00123106	2.97301	1.57193	5005.2	6444.8	6175.8	1934.6	2150.1	1843.9	5005.2	6444.8	6175.8	1934.6	2150.1	1843.9
BSSC8_27600	G4EWN0	Serine-type D-Ala-D-Ala carboxypeptidase OS=Bacillus subtilis subsp. subtilis str. SC-8 OX=1089443 GN=BSSC8_27600 PE=3 SV=1	1	0	1561.43	4499.53	0.0021533	0.00182774	0.347021	-1.5269	1511.9	1827	1345.4	3948.8	5260.9	4288.9	1511.9	1827	1345.4	3948.8	5260.9	4288.9
KS08_19380	A0A7U4KU92	Methylmalonate-semialdehyde dehydrogenase OS=Bacillus subtilis OX=1423 GN=KS08_19380 PE=4 SV=1	1	5.46	3430.47	1272.8	0.000918897	0.00119445	2.69521	1.4304	3124.5	3666.3	3500.6	1540.2	916.5	1361.7	3124.5	3666.3	3500.6	1540.2	916.5	1361.7
BSSC8_01810	G4EPA1	GntR family transcriptional regulator OS=Bacillus subtilis subsp. subtilis str. SC-8 OX=1089443 GN=BSSC8_01810 PE=4 SV=1	1	3.35	729.8	1502.8	0.00281884	0.002085	0.485627	-1.04208	734.1	630.6	824.7	1674.8	1315.6	1518	734.1	630.6	824.7	1674.8	1315.6	1518
iolE	A0A1D8FNT5	Inosose dehydratase OS=Bacillus subtilis subsp. subtilis OX=135461 GN=iolE PE=3 SV=1	1	3.14	5571.97	1265.07	0.0127681	0.00526027	4.40448	2.13897	5858.2	4602.7	6255	1273.7	1199.4	1322.1	5858.2	4602.7	6255	1273.7	1199.4	1322.1
EJJ34_16630	A0A7Z2CB11	DUF2584 domain-containing protein OS=Bacillus subtilis subsp. subtilis NCIB 3610 = ATCC 6051 = DSM 10 OX=535026 GN=EJJ34_16630 PE=4 SV=1	1	3.36	447.3	1170.53	0.0236292	0.00801691	0.382134	-1.38785	464.1	443.9	433.9	1070.6	1041.9	1399.1	464.1	443.9	433.9	1070.6	1041.9	1399.1
nrdF	M4KTF2	Ribonucleoside-diphosphate reductase subunit beta OS=Bacillus subtilis XF-1 OX=1233100 GN=nrdF PE=3 SV=1	1	6.69	3161.43	614.9	0.0368119	0.0111628	5.14138	2.36216	3097.3	2310.1	4076.9	684.6	513.8	646.3	3097.3	2310.1	4076.9	684.6	513.8	646.3
FAL52_09825	A0A5F2KLE9	Protein SprT-like OS=Bacillus subtilis OX=1423 GN=FAL52_09825 PE=3 SV=1	1	3.43	1300.87	2884.17	0.00436567	0.0025978	0.451037	-1.14868	1328.9	1403.9	1169.8	3401.2	2536.4	2714.9	1328.9	1403.9	1169.8	3401.2	2536.4	2714.9
FAL52_06460	A0A5F2KNZ1	LysM peptidoglycan-binding domain-containing protein OS=Bacillus subtilis OX=1423 GN=FAL52_06460 PE=3 SV=1	1	7.84	5746.9	900.333	0.0179664	0.00662864	6.38308	2.67425	7026.9	4751.1	5462.7	780.3	922.2	998.5	7026.9	4751.1	5462.7	780.3	922.2	998.5
rhaB	A0A6A8FQ59	Rhamnulokinase OS=Bacillus subtilis OX=1423 GN=rhaB PE=3 SV=1	1	3.47	526.2	1106.5	0.0377097	0.0113756	0.475554	-1.07232	580.6	414.1	583.9	990.2	867.3	1462	580.6	414.1	583.9	990.2	867.3	1462
C663_1013	M4KQ08	Uncharacterized protein OS=Bacillus subtilis XF-1 OX=1233100 GN=C663_1013 PE=4 SV=1	1	3.34	3745.03	1273.6	0.000421865	0.000902915	2.94051	1.55607	4185.1	3539.1	3510.9	1154.3	1289.2	1377.3	4185.1	3539.1	3510.9	1154.3	1289.2	1377.3
BS16045_04063	A0A7U4V3I4	Putative licABCH operon regulator OS=Bacillus subtilis OX=1423 GN=BS16045_04063 PE=4 SV=1	1	2.91	1741.57	5787.23	0.0164282	0.00622872	0.300933	-1.73249	1644.2	2222.2	1358.3	4958.4	7748.9	4654.4	1644.2	2222.2	1358.3	4958.4	7748.9	4654.4
BSSC8_36970	G4EZB7	Putative integral inner membrane protein OS=Bacillus subtilis subsp. subtilis str. SC-8 OX=1089443 GN=BSSC8_36970 PE=4 SV=1	1	6.54	1104.63	3238.5	0.000121653	0.000660753	0.341094	-1.55176	1182.8	1133.5	997.6	2998.4	3458.6	3258.5	1182.8	1133.5	997.6	2998.4	3458.6	3258.5
dsdA	A0A7G8SV79	Probable D-serine dehydratase OS=Bacillus subtilis subsp. subtilis OX=135461 GN=dsdA PE=3 SV=1	1	3.29	729.7	321.967	0.0385077	0.0115628	2.26638	1.18039	653.5	636.7	898.9	339.4	300.7	325.8	653.5	636.7	898.9	339.4	300.7	325.8
hemW	A0A4R6HXF6	Heme chaperone HemW OS=Bacillus subtilis OX=1423 GN=hemW PE=3 SV=1	1	2.72	4419.13	1729.37	0.000850156	0.00115355	2.55535	1.35352	4074.9	4203.7	4978.8	1877.9	1539.4	1770.8	4074.9	4203.7	4978.8	1877.9	1539.4	1770.8
mltG	M4KVH8	Endolytic murein transglycosylase OS=Bacillus subtilis XF-1 OX=1233100 GN=mltG PE=3 SV=1	1	7.37	10674.7	3512	0.00229389	0.00188684	3.03949	1.60383	10324	9158.1	12542	4063	3048.1	3424.9	10324	9158.1	12542	4063	3048.1	3424.9
A1D11_04890	A0A7U5BTJ6	Uncharacterized protein OS=Bacillus subtilis subsp. globigii OX=1496303 GN=A1D11_04890 PE=4 SV=1	1	3.25	2024.27	877.033	0.0291803	0.0093549	2.30808	1.2067	2039.8	1428	2605	991.8	836	803.3	2039.8	1428	2605	991.8	836	803.3
lipA	A0A7G8T0H6	Lipase LipA OS=Bacillus subtilis subsp. subtilis OX=135461 GN=lipA PE=4 SV=1	1	3.11	5092.17	2407.4	0.00228389	0.00188276	2.11521	1.0808	5203	4646.2	5427.3	3006.9	1967	2248.3	5203	4646.2	5427.3	3006.9	1967	2248.3
FZC71_12965	A0A0M0L079	Sporulation protein OS=Bacillus subtilis OX=1423 GN=FZC71_12965 PE=4 SV=1	1	2.92	1166.7	3603.3	0.0123796	0.00514851	0.323787	-1.62689	1163.3	1377.9	958.9	4528.5	2625.5	3655.9	1163.3	1377.9	958.9	4528.5	2625.5	3655.9
mraW	A0A6M3ZIP0	16S rRNA (Cytosine(1402)-N(4))-methyltransferase OS=Bacillus subtilis (strain 168) OX=224308 GN=mraW PE=4 SV=1	1	2.59	577.1	1417	0.00150268	0.00151673	0.407269	-1.29595	585	604.1	542.2	1611.3	1242.2	1397.5	585	604.1	542.2	1611.3	1242.2	1397.5
exuT	M4KQQ2	Hexuronate transporter OS=Bacillus subtilis XF-1 OX=1233100 GN=exuT PE=4 SV=1	1	2.99	7470.97	2872.03	0.000491755	0.000931438	2.60128	1.37922	7713	7039.9	7660	2108.1	3133.6	3374.4	7713	7039.9	7660	2108.1	3133.6	3374.4
BS16045_00558	A0A410ZDB5	AraC family transcriptional regulator OS=Bacillus subtilis OX=1423 GN=BS16045_00558 PE=4 SV=1	1	3.29	2005.67	817.467	0.00291199	0.00211717	2.45351	1.29485	2329.6	1847.8	1839.6	988.5	730.5	733.4	2329.6	1847.8	1839.6	988.5	730.5	733.4
FAL52_17535	A0A5F2KHR5	Serine-type D-Ala-D-Ala carboxypeptidase OS=Bacillus subtilis OX=1423 GN=FAL52_17535 PE=3 SV=1	1	2.52	533.2	1068.4	4.99595e-06	0.000370884	0.499064	-1.0027	528.9	560.6	510.1	1081.6	1059.7	1063.9	528.9	560.6	510.1	1081.6	1059.7	1063.9
sspI	A0A4R6HUH4	Small, acid-soluble spore protein I OS=Bacillus subtilis OX=1423 GN=sspI PE=2 SV=1	1	5.23	943.1	1965.47	0.000612978	0.000998152	0.479835	-1.05939	1031	1045.1	753.2	1985.4	2029	1882	1031	1045.1	753.2	1985.4	2029	1882
FZC70_00185	A0A5D4NDN7	DUF2663 family protein OS=Bacillus subtilis OX=1423 GN=FZC70_00185 PE=4 SV=1	1	2.88	893.7	2302.7	0.000365412	0.000873826	0.38811	-1.36546	894	1011.1	776	2492.3	2291.2	2124.6	894	1011.1	776	2492.3	2291.2	2124.6
ETL41_07830	A0A7Z7EXW8	Penicillin-binding protein OS=Bacillus subtilis OX=1423 GN=ETL41_07830 PE=4 SV=1	1	2.42	2444.27	5847	0.00131218	0.00142224	0.418038	-1.25829	2437.8	2303.9	2591.1	5678.6	6637.1	5225.3	2437.8	2303.9	2591.1	5678.6	6637.1	5225.3
EJJ34_13125	A0A7Z2HB98	Arginine ABC transporter substrate-binding protein ArtP OS=Bacillus subtilis subsp. subtilis NCIB 3610 = ATCC 6051 = DSM 10 OX=535026 GN=EJJ34_13125 PE=4 SV=1	1	3.82	1840.2	889.767	0.00312994	0.00218834	2.06818	1.04836	1777.2	1684.2	2059.2	842.1	1078.3	748.9	1777.2	1684.2	2059.2	842.1	1078.3	748.9
A1D11_20225	A0A7U5BYW7	Uncharacterized protein OS=Bacillus subtilis subsp. globigii OX=1496303 GN=A1D11_20225 PE=4 SV=1	1	2.31	1498.63	667.1	0.0088766	0.004071	2.24649	1.16767	1568.3	1188.4	1739.2	651.6	566.6	783.1	1568.3	1188.4	1739.2	651.6	566.6	783.1
CJ481_20830	A0A3A5ICQ9	ADP-ribose pyrophosphatase OS=Bacillus subtilis OX=1423 GN=CJ481_20830 PE=4 SV=1	1	2.79	906.567	3152.8	0.00297945	0.0021398	0.287543	-1.79815	949.7	1012.5	757.5	2789.4	3832	2837	949.7	1012.5	757.5	2789.4	3832	2837
GFX43_06015	A0A6A8FND1	Amino acid permease OS=Bacillus subtilis OX=1423 GN=GFX43_06015 PE=4 SV=1	1	3	3211.2	1033.33	0.00226409	0.00187462	3.10761	1.63581	2731.6	3155.3	3746.7	1098.5	821	1180.5	2731.6	3155.3	3746.7	1098.5	821	1180.5
glvC	M4KQU8	Phosphotransferase system (PTS) maltose-specific enzyme IICB component OS=Bacillus subtilis XF-1 OX=1233100 GN=glvC PE=4 SV=1	1	2.55	4016.3	789.867	0.000429888	0.00090656	5.08478	2.34619	3513.4	4003.8	4531.7	824.3	664.2	881.1	3513.4	4003.8	4531.7	824.3	664.2	881.1
KS08_09640	A0A7U4HX84	General stress protein OS=Bacillus subtilis OX=1423 GN=KS08_09640 PE=4 SV=1	1	0	64.4667	165.5	0.00341035	0.00227986	0.389527	-1.36021	59.1	85.6	48.7	160.8	147.5	188.2	59.1	85.6	48.7	160.8	147.5	188.2
FZC71_11765	A0A5D4PAI2	Carbonic anhydrase OS=Bacillus subtilis OX=1423 GN=FZC71_11765 PE=4 SV=1	1	2.57	1789.8	3625.9	0.00358306	0.00233377	0.493615	-1.01854	1767.8	2264.2	1337.4	3881.9	3566.2	3429.6	1767.8	2264.2	1337.4	3881.9	3566.2	3429.6
HT135_03735	A0A6N0X7G4	Spore coat associated protein CotJA OS=Bacillus subtilis OX=1423 GN=HT135_03735 PE=4 SV=1	1	2.88	784.433	1885.1	0.000254151	0.000790513	0.416123	-1.26492	778.8	889.6	684.9	1910.9	1757.4	1987	778.8	889.6	684.9	1910.9	1757.4	1987
HT135_14705	A0A6N0XHN3	Alanine:cation symporter family protein OS=Bacillus subtilis OX=1423 GN=HT135_14705 PE=3 SV=1	1	3.3	389.567	1053.83	0.00603571	0.00312252	0.369666	-1.4357	360.7	487.4	320.6	937.7	1282.8	941	360.7	487.4	320.6	937.7	1282.8	941
proA	Q6E234	Gamma-glutamyl phosphate reductase OS=Bacillus subtilis OX=1423 GN=proA PE=3 SV=1	1	3.36	1545.07	718.8	0.000175544	0.000713253	2.14951	1.10401	1525	1557.5	1552.7	838.7	645	672.7	1525	1557.5	1552.7	838.7	645	672.7
ETL41_20715	A0A7Z7A5R4	LacI family DNA-binding transcriptional regulator OS=Bacillus subtilis OX=1423 GN=ETL41_20715 PE=4 SV=1	1	6.04	3496.37	1404.43	0.00137797	0.00145641	2.48952	1.31587	3700.8	3058.8	3729.5	1624.9	1123.2	1465.2	3700.8	3058.8	3729.5	1624.9	1123.2	1465.2
H8S71_04435	A0A7G8T1Z2	MFS transporter OS=Bacillus subtilis subsp. subtilis OX=135461 GN=H8S71_04435 PE=4 SV=1	1	3.19	2285.1	543.3	0.00130929	0.0014207	4.20596	2.07244	2522.7	1863.4	2469.2	594.9	444.7	590.3	2522.7	1863.4	2469.2	594.9	444.7	590.3
bshB1	A0A5D4NDP3	Bacillithiol biosynthesis deacetylase BshB1 OS=Bacillus subtilis OX=1423 GN=bshB1 PE=4 SV=1	1	3.08	4715.77	1563.07	0.000811549	0.00112896	3.017	1.59311	4386.6	5389.7	4371	1541.9	1714	1433.3	4386.6	5389.7	4371	1541.9	1714	1433.3
A1D11_16275	A0A7U5BXI7	Phosphoribosylamine--glycine ligase OS=Bacillus subtilis subsp. globigii OX=1496303 GN=A1D11_16275 PE=4 SV=1	1	2.76	2389.8	5217.37	0.00011162	0.000646813	0.458047	-1.12643	2211.8	2732.2	2225.4	5069.3	5268.1	5314.7	2211.8	2732.2	2225.4	5069.3	5268.1	5314.7
FAL52_15845	A0A5F2KIZ1	Uncharacterized protein OS=Bacillus subtilis OX=1423 GN=FAL52_15845 PE=4 SV=1	1	5.62	14342.5	4194.5	0.00015425	0.000696019	3.41937	1.77373	14627	15401.1	12999.5	4504.8	4175.5	3903.2	14627	15401.1	12999.5	4504.8	4175.5	3903.2
B4122_4762	A0A164YG87	Uncharacterized protein OS=Bacillus subtilis OX=1423 GN=B4122_4762 PE=4 SV=1	1	2.79	2274	1043.73	0.0172299	0.00643468	2.17872	1.12348	2295.1	1730.1	2796.8	1106.1	1099.7	925.4	2295.1	1730.1	2796.8	1106.1	1099.7	925.4
KS08_12445	A0A7U4HYB1	Uncharacterized protein OS=Bacillus subtilis OX=1423 GN=KS08_12445 PE=4 SV=1	1	2.44	5967	1816.57	0.00145652	0.00149505	3.28477	1.71579	4988.7	6784.2	6128.1	1929.5	1641.3	1878.9	4988.7	6784.2	6128.1	1929.5	1641.3	1878.9
FAL52_01450	A0A5F2KQ23	Uncharacterized protein OS=Bacillus subtilis OX=1423 GN=FAL52_01450 PE=4 SV=1	1	6.28	8311.77	2585.43	0.00282448	0.00208697	3.21484	1.68475	7626.3	7289.5	10019.5	2759.7	2250.6	2746	7626.3	7289.5	10019.5	2759.7	2250.6	2746
B4122_1234	A0A165ADL1	Uncharacterized protein OS=Bacillus subtilis OX=1423 GN=B4122_1234 PE=4 SV=1	1	8.33	8895.9	34252.5	5.36227e-05	0.0005792	0.259716	-1.945	9232.9	9873.3	7581.5	36523.2	33864.7	32369.5	9232.9	9873.3	7581.5	36523.2	33864.7	32369.5
FZC70_16455	A0A5D4N405	Isocitrate/isopropylmalate dehydrogenase family protein OS=Bacillus subtilis OX=1423 GN=FZC70_16455 PE=4 SV=1	1	2.95	3783.87	1630.4	0.0134587	0.00545423	2.32082	1.21464	4407.4	2940.2	4004	1287.2	2145.1	1458.9	4407.4	2940.2	4004	1287.2	2145.1	1458.9
ETL41_05615	A0A7Z7A0L1	Tetratricopeptide repeat protein OS=Bacillus subtilis OX=1423 GN=ETL41_05615 PE=4 SV=1	1	2.84	1407.9	422.033	2.94784e-05	0.0005449	3.33599	1.73812	1339.6	1414.8	1469.3	381.7	474.6	409.8	1339.6	1414.8	1469.3	381.7	474.6	409.8
FAL52_04435	A0A5F2KN65	Histidine kinase OS=Bacillus subtilis OX=1423 GN=FAL52_04435 PE=4 SV=1	1	2.76	1181.43	3327.23	0.0233362	0.00794529	0.35508	-1.49378	1358.1	1271.1	915.1	4375.3	2351.8	3254.6	1358.1	1271.1	915.1	4375.3	2351.8	3254.6
FZC70_16900	A0A5D4N1Q3	Na+/H+ antiporter subunit G OS=Bacillus subtilis OX=1423 GN=FZC70_16900 PE=3 SV=1	1	2.75	1765.07	76.7667	0.00431655	0.00258186	22.9926	4.5231	1572.3	1978.7	1744.2	71.1	54.2	105	1572.3	1978.7	1744.2	71.1	54.2	105
HT135_07355	A0A6N0XB22	Glycosyltransferase OS=Bacillus subtilis OX=1423 GN=HT135_07355 PE=4 SV=1	1	2.9	1948.07	4630.13	0.00255872	0.001989	0.420737	-1.24901	1828.2	2279.8	1736.2	5353.6	4303.1	4233.7	1828.2	2279.8	1736.2	5353.6	4303.1	4233.7
DFO69_0593	A0A4R6I432	CDP-glycerol:poly(Glycerophosphate) glycerophosphotransferase OS=Bacillus subtilis OX=1423 GN=DFO69_0593 PE=3 SV=1	1	2.46	1572.07	4581.63	0.000295503	0.00082674	0.343124	-1.5432	1227.8	1828.4	1660	4248.4	4874.7	4621.8	1227.8	1828.4	1660	4248.4	4874.7	4621.8
FZC70_08210	A0A5D4N748	Uncharacterized protein OS=Bacillus subtilis OX=1423 GN=FZC70_08210 PE=4 SV=1	1	2.84	1707.57	750.467	0.0024619	0.00195285	2.27534	1.18608	1442.4	1907.3	1773	710.9	734.8	805.7	1442.4	1907.3	1773	710.9	734.8	805.7
A1D11_07240	A0A7U5D4J9	Uncharacterized protein OS=Bacillus subtilis subsp. globigii OX=1496303 GN=A1D11_07240 PE=4 SV=1	1	2.33	1937.3	3956.57	0.000849492	0.00115313	0.489642	-1.0302	1753.7	2283.6	1774.6	4238.2	3860.5	3771	1753.7	2283.6	1774.6	4238.2	3860.5	3771
mreC	A0A410ZJL8	Cell shape-determining protein MreC OS=Bacillus subtilis OX=1423 GN=mreC PE=3 SV=1	1	3.17	4064.8	9071.9	0.0449593	0.0130649	0.448065	-1.15822	3077.5	5194	3922.9	9117	6234.4	11864.3	3077.5	5194	3922.9	9117	6234.4	11864.3
ytmP	C0SPC1	Putative phosphotransferase YtmP OS=Bacillus subtilis (strain 168) OX=224308 GN=ytmP PE=3 SV=1	1	3.22	2768.6	796.067	0.00201782	0.0017671	3.47785	1.7982	2359.5	2717.6	3228.7	1017.2	664.9	706.1	2359.5	2717.6	3228.7	1017.2	664.9	706.1
BSNT_06978	D4G5W1	Uncharacterized protein OS=Bacillus subtilis subsp. natto (strain BEST195) OX=645657 GN=BSNT_06978 PE=4 SV=1	1	0	334.867	1683.97	0.0339507	0.0104878	0.198856	-2.3302	324.7	406	273.9	1890.6	1159.5	2001.8	324.7	406	273.9	1890.6	1159.5	2001.8
FAL52_14340	A0A5F2KK16	Fructoselysine 6-kinase OS=Bacillus subtilis OX=1423 GN=FAL52_14340 PE=4 SV=1	1	2.63	1741.4	3642.73	0.00248618	0.001962	0.478048	-1.06477	1701.3	1836.4	1686.5	3090.6	3954.6	3883	1701.3	1836.4	1686.5	3090.6	3954.6	3883
FAL52_03405	A0A5F2KR32	DNA helicase OS=Bacillus subtilis OX=1423 GN=FAL52_03405 PE=4 SV=1	1	2.34	1719.07	524	6.59716e-05	0.000587654	3.28066	1.71399	1762.4	1670.5	1724.3	641.5	421.9	508.6	1762.4	1670.5	1724.3	641.5	421.9	508.6
FAL52_08225	A0A5F2KPZ6	Phage tail tape measure protein OS=Bacillus subtilis OX=1423 GN=FAL52_08225 PE=4 SV=1	1	2.65	2225.23	1054.47	0.00103156	0.00125454	2.11029	1.07744	2226.2	2398	2051.5	1239	933.6	990.8	2226.2	2398	2051.5	1239	933.6	990.8
ymcC	D4FWW2	Uncharacterized protein OS=Bacillus subtilis subsp. natto (strain BEST195) OX=645657 GN=ymcC PE=4 SV=2	1	3.42	2762.4	725.233	0.00190966	0.00171586	3.80898	1.92941	2211.1	3009.7	3066.4	738.8	633.6	803.3	2211.1	3009.7	3066.4	738.8	633.6	803.3
A1D11_13395	A0A7U5BWK0	Uroporphyrinogen-III synthase OS=Bacillus subtilis subsp. globigii OX=1496303 GN=A1D11_13395 PE=4 SV=1	1	2.47	1654.7	329.4	0.000358995	0.000870082	5.02338	2.32866	1552.2	1542.9	1869	428.2	273	287	1552.2	1542.9	1869	428.2	273	287
GS595_05375	A0A6G2IW77	GNAT family N-acetyltransferase OS=Bacillus subtilis OX=1423 GN=GS595_05375 PE=4 SV=1	1	2.52	3256.27	7364.2	0.00390526	0.00244182	0.442175	-1.17731	2813.6	3384.1	3571.1	7312.8	8509.3	6270.5	2813.6	3384.1	3571.1	7312.8	8509.3	6270.5
BS16045_02778	A0A7U4V152	Multidrug-efflux transporter 2 regulator OS=Bacillus subtilis OX=1423 GN=BS16045_02778 PE=4 SV=1	1	3.11	1180.87	2761.53	0.0356688	0.0108888	0.427613	-1.22562	1101.2	1184.1	1257.3	3332.7	2237.8	2714.1	1101.2	1184.1	1257.3	3332.7	2237.8	2714.1
FZC70_19445	A0A5D4MZB6	Catalase OS=Bacillus subtilis OX=1423 GN=FZC70_19445 PE=3 SV=1	1	1.96	2856.07	6578.97	8.99698e-05	0.000609306	0.434121	-1.20383	3127.9	2939.3	2501	6445.3	6860.9	6430.7	3127.9	2939.3	2501	6445.3	6860.9	6430.7
alsR	D4G2B5	LysR family transcriptional regulator OS=Bacillus subtilis subsp. natto (strain BEST195) OX=645657 GN=alsR PE=3 SV=1	1	0	208.1	421.7	0.00427416	0.00256796	0.493479	-1.01894	208.2	248.2	167.9	375.8	473.2	416.1	208.2	248.2	167.9	375.8	473.2	416.1
dltD	A0A7Z2CCP9	D-alanyl-lipoteichoic acid biosynthesis protein DltD OS=Bacillus subtilis subsp. subtilis NCIB 3610 = ATCC 6051 = DSM 10 OX=535026 GN=dltD PE=4 SV=1	1	2.7	1356.33	3285.57	3.33051e-05	0.000553261	0.412816	-1.27643	1430.3	1455.9	1182.8	3261.6	3355.3	3239.8	1430.3	1455.9	1182.8	3261.6	3355.3	3239.8
pelB	P94449	Pectin lyase OS=Bacillus subtilis OX=1423 GN=pelB PE=1 SV=1	1	2.2	1239.9	4249.9	0.0347737	0.0106756	0.291748	-1.77721	1209.7	1400.1	1109.9	5309.6	3247.6	4192.5	1209.7	1400.1	1109.9	5309.6	3247.6	4192.5
KS08_17485	A0A7U4I002	Membrane protein OS=Bacillus subtilis OX=1423 GN=KS08_17485 PE=4 SV=1	1	2.33	1510.4	4473.43	0.0288571	0.00927906	0.337638	-1.56645	1392	1647.4	1491.8	4878.8	3417.3	5124.2	1392	1647.4	1491.8	4878.8	3417.3	5124.2
B4122_1208	A0A165AWE9	Uncharacterized protein OS=Bacillus subtilis OX=1423 GN=B4122_1208 PE=4 SV=1	1	2.86	2375.77	580.967	0.0251709	0.00838553	4.08933	2.03187	1931.7	1812.3	3383.3	778.6	468.9	495.4	1931.7	1812.3	3383.3	778.6	468.9	495.4
A1D11_00590	A0A7U5BS30	Potassium transporter Trk OS=Bacillus subtilis subsp. globigii OX=1496303 GN=A1D11_00590 PE=4 SV=1	1	2.67	5279.1	1980.93	0.000621125	0.00100255	2.66496	1.41411	5749	4847.5	5240.8	1751	2411.7	1780.1	5749	4847.5	5240.8	1751	2411.7	1780.1
A1D11_03805	A0A7U5BT88	Enterobactin esterase OS=Bacillus subtilis subsp. globigii OX=1496303 GN=A1D11_03805 PE=4 SV=1	1	2.57	1179.23	2374.73	0.00172731	0.00162316	0.496575	-1.00992	1196.6	1360.4	980.7	2246	2270.6	2607.6	1196.6	1360.4	980.7	2246	2270.6	2607.6
FAL52_00690	A0A5F2KQK4	S41 family peptidase OS=Bacillus subtilis OX=1423 GN=FAL52_00690 PE=3 SV=1	1	2.67	1237.43	5025.5	6.43848e-05	0.000586737	0.246231	-2.02192	1264.1	1492.3	955.9	5064.2	4743.5	5268.8	1264.1	1492.3	955.9	5064.2	4743.5	5268.8
CJ481_02595	A0A3A5HZF1	EIICB-Mtl OS=Bacillus subtilis OX=1423 GN=CJ481_02595 PE=4 SV=1	1	2.82	928.133	460.967	0.000736636	0.00107753	2.01345	1.00967	999.1	947.3	838	475.6	429	478.3	999.1	947.3	838	475.6	429	478.3
H8S71_17215	A0A7G8SY37	DUF2339 domain-containing protein OS=Bacillus subtilis subsp. subtilis OX=135461 GN=H8S71_17215 PE=4 SV=1	1	2.98	5863.63	2498.67	0.000884823	0.00117461	2.3467	1.23064	6341.1	5141.6	6108.2	2633.6	2323.3	2539.1	6341.1	5141.6	6108.2	2633.6	2323.3	2539.1
racX	A0A7G8T5D2	Broad specificity amino-acid racemase RacX OS=Bacillus subtilis subsp. subtilis OX=135461 GN=racX PE=3 SV=1	1	3.03	4447.3	1686.57	0.000194982	0.000726238	2.6369	1.39884	4136.4	4367.8	4837.7	1730.7	1725.4	1603.6	4136.4	4367.8	4837.7	1730.7	1725.4	1603.6
HT135_12520	A0A6N0XBE8	ATP-dependent DNA helicase RecQ OS=Bacillus subtilis OX=1423 GN=HT135_12520 PE=4 SV=1	1	2.51	423.9	1291.43	0.0422792	0.0124498	0.32824	-1.60718	426.5	465.6	379.6	1467.5	913.6	1493.2	426.5	465.6	379.6	1467.5	913.6	1493.2
B4122_0737	A0A165B6K9	Uncharacterized protein OS=Bacillus subtilis OX=1423 GN=B4122_0737 PE=4 SV=1	1	2.83	2174	486.5	0.0170176	0.00638075	4.46865	2.15984	2186.2	1778.8	2557	462.9	507.4	489.2	2186.2	1778.8	2557	462.9	507.4	489.2
FAL52_09570	A0A5F2KMG9	DUF2334 domain-containing protein OS=Bacillus subtilis OX=1423 GN=FAL52_09570 PE=4 SV=1	1	2.87	1785.63	5388.47	0.00101218	0.00124476	0.331381	-1.59344	1533.4	2374.4	1449.1	5687	4792	5686.4	1533.4	2374.4	1449.1	5687	4792	5686.4
dus1	P37567	Probable tRNA-dihydrouridine synthase 1 OS=Bacillus subtilis (strain 168) OX=224308 GN=dus1 PE=3 SV=1	1	2.35	2565.5	1220.1	0.000777918	0.00110651	2.1027	1.07224	2797.4	2302.1	2597	1227.1	1170.2	1263	2797.4	2302.1	2597	1227.1	1170.2	1263
B4122_2440	A0A164ZC09	MiaB family protein involved in tRNA or rRNA modification OS=Bacillus subtilis OX=1423 GN=B4122_2440 PE=4 SV=1	1	2.82	2212.23	5166.97	0.00463994	0.00268391	0.428149	-1.22381	2050.6	2444.8	2141.3	5764.9	4167	5569	2050.6	2444.8	2141.3	5764.9	4167	5569
